# Supplementary material for: The USDA Barley Core Collection: Genetic Diversity, Population Structure, and Potential for Genome-Wide Association Studies
Source: PLoS One. 2014 Apr 14;9(4):e94688. doi: 10.1371/journal.pone.0094688 (PMC3986206; doi:10.1371/journal.pone.0094688)
Supplement: Table S1 — Potential duplicates in the NSGC Core. Each set of accessions represents potential duplicates based on the SNP information from iSelect genotyping. Accessions marked in yellow were kept, while the rest were discarded. (XLSX) [file pone.0094688.s004.xlsx]

## Sheet: Duplicates
Sample_name	TAXON	PLANTID	ACIMPT	Growth_habit	Hull_cover	Row_number	COUNTRY	STATE	LATITUDE	LONGITUDE	ELEV(m)
CIho13385	Hordeum vulgare subsp. vulgare	CI 13385	UNCERTAIN	F	1	6	Spain
CIho13383	Hordeum vulgare subsp. vulgare	CI 13383	UNCERTAIN	F	1	6	Spain
CIho13742	Hordeum vulgare subsp. vulgare	CI 13742	LANDRACE	S	1	6	Eritrea	Asmara	15.3333	38.9333	2336
CIho13741	Hordeum vulgare subsp. vulgare	CI 13741	LANDRACE	S	1	6	Eritrea	Asmara	15.3333	38.9333	2336
CIho14219	Hordeum vulgare subsp. vulgare	4042	LANDRACE	S	1	6	Mongolia
CIho14214	Hordeum vulgare subsp. vulgare	4040	LANDRACE	S	1	6	Mongolia
CIho14240	Hordeum vulgare subsp. vulgare	4069	LANDRACE	S	1	6	Mongolia
PI61577	Hordeum vulgare subsp. vulgare	4044	LANDRACE	S	1	6	Mongolia
PI61578	Hordeum vulgare subsp. vulgare	4147	LANDRACE	S	1	6	Mongolia
PI61584	Hordeum vulgare subsp. vulgare	4064	LANDRACE	S	1	6	Mongolia
CIho14224	Hordeum vulgare subsp. vulgare	4071	LANDRACE	S	9	6	Mongolia
CIho14170	Hordeum vulgare subsp. vulgare	3998	LANDRACE	S	9	6	Mongolia
CIho4074	Hordeum vulgare subsp. vulgare	3981	LANDRACE	S	9	6	Mongolia	Govi-Altay	46.6167	96.4167	1886
CIho15340	Hordeum vulgare subsp. vulgare	Frigui	LANDRACE	S	1	6	Tunisia	Kebili	33.7333	8.8167	18
CIho15311	Hordeum vulgare subsp. vulgare	Hmira	LANDRACE	S	1	6	Tunisia	Kebili	33.6	8.9167	30
CIho15353	Hordeum vulgare subsp. vulgare	Jebali	LANDRACE	S	1	6	Tunisia	Kebili	33.7833	8.85	46
CIho2481	Hordeum vulgare subsp. vulgare	Hanful	LANDRACE	S	1	6	Venezuela	Lara
CIho1621	Hordeum vulgare subsp. vulgare	Mars	UNCERTAIN	S	1	6	Venezuela	Lara	10.05	-69.3167	595
PI39592	Hordeum vulgare subsp. vulgare	Barquis	LANDRACE	S	1	6	Venezuela	Lara	10.4167	-68.1667	173
CIho2494	Hordeum vulgare subsp. vulgare	Manchuria	UNCERTAIN	S	1	6	United States
CIho14158	Hordeum vulgare subsp. vulgare	3922	LANDRACE	S	9	6	Mongolia
CIho4055	Hordeum vulgare subsp. vulgare	3887	LANDRACE	S	9	2	Mongolia	Tov	47.9167	106.917	1299
CIho4054	Hordeum vulgare subsp. vulgare	3896	LANDRACE	S	9	2	Mongolia
CIho5989	Hordeum vulgare subsp. vulgare	Spratt Archer	CULTIVAR	S	1	2	Ireland
PI264865	Hordeum vulgare subsp. vulgare	1116	LANDRACE	S	9	2	Italy	Emilia-Romagna	44.4667	9.9167	840
PI283413	Hordeum vulgare subsp. vulgare	0-20-955	UNCERTAIN	S	9	2	Czechoslovakia
PI361609	Hordeum vulgare subsp. vulgare	Nue Grosse	UNCERTAIN	S	9	2	Denmark
PI67381	Hordeum vulgare subsp. vulgare	10250	BREEDING	S	9	2	Turkistan
PI95140	Hordeum vulgare subsp. vulgare	148	LANDRACE	S		2	Unknown
CIho4223	Hordeum vulgare subsp. vulgare	CI 4223	UNCERTAIN	S	1	6	Chile
CIho14286	Hordeum vulgare subsp. vulgare	CI 14286	LANDRACE	S	1	6	Chile
CIho6276	Hordeum vulgare subsp. vulgare	Rumanian 20	UNCERTAIN	S	1	6	Romania
CIho6275	Hordeum vulgare subsp. vulgare	Rumanian 19	UNCERTAIN	S	1	6	Romania
PI290290	Hordeum vulgare subsp. vulgare	Cenad 396	CULTIVAR	S	1	6	Romania
PI306450	Hordeum vulgare subsp. vulgare	Cluj 154	CULTIVAR	S	1	6	Romania
PI306462	Hordeum vulgare subsp. vulgare	Prusiche N.O.	UNCERTAIN	S	1	6	Romania
PI306477	Hordeum vulgare subsp. vulgare	2734	UNCERTAIN	S	1	6	Romania
PI306479	Hordeum vulgare subsp. vulgare	2697	UNCERTAIN	S	1	6	Romania
PI320229	Hordeum vulgare subsp. vulgare	Kihai Hadaka	UNCERTAIN	W	1	6	Australia	Western Australia
PI327641	Hordeum vulgare subsp. vulgare	Hordzau 18	CULTIVAR	S	1	6	Tajikistan
PI327724	Hordeum vulgare subsp. vulgare	WIR 18338	LANDRACE	S	1	6	Ukraine	Ternopil
PI341947	Hordeum vulgare subsp. vulgare	Cenad 396	CULTIVAR	S	1	6	Romania
PI344880	Hordeum vulgare subsp. vulgare	21	LANDRACE	S	1	6	Macedonia		41.85	22.0333	291
PI361929	Hordeum vulgare subsp. vulgare	Cenad 1261	CULTIVAR	S	1	6	Romania
PI135761	Hordeum vulgare subsp. vulgare	4753	LANDRACE	S	1	2	Afghanistan	Ghowr	34.55	65.15	2440
CIho4169	Hordeum vulgare subsp. vulgare	5933	LANDRACE	S	1	2	Afghanistan	Badghis	34.6833	62.9167	1865
PI159128	Hordeum vulgare subsp. vulgare	CI 7502	LANDRACE	S	1	6	Mexico	Puebla	18.7833	-97.6833	2034
CIho7503	Hordeum vulgare subsp. vulgare	CI 7503	LANDRACE	S	1	6	Mexico	Puebla	18.7833	-97.6833	2034
PI163570	Hordeum vulgare subsp. vulgare	CI 7799	LANDRACE	S	9		Guatemala
PI163565	Hordeum vulgare subsp. vulgare	CI 7798	LANDRACE	S	9		Guatemala
CIho6489	Hordeum vulgare subsp. vulgare	Sudan	UNCERTAIN	S	1	6	Portugal	Lisboa
CIho11517	Hordeum vulgare subsp. vulgare	Egypt 4 Selection	BREEDING	S	1	6	United States	Maryland
CIho6533	Hordeum vulgare subsp. vulgare	Viner 1163	CULTIVAR	S	1	2	Russian Federation	Kirov
CIho6510	Hordeum vulgare subsp. vulgare	Vyatskiy 1163	UNCERTAIN	S	1	2	Russian Federation	Leningrad	60.3667	28.6	68
PI372085	Hordeum vulgare subsp. vulgare	Belorusskij 18	CULTIVAR	S	1	2	Belarus	Minsk
CIho6939	Hordeum vulgare subsp. vulgare	4691	LANDRACE	S	1	2	Afghanistan	Sar-e Pol	35.9333	66.4167	1240
CIho14250	Hordeum vulgare subsp. vulgare	Duab	LANDRACE	S	1	2	Afghanistan	Badakhshan	36.8333	70.5167	2474
PI102157	Hordeum vulgare subsp. vulgare	Ollinohra	CULTIVAR	S	1	6	Finland	Uusimaa
CIho6251	Hordeum vulgare subsp. vulgare	Olli	CULTIVAR	S	1	6	Finland
PI467411	Hordeum vulgare subsp. vulgare	Olli	CULTIVAR	S	1	6	Finland
PI110934	Hordeum vulgare subsp. vulgare	3125	LANDRACE	S	1	6	Venezuela	Lara	10.05	-69.3167	571
CIho4208	Hordeum vulgare subsp. vulgare	CI 4208	UNCERTAIN	S	1	6	Venezuela	Tachira
PI62358	Hordeum vulgare subsp. vulgare	CI 4268	LANDRACE	S	1	6	Venezuela	Tachira	8.1167	-72.25	283
PI129496	Hordeum vulgare subsp. vulgare	Selekty Hanacky II	CULTIVAR	S	1	2	Czech Republic
PI129489	Hordeum vulgare subsp. vulgare	Pulawski	CULTIVAR	S	1	2	Poland	Krakow
PI283464	Hordeum vulgare subsp. vulgare	Korai Tak Arpa	CULTIVAR	S	1	2	Hungary
PI467428	Hordeum vulgare subsp. vulgare	Olesansky	CULTIVAR	S	1	2	Czechoslovakia
PI168905	Hordeum vulgare subsp. vulgare	Cevada Brasileira	UNCERTAIN	S	1	2	Brazil	Rio Grande do Sul
PI168904	Hordeum vulgare subsp. vulgare	Cevada Argentina	UNCERTAIN	S	1	2	Argentina
PI223144	Hordeum vulgare subsp. vulgare	Italian	UNCERTAIN	S	1	2	Jordan
PI223149	Hordeum vulgare subsp. vulgare	CI 10333	UNCERTAIN	S	1	2	Jordan
PI232922	Hordeum vulgare subsp. vulgare	MFB 105	CULTIVAR	S	1	2	Hungary	Budapest
PI233838	Hordeum vulgare subsp. vulgare	Two Rows	UNCERTAIN	S	1	2	Jordan
PI235185	Hordeum vulgare subsp. vulgare	Prior	CULTIVAR	S	1	2	Australia	South Australia
PI266889	Hordeum vulgare subsp. vulgare	Lima Monteiro	CULTIVAR	S	1	2	Portugal
PI281528	Hordeum vulgare subsp. vulgare	Malteria 150	CULTIVAR	S	1	2	Argentina	Buenos Aires
PI320227	Hordeum vulgare subsp. vulgare	Early Challenger	UNCERTAIN	S	1	2	Australia	Western Australia
PI565550	Hordeum vulgare subsp. vulgare	Da Mai 4 Hao	UNCERTAIN	S	1	6	China	Shandong
PI178639	Hordeum vulgare subsp. vulgare	Trabout	UNCERTAIN	S	1	6	Iraq	Baghdad	33.3	44.6	38
PI150605	Hordeum vulgare subsp. vulgare	Cowra	LANDRACE	S	1	6	Tunisia
PI195898	Hordeum vulgare subsp. vulgare	Rabat 089	CULTIVAR	S	1	6	Morocco
PI223145	Hordeum vulgare subsp. vulgare	Konari	LANDRACE	S	1	6	Jordan
PI233835	Hordeum vulgare subsp. vulgare	Quinari	UNCERTAIN	S	1	6	Jordan
PI235179	Hordeum vulgare subsp. vulgare	Cyprus Black	UNCERTAIN	S	1	6	Cyprus
PI238387	Hordeum vulgare subsp. vulgare	Qunnarie	UNCERTAIN	S	1	6	Jordan
PI283433	Hordeum vulgare subsp. vulgare	Beladi	LANDRACE	S	1	6	Cyprus
PI327894	Hordeum vulgare subsp. vulgare	Trabut	CULTIVAR	S	1	6	Algeria
PI182843	Hordeum vulgare subsp. vulgare	Stupicky Hanacky	CULTIVAR	S	1	2	Czech Republic	Central Bohemia
CIho3044	Hordeum vulgare subsp. vulgare	Austrian Early	UNCERTAIN	S	1	2	Austria
PI268176	Hordeum vulgare subsp. vulgare	Stupicky Hanacky	CULTIVAR	S	1	2	Czechoslovakia
PI467413	Hordeum vulgare subsp. vulgare	Celechovicky Hanacky	CULTIVAR	S	1	2	Czechoslovakia
PI467422	Hordeum vulgare subsp. vulgare	Stupicky Hanacky	CULTIVAR	S	1	2	Czechoslovakia
PI183596	Hordeum vulgare subsp. vulgare	Loosdorfer Fruhe Zaya	CULTIVAR	S	1	2	Austria	Lower Austria
PI161975	Hordeum vulgare subsp. vulgare	Kneifel Vollkorn	CULTIVAR	S	1	2	Austria	Vienna
PI294740	Hordeum vulgare subsp. vulgare	Nutans Rode	UNCERTAIN	S	1	2	Bulgaria
PI328742	Hordeum vulgare subsp. vulgare	Loosdorfer Fruhe Zaya	CULTIVAR	S	1	2	Austria	Lower Austria
PI344885	Hordeum vulgare subsp. vulgare	26	LANDRACE	S	1	2	Serbia		43.35	19.6833	637
PI467551	Hordeum vulgare subsp. vulgare	Loosdorfer Laa	CULTIVAR	S	1	2	Austria	Lower Austria
PI183631	Hordeum vulgare subsp. vulgare	Landsorte von Aspang	LANDRACE	W	1	2	Austria	Lower Austria	47.55	16.0833	554
PI174427	Hordeum vulgare subsp. vulgare	Probstdorf	CULTIVAR	W	1	2	Austria	Vienna
PI183632	Hordeum vulgare subsp. vulgare	Landsorte von Horn	LANDRACE	W	1	2	Austria	Lower Austria	48.6667	15.6667	305
PI254805	Hordeum vulgare subsp. vulgare	CI 10944	UNCERTAIN	W	1		Austria	Vienna
PI262216	Hordeum vulgare subsp. vulgare	Probstdorf	CULTIVAR	W	1	2	Austria	Vienna
PI467682	Hordeum vulgare subsp. vulgare	4232	LANDRACE	F	1		Portugal	Lisboa	38.7167	-9.1333	45
PI184877	Hordeum vulgare subsp. vulgare	Erectoides No. 13	BREEDING	S	1	2	Sweden	Malmohus
CIho9997	Hordeum vulgare subsp. vulgare	Erectoides 16	BREEDING	S	1	2	Sweden	Malmohus
PI190485	Hordeum vulgare subsp. vulgare	Ymer	CULTIVAR	S	1	2	Sweden	Malmohus
PI361616	Hordeum vulgare subsp. vulgare	Drot	CULTIVAR	S	1	2	Denmark
PI372081	Hordeum vulgare subsp. vulgare	Auksiniaj II	CULTIVAR	S	1	2	Lithuania
PI184880	Hordeum vulgare subsp. vulgare	Erectoides No. 23	BREEDING	S	1	2	Sweden	Malmohus
CIho9998	Hordeum vulgare subsp. vulgare	Erectoides 23	BREEDING	S	1	2	Sweden	Malmohus
PI190200	Hordeum vulgare subsp. vulgare	Aurore 1	UNCERTAIN	S	1	2	Europe
CIho7267	Hordeum vulgare subsp. vulgare	Aurore	CULTIVAR	S	1	2	France	Yvelines
PI190201	Hordeum vulgare subsp. vulgare	Aurore 2	UNCERTAIN	S	1	2	Europe
PI190711	Hordeum vulgare subsp. vulgare	Taiju Omugi	LANDRACE	S	1	6	Japan	Hokkaido
CIho5068	Hordeum vulgare subsp. vulgare	Mensury	BREEDING	S	1	6	Canada	Ontario
PI190788	Hordeum vulgare subsp. vulgare	Keizen Zairai	LANDRACE	S	1	6	Korea, North
PI190771	Hordeum vulgare subsp. vulgare	Takeshita	LANDRACE	S	9	6	Japan	Kyushu
CIho14315	Hordeum vulgare subsp. vulgare	Moravia	UNCERTAIN	S	1	6	China	Heilongjiang	45.75	126.65	163
PI190847	Hordeum vulgare subsp. vulgare	Aomugi	UNCERTAIN	F	9	6	Korea, South
PI190846	Hordeum vulgare subsp. vulgare	Fuanwaisarupori	UNCERTAIN	F	9	6	Korea, South
PI87763	Hordeum vulgare subsp. vulgare	Tongusaru Pori	LANDRACE	W	9	6	Korea, South	Cholla Puk
PI193063	Hordeum vulgare subsp. vulgare	Orge D'Hiver 174	CULTIVAR	S	1	2	Belgium	Namur
PI190207	Hordeum vulgare subsp. vulgare	Hankers Sommergerste	CULTIVAR	S	1	2	Europe
PI205640	Hordeum vulgare subsp. vulgare	796-1	BREEDING	S	1	6	Ecuador	Pichincha
PI205638	Hordeum vulgare subsp. vulgare	Latacunga	UNCERTAIN	S	1	6	Ecuador	Pichincha
PI21378	Hordeum vulgare subsp. vulgare	Malster	CULTIVAR	F	1	2	Australia	New South Wales
PI10583	Hordeum vulgare subsp. vulgare	Princess	CULTIVAR	F	1		Sweden	Malmohus
PI467663	Hordeum vulgare subsp. vulgare	Irish Archer	CULTIVAR	S	1	2	Ireland
PI221300	Hordeum vulgare subsp. vulgare	Zemun Polje 18/144	BREEDING	W	1	6	Serbia
PI190804	Hordeum vulgare subsp. vulgare	Rokkaku Tamamugi	UNCERTAIN	W	9	6	Korea, South	Kyonggi
PI223135	Hordeum vulgare subsp. vulgare	B-172	UNCERTAIN	S	1	6	Jordan
CIho2367	Hordeum vulgare subsp. vulgare	Khartum	UNCERTAIN	S	1	6	Sudan	Khartoum
PI223136	Hordeum vulgare subsp. vulgare	B-182	UNCERTAIN	S	1	6	Jordan
PI223138	Hordeum vulgare subsp. vulgare	C-25	UNCERTAIN	S	1	6	Jordan
PI42890	Hordeum vulgare subsp. vulgare	Saggia	LANDRACE	S	1	6	Sudan	Khartoum
PI223883	Hordeum vulgare subsp. vulgare	Jow	LANDRACE	S	1	6	Afghanistan	Kondoz	36.6667	69.1	366
PI135758	Hordeum vulgare subsp. vulgare	Jao Charpalu	LANDRACE	S	1	6	Afghanistan	Sar-e Pol	35.9333	66.4167	1240
PI226613	Hordeum vulgare subsp. vulgare	Exadjlan	CULTIVAR	S	1	6	Cyprus
PI226611	Hordeum vulgare subsp. vulgare	B.M.C.	CULTIVAR	S	1	6	Cyprus
PI235186	Hordeum vulgare subsp. vulgare	Beni Olid	LANDRACE	S	1	6	Libya
PI235181	Hordeum vulgare subsp. vulgare	Athenais	CULTIVAR	S	1	6	Cyprus
PI531984	Hordeum vulgare subsp. vulgare	2690	UNCERTAIN	S	1	6	Egypt
PI532035	Hordeum vulgare subsp. vulgare	2867	UNCERTAIN	S	1	6	Egypt
PI243184	Hordeum vulgare subsp. vulgare	Tichendrett 3133	BREEDING	S	1	6	France	Yvelines
PI189770	Hordeum vulgare subsp. vulgare	Martin	CULTIVAR	S	1	6	Tunisia
PI243189	Hordeum vulgare subsp. vulgare	839	BREEDING	S	1	6	France	Yvelines
PI356771	Hordeum vulgare subsp. vulgare	MOR 187/3	LANDRACE	S	1	6	Morocco
PI259875	Hordeum vulgare subsp. vulgare	J-16	BREEDING	S	1	6	Croatia
PI254790	Hordeum vulgare subsp. vulgare	Carlsberg II	CULTIVAR	S	1	2	Denmark
PI259876	Hordeum vulgare subsp. vulgare	J-20	BREEDING	S	1	6	Croatia
PI290276	Hordeum vulgare subsp. vulgare	Ledeci Beta	CULTIVAR	S	1	6	Hungary
PI294755	Hordeum vulgare subsp. vulgare	Godolloi 52	CULTIVAR	S	1	6	Hungary
PI294787	Hordeum vulgare subsp. vulgare	1808	UNCERTAIN	S	1	6	Bulgaria
PI329117	Hordeum vulgare subsp. vulgare	Beta 40	CULTIVAR	S	1	6	Hungary
PI329131	Hordeum vulgare subsp. vulgare	J-20	CULTIVAR	S	1	6	Croatia
PI344863	Hordeum vulgare subsp. vulgare	4	LANDRACE	S	1	6	Serbia		44.0167	20.6	433
PI369742	Hordeum vulgare subsp. vulgare	Pallidum 330/2	CULTIVAR	S	1	6	Azerbaijan
PI390281	Hordeum vulgare subsp. vulgare	IV/1	LANDRACE	S	1	6	Macedonia		41.3333	20.6	834
PI636057	Hordeum vulgare subsp. vulgare	RCAT008640	LANDRACE	S	1	6	Hungary	Bekes	46.8667	21.5833	91
PI636060	Hordeum vulgare subsp. vulgare	RCAT008648	LANDRACE	S	1	6	Hungary	Borsod-Abauj-Zemplen	47.95	20.8167	118
PI263576	Hordeum vulgare subsp. vulgare	Weibulls 5573	CULTIVAR	S	1	2	Sweden	Malmohus
PI262398	Hordeum vulgare subsp. vulgare	Hunter	CULTIVAR	S	1	2	Ireland	Cork
PI264215	Hordeum vulgare subsp. vulgare	Tichedrett 3265	UNCERTAIN	F	1		Algeria
PI263414	Hordeum vulgare subsp. vulgare	Tichedrett 3265	UNCERTAIN	F	1	6	Algeria
PI264251	Hordeum vulgare subsp. vulgare	Tokak	LANDRACE	S	1	2	Turkey	Ankara
PI234322	Hordeum vulgare subsp. vulgare	Manon	CULTIVAR		1	2	Belgium	Namur
PI264870	Hordeum vulgare subsp. vulgare	30/6-6	LANDRACE	S	1	2	Turkey	Tunceli	39.0333	39.5167	931
PI170942	Hordeum vulgare subsp. vulgare	3839	LANDRACE	S	1	2	Turkey	Izmir
PI264892	Hordeum vulgare subsp. vulgare	Buselmorre	CULTIVAR	S	1	6	Italy	Sicily
PI264891	Hordeum vulgare subsp. vulgare	1008	LANDRACE	S	1	6	Italy	Campania	41.1333	13.8667	6
PI264907	Hordeum vulgare subsp. vulgare	557	LANDRACE	S	1	6	Greece	Aegean Islands	37.6167	24.3333	352
PI264903	Hordeum vulgare subsp. vulgare	443	LANDRACE	S	1	6	Greece	Aegean Islands	36.3833	25.4667	70
PI265465	Hordeum vulgare subsp. vulgare	Paavo	CULTIVAR	S	1	2	Finland
PI181151	Hordeum vulgare subsp. vulgare	Kenia	CULTIVAR	S	1	2	Denmark
PI268158	Hordeum vulgare subsp. vulgare	Da Caffe	UNCERTAIN	S	1	2	Czech Republic	South Moravia
CIho8051	Hordeum vulgare subsp. vulgare	Stephan	GENETIC	S	1	2	Canada	Ontario
PI268169	Hordeum vulgare subsp. vulgare	Zborovicky Kargyn	CULTIVAR	S	1	2	Czechoslovakia
CIho7783	Hordeum vulgare subsp. vulgare	Proskovcuv Hanacky	CULTIVAR	S	1	2	Czechoslovakia
PI428635	Hordeum vulgare subsp. vulgare	Zborovicky Kargyn	CULTIVAR	S	1	2	Czechoslovakia
PI467412	Hordeum vulgare subsp. vulgare	Proskowetz Hana Pedigree	CULTIVAR	S	1	2	Austria
PI268174	Hordeum vulgare subsp. vulgare	Hanacky Starovesky	CULTIVAR	S	1	2	Czechoslovakia
PI129457	Hordeum vulgare subsp. vulgare	Kutnowski 19	CULTIVAR	S	1	2	Poland
PI274624	Hordeum vulgare subsp. vulgare	Mutans Mazowiecki	CULTIVAR	S	1	2	Poland
PI328849	Hordeum vulgare subsp. vulgare	Drossenfelder Frankonia	CULTIVAR	S	1	2	Germany
PI467418	Hordeum vulgare subsp. vulgare	Opavsky Kneifel	CULTIVAR	S	1	2	Czechoslovakia
PI268182	Hordeum vulgare subsp. vulgare	Sechszeilige Sacavem 5598	CULTIVAR	S	1	6	Portugal	Lisboa
PI266891	Hordeum vulgare subsp. vulgare	Cevada de 6 Ordens	UNCERTAIN	S	1	6	Portugal	Portalegre
PI467684	Hordeum vulgare subsp. vulgare	4235	LANDRACE	S	1	6	Portugal	Coimbra	40.0333	-8.3833	164
PI467686	Hordeum vulgare subsp. vulgare	4237	LANDRACE	S	1	6	Portugal	Coimbra	40.1167	-8.5	69
PI467687	Hordeum vulgare subsp. vulgare	4238	LANDRACE	S	1	6	Portugal	Leiria	39.75	-8.9333	90
PI268196	Hordeum vulgare subsp. vulgare	Balkan 1941 2202	UNCERTAIN	S	1	6	Former Yugoslavia
CIho11830	Hordeum vulgare subsp. vulgare	HOR 1007	UNCERTAIN	S	1	6	Greece	Thessaly	39.2833	22.8167	292
PI268204	Hordeum vulgare subsp. vulgare	Tschermaks Vierzeilige	CULTIVAR	S	1	6	Austria	Vienna
PI264911	Hordeum vulgare subsp. vulgare	700	LANDRACE	S	1	6	Greece	Macedonia	40.5333	23.6833	672
PI467458	Hordeum vulgare subsp. vulgare	Kilkis	CULTIVAR		1	6	Greece
PI467460	Hordeum vulgare subsp. vulgare	Parou	CULTIVAR	S	1	6	Greece
PI467463	Hordeum vulgare subsp. vulgare	G-65161-9	BREEDING	S	1	6	Greece
PI467464	Hordeum vulgare subsp. vulgare	G-76690	BREEDING	W	1	6	Greece
PI268391	Hordeum vulgare subsp. vulgare	266	BREEDING	S	1	6	Afghanistan	Kabul	34.5167	69.1833	1830
CIho4159	Hordeum vulgare subsp. vulgare	6102	LANDRACE	S	1	6	Afghanistan	Wardak	34.45	68.7833	2261
PI269154	Hordeum vulgare subsp. vulgare	Rika	CULTIVAR	S	1	2	Sweden	Malmohus
PI262220	Hordeum vulgare subsp. vulgare	Rika	CULTIVAR	S	1	2	Sweden	Malmohus
PI344943	Hordeum vulgare subsp. vulgare	75	LANDRACE	S	1	2	Bosnia and Herzegovina		43.75	18.7667	798
PI371163	Hordeum vulgare subsp. vulgare	1273A	LANDRACE	S	1	2	Switzerland	Valais	46.2	7.5833	1327
PI374419	Hordeum vulgare subsp. vulgare	9/71-9	LANDRACE	S	1	2	Bosnia and Herzegovina		43.5167	18.6333	610
PI270618	Hordeum vulgare subsp. vulgare	20	LANDRACE	S	9	6	Peru	Puno	-15.3	-69.9667	3810
CIho15270	Hordeum vulgare subsp. vulgare	Purple Hull-less	BREEDING	S	9	6	Canada	Manitoba
PI477844	Hordeum vulgare subsp. vulgare	UNA 8381	LANDRACE	S	9	6	Peru	Puno	-15.6167	-69.9667	3877
PI270755	Hordeum vulgare subsp. vulgare	157	LANDRACE	S	1	6	Peru	Puno	-15.9333	-69.8167	3819
PI270658	Hordeum vulgare subsp. vulgare	60	LANDRACE	W	1		Peru	Puno	-15.9333	-69.8167	3819
PI280441	Hordeum vulgare subsp. vulgare	Chervonetz	CULTIVAR	S	1	2	Russian Federation	Irkutsk
PI280440	Hordeum vulgare subsp. vulgare	Submedicum 199	CULTIVAR	S	1	2	Russian Federation	Saratov
PI283412	Hordeum vulgare subsp. vulgare	0-20-246	UNCERTAIN	S	9	2	Czechoslovakia
PI283410	Hordeum vulgare subsp. vulgare	C.P.I. 22817	LANDRACE	S	9	2	Former Soviet Union
PI283426	Hordeum vulgare subsp. vulgare	C.P.I. 11083	UNCERTAIN	S	1	6	Former Soviet Union
PI283425	Hordeum vulgare subsp. vulgare	C.P.I. 9779	UNCERTAIN	S	1	6	Portugal
PI434871	Hordeum vulgare subsp. vulgare	WWB-18	LANDRACE	S	1	6	Algeria
PI283428	Hordeum vulgare subsp. vulgare	Freja	CULTIVAR	S	1	2	Sweden	Malmohus
PI184884	Hordeum vulgare subsp. vulgare	Maja	CULTIVAR	S	1	2	Denmark
PI283445	Hordeum vulgare subsp. vulgare	C.P.I. 16026	UNCERTAIN	S	1	6	Belgium
PI157884	Hordeum vulgare subsp. vulgare	Orazio	CULTIVAR	S	1	6	Italy	Emilia-Romagna
PI286388	Hordeum vulgare subsp. vulgare	CI 12089	LANDRACE	S	1	2	Eritrea	Asmara	15.3333	38.9333	2336
CIho14882	Hordeum vulgare subsp. vulgare	ELS 6402-468	LANDRACE	S	1	2	Eritrea	Asmara	15.3333	38.9333	2336
PI290165	Hordeum vulgare subsp. vulgare	MFB 101	CULTIVAR	S	1	2	Hungary	Budapest
PI283403	Hordeum vulgare subsp. vulgare	MFB 105	CULTIVAR	S	1	2	Hungary	Budapest
PI428632	Hordeum vulgare subsp. vulgare	Slovensky 802	CULTIVAR	S	1	2	Slovakia	West Slovakia
PI290215	Hordeum vulgare subsp. vulgare	Hatvani 308	CULTIVAR	S	1	2	Hungary	Heves
PI283401	Hordeum vulgare subsp. vulgare	Hatvani 1108	CULTIVAR	S	1	2	Hungary	Heves
PI290236	Hordeum vulgare subsp. vulgare	Mesterhazi 71	CULTIVAR	S	1	2	Hungary
PI328015	Hordeum vulgare subsp. vulgare	Thigina 2621	CULTIVAR	S	1	2	Romania
PI328835	Hordeum vulgare subsp. vulgare	Hatvani 308	CULTIVAR	S	1	2	Hungary	Heves
PI290351	Hordeum vulgare subsp. vulgare	Urania	CULTIVAR	S	1	6	Netherlands
PI290288	Hordeum vulgare subsp. vulgare	No. 1241	UNCERTAIN	S	1	6	Hungary	Pest
PI327601	Hordeum vulgare subsp. vulgare	No. 1241	CULTIVAR	S	1	6	Bulgaria	Tolbukhin
PI328155	Hordeum vulgare subsp. vulgare	HOR 384	LANDRACE	S	1	6	Bulgaria
PI328159	Hordeum vulgare subsp. vulgare	HOR 388	LANDRACE	S	1	6	Bulgaria
PI292019	Hordeum vulgare subsp. vulgare	Tunis	UNCERTAIN	S	1	6	Israel
PI186155	Hordeum vulgare subsp. vulgare	Suwon 20	CULTIVAR	S	1	6	Korea, South	Kyonggi
PI356683	Hordeum vulgare subsp. vulgare	MOR 5/5	LANDRACE	S	1	6	Morocco
PI356750	Hordeum vulgare subsp. vulgare	MOR 16/2	LANDRACE	S	1	6	Morocco
PI356755	Hordeum vulgare subsp. vulgare	MOR 16/7	LANDRACE	S	1	6	Morocco
PI294786	Hordeum vulgare subsp. vulgare	1337	UNCERTAIN	S	1	6	Bulgaria
CIho6277	Hordeum vulgare subsp. vulgare	Bulgarian 347	UNCERTAIN	S	1	6	Bulgaria
PI295958	Hordeum vulgare subsp. vulgare	Israeli 121	CULTIVAR	S	1	2	Israel
CIho11587	Hordeum vulgare subsp. vulgare	Israel 49	CULTIVAR	S	1	2	Israel
PI298655	Hordeum vulgare subsp. vulgare	CEHT-7	LANDRACE	F	1		Israel	Jerusalem	31.7667	35.2333	676
PI182694	Hordeum vulgare subsp. vulgare	Baladi	LANDRACE	S	1	2	Syria	Halab	36.2	37.1667	410
PI320239	Hordeum vulgare subsp. vulgare	Orge Saida	UNCERTAIN	S	1	6	Australia	Western Australia
CIho3389	Hordeum vulgare subsp. vulgare	179	UNCERTAIN	S	1	6	Algeria
PI321796	Hordeum vulgare subsp. vulgare	Herta	CULTIVAR	S	1	2	Sweden	Malmohus
PI283396	Hordeum vulgare subsp. vulgare	Herta	CULTIVAR	S	1	2	Sweden	Malmohus
PI374423	Hordeum vulgare subsp. vulgare	13/71-13	LANDRACE	S	1	2	Bosnia and Herzegovina
PI321855	Hordeum vulgare subsp. vulgare	Zeocrithon Zagreb	CULTIVAR	S	1	2	Slovenia
PI306443	Hordeum vulgare subsp. vulgare	2722	UNCERTAIN	S	1	2	Romania
PI327658	Hordeum vulgare subsp. vulgare	Nachcyvandany	CULTIVAR	S	1	6	Azerbaijan	Nagorno-Karabakh
PI294765	Hordeum vulgare subsp. vulgare	Nachtschiwandani	UNCERTAIN	S	1	6	Bulgaria
PI372101	Hordeum vulgare subsp. vulgare	Shirvandany	CULTIVAR	S	1	6	Azerbaijan
PI573700	Hordeum vulgare subsp. vulgare	SN-2534a	LANDRACE		1	6	Georgia		42.05	45.4833	450
PI73299	Hordeum vulgare subsp. vulgare	Martar	LANDRACE	S	1	6	Armenia
PI327663	Hordeum vulgare subsp. vulgare	Pallidum 330/2	CULTIVAR	W	1	6	Azerbaijan
CIho14332	Hordeum vulgare subsp. vulgare	CI 14332	LANDRACE	W	1	6	Azerbaijan
PI327669	Hordeum vulgare subsp. vulgare	Leninakanskij	CULTIVAR	W	1	6	Armenia
PI327642	Hordeum vulgare subsp. vulgare	Daghestanskij 239	CULTIVAR	W	1	6	Russian Federation	Dagestan
PI327709	Hordeum vulgare subsp. vulgare	WIR 14007	LANDRACE		1	6	Russian Federation	Stavropol
PI327678	Hordeum vulgare subsp. vulgare	WIR 13060	LANDRACE	S	1	6	Ukraine	Odesa
PI290300	Hordeum vulgare subsp. vulgare	Hibernae Z.P.	UNCERTAIN	S	1	6	Hungary	Pest
PI327680	Hordeum vulgare subsp. vulgare	WIR 13063	LANDRACE	S	1	6	Ukraine	Odesa
PI327716	Hordeum vulgare subsp. vulgare	WIR 13061	LANDRACE	S	1	6	Ukraine	Odesa
PI327859	Hordeum vulgare subsp. vulgare	HOR 4181	LANDRACE	S	1	6	Turkmenistan
PI329121	Hordeum vulgare subsp. vulgare	Pallidum 16	CULTIVAR	S	1	6	Ukraine	Krym
PI327851	Hordeum vulgare subsp. vulgare	HOR 4169	LANDRACE	W	1	6	Turkmenistan
PI327783	Hordeum vulgare subsp. vulgare	HOR 3436	LANDRACE	W	1	6	Russian Federation	Stavropol
PI327856	Hordeum vulgare subsp. vulgare	HOR 4176	LANDRACE	W	1	6	Turkmenistan	Ahal
PI327855	Hordeum vulgare subsp. vulgare	HOR 4175	LANDRACE	W	1	6	Turkmenistan
PI327857	Hordeum vulgare subsp. vulgare	HOR 4177	LANDRACE	W	1	6	Turkmenistan	Ahal
PI327882	Hordeum vulgare subsp. vulgare	HOR 4096	LANDRACE	S	9	2	Turkmenistan
PI28624	Hordeum vulgare subsp. vulgare	Baku	LANDRACE	S	9	2	Iran
PI327907	Hordeum vulgare subsp. vulgare	HOR 52	LANDRACE	S	1	6	Bulgaria
PI193061	Hordeum vulgare subsp. vulgare	Orge D'Hiver 169	CULTIVAR	S	1	6	Belgium	Namur
PI328156	Hordeum vulgare subsp. vulgare	HOR 385	LANDRACE	S	1	6	Bulgaria
PI327969	Hordeum vulgare subsp. vulgare	Vankkuri	CULTIVAR	S	1	2	Finland
PI175506	Hordeum vulgare subsp. vulgare	Vankkuri	CULTIVAR	S	1	2	Finland
PI328672	Hordeum vulgare subsp. vulgare	Vankkuri	CULTIVAR	S	1	2	Finland
PI327977	Hordeum vulgare subsp. vulgare	Bigo	CULTIVAR	S	1	6	Netherlands
PI321857	Hordeum vulgare subsp. vulgare	Bigo	CULTIVAR	S	1	6	Netherlands
PI328052	Hordeum vulgare subsp. vulgare	Barley Minnesota 331	CULTIVAR	S	1	6	United States	Minnesota
PI129482	Hordeum vulgare subsp. vulgare	Oziery	UNCERTAIN	S	1	6	Poland	Krakow
PI328758	Hordeum vulgare subsp. vulgare	Nolc Dregers Allerfruheste Bohimische	CULTIVAR	S	1	2	Czech Republic
CIho6488	Hordeum vulgare subsp. vulgare	Lechtaler	UNCERTAIN	S	1	2	Portugal
PI328934	Hordeum vulgare subsp. vulgare	Kinver	CULTIVAR	W	1	2	United States
CIho14280	Hordeum vulgare subsp. vulgare	CI 14280	UNCERTAIN	S	1	2	Venezuela	Tachira
PI329000	Hordeum vulgare subsp. vulgare	S 3192	LANDRACE	S	1	6	Ethiopia
CIho11813	Hordeum vulgare subsp. vulgare	Abyssinian 1118	LANDRACE	S	1	6	Ethiopia
PI330524	Hordeum vulgare subsp. vulgare	Trifurcatum	UNCERTAIN	S	9	6	United Kingdom	England
PI270703	Hordeum vulgare subsp. vulgare	105	LANDRACE	S	9	6	Peru	Puno	-15.8833	-69.8833	3810
PI477765	Hordeum vulgare subsp. vulgare	CNC 201791	LANDRACE	S	9	6	Bolivia	La Paz	-16.55	-68.7	3837
PI477770	Hordeum vulgare subsp. vulgare	UNA 8276	LANDRACE	S	9	6	Peru	Ancash	-9.2	-76.95	2646
PI477775	Hordeum vulgare subsp. vulgare	UNA 8301	LANDRACE	S	9	6	Peru	Puno	-17.0833	-70.0333	4549
PI477841	Hordeum vulgare subsp. vulgare	UNA 8378	LANDRACE	S	9	6	Peru	Puno	-16	-69.7167	3828
PI477846	Hordeum vulgare subsp. vulgare	UNA 8383	LANDRACE	S	9	6	Bolivia	La Paz	-16.9167	-67.7	2260
PI477857	Hordeum vulgare subsp. vulgare	UNA 8408	LANDRACE	S	9	6	Bolivia	La Paz	-16.5833	-68.85	3824
PI477847	Hordeum vulgare subsp. vulgare	UNA 8384	LANDRACE	S	9	6	Bolivia	La Paz	-16.9167	-67.7	2260
PI477849	Hordeum vulgare subsp. vulgare	UNA 8386	LANDRACE	S	9	6	Bolivia	La Paz	-16.9167	-67.7	2260
PI477852	Hordeum vulgare subsp. vulgare	UNA 8389	LANDRACE	S	9	6	Peru
PI477859	Hordeum vulgare subsp. vulgare	UNA 8410	LANDRACE	S	9	6	Bolivia	La Paz	-16.5833	-68.85	3824
PI477858	Hordeum vulgare subsp. vulgare	UNA 8409	LANDRACE	S	9	6	Bolivia	La Paz	-16.5833	-68.85	3824
PI331878	Hordeum vulgare subsp. vulgare	HOR 1668	LANDRACE	S	9	2	Italy	Calabria	38.1	15.65	40
CIho13454	Hordeum vulgare subsp. vulgare	CI 13454	UNCERTAIN	S	9		Romania
PI342136	Hordeum vulgare subsp. vulgare	2404	LANDRACE	S	1	2	Turkey	Afyon
PI321773	Hordeum vulgare subsp. vulgare	Anatolski Jable	CULTIVAR	S	1	2	Slovenia
PI344938	Hordeum vulgare subsp. vulgare	71A	LANDRACE	S	1	2	Bosnia and Herzegovina		43.55	19.0667	1040
PI344894	Hordeum vulgare subsp. vulgare	35	LANDRACE	S	1	2	Serbia		43.3833	19.7	736
PI344956	Hordeum vulgare subsp. vulgare	88	LANDRACE	S	1	2	Montenegro		43.15	19.1167	1531
PI361669	Hordeum vulgare subsp. vulgare	Dschjugjat	UNCERTAIN	S	1	2	Denmark
PI369740	Hordeum vulgare subsp. vulgare	Hordzau 18	CULTIVAR	S	1	2	Tajikistan
PI369741	Hordeum vulgare subsp. vulgare	Dzhyugyai	CULTIVAR	S	1	2	Lithuania
PI374422	Hordeum vulgare subsp. vulgare	12/71-12/1	LANDRACE	S	1	2	Bosnia and Herzegovina		43.5	18.4333	1031
PI346389	Hordeum vulgare subsp. vulgare	Mutant C 20	BREEDING	S	1	2	Argentina	Buenos Aires
PI337143	Hordeum vulgare subsp. vulgare	Magnif 128	CULTIVAR	S	1	2	Argentina	Buenos Aires
PI346396	Hordeum vulgare subsp. vulgare	Mutant ERT 7A	BREEDING	S	1	2	Argentina	Buenos Aires
PI35052	Hordeum vulgare subsp. vulgare	Turbat	LANDRACE	S	1	6	Uzbekistan	Sirdaryo	40.8333	68.6667	266
CIho14282	Hordeum vulgare subsp. vulgare	CI 14282	UNCERTAIN	S	1	6	Russian Federation
PI356672	Hordeum vulgare subsp. vulgare	MOR 4/2	LANDRACE	S	1	6	Morocco
PI264203	Hordeum vulgare subsp. vulgare	Orge No. 71	CULTIVAR	S	1	6	Morocco
PI283434	Hordeum vulgare subsp. vulgare	Paphitico	CULTIVAR	S	1	6	Cyprus
PI356673	Hordeum vulgare subsp. vulgare	MOR 4/3	LANDRACE	S	1	6	Morocco
PI356674	Hordeum vulgare subsp. vulgare	MOR 4/4	LANDRACE	S	1	6	Morocco
PI356696	Hordeum vulgare subsp. vulgare	MOR 7/5	LANDRACE	S	1	6	Morocco
CIho5056	Hordeum vulgare subsp. vulgare	Lansdale	BREEDING	S	1	6	Australia	New South Wales
PI356738	Hordeum vulgare subsp. vulgare	MOR 14/8	LANDRACE	S	1	6	Morocco
PI356732	Hordeum vulgare subsp. vulgare	MOR 14/2	LANDRACE	S	1	6	Morocco
PI361036	Hordeum vulgare subsp. vulgare	Ymer Ida 7 Selection	BREEDING	S	1	2	United Kingdom	England
PI361034	Hordeum vulgare subsp. vulgare	Ymer Ida 3 Selection	BREEDING	S	1	2	United Kingdom	England
PI361038	Hordeum vulgare subsp. vulgare	Ymer Ida 18 Selection	BREEDING	S	1	2	United Kingdom	England
PI361042	Hordeum vulgare subsp. vulgare	Ymer Ida 29 Selection	BREEDING	S	1	2	United Kingdom	England
PI361623	Hordeum vulgare subsp. vulgare	Irsk Archer	CULTIVAR	S	1	2	Denmark
PI237988	Hordeum vulgare subsp. vulgare	Spratt Archer	CULTIVAR	F	1		Ireland
PI361676	Hordeum vulgare subsp. vulgare	6 Radet Nogen	UNCERTAIN	S	9	6	Denmark
PI306472	Hordeum vulgare subsp. vulgare	2727	UNCERTAIN	S	9	6	Romania
PI361694	Hordeum vulgare subsp. vulgare	Nackte Kleine	UNCERTAIN	F	9	6	Denmark
PI361704	Hordeum vulgare subsp. vulgare	Weizen Oder Edel	UNCERTAIN	F	9	6	Denmark
PI361711	Hordeum vulgare subsp. vulgare	Ricardo	CULTIVAR	S	1	6	Denmark
PI328933	Hordeum vulgare subsp. vulgare	Ricardo	CULTIVAR	S	1	6	Uruguay
PI45492	Hordeum vulgare subsp. vulgare	1551	UNCERTAIN	S	1	6	Uruguay	Montevideo
PI361927	Hordeum vulgare subsp. vulgare	Cenad 345	CULTIVAR	S	1	6	Romania
PI294750	Hordeum vulgare subsp. vulgare	Cenad 345	CULTIVAR	S	1	6	Romania
PI370696	Hordeum vulgare subsp. vulgare	Alza	CULTIVAR	S	1	2	Poland
PI369744	Hordeum vulgare subsp. vulgare	Kirgizskij 247	CULTIVAR	S	1	2	Kyrgyzstan
PI370963	Hordeum vulgare subsp. vulgare	674A	LANDRACE	S	1	2	Switzerland	Valais	46.3667	8.0833	995
PI328954	Hordeum vulgare subsp. vulgare	Bonus	CULTIVAR	S	1	2	Sweden	Malmohus
PI371069	Hordeum vulgare subsp. vulgare	957A	LANDRACE	S	1	2	Switzerland	Valais	46.1667	7.8	1120
PI290177	Hordeum vulgare subsp. vulgare	Isaria	CULTIVAR	S	1	2	Germany	Bavaria
PI371818	Hordeum vulgare subsp. vulgare	Athenis	CULTIVAR	S	1	6	Jordan
PI235182	Hordeum vulgare subsp. vulgare	Exadijion	CULTIVAR	S	1	6	Cyprus
PI372076	Hordeum vulgare subsp. vulgare	Mrekotcius 143	CULTIVAR	S	1	2	Armenia
CIho14302	Hordeum vulgare subsp. vulgare	10251	LANDRACE	S	1	2	Armenia	Erevan	40.1833	44.5	1011
PI86188	Hordeum vulgare subsp. vulgare	10251	LANDRACE	S	1	2	Russian Federation	Leningrad
PI94800	Hordeum vulgare subsp. vulgare	320	LANDRACE	S	1	2	Former Soviet Union
PI372089	Hordeum vulgare subsp. vulgare	Unumli Arpa	CULTIVAR	S	1	2	Uzbekistan
PI327676	Hordeum vulgare subsp. vulgare	Unumli-Arpa	CULTIVAR	S	1	2	Uzbekistan
PI372090	Hordeum vulgare subsp. vulgare	Nutans 45	CULTIVAR	S	1	2	Kyrgyzstan
PI268175	Hordeum vulgare subsp. vulgare	Kolocovice	CULTIVAR	S	1	2	Czech Republic	South Moravia
PI372102	Hordeum vulgare subsp. vulgare	Polesskij	CULTIVAR	S	1	2	Belarus	Minsk
PI361670	Hordeum vulgare subsp. vulgare	Pollesskij	CULTIVAR	S	1	2	Belarus
PI382182	Hordeum vulgare subsp. vulgare	GAW 3-2	LANDRACE	S	1	2	Ethiopia	Shewa	9.1667	39.1167	2618
PI295442	Hordeum vulgare subsp. vulgare	ELS 6302-74	LANDRACE	S	1	2	Ethiopia	Shewa	9.35	38.7667	2750
PI382839	Hordeum vulgare subsp. vulgare	GAW 47-1	LANDRACE	S	1	6	Ethiopia	Gonder	12.7667	37.6167	2932
PI194952	Hordeum vulgare subsp. vulgare	9244	LANDRACE	S	1	6	Ethiopia	Gonder	12.6	37.4667	2201
PI38305	Hordeum vulgare subsp. vulgare	Petro	LANDRACE	S	1	6	Russian Federation	Leningrad
PI327667	Hordeum vulgare subsp. vulgare	Urozhainyi	CULTIVAR	S	1	6	Tajikistan
PI611592	Hordeum vulgare subsp. vulgare	Khardzhau	CULTIVAR	S	1	6	Tajikistan
PI386407	Hordeum vulgare subsp. vulgare	IAR/B/253	LANDRACE	S	1	2	Eritrea		15.3333	38.6667	1977
PI386406	Hordeum vulgare subsp. vulgare	IAR/B/252	LANDRACE	S	1	2	Eritrea		15.3333	38.6667	1977
PI38886	Hordeum vulgare subsp. vulgare	Late Black Turkestan	LANDRACE	W	1	6	Uzbekistan	Samarqand	39.6667	66.95	696
CIho3214	Hordeum vulgare subsp. vulgare	CI 3214	LANDRACE	W	1	6	Turkmenistan	Mary	37.6	61.8333	221
PI76504	Hordeum vulgare subsp. vulgare	Derbent	LANDRACE	W	1	6	Azerbaijan	Naxcivan
PI38887	Hordeum vulgare subsp. vulgare	Barbican	UNCERTAIN	S	1	6	Turkmenistan	Mary	37.6	61.8333	224
PI328072	Hordeum vulgare subsp. vulgare	Barbican	UNCERTAIN	S	1	6	United States
PI390319	Hordeum vulgare subsp. vulgare	IV/39	LANDRACE	S	1	6	Macedonia		41.7667	22.0167	682
PI344871	Hordeum vulgare subsp. vulgare	12	LANDRACE	S	1	6	Macedonia		42.1167	21.7	427
PI405766	Hordeum vulgare subsp. vulgare	IV/74	LANDRACE	S	1	6	Macedonia		42.1667	21.95	532
PI39365	Hordeum vulgare subsp. vulgare	Eremo	LANDRACE	W	9	6	India	Bihar	25.9833	85.6833	55
CIho2239	Hordeum vulgare subsp. vulgare	Eremo	LANDRACE	W	9	6	India	Bihar
PI57965	Hordeum vulgare subsp. vulgare	Kulu	LANDRACE	W	9	6	Pakistan	Azad Kashmir
PI402055	Hordeum vulgare subsp. vulgare	MCU 3577	UNCERTAIN	S	1	2	Colombia	Cundinamarca
PI392491	Hordeum vulgare subsp. vulgare	Welgevallen 60-A-3-11	BREEDING	S	1	2	South Africa	Cape Province
PI410437	Hordeum vulgare subsp. vulgare		LANDRACE	S	1	6	Libya		32.8667	13.3333	11
PI264208	Hordeum vulgare subsp. vulgare	California Mariout	CULTIVAR	S	1	6	Libya
PI414083	Hordeum vulgare subsp. vulgare	Criolla Blanca	UNCERTAIN	S	1	6	Bolivia
PI414082	Hordeum vulgare subsp. vulgare	CHM 70	UNCERTAIN	S	1	6	Bolivia	Chuquisaca	-20.8333	-64.9667	3016
PI414405	Hordeum vulgare subsp. vulgare	Azamat	CULTIVAR	S	1	6	Tajikistan
CIho5053	Hordeum vulgare subsp. vulgare	Cape	UNCERTAIN	S	1	6	Australia	New South Wales
PI414409	Hordeum vulgare subsp. vulgare	Minskij	CULTIVAR	S	1	2	Belarus	Minsk
PI265965	Hordeum vulgare subsp. vulgare	Pallas	CULTIVAR	S	1	2	Sweden	Malmohus
PI420459	Hordeum vulgare subsp. vulgare	IV/188	LANDRACE	S	1	6	Macedonia
PI420453	Hordeum vulgare subsp. vulgare	IV/182	LANDRACE	S	1	6	Macedonia
PI420468	Hordeum vulgare subsp. vulgare	IV/197	LANDRACE	S	1	6	Macedonia
PI390302	Hordeum vulgare subsp. vulgare	IV/22	LANDRACE	S	1	6	Macedonia		41.2167	21.2	693
PI420511	Hordeum vulgare subsp. vulgare	IV/240	LANDRACE	S	1	6	Macedonia
PI420482	Hordeum vulgare subsp. vulgare	IV/211	LANDRACE	S	1	6	Macedonia
PI420452	Hordeum vulgare subsp. vulgare	IV/181	LANDRACE	S	1	6	Macedonia
PI428630	Hordeum vulgare subsp. vulgare	Semcicky Hospodarsky	CULTIVAR	S	1	2	Czechoslovakia
PI290169	Hordeum vulgare subsp. vulgare	Bankuti Korai	CULTIVAR	S	1	2	Hungary
PI428726	Hordeum vulgare subsp. vulgare	HA-HB-10-Karri	GENETIC	W	1	2	Finland	Uusimaa
PI428708	Hordeum vulgare subsp. vulgare	HA-HB-16-Karri	GENETIC	W	1	2	Finland	Uusimaa
PI428727	Hordeum vulgare subsp. vulgare	HA-HB-14-Karri	GENETIC	W	1	2	Finland	Uusimaa
PI42889	Hordeum vulgare subsp. vulgare	Saggia	UNCERTAIN	S	9	6	Sudan	Khartoum
PI42888	Hordeum vulgare subsp. vulgare	Sement	LANDRACE	S	9		Sudan	Khartoum
PI436146	Hordeum vulgare subsp. vulgare	219	LANDRACE	S	1	2	Chile	La Araucania	-38.7333	-73	15
PI436138	Hordeum vulgare subsp. vulgare	64	LANDRACE	S	1	2	Chile	La Araucania	-38.9667	-72.7167	250
PI436149	Hordeum vulgare subsp. vulgare	242	LANDRACE	S	1	2	Chile	La Araucania	-38.7	-73.2833	20
PI436145	Hordeum vulgare subsp. vulgare	208	LANDRACE	S	1	2	Chile	La Araucania	-38.9833	-72.5333	100
PI436151	Hordeum vulgare subsp. vulgare	297	LANDRACE	S	1	2	Chile	Los Lagos	-40.2667	-72.8333	150
PI436148	Hordeum vulgare subsp. vulgare	233	LANDRACE	S	1	2	Chile	La Araucania	-38.7667	-73.3667	10
PI436154	Hordeum vulgare subsp. vulgare	345	LANDRACE	S	1	2	Chile	Los Lagos	-40.8833	-73.15	100
PI436156	Hordeum vulgare subsp. vulgare	376	LANDRACE	S	1	2	Chile	Los Lagos	-41.35	-73.4667	100
PI436155	Hordeum vulgare subsp. vulgare	360	LANDRACE	S	1	2	Chile	Los Lagos	-41.2	-73.4833	100
PI447137	Hordeum vulgare subsp. vulgare		UNCERTAIN	S	1	2	Spain	Huesca	42.05	-0.5833	412
PI436143	Hordeum vulgare subsp. vulgare	100	LANDRACE	S	1	2	Chile	La Araucania	-38.9833	-73.0833	250
PI467360	Hordeum vulgare subsp. vulgare	Mjos	CULTIVAR	S	1	6	Norway
PI467354	Hordeum vulgare subsp. vulgare	Finnebygg	CULTIVAR	S	1	6	Norway
PI467363	Hordeum vulgare subsp. vulgare	Trysil	CULTIVAR	S	1	6	Norway
PI467362	Hordeum vulgare subsp. vulgare	Sjak	CULTIVAR	S	1	6	Norway
PI467365	Hordeum vulgare subsp. vulgare	Comun Hulled	LANDRACE	S	1	6	Mexico
PI467416	Hordeum vulgare subsp. vulgare	Jarohnevicky	CULTIVAR	S	1	2	Czechoslovakia
PI129438	Hordeum vulgare subsp. vulgare	Dobrovicky Starocesky	CULTIVAR	S	1	2	Czechoslovakia
PI467424	Hordeum vulgare subsp. vulgare	Radosinsky Plnozrnny	CULTIVAR	S	1	2	Slovakia	West Slovakia
PI268173	Hordeum vulgare subsp. vulgare	Valticky	CULTIVAR	S	1	2	Czech Republic	South Moravia
PI467440	Hordeum vulgare subsp. vulgare	Refleks	CULTIVAR	S	1	2	Poland
PI285636	Hordeum vulgare subsp. vulgare	Refleks	CULTIVAR	S	1	2	Poland
PI467467	Hordeum vulgare subsp. vulgare		LANDRACE	S	9	6	Austria	Tirol
PI328135	Hordeum vulgare subsp. vulgare	Bulgarische Nackte	UNCERTAIN	S	9	6	Bulgaria
PI467471	Hordeum vulgare subsp. vulgare	Tuxer	LANDRACE	S	9	6	Austria	Tirol
PI467665	Hordeum vulgare subsp. vulgare	Irish Goldthorpe	CULTIVAR	W	1	2	Ireland
PI129493	Hordeum vulgare subsp. vulgare	Webskys Silesia	CULTIVAR	F	1		Germany
PI467729	Hordeum vulgare subsp. vulgare	Moyjar	CULTIVAR	S	1	2	Norway
PI384986	Hordeum vulgare subsp. vulgare	Riso Mutant 56	BREEDING	S	1	2	Denmark
PI467839	Hordeum vulgare subsp. vulgare	Sandomierski	CULTIVAR	S	1	2	Poland
PI467438	Hordeum vulgare subsp. vulgare	Sandomierski	CULTIVAR	S	1	2	Poland
PI467845	Hordeum vulgare subsp. vulgare	FM 424	CULTIVAR	S	1	2	Brazil	Rio Grande do Sul
PI467844	Hordeum vulgare subsp. vulgare	FM 404	CULTIVAR	S	1	2	Brazil	Rio Grande do Sul
PI513166	Hordeum vulgare subsp. vulgare	Jawo	LANDRACE		1	6	Pakistan	Punjab
PI39367	Hordeum vulgare subsp. vulgare	Kwan	LANDRACE	S	1	6	India	Bihar
PI531968	Hordeum vulgare subsp. vulgare	2544	UNCERTAIN	S	1	2	Egypt	Gharbiya	30.8167	30.8	14
PI531878	Hordeum vulgare subsp. vulgare	600	UNCERTAIN	S	1	2	Egypt	Daqahliya	31.0333	31.3667	5
PI531971	Hordeum vulgare subsp. vulgare	2550	UNCERTAIN	S	1	2	Egypt	Minufiya
PI54916	Hordeum vulgare subsp. vulgare	Maskin Cyg	CULTIVAR	S	1	6	Norway
PI467359	Hordeum vulgare subsp. vulgare	Maskin	CULTIVAR	S	1	6	Norway
PI564499	Hordeum vulgare subsp. vulgare	Inca	CULTIVAR	S	1	6	Bolivia
PI422229	Hordeum vulgare subsp. vulgare		LANDRACE	S		6	Yemen
PI564649	Hordeum vulgare subsp. vulgare	7022	LANDRACE	S	1	6	Oman		23.1667	57.3333	500
PI564646	Hordeum vulgare subsp. vulgare	7002	LANDRACE	S	1	6	Oman		24.3667	56.75	7
PI564670	Hordeum vulgare subsp. vulgare	7421	LANDRACE	S	1	6	Oman		23.1667	57.6667	1800
PI564671	Hordeum vulgare subsp. vulgare	7425	LANDRACE	S	1	6	Oman		23.1667	57.6667	1800
PI564668	Hordeum vulgare subsp. vulgare	7381	LANDRACE		1	6	Oman		22.6667	57.3333	400
PI564664	Hordeum vulgare subsp. vulgare	7075	LANDRACE	W	1	6	Oman		23.3333	56.6667	300
PI564669	Hordeum vulgare subsp. vulgare	7398	LANDRACE	W	1	6	Oman		23	57.3333	500
PI564667	Hordeum vulgare subsp. vulgare	7351	LANDRACE	W	1	6	Oman		23.3333	57.3333	650
PI565577	Hordeum vulgare subsp. vulgare	Dong Da Mai	UNCERTAIN	S	1	6	China	Shandong
PI564647	Hordeum vulgare subsp. vulgare	7006	LANDRACE		1	6	Oman		24.45	56.65	6
PI57015	Hordeum vulgare subsp. vulgare	FLE No. B68	LANDRACE	S	1	2	Iraq
CIho1462	Hordeum vulgare subsp. vulgare	Nakanak	LANDRACE	S	1	2	Iraq	Baghdad	33.3	44.6	38
PI57033	Hordeum vulgare subsp. vulgare	Hinowi	UNCERTAIN	S	1	6	Egypt
CIho3556	Hordeum vulgare subsp. vulgare	Minia	LANDRACE	S	1	6	Egypt	Minya	28.1	30.75	41
PI57296	Hordeum vulgare subsp. vulgare	CI 3412	LANDRACE	S	1	6	China	Liaoning	42.3	123.817	57
CIho3512	Hordeum vulgare subsp. vulgare	CI 3512	UNCERTAIN	S	1	6	China
PI573618	Hordeum vulgare subsp. vulgare	WIR 21723	LANDRACE	S	9	6	Mongolia
CIho14151	Hordeum vulgare subsp. vulgare	3886	LANDRACE	S	9	6	Mongolia
PI573672	Hordeum vulgare subsp. vulgare	SN-84a	LANDRACE	S	1	2	Georgia		42.9	43.0167	2000
PI369731	Hordeum vulgare subsp. vulgare	Medicum 8955	CULTIVAR	S	1	2	Kazakhstan	Qaraghandy
PI573757	Hordeum vulgare subsp. vulgare	NSGC 577	UNCERTAIN	S	1	6	Kazakhstan
CIho7240	Hordeum vulgare subsp. vulgare	CI 7240	LANDRACE	S	1	6	Iraq
PI574003	Hordeum vulgare subsp. vulgare	RNB-264	LANDRACE	S	9	6	Nepal	Seti	29.5	81.5	2633
PI573878	Hordeum vulgare subsp. vulgare	RNB-132	LANDRACE	S	9	6	Nepal	Dhawalagiri	28.5833	83.3333	1800
PI574039	Hordeum vulgare subsp. vulgare	RNB-302	LANDRACE	S	9	6	Nepal	Sagarmatha	27.25	86.8333	1585
PI5975	Hordeum vulgare subsp. vulgare	Goldfoil	CULTIVAR	S	1	2	Czech Republic	North Bohemia	50.2333	13.4167	342
PI185328	Hordeum vulgare subsp. vulgare	4266	UNCERTAIN	S	1	2	Portugal
PI611544	Hordeum vulgare subsp. vulgare	Krymskii 17	CULTIVAR	S	1	2	Ukraine	Krym
PI268167	Hordeum vulgare subsp. vulgare	Krymskij 301	CULTIVAR	S	1	2	Ukraine	Krym
PI61533	Hordeum vulgare subsp. vulgare	3995	LANDRACE	S	9	6	Mongolia
CIho4056	Hordeum vulgare subsp. vulgare	3936	LANDRACE	S	9	6	Mongolia
PI61537	Hordeum vulgare subsp. vulgare	4008	LANDRACE	S	9	6	Mongolia
PI61554	Hordeum vulgare subsp. vulgare	4061	LANDRACE	S	9	6	Mongolia
CIho14222	Hordeum vulgare subsp. vulgare	4062	LANDRACE	S	9	6	Mongolia
PI640069	Hordeum vulgare subsp. vulgare	TX02D271	BREEDING	S	1	6	United States	Texas
PI640068	Hordeum vulgare subsp. vulgare	TX02D270	BREEDING	S	1	6	United States	Texas
PI640079	Hordeum vulgare subsp. vulgare	TX02D285	BREEDING	S	1	6	United States	Texas
PI640077	Hordeum vulgare subsp. vulgare	TX02D283	BREEDING	S	1	6	United States	Texas
PI640113	Hordeum vulgare subsp. vulgare	TX02D346	BREEDING	W	1	6	United States	Texas
PI639998	Hordeum vulgare subsp. vulgare	TX96D197	BREEDING	W	1	6	United States	Texas
PI67384	Hordeum vulgare subsp. vulgare	10247	BREEDING	S	1	6	Former Soviet Union
PI57046	Hordeum vulgare subsp. vulgare	53	LANDRACE	S	1	6	Algeria	Biskra	34.85	5.7333	114
PI71075	Hordeum vulgare subsp. vulgare	10247	BREEDING	S	1	6	Uzbekistan	Tashkent
PI68192	Hordeum vulgare subsp. vulgare	CI 4334	LANDRACE	W	1	6	Azerbaijan
PI327866	Hordeum vulgare subsp. vulgare	HOR 4153	LANDRACE	W	1	6	Armenia
PI68206	Hordeum vulgare subsp. vulgare	CI 4336	LANDRACE	W	1	6	Azerbaijan
PI68187	Hordeum vulgare subsp. vulgare	CI 4333	LANDRACE	W	1	6	Azerbaijan
PI70839	Hordeum vulgare subsp. vulgare	8286	LANDRACE	S	1	6	China	Jilin	45.3667	125.467	138
PI67385	Hordeum vulgare subsp. vulgare	10246	BREEDING	S	1	6	Turkistan
PI71076	Hordeum vulgare subsp. vulgare	10248	BREEDING	S	1	6	Uzbekistan	Tashkent
PI294747	Hordeum vulgare subsp. vulgare	Russische Glatte	UNCERTAIN	S	1	6	Bulgaria
PI73298	Hordeum vulgare subsp. vulgare	685	LANDRACE	S	1	2	Armenia
CIho14394	Hordeum vulgare subsp. vulgare	CI 14394	LANDRACE	S	1	2	Armenia
PI78246	Hordeum vulgare subsp. vulgare	Grushevsky	CULTIVAR	S	1	6	Ukraine	Dnipropetrovsk
PI38885	Hordeum vulgare subsp. vulgare	White Turkestan	LANDRACE	S	1	6	Turkmenistan	Mary	37.6	61.8333	221
PI94862	Hordeum vulgare subsp. vulgare	32	LANDRACE	S	1	6	Georgia
PI84315	Hordeum vulgare subsp. vulgare	293	LANDRACE	S	1	6	Uzbekistan	Khorazm	41.85	60.4	91
PI84311	Hordeum vulgare subsp. vulgare	232	LANDRACE	S	1	6	Uzbekistan	Khorazm	41.6	60.15	91
PI87403	Hordeum vulgare subsp. vulgare	Swan's Neck	UNCERTAIN	S	1	2	Lithuania
PI174472	Hordeum vulgare subsp. vulgare	Cygne	CULTIVAR	S	1	2	France	Yvelines
PI87404	Hordeum vulgare subsp. vulgare	Golden	UNCERTAIN	S	1	2	Lithuania
PI184876	Hordeum vulgare subsp. vulgare	Erectoides No. 7	BREEDING	S	1	2	Sweden	Malmohus
PI87778	Hordeum vulgare subsp. vulgare	Hadakamugi	LANDRACE		9	6	Korea, South	Kyongsang Nam
PI573615	Hordeum vulgare subsp. vulgare	WIR 3938	LANDRACE	S	9	6	Mongolia
PI87779	Hordeum vulgare subsp. vulgare	Hadaka Mugi	LANDRACE	S	9	6	Korea, North	Kyongsong
PI94797	Hordeum vulgare subsp. vulgare	64	LANDRACE	S	1	2	Armenia	Erevan	40.05	44.5	1220
PI182396	Hordeum vulgare subsp. vulgare	7754	LANDRACE	S	1	2	Turkey	Van	38.5167	43.3167	1700
PI95192	Hordeum vulgare subsp. vulgare	317	LANDRACE	S	1	2	Unknown
PI95165	Hordeum vulgare subsp. vulgare	210	LANDRACE	S	1	2	Unknown
