# Supplementary material for: The USDA Barley Core Collection: Genetic Diversity, Population Structure, and Potential for Genome-Wide Association Studies
Source: PLoS One. 2014 Apr 14;9(4):e94688. doi: 10.1371/journal.pone.0094688 (PMC3986206; doi:10.1371/journal.pone.0094688)
Supplement: Table S2 — Information on the 1,860 accessions belonging to the iCore. For each accession, phenotypic and geographic information have been added when available, as well as the subpopulation each accession belongs to (1 to 5) and the proportion of each of the five subpopulations (P1–P5). ‘AD’ indicates admixed individuals. (XLSX) [file pone.0094688.s005.xlsx]

## Sheet: Sheet1
Accession	TAXON	PLANTID	ACIMPT	Growth_habit	Hull_cover	Row_number	Days_to_heading_Julian_Corvallis_Fall_2011	Days_to_heading_Julian_Corvallis_Winter_2013	COUNTRY	STATE	LATITUDE	LONGITUDE	ELEV(m)	Population	P1	P2	P3	P4	P5
CIho10033	Hordeum vulgare subsp. vulgare	Varde	CULTIVAR	S	1	6	102		Norway					4	0.003	0.001	0.001	0.994	0.001
CIho10034	Hordeum vulgare subsp. vulgare	Herse	CULTIVAR	S	1	6	93		Norway					4	0.002	0.001	0.001	0.996	0.001
CIho10035	Hordeum vulgare subsp. vulgare	Domen	CULTIVAR	S	1	2	108		Norway	Hedmark				AD	0.002	0.004	0.794	0.198	0.002
CIho10036	Hordeum vulgare subsp. vulgare	Jadar II	CULTIVAR	S	1	6	110		Norway					4	0.004	0.011	0.04	0.943	0.003
CIho10056	Hordeum vulgare subsp. vulgare	MO. B-538	BREEDING	F	1	6			United States	Missouri				4	0.001	0.108	0	0.889	0.001
CIho10058	Hordeum vulgare subsp. vulgare	CI 10058	LANDRACE	W	1	6		136	Portugal					4	0.055	0.001	0.001	0.943	0.001
CIho10061	Hordeum vulgare subsp. vulgare	Bandai-Hadaka	CULTIVAR	W	9	6		136	Japan	Fukushima				AD	0.034	0.655	0.004	0.307	0.001
CIho10086	Hordeum vulgare subsp. vulgare	Minerva	CULTIVAR	S	1	2	120		Netherlands	Gelderland				3	0.146	0.006	0.841	0.003	0.005
CIho10253	Hordeum vulgare subsp. vulgare	Type 5	UNCERTAIN	S	1	6	105		Japan					2	0.008	0.827	0.001	0.003	0.161
CIho10260	Hordeum vulgare subsp. vulgare	Iwate Selection	BREEDING	S	1	6	125		Japan					AD	0.044	0.361	0.004	0.59	0.001
CIho10645	Hordeum vulgare subsp. vulgare	N.D. B114	BREEDING	S	1	6	105		United States	North Dakota				4	0.001	0.003	0	0.994	0.001
CIho10661	Hordeum vulgare subsp. vulgare	Tex. 46-54-68	BREEDING	S	1	6	120		United States	Texas				AD	0.172	0.021	0.008	0.787	0.012
CIho10887	Hordeum vulgare subsp. vulgare	SC 58-1097	BREEDING	W	1			148	United States	South Carolina				AD	0.002	0.341	0.001	0.655	0.001
CIho10953	Hordeum vulgare subsp. vulgare	Ouri No. 5	UNCERTAIN	W	1			138	Japan					2	0	0.999	0	0	0
CIho11171	Hordeum vulgare subsp. vulgare	Ontario No. 14	BREEDING	W	1	6		144	Canada	Ontario				AD	0.01	0.643	0.001	0.345	0.001
CIho1138	Hordeum vulgare subsp. vulgare	Zond	BREEDING	S	1	6	121		United States	Minnesota				AD	0.393	0.002	0.006	0.593	0.006
CIho11477	Hordeum vulgare subsp. vulgare	Minerva	CULTIVAR	S	1	2	118		Netherlands	Gelderland				3	0.132	0.006	0.856	0.002	0.003
CIho11533	Hordeum vulgare subsp. vulgare	San Carlos	CULTIVAR	S	1	6	118		Argentina					1	0.998	0	0	0.001	0
CIho11582	Hordeum vulgare subsp. vulgare	HOR 1077	UNCERTAIN	F	1				Turkey	Edirne	40.7167	26.3	37	1	0.926	0.002	0.002	0.068	0.001
CIho11587	Hordeum vulgare subsp. vulgare	Israel 49	CULTIVAR	S	1	2	104		Israel					AD	0.501	0.128	0.089	0.011	0.272
CIho11588	Hordeum vulgare subsp. vulgare	Israel 264	CULTIVAR	S	1	2	101		Israel					AD	0.569	0.134	0.046	0.013	0.239
CIho11661	Hordeum vulgare subsp. vulgare	Purdue 5621A8-8-1	BREEDING	W	1	6		139	United States	Indiana				AD	0.003	0.445	0	0.55	0.001
CIho1172	Hordeum vulgare subsp. vulgare	CI 1172	UNCERTAIN	S	1	6	125		Guatemala					1	0.934	0.002	0.008	0.054	0.002
CIho11757	Hordeum vulgare subsp. vulgare	Haramachi	LANDRACE	W	9	6		139	Japan					2	0	0.999	0	0	0
CIho11787	Hordeum vulgare subsp. vulgare	Orge Palestine Nuda	BREEDING	S	9	6	106		Ancient Palestine					5	0.003	0.065	0.001	0.001	0.931
CIho11788	Hordeum vulgare subsp. vulgare	Harar	UNCERTAIN	S	1	6	107		Ethiopia	Harer				AD	0.064	0.004	0.205	0.318	0.409
CIho11789	Hordeum vulgare subsp. vulgare	Djeddah	UNCERTAIN	S	1	2	107		Saudi Arabia					AD	0.149	0.008	0.478	0.008	0.356
CIho11794	Hordeum vulgare subsp. vulgare	L93	UNCERTAIN	S	9	2	105		Netherlands					5	0.005	0.096	0.001	0.001	0.897
CIho11796	Hordeum vulgare subsp. vulgare		UNCERTAIN	S	9	2	139		Netherlands					5	0.001	0.067	0	0.001	0.93
CIho11812	Hordeum vulgare subsp. vulgare	Abyssinian 16	LANDRACE	S	1	6	108		Ethiopia					5	0	0	0	0	0.999
CIho11828	Hordeum vulgare subsp. vulgare	Meltauresistante Wintergerste	CULTIVAR	W	1	6		141	Germany					4	0.04	0.119	0.001	0.839	0.001
CIho11829	Hordeum vulgare subsp. vulgare	Zwergrost Summergerste	CULTIVAR	S	1	6	121		Germany					AD	0.307	0.003	0.002	0.682	0.005
CIho11845	Hordeum vulgare subsp. vulgare	CB 211	UNCERTAIN	S	1	2	115		Israel					3	0.031	0.001	0.898	0.001	0.069
CIho11849	Hordeum vulgare subsp. vulgare	Alemaya Mago	LANDRACE	S	1	6	106		Ethiopia					5	0	0	0	0	0.999
CIho11852	Hordeum vulgare subsp. vulgare	U.C.D. 262	GENETIC	S	1	2	104		United States	California				AD	0.366	0.003	0.001	0.002	0.628
CIho11855	Hordeum vulgare subsp. vulgare	FG 672-2-10-1	BREEDING	S	1	6	105		Norway					4	0.001	0	0	0.997	0
CIho11864	Hordeum vulgare subsp. vulgare	ND B130	BREEDING	S	1	6	104		United States	North Dakota				4	0.002	0.083	0.003	0.908	0.004
CIho12125	Hordeum vulgare subsp. vulgare	Br. M. 6213-545	BREEDING	S	1	6	120		Canada	Manitoba				4	0.008	0.113	0.001	0.863	0.015
CIho12232	Hordeum vulgare subsp. vulgare	WA 5867-61	BREEDING	S	1	2	115		United States	Washington				3	0.021	0.001	0.943	0.032	0.003
CIho13132	Hordeum vulgare subsp. vulgare	Gatersleben Mutant 501	GENETIC	S	1	6	115		Germany					AD	0.719	0.068	0.046	0.146	0.021
CIho13135	Hordeum vulgare subsp. vulgare	Haisa	CULTIVAR	S	1	2	118		Germany	Lower Saxony				3	0	0	0.999	0	0
CIho13136	Hordeum vulgare subsp. vulgare	B 294	BREEDING	S	1	2	118		Germany					3	0.056	0.052	0.865	0.026	0.002
CIho13141	Hordeum vulgare subsp. vulgare	CI 13141	LANDRACE	S	9	2	104		Ethiopia					5	0.002	0.117	0.003	0.05	0.827
CIho13353	Hordeum vulgare subsp. vulgare	CI 13353	LANDRACE	S	1	2	111		Ethiopia	Gonder	12.6	37.4667	2201	AD	0.034	0.045	0.647	0.025	0.249
CIho13385	Hordeum vulgare subsp. vulgare	CI 13385	UNCERTAIN	F	1	6			Spain					AD	0.453	0.006	0.004	0.535	0.001
CIho13397	Hordeum vulgare subsp. vulgare	CI 13397	UNCERTAIN	S	1				Spain					3	0	0	0.999	0	0
CIho13453	Hordeum vulgare subsp. vulgare	CI 13453	UNCERTAIN	S	9	6	108		Romania					AD	0.079	0.004	0.001	0.351	0.565
CIho13460	Hordeum vulgare subsp. vulgare	CI 13460	UNCERTAIN	W	1	6		138	Romania					AD	0.15	0.041	0.001	0.505	0.303
CIho13461	Hordeum vulgare subsp. vulgare	CI 13461	UNCERTAIN	S	9	6	121		Romania					AD	0.011	0.044	0.001	0.632	0.312
CIho13507	Hordeum vulgare subsp. vulgare	CI 13507	UNCERTAIN	S	9	6	114		Romania					AD	0.222	0.005	0.001	0.461	0.311
CIho13651	Hordeum vulgare subsp. vulgare	H-2127	BREEDING	S	1	6	102		Israel					1	0.839	0.035	0.118	0.006	0.002
CIho13653	Hordeum vulgare subsp. vulgare	Kolchikum 10/30	CULTIVAR	S	1	2	107		Former Soviet Union					AD	0.073	0.243	0.29	0.101	0.293
CIho13737	Hordeum vulgare subsp. vulgare	CI 13737	LANDRACE	S	1	6	107		Ethiopia	Shewa	9.3167	42.1167	1935	5	0	0	0	0	0.999
CIho13742	Hordeum vulgare subsp. vulgare	CI 13742	LANDRACE	S	1	6	115		Eritrea	Asmara	15.3333	38.9333	2336	5	0	0	0	0	0.999
CIho13743	Hordeum vulgare subsp. vulgare	CI 13743	LANDRACE	S	1	6	116		Eritrea	Asmara	15.3333	38.9333	2336	5	0	0	0	0	0.999
CIho13745	Hordeum vulgare subsp. vulgare	CI 13745	LANDRACE	S	1	6	111		Eritrea	Asmara	15.3333	38.9333	2336	5	0	0	0	0	0.999
CIho13795	Hordeum vulgare subsp. vulgare	Belts. 66-1450	BREEDING	W	1	6		145	United States	Maryland				AD	0.005	0.382	0.001	0.611	0.001
CIho13797	Hordeum vulgare subsp. vulgare	Fergus	CULTIVAR	S	1	2	110		Canada	Ontario				3	0.005	0.001	0.992	0.002	0.001
CIho13824	Hordeum vulgare subsp. vulgare	Atlas 68	CULTIVAR	S	1	6	102		United States	California				1	0.936	0.001	0.003	0.003	0.056
CIho13839	Hordeum vulgare subsp. vulgare	Early Russian	UNCERTAIN	S	1	6	65		India					AD	0.002	0.257	0	0.74	0.001
CIho13858	Hordeum vulgare subsp. vulgare	Wyo. 60126	BREEDING	F	1	6			United States	Wyoming				2	0.001	0.898	0.001	0.099	0.001
CIho1388	Hordeum vulgare subsp. vulgare	Rex	CULTIVAR	S	1	2	127		Denmark					AD	0.088	0.006	0.779	0.104	0.022
CIho14010	Hordeum vulgare subsp. vulgare	CB 1227	UNCERTAIN	S	1	2	117		Czech Republic					3	0.073	0.003	0.918	0.004	0.002
CIho14019	Hordeum vulgare subsp. vulgare	SV 65505	BREEDING	S	1	2	84		Sweden	Malmohus				3	0.002	0.059	0.93	0.007	0.002
CIho14051	Hordeum vulgare subsp. vulgare	35	LANDRACE	W	1	6		136	Algeria		33.1	6.0667	73	1	0.991	0.002	0.001	0.002	0.004
CIho14052	Hordeum vulgare subsp. vulgare	36	LANDRACE	S	1	6	108		Algeria	Biskra	34.85	5.7333	114	1	0.996	0.002	0	0.001	0.001
CIho14053	Hordeum vulgare subsp. vulgare	36	LANDRACE	S	1	6	107		Algeria	Biskra	34.85	5.7333	114	1	0.997	0.001	0	0.001	0.001
CIho14054	Hordeum vulgare subsp. vulgare	38	LANDRACE	S	1	6	104		Algeria		33.0167	6.0167	77	AD	0.746	0.118	0.002	0.01	0.124
CIho14055	Hordeum vulgare subsp. vulgare	38	LANDRACE	S	1	6	111		Algeria		33.0167	6.0167	77	AD	0.781	0.044	0.028	0.101	0.046
CIho14059	Hordeum vulgare subsp. vulgare	47	LANDRACE	S	1	6	102		Algeria	Biskra	34.65	5.8833	19	1	0.997	0.001	0	0.001	0.001
CIho14061	Hordeum vulgare subsp. vulgare	Bonfarik	UNCERTAIN	S	1	6	127		Algeria					1	0.994	0.002	0.001	0.001	0.002
CIho14085	Hordeum vulgare subsp. vulgare	175	UNCERTAIN	S	1	6	112		Tunisia	L'Ariana	36.8667	10.1833	2	1	0.998	0.001	0	0	0
CIho14124	Hordeum vulgare subsp. vulgare	473	LANDRACE	S	1	6	117		Ethiopia	Welo	11.1333	39.6333	2495	5	0	0	0	0	0.999
CIho14151	Hordeum vulgare subsp. vulgare	3886	LANDRACE	S	9	6	110		Mongolia					2	0.001	0.996	0.001	0.001	0.001
CIho14216	Hordeum vulgare subsp. vulgare	4041	LANDRACE	S	9	6	106		Mongolia					2	0.001	0.998	0	0	0.001
CIho14219	Hordeum vulgare subsp. vulgare	4042	LANDRACE	S	1	6	111		Mongolia					2	0.001	0.998	0.001	0.001	0
CIho14222	Hordeum vulgare subsp. vulgare	4062	LANDRACE	S	9	6	111		Mongolia					2	0.001	0.996	0.001	0.001	0.002
CIho14228	Hordeum vulgare subsp. vulgare	3918	LANDRACE	S	9	6	119		Mongolia					2	0.002	0.993	0.002	0	0.002
CIho14234	Hordeum vulgare subsp. vulgare	4000	LANDRACE	S	9	6	119		Mongolia					2	0.001	0.996	0.001	0.002	0.001
CIho14239	Hordeum vulgare subsp. vulgare	4055	LANDRACE	S	1	6	102		Mongolia					2	0.001	0.998	0	0.001	0
CIho14250	Hordeum vulgare subsp. vulgare	Duab	LANDRACE	S	1	2	101		Afghanistan	Badakhshan	36.8333	70.5167	2474	AD	0.106	0.501	0.115	0.045	0.233
CIho14255	Hordeum vulgare subsp. vulgare	Jou	LANDRACE	S	9	6	102		Afghanistan	Kapisa	35.1167	69.3	1573	2	0.001	0.991	0.001	0.001	0.006
CIho14258	Hordeum vulgare subsp. vulgare	6065	LANDRACE	S	1	6	100		Afghanistan	Nimruz	30.5	62	542	2	0.006	0.953	0.001	0.003	0.037
CIho14260	Hordeum vulgare subsp. vulgare	6067	LANDRACE	S	1	6	124		Afghanistan	Herat	33.3	62.1333	1074	2	0.005	0.966	0.002	0.006	0.021
CIho14268	Hordeum vulgare subsp. vulgare	Wang Ta Mai	LANDRACE	S	1	6	116		China	Beijing	39.9167	116.433	51	2	0.001	0.998	0	0	0.001
CIho14281	Hordeum vulgare subsp. vulgare	CI 14281	UNCERTAIN	S	1	2	114		Venezuela	Tachira				AD	0.003	0.009	0.654	0.3	0.034
CIho14286	Hordeum vulgare subsp. vulgare	CI 14286	LANDRACE	S	1	6	120		Chile					1	0.998	0.001	0	0.001	0
CIho14287	Hordeum vulgare subsp. vulgare	CI 14287	LANDRACE	S	1	6	100		Chile					1	0.998	0.001	0	0.001	0
CIho14291	Hordeum vulgare subsp. vulgare	CI 14291	LANDRACE	S	1	6	108		China	Sichuan	30.6667	104.067	499	2	0.001	0.998	0	0	0
CIho14319	Hordeum vulgare subsp. vulgare	CI 14319	UNCERTAIN	S	1	6	106		Denmark	Storstrom				4	0.001	0.001	0.001	0.996	0.001
CIho14326	Hordeum vulgare subsp. vulgare	CI 14326	LANDRACE	W	1	6		152	Azerbaijan					AD	0.174	0.714	0.096	0.002	0.014
CIho14327	Hordeum vulgare subsp. vulgare	CI 14327	LANDRACE	W	1	6		150	Azerbaijan					AD	0.13	0.77	0.023	0.073	0.003
CIho14328	Hordeum vulgare subsp. vulgare	CI 14328	LANDRACE	W	1	6		138	Azerbaijan					AD	0.128	0.364	0.24	0.077	0.191
CIho14332	Hordeum vulgare subsp. vulgare	CI 14332	LANDRACE	W	1	6		151	Azerbaijan					AD	0.141	0.767	0.061	0.028	0.004
CIho14333	Hordeum vulgare subsp. vulgare	CI 14333	LANDRACE	S	1	2	107		Azerbaijan					AD	0.135	0.163	0.393	0.011	0.297
CIho14334	Hordeum vulgare subsp. vulgare	CI 14334	LANDRACE	S	1	2	100		Azerbaijan					AD	0.115	0.2	0.338	0.009	0.339
CIho14341	Hordeum vulgare subsp. vulgare	CI 14341	LANDRACE	W	1	6		154	Azerbaijan					AD	0.142	0.741	0.059	0.006	0.051
CIho14344	Hordeum vulgare subsp. vulgare	CI 14344	LANDRACE	S	1	6	102		Azerbaijan					AD	0.051	0.113	0.208	0.363	0.266
CIho14345	Hordeum vulgare subsp. vulgare	CI 14345	LANDRACE	S	1	2	115		Azerbaijan					AD	0.115	0.193	0.317	0.013	0.361
CIho14391	Hordeum vulgare subsp. vulgare	CI 14391	LANDRACE	S	1	2	106		Armenia					AD	0.063	0.248	0.354	0.023	0.312
CIho14394	Hordeum vulgare subsp. vulgare	CI 14394	LANDRACE	S	1	2	107		Armenia					AD	0.126	0.199	0.316	0.013	0.345
CIho14395	Hordeum vulgare subsp. vulgare	CI 14395	LANDRACE	S	1	2	107		Armenia					AD	0.011	0.262	0.334	0.014	0.379
CIho14401	Hordeum vulgare subsp. vulgare	CI 14401	LANDRACE	W	1	6		143	Myanmar					2	0	0.999	0	0	0
CIho1461	Hordeum vulgare subsp. vulgare	Bucher	LANDRACE	S	1	6	117		Iraq	Baghdad	33.3	44.6	38	AD	0.152	0.646	0.026	0.005	0.17
CIho1468	Hordeum vulgare subsp. vulgare	Burat	LANDRACE	S	1	6	116		Iraq	Baghdad	33.3	44.6	38	AD	0.194	0.54	0.034	0.002	0.229
CIho14752	Hordeum vulgare subsp. vulgare	Freak	GENETIC	S	1	2	107		United States	Idaho				AD	0.115	0.391	0.022	0.352	0.12
CIho14807	Hordeum vulgare subsp. vulgare	Freak	GENETIC	S	1	6	71		United States	Idaho				AD	0.193	0.385	0.085	0.331	0.006
CIho14880	Hordeum vulgare subsp. vulgare	ELS 6402-467	LANDRACE	S	1	6	113		Eritrea	Asmara	15.3333	38.9333	2336	5	0	0	0	0	0.999
CIho14881	Hordeum vulgare subsp. vulgare	ELS 6402-467	LANDRACE	S	1	6	109		Eritrea	Asmara	15.3333	38.9333	2336	5	0	0	0	0	0.999
CIho14883	Hordeum vulgare subsp. vulgare	ELS 6402-469	LANDRACE	S	1	6	109		Eritrea	Asmara	15.3333	38.9333	2336	5	0	0	0	0	0.999
CIho14978	Hordeum vulgare subsp. vulgare	ELS 6402-565	LANDRACE	S	1	2	108		Ethiopia	Tigre	13.65	39.5667	2495	5	0	0	0	0	0.999
CIho15203	Hordeum vulgare subsp. vulgare	Cor. 61-2141-26	BREEDING	S	1	2	107		United States	Oregon				AD	0.001	0.001	0.555	0.001	0.442
CIho15237	Hordeum vulgare subsp. vulgare	O.A.C. WB 58-32	BREEDING	W	1	6		144	Canada	Ontario				AD	0.005	0.577	0.002	0.415	0.001
CIho15279	Hordeum vulgare subsp. vulgare	2528-23	LANDRACE	S	1	6	104		Tunisia	Siliana	35.8167	9.4667	796	1	0.991	0.003	0.001	0.002	0.004
CIho15282	Hordeum vulgare subsp. vulgare	3124-8	LANDRACE	S	1	6	115		Tunisia	Siliana	35.8167	9.4667	796	AD	0.716	0.131	0.007	0.006	0.141
CIho15286	Hordeum vulgare subsp. vulgare	Djebali	LANDRACE	S	1	6	104		Tunisia	Bizerte	36.85	9.9333	21	1	0.995	0.001	0	0.001	0.002
CIho15288	Hordeum vulgare subsp. vulgare	Djebali	LANDRACE	S	1	6	104		Tunisia	Bizerte	36.85	9.9333	21	1	0.996	0.001	0	0.001	0.002
CIho15290	Hordeum vulgare subsp. vulgare	Djebali	LANDRACE	S	1	6	115		Tunisia	Bizerte	36.85	9.9333	21	AD	0.728	0.135	0.043	0.001	0.092
CIho15291	Hordeum vulgare subsp. vulgare	Djebali	LANDRACE	S	1	6	106		Tunisia	Bizerte	36.85	9.9333	21	1	0.997	0.001	0	0.001	0
CIho15299	Hordeum vulgare subsp. vulgare	Djebali	LANDRACE	S	1	6	118		Tunisia	Kebili	33.6167	8.9167	28	1	0.996	0.002	0	0.001	0.001
CIho15304	Hordeum vulgare subsp. vulgare	Jebali	LANDRACE	S	1	6	108		Tunisia	Kebili	33.5333	8.8167	20	1	0.994	0.003	0.001	0.001	0.001
CIho15309	Hordeum vulgare subsp. vulgare	Jebali	LANDRACE	S	1	6	103		Tunisia	Kebili	33.5333	8.8167	20	1	0.989	0.007	0.001	0.001	0.003
CIho15310	Hordeum vulgare subsp. vulgare	Djebali	LANDRACE	S	1	6	108		Tunisia	Kebili	33.6	8.9167	30	1	0.951	0.043	0.001	0.001	0.004
CIho15311	Hordeum vulgare subsp. vulgare	Hmira	LANDRACE	S	1	6	111		Tunisia	Kebili	33.6	8.9167	30	1	0.991	0.005	0.001	0.001	0.002
CIho15313	Hordeum vulgare subsp. vulgare	Djebali	LANDRACE	S	1	2	102		Tunisia	Kebili	33.6	8.9167	30	1	0.98	0.008	0.001	0.001	0.01
CIho15326	Hordeum vulgare subsp. vulgare	2238-83	LANDRACE	S	1	6	119		Tunisia	Kebili	33.5833	8.85	25	1	0.989	0.005	0.001	0.001	0.004
CIho15336	Hordeum vulgare subsp. vulgare	Jebali	LANDRACE	S	1	6	119		Tunisia	Kebili	33.4833	9	53	1	0.995	0.002	0.001	0.001	0.002
CIho15339	Hordeum vulgare subsp. vulgare	Djebali	LANDRACE	S	1	6	119		Tunisia	Kebili	33.7333	8.8167	18	1	0.989	0.005	0.001	0.001	0.003
CIho15349	Hordeum vulgare subsp. vulgare	Jebali	LANDRACE	S	1	6	110		Tunisia	Kebili	33.7833	8.85	46	1	0.994	0.001	0.001	0.001	0.003
CIho15350	Hordeum vulgare subsp. vulgare	Safra	LANDRACE	S	1	6	121		Tunisia	Kebili	33.7833	8.85	46	1	0.997	0.001	0.001	0.001	0.001
CIho15355	Hordeum vulgare subsp. vulgare	Djebali	LANDRACE	S	1	6	119		Tunisia					1	0.995	0.002	0.001	0.001	0.001
CIho15362	Hordeum vulgare subsp. vulgare	Jebali	LANDRACE	S	1	6	109		Tunisia	Bizerte				1	0.997	0.002	0	0.001	0.001
CIho15363	Hordeum vulgare subsp. vulgare	Arbi	UNCERTAIN	S	1	6	119		Tunisia	Jendouba	36.25	9.7833	283	1	0.996	0.002	0	0.001	0.001
CIho15364	Hordeum vulgare subsp. vulgare	Tounsi	LANDRACE	S	1	6	119		Tunisia	Tozeur	34.0167	8.25	97	1	0.998	0.001	0	0	0.001
CIho15365	Hordeum vulgare subsp. vulgare	Safra	LANDRACE	S	1	6	111		Tunisia	Tozeur	33.9833	8.1667	89	1	0.98	0.01	0.002	0.002	0.006
CIho15392	Hordeum vulgare subsp. vulgare	Madison 17	BREEDING	W	1	6		145	United States	Wisconsin				AD	0.022	0.708	0.001	0.268	0.001
CIho15441	Hordeum vulgare subsp. vulgare	Belts 66-1317	BREEDING	W	1	6		134	United States	Maryland				4	0.025	0.057	0.002	0.914	0.001
CIho15498	Hordeum vulgare subsp. vulgare	WA 10081-63	BREEDING	S	1	6	105		United States	Washington				AD	0.539	0.027	0.002	0.002	0.43
CIho1551	Hordeum vulgare subsp. vulgare	Albert	CULTIVAR	S	1	6	114		Canada	Ontario				4	0.001	0.011	0	0.987	0.001
CIho15544	Hordeum vulgare subsp. vulgare	OAC 41-14	BREEDING	W	1	6		136	Canada	Ontario				AD	0.002	0.299	0.004	0.694	0.001
CIho15547	Hordeum vulgare subsp. vulgare	Harrow 9	CULTIVAR	W	1	6		149	Canada	Ontario				AD	0.004	0.667	0.001	0.327	0.001
CIho15575	Hordeum vulgare subsp. vulgare	QB 136.34	BREEDING	S	1	6	106		Canada	Quebec				AD	0.008	0.02	0.001	0.713	0.258
CIho15582	Hordeum vulgare subsp. vulgare	QB 137.31	BREEDING	S	1	6	107		Canada	Quebec				AD	0.312	0.06	0.013	0.521	0.094
CIho15589	Hordeum vulgare subsp. vulgare	QB 138.28	BREEDING	S	1	6	117		Canada	Quebec				AD	0.383	0.04	0.015	0.527	0.036
CIho15590	Hordeum vulgare subsp. vulgare	QB 138.61	BREEDING	S	1	6	107		Canada	Quebec				AD	0.3	0.079	0.023	0.569	0.029
CIho15591	Hordeum vulgare subsp. vulgare	QB 139.1	BREEDING	S	1	6	106		Canada	Quebec				AD	0.004	0.06	0.001	0.686	0.249
CIho15593	Hordeum vulgare subsp. vulgare	QB 139.7	BREEDING	S	1	6	106		Canada	Quebec				AD	0.005	0.051	0.002	0.74	0.202
CIho15594	Hordeum vulgare subsp. vulgare	QB 139.8	BREEDING	S	1	6	106		Canada	Quebec				AD	0.009	0.044	0.001	0.786	0.16
CIho15600	Hordeum vulgare subsp. vulgare	QB 139.17	BREEDING	S	1	6	115		Canada	Quebec				4	0.003	0.01	0.001	0.883	0.103
CIho15601	Hordeum vulgare subsp. vulgare	QB 139.19	BREEDING	S	1	6	116		Canada	Quebec				4	0.003	0.035	0.001	0.805	0.157
CIho15616	Hordeum vulgare subsp. vulgare	LT 74G6	BREEDING	S	1	2	108		Canada	Quebec				3	0.008	0.007	0.982	0.002	0.001
CIho15624	Hordeum vulgare subsp. vulgare	Perth	CULTIVAR	S	1	6			Canada	Ontario				4	0.003	0.017	0.03	0.824	0.126
CIho15625	Hordeum vulgare subsp. vulgare	CI 15625	UNCERTAIN	S	1	6	109		Unknown					1	0.968	0.002	0.001	0.002	0.027
CIho15719	Hordeum vulgare subsp. vulgare	INRA 768	CULTIVAR	W	1	6		139	France					AD	0.251	0.001	0.104	0.643	0.001
CIho15745	Hordeum vulgare subsp. vulgare	Giaginskii	CULTIVAR	W	1	2		150	Russian Federation	Krasnodar				AD	0.005	0.003	0.284	0.702	0.006
CIho15746	Hordeum vulgare subsp. vulgare	Irmke	CULTIVAR	W	1	2		149	Germany	Bavaria				AD	0.051	0.001	0.656	0.29	0.001
CIho15803	Hordeum vulgare subsp. vulgare	FL7138A3-102	BREEDING	S	1	6	110		United States	Florida				AD	0.235	0.182	0.008	0.397	0.178
CIho16008	Hordeum vulgare subsp. vulgare	Isogenic: Gillette-Haired Glume (stb,s)	GENETIC	S	1	6	103		United States	Maryland				4	0.001	0.123	0	0.875	0
CIho1604	Hordeum vulgare subsp. vulgare	Hillsa	LANDRACE	S	1	6	110		Ethiopia					5	0	0	0	0	0.999
CIho16152	Hordeum vulgare subsp. vulgare	Isogenic: Powdery Mildew Sus (mla6)	GENETIC	S	1	6	104		United States	Maryland				4	0.006	0.087	0.002	0.904	0.001
CIho16213	Hordeum vulgare subsp. vulgare	Isogenic: 110-R-8	GENETIC	W	1	6		132	United States	Maryland				4	0.005	0.037	0.048	0.908	0.002
CIho1624	Hordeum vulgare subsp. vulgare	Sagia	UNCERTAIN	S	1	6	112		Sudan	Khartoum				1	0.998	0.001	0	0.001	0.001
CIho16424	Hordeum vulgare subsp. vulgare	Isogenic: 210-6-8	GENETIC	W	1	6		132	United States	Maryland				AD	0.214	0.056	0.001	0.727	0.003
CIho16440	Hordeum vulgare subsp. vulgare	Isogenic: 218-ml-7	GENETIC	W	1	6		144	United States	Maryland				4	0.004	0.143	0.001	0.852	0.001
CIho16467	Hordeum vulgare subsp. vulgare	Isogenic: 85-Hs-12	GENETIC	W	1	6		144	United States	Maryland				AD	0.004	0.355	0.001	0.639	0.002
CIho16498	Hordeum vulgare subsp. vulgare	Isogenic: nnlk2lk2vvii	GENETIC	S	9	6	121		United States	Montana				4	0.007	0.132	0.002	0.854	0.005
CIho16516	Hordeum vulgare subsp. vulgare	Isogenic: rr White Aleurone	GENETIC	S	1	6	119		United States	Montana				4	0.009	0.129	0.001	0.857	0.004
CIho16555	Hordeum vulgare subsp. vulgare	Isogenic: White Stripe Mutator	GENETIC	S	1	6	129		United States	Montana				4	0.004	0.135	0.001	0.858	0.003
CIho16612	Hordeum vulgare subsp. vulgare	Isogenic: Normal Height Dekap	GENETIC	S	1	2	108		United States	Montana				AD	0.002	0.11	0.608	0.002	0.277
CIho16658	Hordeum vulgare subsp. vulgare	Isogenic: 2-Row Large Lateral Late	GENETIC	S	1	2	117		United States	Montana				AD	0.453	0.002	0.381	0.076	0.088
CIho16671	Hordeum vulgare subsp. vulgare	Isogenic: 2-Row Small Lateral Club Head	GENETIC	S	1	2	129		United States	Montana				AD	0.245	0.002	0.361	0.309	0.083
CIho16676	Hordeum vulgare subsp. vulgare	Isogenic: 6-Row Small Lateral Lax Head	GENETIC	S	1	6			United States	Montana				AD	0.3	0.005	0.319	0.2	0.175
CIho2205	Hordeum vulgare subsp. vulgare	Sangatsuko	UNCERTAIN	S	9	6	112		Japan					2	0.001	0.999	0	0	0
CIho2208	Hordeum vulgare subsp. vulgare	Minn. Cross 299	BREEDING	S	1	6	105		United States	Minnesota				AD	0.374	0.115	0.001	0.236	0.274
CIho2224	Hordeum vulgare subsp. vulgare	CI 2224	BREEDING	S	9	2	109		United States	Minnesota				AD	0.003	0.15	0.001	0.266	0.579
CIho2236	Hordeum vulgare subsp. vulgare	Reids Triumph	UNCERTAIN	S	1	6	108		United States	Idaho				AD	0.003	0.048	0.291	0.644	0.014
CIho2266	Hordeum vulgare subsp. vulgare	Donjon	LANDRACE	W	1	6		154	Uzbekistan	Samarqand	39.6667	66.95	696	AD	0.172	0.736	0.049	0.005	0.037
CIho2337	Hordeum vulgare subsp. vulgare	Besix	LANDRACE	S	1	6	110		Iraq					AD	0.177	0.579	0.006	0.004	0.234
CIho2339	Hordeum vulgare subsp. vulgare	B-71	LANDRACE	S	1	6	113		Iraq					AD	0.281	0.424	0.039	0.002	0.256
CIho2353	Hordeum vulgare subsp. vulgare	Moiris	UNCERTAIN	S	1	6	118		Turkmenistan	Mary	37.6	61.8333	224	2	0.033	0.961	0.001	0.003	0.002
CIho2456	Hordeum vulgare subsp. vulgare	Mammoy	UNCERTAIN	S	1	6	115		Australia	New South Wales	-35.1167	147.4	179	1	0.996	0.001	0	0.001	0
CIho2479	Hordeum vulgare subsp. vulgare	Bongie	LANDRACE	W	1	6		137	Algeria	Mascara	36.0333	0.1333	0	1	0.995	0.002	0.001	0.001	0.001
CIho2519	Hordeum vulgare subsp. vulgare	Calif. No. 2336	UNCERTAIN	S	1	6	113		United States	California	34.45	-117.45	958	1	0.998	0.001	0	0.001	0
CIho2539	Hordeum vulgare subsp. vulgare	Orzo Filicudi 1921	BREEDING	S	1	6	120		Italy	Apulia				1	0.968	0.004	0.002	0.021	0.006
CIho2542	Hordeum vulgare subsp. vulgare	Bari	CULTIVAR	S	1	6	127		Italy	Apulia				AD	0.765	0.004	0.001	0.226	0.002
CIho2543	Hordeum vulgare subsp. vulgare	Orzo Collesano 1921	BREEDING	S	1	6	117		Italy	Apulia				1	0.996	0.001	0.001	0.001	0.001
CIho2544	Hordeum vulgare subsp. vulgare	Orzo Raineri 1921	BREEDING	W	1	6		139	Italy	Apulia				AD	0.795	0.064	0.004	0.135	0.002
CIho2547	Hordeum vulgare subsp. vulgare	Orzo Nudo di Altamura 1921	BREEDING	S	9	6	118		Italy	Apulia				AD	0.432	0.188	0.054	0.324	0.002
CIho2631	Hordeum vulgare subsp. vulgare	CI 2631	UNCERTAIN	S	1	6	100		Sweden	Norrbotten	65.5667	22.1667	14	4	0.003	0.001	0.002	0.98	0.014
CIho3240	Hordeum vulgare subsp. vulgare	Bahtim	UNCERTAIN	S	1	6	108		Egypt					1	0.96	0.006	0.002	0.001	0.032
CIho3387	Hordeum vulgare subsp. vulgare	Carre 42	UNCERTAIN	S	1	6	111		Algeria					1	0.829	0.001	0.002	0.168	0.001
CIho3388	Hordeum vulgare subsp. vulgare	Carre 48	UNCERTAIN	S	1	6	116		Algeria					1	0.997	0.001	0	0.001	0.001
CIho3390	Hordeum vulgare subsp. vulgare	Carre 180	UNCERTAIN	S	1	6	122		Algeria					1	0.998	0.001	0.001	0.001	0
CIho3549	Hordeum vulgare subsp. vulgare	CI 3549	LANDRACE	F	1	6			Algeria		33.0167	6.0167	77	1	0.994	0.001	0.002	0.001	0.002
CIho3556	Hordeum vulgare subsp. vulgare	Minia	LANDRACE	S	1	6	110		Egypt	Minya	28.1	30.75	41	1	0.994	0.002	0.002	0.001	0.001
CIho3581	Hordeum vulgare subsp. vulgare	CI 3581	LANDRACE	S	1	6	116		Egypt	Matruh	31.5167	25.1667	68	1	0.838	0.057	0.001	0.005	0.099
CIho3642	Hordeum vulgare subsp. vulgare	CI 3642	LANDRACE	S	1	6	105		Egypt	Alexandria	30.9167	29.5333	17	1	0.929	0.025	0.002	0.021	0.024
CIho3694	Hordeum vulgare subsp. vulgare	CI 3694	LANDRACE	S	1	2	103		Egypt	Red Sea	26.0667	34.1	269	AD	0.55	0.117	0.06	0.007	0.266
CIho3709	Hordeum vulgare subsp. vulgare	CI 3709	LANDRACE	S	1	6	103		Egypt	Alexandria	30.9833	29.7667	19	1	0.884	0.081	0.001	0.004	0.029
CIho3734	Hordeum vulgare subsp. vulgare	CI 3734	LANDRACE	S	1	6	108		Egypt	Alexandria	30.9833	29.7667	19	1	0.992	0.005	0.001	0.001	0.002
CIho3826	Hordeum vulgare subsp. vulgare	CI 3826	LANDRACE	W	1	6		134	India	Jammu and Kashmir	34.2	74.35	1616	2	0.052	0.872	0.001	0.005	0.069
CIho3853	Hordeum vulgare subsp. vulgare	CI 3853	LANDRACE	W	1	6		138	India	Jammu and Kashmir	34.2333	74.7833	1603	2	0.045	0.877	0.001	0.005	0.071
CIho3865	Hordeum vulgare subsp. vulgare	CI 3865	LANDRACE	W	1	6		138	India	Jammu and Kashmir	34.2333	74.7833	1603	2	0.041	0.872	0.002	0.016	0.068
CIho3886	Hordeum vulgare subsp. vulgare	CI 3886	LANDRACE	W	1	6		137	India	Jammu and Kashmir	34.2167	75	2083	2	0.04	0.879	0.001	0.01	0.07
CIho4049	Hordeum vulgare subsp. vulgare	4004	LANDRACE	S	1	6	116		Mongolia	Govi-Altay	46.6167	96.4167	1886	2	0.001	0.997	0	0.001	0.001
CIho4050	Hordeum vulgare subsp. vulgare	4021	LANDRACE	S	1	6	119		Mongolia	Govi-Altay	46.1833	95.25	1034	2	0.002	0.996	0	0.001	0.001
CIho4056	Hordeum vulgare subsp. vulgare	3936	LANDRACE	S	9	6	117		Mongolia					2	0.001	0.997	0	0.001	0.001
CIho4063	Hordeum vulgare subsp. vulgare	3967	LANDRACE	S	9	6	105		Mongolia	Govi-Altay	46.6167	96.4167	1886	2	0.003	0.992	0.002	0.001	0.003
CIho4064	Hordeum vulgare subsp. vulgare	3969	LANDRACE	S	9	6	101		Mongolia	Govi-Altay	46.6167	96.4167	1886	2	0.002	0.994	0.002	0.001	0.001
CIho4069	Hordeum vulgare subsp. vulgare	4014	LANDRACE	S	9	6	102		Mongolia	Govi-Altay	46.5167	96.3333	1949	2	0.001	0.997	0.001	0	0.001
CIho4074	Hordeum vulgare subsp. vulgare	3981	LANDRACE	S	9	6	120		Mongolia	Govi-Altay	46.6167	96.4167	1886	2	0.001	0.997	0	0.001	0.001
CIho4083	Hordeum vulgare subsp. vulgare	4011	LANDRACE	S	9	6	105		Mongolia	Govi-Altay	46.65	96.4667	1831	2	0.001	0.998	0	0	0.001
CIho4087	Hordeum vulgare subsp. vulgare	nudideficiens	LANDRACE	S	9	2	119		Russian Federation					AD	0.069	0.359	0.235	0.105	0.232
CIho4088	Hordeum vulgare subsp. vulgare	CI 4088	LANDRACE	S	9	6	100		Russian Federation					2	0.001	0.998	0	0	0.001
CIho4095	Hordeum vulgare subsp. vulgare	CI 4095	LANDRACE	S	1	6	118		Georgia		41.7167	44.7833	441	AD	0.037	0.369	0.206	0.137	0.251
CIho4144	Hordeum vulgare subsp. vulgare	Kaljou	LANDRACE	S	9	6	104		Afghanistan	Parwan	34.9333	68.4833	2260	2	0.002	0.994	0.001	0.001	0.003
CIho4159	Hordeum vulgare subsp. vulgare	6102	LANDRACE	S	1	6	122		Afghanistan	Wardak	34.45	68.7833	2261	2	0.008	0.921	0.002	0.001	0.068
CIho4176	Hordeum vulgare subsp. vulgare	5983	LANDRACE	S	9	6	109		Afghanistan	Baghlan	35.0667	67.6667	2885	2	0.002	0.994	0.001	0.001	0.002
CIho4184	Hordeum vulgare subsp. vulgare	Abi Jou	LANDRACE	S	1	6	108		Afghanistan	Takhar	35.7333	69.5333	3973	2	0.004	0.994	0.001	0	0.001
CIho4188	Hordeum vulgare subsp. vulgare	6089	LANDRACE	S	9	6	105		Afghanistan	Kabul				2	0.001	0.997	0	0	0.001
CIho4264	Hordeum vulgare subsp. vulgare	CI 4264	UNCERTAIN	S	1	6	127		Venezuela					1	0.994	0.001	0.001	0.003	0.001
CIho455	Hordeum vulgare subsp. vulgare	Caveda	UNCERTAIN	S	1	6	109		Portugal	Azores	37.7	-25.45	10	1	0.947	0.003	0.022	0.027	0.001
CIho4622	Hordeum vulgare subsp. vulgare	CI 4622	UNCERTAIN	S	1	6	106		Japan					2	0	0.999	0	0	0
CIho497	Hordeum vulgare subsp. vulgare	CI 497	LANDRACE	S	1	6	118		Egypt					1	0.998	0.001	0	0.001	0
CIho4981	Hordeum vulgare subsp. vulgare	Asplund	CULTIVAR	S	1	6	98		Norway					4	0.001	0.001	0.001	0.997	0
CIho5023	Hordeum vulgare subsp. vulgare	CI 5023	LANDRACE	S	1	6	102		India					2	0.009	0.818	0.001	0.002	0.171
CIho5024	Hordeum vulgare subsp. vulgare	CI 5024	LANDRACE	S		6	107		India					AD	0.12	0.384	0.027	0.421	0.049
CIho5057	Hordeum vulgare subsp. vulgare	Malebo	CULTIVAR	S	9	6	116		Australia	New South Wales				AD	0.087	0.772	0.033	0.009	0.099
CIho5058	Hordeum vulgare subsp. vulgare	Sentinel	UNCERTAIN	S	1	6	115		Australia	New South Wales				AD	0.334	0.008	0.377	0.263	0.018
CIho521	Hordeum vulgare subsp. vulgare	Bulgarian Winter	UNCERTAIN	S	1	6			Bulgaria					4	0.182	0.001	0.002	0.814	0.001
CIho5329	Hordeum vulgare subsp. vulgare	CI 5329	BREEDING	S	1	6	113		United States	Idaho				1	0.895	0.103	0.001	0.001	0.001
CIho5337	Hordeum vulgare subsp. vulgare	CI 5337	BREEDING	S	1	6	113		United States	Idaho				1	0.83	0.168	0.001	0.001	0.001
CIho5440	Hordeum vulgare subsp. vulgare	CI 5440	BREEDING	S	1	2	112		United States	Idaho				AD	0.002	0.002	0.404	0.196	0.395
CIho6020	Hordeum vulgare subsp. vulgare	Success	UNCERTAIN	S	1	6	118		Australia	New South Wales				1	0.995	0	0.001	0.003	0
CIho6024	Hordeum vulgare subsp. vulgare	Mariout	UNCERTAIN	S	1	6	117		Australia	Western Australia				1	0.947	0.008	0.001	0.001	0.042
CIho6091	Hordeum vulgare subsp. vulgare	C.A.N. 1098	BREEDING	S	1	6	110		Canada	Ontario				4	0.003	0.142	0.003	0.808	0.044
CIho6092	Hordeum vulgare subsp. vulgare	C.A.N. 1105	BREEDING	S	1	6	110		Canada	Ontario				4	0.003	0.117	0.002	0.811	0.067
CIho6273	Hordeum vulgare subsp. vulgare	Poltawa	CULTIVAR	W	1	6		152	Former Soviet Union					4	0.002	0	0	0.997	0
CIho6277	Hordeum vulgare subsp. vulgare	Bulgarian 347	UNCERTAIN	S	1	6	101		Bulgaria					4	0.053	0.002	0.002	0.941	0.002
CIho6294	Hordeum vulgare subsp. vulgare	CI 6294	LANDRACE	S	1	6	125		Turkey	Malatya	38.35	38.3	952	AD	0.247	0.003	0.042	0.638	0.069
CIho6371	Hordeum vulgare subsp. vulgare	S.D. 1344	BREEDING	S	1	2	118		United States	South Dakota				AD	0.003	0.003	0.58	0.314	0.1
CIho6486	Hordeum vulgare subsp. vulgare	Berg	CULTIVAR	W	1	6		148	Germany					4	0.004	0	0.001	0.995	0
CIho6490	Hordeum vulgare subsp. vulgare	Schladener	CULTIVAR	W	1	6		139	Germany	Lower Saxony				1	0.997	0.001	0	0.001	0.001
CIho6496	Hordeum vulgare subsp. vulgare	CI 6496	UNCERTAIN	S	1	6	116		China	Xizang				AD	0.424	0.258	0.28	0.025	0.013
CIho6546	Hordeum vulgare subsp. vulgare	Tystofte	CULTIVAR	S	1	6	105		Denmark					4	0.002	0.002	0.013	0.982	0.002
CIho6549	Hordeum vulgare subsp. vulgare	CI 6549	BREEDING	S	1	6	101		Sweden	Malmohus				4	0.002	0.018	0.103	0.857	0.02
CIho6557	Hordeum vulgare subsp. vulgare	Solenbyg	LANDRACE	S	1	6	106		Norway					4	0.007	0.125	0.04	0.823	0.005
CIho6601	Hordeum vulgare subsp. vulgare	Jan	LANDRACE		9	6	108		Afghanistan	Laghman	34.95	70.0667	1656	2	0.008	0.925	0.009	0.004	0.054
CIho6880	Hordeum vulgare subsp. vulgare	Fan Shaped	GENETIC	S	1	2	114		United States	Idaho				AD	0.29	0.435	0.142	0.005	0.127
CIho6952	Hordeum vulgare subsp. vulgare	5662	LANDRACE	S	1	6	119		Iran	Esfahan	32.6667	51.6333	1582	2	0.014	0.956	0.001	0.001	0.028
CIho6966	Hordeum vulgare subsp. vulgare	Magdalena	LANDRACE	S	1	6	111		Mexico	Sonora	30.6333	-110.95	790	1	0.998	0.001	0	0.001	0
CIho7127	Hordeum vulgare subsp. vulgare	Camton	CULTIVAR	F	1				United Kingdom	England				AD	0.005	0.001	0.778	0.161	0.055
CIho7153	Hordeum vulgare subsp. vulgare	36Ab2568	BREEDING	S	1	6	107		United States	Idaho				AD	0.442	0.023	0.404	0.11	0.021
CIho7247	Hordeum vulgare subsp. vulgare	B120-247-8	BREEDING	S	1	6	125		United States	Utah				AD	0.545	0.012	0.003	0.344	0.095
CIho7265	Hordeum vulgare subsp. vulgare	Comtesse	CULTIVAR	S	1	6	102		France	Yvelines				4	0.001	0.001	0.001	0.997	0.001
CIho7267	Hordeum vulgare subsp. vulgare	Aurore	CULTIVAR	S	1	2	113		France	Yvelines				3	0	0	0.999	0	0
CIho7348	Hordeum vulgare subsp. vulgare	Nejire 2	CULTIVAR	W	9	6		136	Japan	Miyazaki				2	0	0.999	0	0	0
CIho7385	Hordeum vulgare subsp. vulgare	Omugi No. 4	UNCERTAIN		1	6		134	Japan	Akita				2	0.106	0.891	0.001	0.001	0.001
CIho7491	Hordeum vulgare subsp. vulgare	CI 7491	LANDRACE	S	1	6	115		Mexico	Hidalgo	20.4833	-99.2333	1714	1	0.998	0.001	0	0.001	0
CIho7492	Hordeum vulgare subsp. vulgare	CI 7492	LANDRACE	S	1	6	117		Mexico	Hidalgo	20.4833	-99.2333	1714	1	0.998	0.001	0	0.001	0
CIho7504	Hordeum vulgare subsp. vulgare	CI 7504	LANDRACE	S	1	6	117		Mexico	Puebla	18.7833	-97.6833	2034	1	0.998	0.001	0	0.001	0
CIho7556	Hordeum vulgare subsp. vulgare	West China	BREEDING	S	1	6			Argentina					2	0.001	0.999	0	0	0
CIho7782	Hordeum vulgare subsp. vulgare	Hodoninsky Kvas	CULTIVAR	S	1	2	117		Slovakia	East Slovakia				3	0.003	0.004	0.981	0.008	0.005
CIho7790	Hordeum vulgare subsp. vulgare	Earl	CULTIVAR	S	1	2	121		United Kingdom	England				3	0.015	0.002	0.808	0.11	0.066
CIho7791	Hordeum vulgare subsp. vulgare	CI 7791	UNCERTAIN	S	1	6	107		Zimbabwe					1	0.998	0	0	0.001	0
CIho8054	Hordeum vulgare subsp. vulgare	Utah BC4-68	BREEDING	S	1	6	111		United States	Utah				AD	0.372	0.073	0.003	0.451	0.102
CIho8157	Hordeum vulgare subsp. vulgare	Field 5916	UNCERTAIN	W	1	6		140	Argentina					AD	0.555	0.025	0.001	0.411	0.008
CIho8162	Hordeum vulgare subsp. vulgare	Wisconsin Winter X Glabron 2073	BREEDING	S	1	6	118		Argentina					4	0.009	0.035	0.002	0.917	0.037
CIho9143	Hordeum vulgare subsp. vulgare	CI 9143	UNCERTAIN	S	1	2	111		Austria					3	0.003	0.001	0.905	0.09	0.001
CIho9168	Hordeum vulgare subsp. vulgare	Mo. B-475	CULTIVAR	W	1	6		136	United States	Missouri				4	0.003	0.001	0	0.996	0.001
CIho9537	Hordeum vulgare subsp. vulgare	Husky	CULTIVAR	S	1	6	106		Canada	Saskatchewan				4	0.002	0.056	0.001	0.939	0.002
CIho9555	Hordeum vulgare subsp. vulgare	Vantmore	CULTIVAR	S	1	6	108		Canada	Manitoba				4	0.014	0.119	0.005	0.849	0.013
CIho9562	Hordeum vulgare subsp. vulgare	Domen	CULTIVAR	S	1	2	110		Norway	Hedmark				AD	0.002	0.004	0.794	0.198	0.002
CIho9580	Hordeum vulgare subsp. vulgare	Nebr. 53417	BREEDING	W	1	6		145	United States	Nebraska				AD	0.003	0.374	0.001	0.622	0.001
PI102157	Hordeum vulgare subsp. vulgare	Ollinohra	CULTIVAR	S	1	6	100		Finland	Uusimaa				4	0.001	0.001	0.001	0.996	0.001
PI114295	Hordeum vulgare subsp. vulgare	Plumarcher	UNCERTAIN	F	1				Chile	Santiago				AD	0.008	0.002	0.789	0.159	0.042
PI117347	Hordeum vulgare subsp. vulgare	176	LANDRACE	S	1	2	127		Turkey	Konya				AD	0.2	0.038	0.314	0.125	0.322
PI119925	Hordeum vulgare subsp. vulgare	Cebada Paraguay	UNCERTAIN	S	1	6			Paraguay	Asuncion	-25.2667	-57.6667	131	1	0.995	0.002	0.001	0.001	0.001
PI125321	Hordeum vulgare subsp. vulgare	Kaljan	LANDRACE	S	9	6	117		Afghanistan					2	0.001	0.998	0	0	0.001
PI129428	Hordeum vulgare subsp. vulgare	Ackermanns Danubia	CULTIVAR	S	1	2	116		Germany	Bavaria				3	0.001	0.001	0.997	0.001	0.001
PI129438	Hordeum vulgare subsp. vulgare	Dobrovicky Starocesky	CULTIVAR	S	1	2	113		Czechoslovakia					3	0.043	0.001	0.942	0.012	0.001
PI129453	Hordeum vulgare subsp. vulgare	Kneifluv P 13	UNCERTAIN	S	1	2	111		Czech Republic					3	0.004	0.004	0.927	0.062	0.004
PI129466	Hordeum vulgare subsp. vulgare	10345 Z Mandzurji	BREEDING	S	1	6	122		Former Soviet Union					2	0.001	0.998	0	0	0
PI129477	Hordeum vulgare subsp. vulgare	Miejscowy z Podkarpacia	UNCERTAIN	S	9	2	109		Poland	Krakow				AD	0.105	0.39	0.1	0.401	0.004
PI129484	Hordeum vulgare subsp. vulgare	Pertu	LANDRACE	S	1	6	101		Finland					4	0.003	0.006	0.011	0.978	0.001
PI129491	Hordeum vulgare subsp. vulgare	Nr. 14	UNCERTAIN	S	1	6			Tunisia					1	0.997	0.001	0.001	0	0
PI129499	Hordeum vulgare subsp. vulgare	Sobieszynski	CULTIVAR	S	1	6	102		Poland					4	0.001	0	0.001	0.997	0
PI134636	Hordeum vulgare subsp. vulgare	CI 6591	LANDRACE	S	9	6	107		Afghanistan	Kabul	34.4167	69.3833	2745	2	0.001	0.995	0.001	0.001	0.002
PI135758	Hordeum vulgare subsp. vulgare	Jao Charpalu	LANDRACE	S	1	6	110		Afghanistan	Sar-e Pol	35.9333	66.4167	1240	2	0.002	0.995	0.001	0.001	0.002
PI135761	Hordeum vulgare subsp. vulgare	4753	LANDRACE	S	1	2	109		Afghanistan	Ghowr	34.55	65.15	2440	AD	0.115	0.489	0.131	0.03	0.236
PI138698	Hordeum vulgare subsp. vulgare	5195	LANDRACE	S	1	6	116		Iran	Lorestan	27.3167	56.2833	65	AD	0.179	0.647	0.006	0.001	0.166
PI138699	Hordeum vulgare subsp. vulgare	5227	LANDRACE	S	1	6	116		Iran	Kerman				AD	0.12	0.724	0.017	0.004	0.135
PI138706	Hordeum vulgare subsp. vulgare	5364	LANDRACE	S	1	6	100		Iran	Kerman	30.3833	57.55	891	AD	0.07	0.722	0.047	0.011	0.151
PI138709	Hordeum vulgare subsp. vulgare	5421	LANDRACE	S	1	6	121		Iran	Kerman	29.1	58.35	1069	2	0.086	0.869	0.001	0.001	0.043
PI138710	Hordeum vulgare subsp. vulgare	5447	LANDRACE	S	9	6	121		Iran					2	0.01	0.883	0.008	0.02	0.079
PI138711	Hordeum vulgare subsp. vulgare	5473	LANDRACE	S	1	6	121		Iran					AD	0.067	0.764	0.001	0.001	0.167
PI138722	Hordeum vulgare subsp. vulgare	5703	LANDRACE	W	1	6			Iran	Fars	31.0333	52.8333	1220	2	0.061	0.853	0.002	0.002	0.081
PI138726	Hordeum vulgare subsp. vulgare	5672	LANDRACE	S	1	6	102		Iran	Fars				AD	0.054	0.721	0.02	0.026	0.178
PI140277	Hordeum vulgare subsp. vulgare	CI 6901	LANDRACE	S	9	6			Afghanistan					2	0.001	0.997	0	0	0.001
PI140278	Hordeum vulgare subsp. vulgare	CI 6902	LANDRACE	S	9	6	109		Afghanistan	Bamian	34.8167	67.8167	2562	2	0.001	0.998	0	0	0.001
PI141423	Hordeum vulgare subsp. vulgare	Jao	LANDRACE	S	1	2	98		Iran	Lorestan	33.4667	49.0667	1467	AD	0.105	0.224	0.31	0.02	0.341
PI141441	Hordeum vulgare subsp. vulgare	Jaoebahari Dehimi	LANDRACE	S	1	6	115		Iran	Khorasan	36.2167	57.7	986	AD	0.277	0.37	0.013	0.249	0.091
PI146663	Hordeum vulgare subsp. vulgare	Research	CULTIVAR	S	1	2	112		Australia	Victoria				AD	0.188	0.038	0.015	0.011	0.747
PI151787	Hordeum vulgare subsp. vulgare	Abyssinian 12	LANDRACE	S	1	2	108		Ethiopia					5	0	0	0	0	0.999
PI151795	Hordeum vulgare subsp. vulgare	Abyssinian 21	LANDRACE	S	1	6	107		Ethiopia					1	0.991	0.005	0.001	0.002	0.002
PI152253	Hordeum vulgare subsp. vulgare	Lignee 456 de Gembloux	CULTIVAR	W	1	6		152	Belgium	Namur				4	0.016	0	0.001	0.983	0.001
PI152254	Hordeum vulgare subsp. vulgare	Lignee 14 de Gembloux	CULTIVAR	W	1	6		147	Belgium	Namur				4	0.162	0.001	0.001	0.835	0.001
PI152255	Hordeum vulgare subsp. vulgare	Lignee 125 de Gembloux	CULTIVAR	W	1	6		150	Belgium	Namur				4	0.021	0.001	0.029	0.948	0.001
PI152256	Hordeum vulgare subsp. vulgare	Lignee 185 de Gembloux	CULTIVAR	S	1	6	124		Belgium	Namur				AD	0.324	0.002	0.003	0.669	0.001
PI155092	Hordeum vulgare subsp. vulgare	Aizu No. 7	CULTIVAR	W	1	6		128	Japan	Fukushima				2	0.05	0.908	0.001	0.04	0.001
PI155303	Hordeum vulgare subsp. vulgare	CI 7292	LANDRACE	S	1	2	90		Yemen					AD	0.163	0.022	0.039	0.006	0.769
PI156654	Hordeum vulgare subsp. vulgare	Chervonec	CULTIVAR	S	1	6	102		Russian Federation	Irkutsk				4	0.002	0.005	0.003	0.989	0.001
PI156658	Hordeum vulgare subsp. vulgare	231.37	BREEDING	S	9	2	105		Russian Federation	Irkutsk				AD	0.002	0.024	0.425	0.513	0.035
PI157651	Hordeum vulgare subsp. vulgare	Bae-Chi	CULTIVAR	S	1	6	115		Korea, South	Kyonggi				2	0	0.999	0	0	0
PI157675	Hordeum vulgare subsp. vulgare	Kabin Kataki 4	UNCERTAIN	W	9	6		137	Korea, South	Kyonggi				2	0	0.999	0	0	0
PI157678	Hordeum vulgare subsp. vulgare	Kyo Bae 33	UNCERTAIN	W	1	6		136	Korea, South	Kyonggi				2	0.001	0.998	0	0.001	0
PI157694	Hordeum vulgare subsp. vulgare	Suwon 3	CULTIVAR	W	1	6		137	Korea, South	Kyonggi				2	0.002	0.927	0.001	0.07	0.001
PI157702	Hordeum vulgare subsp. vulgare	Suwon 7	CULTIVAR	W	1	6		131	Korea, South	Kyonggi				2	0	0.999	0	0	0
PI157708	Hordeum vulgare subsp. vulgare	Suwon 14	CULTIVAR	W	1	6		127	Korea, South	Kyonggi				2	0	0.999	0	0	0
PI157712	Hordeum vulgare subsp. vulgare	Suwon 24	CULTIVAR	W	1	6		130	Korea, South	Kyonggi				2	0	0.999	0	0	0
PI157721	Hordeum vulgare subsp. vulgare	Suwon 32	CULTIVAR	W	1	6		129	Korea, South	Kyonggi				2	0	0.999	0	0	0
PI157722	Hordeum vulgare subsp. vulgare	Suwon 37	CULTIVAR	W	1	6		134	Korea, South	Kyonggi				2	0.001	0.937	0	0.06	0.001
PI157888	Hordeum vulgare subsp. vulgare	Alba	UNCERTAIN	F	1				Italy	Latium				AD	0.005	0.006	0.62	0.298	0.072
PI157889	Hordeum vulgare subsp. vulgare	Aurora	UNCERTAIN	S	1	2	110		Italy	Latium				AD	0.004	0.007	0.705	0.277	0.006
PI157890	Hordeum vulgare subsp. vulgare	Avanguardia	UNCERTAIN	S	1	6	102		Italy	Latium				1	0.863	0.119	0.004	0.006	0.007
PI157892	Hordeum vulgare subsp. vulgare	Maranini	UNCERTAIN	S	1	6	123		Italy	Latium				1	0.985	0.001	0.001	0.012	0.001
PI158788	Hordeum vulgare subsp. vulgare	Ballobar	UNCERTAIN	F	1	6			Spain	Valladolid				AD	0.759	0.004	0.018	0.218	0.001
PI158795	Hordeum vulgare subsp. vulgare	Tabletilla	UNCERTAIN		1	2		153	Spain	Valladolid				AD	0.664	0.02	0.081	0.232	0.004
PI159126	Hordeum vulgare subsp. vulgare	CI 7497	LANDRACE	S	1	6	109		Mexico	Guanajuato	20.5333	-100.6	1807	1	0.997	0.001	0	0.001	0
PI159127	Hordeum vulgare subsp. vulgare	CI 7500	LANDRACE	S	1	6	107		Mexico	Veracruz				1	0.997	0.001	0.001	0.002	0.001
PI159128	Hordeum vulgare subsp. vulgare	CI 7502	LANDRACE	S	1	6	111		Mexico	Puebla	18.7833	-97.6833	2034	1	0.998	0	0	0.001	0
PI159979	Hordeum vulgare subsp. vulgare	Vima	UNCERTAIN	W	1	6		145	Netherlands	Gelderland				4	0.015	0.005	0.002	0.978	0.001
PI160380	Hordeum vulgare subsp. vulgare	Hanacky Jubileni	CULTIVAR	S	1	2	110		Czechoslovakia					3	0.003	0.013	0.943	0.039	0.002
PI160381	Hordeum vulgare subsp. vulgare	Hanacky IX	CULTIVAR	S	1	2	116		Czechoslovakia					3	0.007	0.001	0.933	0.057	0.003
PI163409	Hordeum vulgare subsp. vulgare	CI 7624	UNCERTAIN	S	1	6	123		Argentina	Buenos Aires				AD	0.456	0.002	0.001	0.539	0.001
PI163543	Hordeum vulgare subsp. vulgare	Hack	UNCERTAIN	W	1	6		129	Asia					2	0	0.999	0	0	0
PI163570	Hordeum vulgare subsp. vulgare	CI 7799	LANDRACE	S	9				Guatemala					AD	0.399	0.428	0.092	0.005	0.076
PI163596	Hordeum vulgare subsp. vulgare	Ware	LANDRACE	F	9	2			Guatemala	Guatemala	14.6333	-90.5167	1512	AD	0.496	0.305	0.082	0.01	0.107
PI164385	Hordeum vulgare subsp. vulgare	Jau	LANDRACE	S	1	6	104		India	Himachal Pradesh	29.8	75.8333	227	AD	0.002	0.762	0.001	0.002	0.233
PI164744	Hordeum vulgare subsp. vulgare	9172	LANDRACE	S	1	6	111		India	Karnataka	15.35	75.1667	648	AD	0.01	0.565	0.002	0.332	0.09
PI165883	Hordeum vulgare subsp. vulgare	Babari	LANDRACE	S	1	6	108		India	Uttar Pradesh	30.25	79.3333	2248	2	0.029	0.832	0.004	0.006	0.128
PI166058	Hordeum vulgare subsp. vulgare	Rehn	LANDRACE	S	1	6	106		India	Uttar Pradesh				2	0.047	0.827	0.001	0.002	0.122
PI166060	Hordeum vulgare subsp. vulgare	9605	LANDRACE	S	1	6	112		India	Uttar Pradesh				2	0.006	0.838	0.002	0.009	0.146
PI166078	Hordeum vulgare subsp. vulgare	Lendowa Oowa	LANDRACE		9	6		130	India	Uttar Pradesh	30.25	79.3333	2248	2	0.06	0.935	0.001	0.003	0.001
PI167271	Hordeum vulgare subsp. vulgare	Yabani Jut	LANDRACE	S	1	6	110		Turkey	Adana	37	35.3	23	AD	0.716	0.038	0.012	0.148	0.086
PI168328	Hordeum vulgare subsp. vulgare	3161	LANDRACE	S	1	6	110		Turkey	Balikesir	39.5833	27.0167	15	AD	0.786	0.081	0.015	0.099	0.02
PI168367	Hordeum vulgare subsp. vulgare	3885	LANDRACE	S	1	2	125		Turkey	Konya	39.1	33.0833	995	AD	0.09	0.048	0.488	0.069	0.305
PI171933	Hordeum vulgare subsp. vulgare	D.I.V. 2305	BREEDING	S	1	6	117		Argentina	Buenos Aires				AD	0.27	0.001	0.001	0.706	0.022
PI173518	Hordeum vulgare subsp. vulgare	6699	LANDRACE	S	1	6	124		Turkey	Samsun	41.6167	35.6167	15	AD	0.312	0.002	0.002	0.676	0.008
PI173577	Hordeum vulgare subsp. vulgare	8691	LANDRACE	S	1	6	124		Turkey	Nigde	38.3667	34.0167	968	AD	0.313	0.005	0.046	0.611	0.025
PI174431	Hordeum vulgare subsp. vulgare	Escourgeon 1/2 Hatif des Tourettes	CULTIVAR	S	1	6			France					AD	0.477	0.002	0.001	0.519	0.001
PI174433	Hordeum vulgare subsp. vulgare	Professeur Damseaux	CULTIVAR	W	1	6		145	Belgium	Namur				4	0.002	0.001	0.001	0.996	0.001
PI174447	Hordeum vulgare subsp. vulgare	Gembloux 14	CULTIVAR	W	1	6		147	Belgium	Namur				4	0.153	0.001	0.001	0.844	0.001
PI174478	Hordeum vulgare subsp. vulgare	Emeraude	CULTIVAR	S	1	2	111		France	Yvelines				AD	0.063	0.002	0.762	0.005	0.168
PI174496	Hordeum vulgare subsp. vulgare	Maroccaine 0139	CULTIVAR	S	1	6	115		Morocco					1	0.997	0.001	0.001	0.001	0.001
PI174497	Hordeum vulgare subsp. vulgare	Maroccaine 0187	CULTIVAR	S	1	6	122		Morocco					1	0.996	0.001	0.001	0.001	0.001
PI175502	Hordeum vulgare subsp. vulgare	Louhi	CULTIVAR	S	1	2	116		Finland					3	0.005	0.002	0.955	0.038	0.001
PI175506	Hordeum vulgare subsp. vulgare	Vankkuri	CULTIVAR	S	1	2	117		Finland					3	0.001	0.001	0.996	0.001	0.001
PI176004	Hordeum vulgare subsp. vulgare	Oowa	LANDRACE	S	9	6	107		India	Uttar Pradesh	30.0333	80.1833	2288	2	0.008	0.853	0.002	0.011	0.126
PI176010	Hordeum vulgare subsp. vulgare	Jao	LANDRACE	S	1	2	107		India	Uttar Pradesh	30.0333	80.1833	2288	AD	0.265	0.141	0.079	0.444	0.071
PI176021	Hordeum vulgare subsp. vulgare	Jao	LANDRACE	S	1	6	116		India	Uttar Pradesh	29.8333	79.5	2440	2	0.04	0.801	0.003	0.014	0.142
PI176035	Hordeum vulgare subsp. vulgare	Jao	LANDRACE	S	1	6	106		India	Uttar Pradesh	29.8333	79.5	2135	2	0.01	0.856	0.003	0.003	0.128
PI176042	Hordeum vulgare subsp. vulgare	Tsema	LANDRACE	S	9	6	105		India	Uttar Pradesh	29.8333	79.5	3050	2	0.002	0.992	0.001	0.001	0.004
PI176061	Hordeum vulgare subsp. vulgare	Kala Jao	LANDRACE	W	1	6		130	India	Uttar Pradesh	29.8333	79.5	2440	2	0.045	0.812	0.002	0.016	0.125
PI176071	Hordeum vulgare subsp. vulgare	Oowa	LANDRACE	W	9	6		131	Nepal					2	0.038	0.89	0.002	0.01	0.059
PI176112	Hordeum vulgare subsp. vulgare	Jao	LANDRACE	S	1	6	119		India	Uttar Pradesh	30.3833	78.4833	1068	AD	0.151	0.62	0.004	0.001	0.223
PI176113	Hordeum vulgare subsp. vulgare	Oowajao	LANDRACE	S	9				India	Uttar Pradesh	30.5	78.6667	2440	2	0.061	0.905	0.001	0.007	0.026
PI176118	Hordeum vulgare subsp. vulgare	Oowajao	LANDRACE	S	9				India	Uttar Pradesh	30.5	78.6667	2135	2	0.039	0.943	0.005	0.008	0.005
PI176129	Hordeum vulgare subsp. vulgare	Jao	LANDRACE	S	1	6	105		India	Uttar Pradesh	30.5	78.6667	1982	2	0.006	0.896	0.001	0.003	0.093
PI176144	Hordeum vulgare subsp. vulgare	Jao	LANDRACE	S	1	6	107		India	Uttar Pradesh	30.5	78.6667	2288	2	0.019	0.819	0.001	0.002	0.158
PI176162	Hordeum vulgare subsp. vulgare	Jao	LANDRACE	S	1	6	105		India	Uttar Pradesh	30.5	78.6667	1830	2	0.005	0.86	0.001	0.004	0.13
PI178283	Hordeum vulgare subsp. vulgare	4475	LANDRACE	S	1	6	121		Turkey	Nigde	37.9	34.5667	1142	AD	0.349	0.002	0.003	0.635	0.01
PI178285	Hordeum vulgare subsp. vulgare	Siha	LANDRACE	S	1	6	106		Turkey	Adana	36.8167	35.75	84	1	0.917	0.017	0.005	0.001	0.061
PI178332	Hordeum vulgare subsp. vulgare	5427	LANDRACE	S	1	6	125		Turkey	Tekirdag	41.15	27.8	148	AD	0.261	0.001	0.001	0.735	0.002
PI178442	Hordeum vulgare subsp. vulgare	Sakiz	CULTIVAR		1				Turkey	Eskisehir				AD	0.101	0.073	0.583	0.01	0.232
PI178594	Hordeum vulgare subsp. vulgare	I-48	LANDRACE	S	1	2	103		Turkey	Malatya				AD	0.004	0.105	0.593	0.011	0.288
PI178609	Hordeum vulgare subsp. vulgare	4633	LANDRACE	S	1	6	123		Turkey	Amasya				AD	0.309	0.001	0.004	0.668	0.017
PI178635	Hordeum vulgare subsp. vulgare	Mariout	UNCERTAIN	S	1	6	107		Iraq	Baghdad	33.3	44.6	35	AD	0.686	0.155	0.001	0.006	0.152
PI178636	Hordeum vulgare subsp. vulgare	9840	LANDRACE	S	1	2	105		Iraq	Baghdad	33.3	44.6	38	AD	0.289	0.162	0.13	0.084	0.336
PI178637	Hordeum vulgare subsp. vulgare	9841	LANDRACE	S	1	6	115		Iraq	Baghdad	33.3	44.6	38	AD	0.129	0.657	0.003	0.002	0.208
PI180670	Hordeum vulgare subsp. vulgare	Ackermanns Isaria	CULTIVAR	S	1	2	121		Germany	Bavaria				3	0	0	0.999	0	0
PI181102	Hordeum vulgare subsp. vulgare	10596	LANDRACE	S	9	6	121		India	Himachal Pradesh	32.5833	77	2898	2	0.004	0.986	0.001	0.001	0.008
PI181108	Hordeum vulgare subsp. vulgare	10745	LANDRACE	S	1	6	97		India	Rajasthan	24.8333	72.75	294	AD	0.004	0.773	0.001	0.003	0.219
PI181113	Hordeum vulgare subsp. vulgare	10893	LANDRACE	S	1	6	105		India	Gujarat	23.9167	72.3833	123	AD	0.041	0.731	0.004	0.006	0.219
PI181148	Hordeum vulgare subsp. vulgare	Agio	CULTIVAR	S	1	2	111		Netherlands	South Holland				3	0.086	0.002	0.821	0.001	0.089
PI182373	Hordeum vulgare subsp. vulgare	7141	LANDRACE	S	1	2	100		Turkey	Bayburt	40.2833	40.1833	1372	AD	0.04	0.196	0.314	0.085	0.364
PI182602	Hordeum vulgare subsp. vulgare	Nagaoka	LANDRACE	W	1	6		151	Japan	Niigata				2	0	0.999	0	0	0
PI182625	Hordeum vulgare subsp. vulgare	Baitori No. 1	CULTIVAR	S	1	6	114		Japan	Kyoto				2	0	0.999	0	0	0
PI182645	Hordeum vulgare subsp. vulgare	Hakata No. 2	CULTIVAR	S	1	2	113		Japan	Fukuoka				AD	0.116	0.002	0.604	0.267	0.012
PI182659	Hordeum vulgare subsp. vulgare	9732	LANDRACE	S	1	2	113		Syria	Dimashq	35	38	0	AD	0.322	0.196	0.148	0.05	0.284
PI182661	Hordeum vulgare subsp. vulgare	Romi	LANDRACE	S	1	6	125		Lebanon	El Beqaa	33.75	35.8667	866	AD	0.627	0.003	0.023	0.306	0.04
PI182662	Hordeum vulgare subsp. vulgare	Bikai	LANDRACE	S	1	2	110		Lebanon	El Beqaa	33.75	35.8667	866	AD	0.326	0.194	0.147	0.059	0.274
PI182679	Hordeum vulgare subsp. vulgare	Khashabi	LANDRACE	S	1	6	113		Syria	Dimashq	33.5	36.3	690	1	0.859	0.009	0.013	0.118	0.001
PI182681	Hordeum vulgare subsp. vulgare	Black Haurani	LANDRACE	S	1	2	114		Syria	Dar 'a	32.75	36.5	821	AD	0.294	0.218	0.131	0.08	0.277
PI182684	Hordeum vulgare subsp. vulgare	Khashabi	LANDRACE	S	1	6	115		Syria	Hims	34.7333	36.7167	511	1	0.885	0.042	0.011	0.05	0.011
PI182687	Hordeum vulgare subsp. vulgare	White Charki	LANDRACE	S	1	2	108		Syria	Hamah	35.1333	36.75	288	AD	0.306	0.19	0.147	0.004	0.353
PI182691	Hordeum vulgare subsp. vulgare	White Chamali	LANDRACE	S	1	2	115		Syria	Halab	36.2	37.1667	410	AD	0.332	0.197	0.166	0.016	0.289
PI182693	Hordeum vulgare subsp. vulgare	Black Roummani	LANDRACE	S	1	2	109		Syria	Al Hasakah	36.5	41	360	AD	0.306	0.175	0.108	0.019	0.392
PI182726	Hordeum vulgare subsp. vulgare	10382	LANDRACE	S	1	6	106		Turkey	Kars	39.9333	44.0333	861	AD	0.01	0.522	0.145	0.009	0.314
PI183590	Hordeum vulgare subsp. vulgare	Angener Fruhe	CULTIVAR	S	1	2	112		Austria					AD	0.006	0.016	0.616	0.342	0.019
PI183598	Hordeum vulgare subsp. vulgare	Otterbacher	CULTIVAR	S	1	2	112		Austria					3	0.003	0.003	0.944	0.047	0.002
PI183636	Hordeum vulgare subsp. vulgare	Landsorte von Stockerau	LANDRACE	W	1	6		149	Austria	Lower Austria	48.4	16.2167	176	4	0.003	0	0.001	0.995	0.001
PI183638	Hordeum vulgare subsp. vulgare	Tschermak's Zweizeilige	CULTIVAR	W	1	2		132	Austria	Vienna				2	0	0.999	0	0	0
PI184103	Hordeum vulgare subsp. vulgare	186	LANDRACE	S	1	2	111		Montenegro		43.15	19.1	1437	AD	0.007	0.012	0.681	0.066	0.234
PI184112	Hordeum vulgare subsp. vulgare	Groavac-Buskat	LANDRACE	S	1	2	108		Montenegro		43.35	19.35	755	AD	0.013	0.008	0.654	0.021	0.304
PI184872	Hordeum vulgare subsp. vulgare	Bright Green No. 3	GENETIC	S	1				Sweden	Malmohus				3	0.001	0	0.998	0	0
PI184873	Hordeum vulgare subsp. vulgare	Calcaroides	CULTIVAR	S	1	2	121		Sweden	Malmohus				3	0.005	0.016	0.889	0.042	0.047
PI184880	Hordeum vulgare subsp. vulgare	Erectoides No. 23	BREEDING	S	1	2	119		Sweden	Malmohus				3	0.001	0	0.998	0	0
PI184883	Hordeum vulgare subsp. vulgare	Lemma-Like Glumes	GENETIC	S	1	2	116		Sweden	Malmohus				3	0.001	0	0.996	0.002	0.001
PI186125	Hordeum vulgare subsp. vulgare	Chae-Rae-Baec	LANDRACE	S	1	6	102		Korea, South					AD	0.001	0.525	0.001	0.471	0.001
PI186130	Hordeum vulgare subsp. vulgare	Dae Chon Yuc Kac	LANDRACE	W	1	6		135	Korea, South					2	0.002	0.878	0	0.12	0.001
PI186134	Hordeum vulgare subsp. vulgare	Kwan Chi	LANDRACE	W	1	6		128	Korea, South					2	0.001	0.985	0.004	0.01	0
PI186135	Hordeum vulgare subsp. vulgare	Kyong No. 1	UNCERTAIN	W	1	6		129	Korea, South					2	0.001	0.998	0	0	0
PI186137	Hordeum vulgare subsp. vulgare	Kyong No. 3	UNCERTAIN	W	1	6		129	Korea, South					2	0.001	0.998	0	0.001	0
PI186139	Hordeum vulgare subsp. vulgare	Suwon 2	CULTIVAR	W	1	6		136	Korea, South	Kyonggi				2	0.001	0.986	0	0.012	0.001
PI186154	Hordeum vulgare subsp. vulgare	Suwon 19	CULTIVAR	W	1	6		130	Korea, South	Kyonggi				2	0.001	0.996	0	0.001	0.001
PI186421	Hordeum vulgare subsp. vulgare	Ondine	CULTIVAR	W	1	6		153	France					4	0.014	0	0.001	0.984	0.001
PI186424	Hordeum vulgare subsp. vulgare	Deficiens d'Abyssinia	LANDRACE	S	1	2	99		Ethiopia					5	0.001	0.013	0.001	0.001	0.984
PI188831	Hordeum vulgare subsp. vulgare	Edda II	CULTIVAR	S	1	6	98		Sweden	Malmohus				4	0.002	0.003	0.003	0.992	0.001
PI189764	Hordeum vulgare subsp. vulgare	Heimdal	CULTIVAR	S	1	2	120		Sweden	Malmohus				3	0	0	0.998	0	0
PI189768	Hordeum vulgare subsp. vulgare	Orge 4A	UNCERTAIN	S	1	6	115		Tunisia					1	0.983	0.011	0.003	0.002	0.002
PI190203	Hordeum vulgare subsp. vulgare	Eglfinger Monachia	CULTIVAR	S	1	2	110		Germany	Bavaria				3	0.001	0	0.998	0	0.001
PI190271	Hordeum vulgare subsp. vulgare	Kamairazu	LANDRACE	W	1	6		136	Japan	Okayama				2	0	0.999	0	0	0
PI190762	Hordeum vulgare subsp. vulgare	Kobai No. 10	CULTIVAR	S	9	6	105		Japan	Hiroshima				2	0	0.999	0	0	0
PI190786	Hordeum vulgare subsp. vulgare	Kyojo Rokkaku 780	LANDRACE	S	1	6	110		Korea, North					AD	0.002	0.488	0.001	0.509	0.001
PI190787	Hordeum vulgare subsp. vulgare	Anpen Zairai	LANDRACE	S	1	6	117		Korea, North					2	0.001	0.998	0	0	0
PI190790	Hordeum vulgare subsp. vulgare	Inumo O	LANDRACE	S	1	6	112		Korea, North					4	0.001	0.167	0.001	0.831	0.001
PI190805	Hordeum vulgare subsp. vulgare	Ryujinsomugi	UNCERTAIN	W	1	6		138	Korea, South	Kyonggi				AD	0.002	0.417	0.001	0.58	0.001
PI190806	Hordeum vulgare subsp. vulgare	Yoheirokkaku Omugi	UNCERTAIN	F	1	6			Korea, South	Kyonggi				2	0.001	0.966	0.001	0.032	0
PI190824	Hordeum vulgare subsp. vulgare	Hoka	LANDRACE	S	1	6	106		Korea, South	Kyongsang Nam				AD	0.002	0.26	0	0.737	0.001
PI190826	Hordeum vulgare subsp. vulgare	Shoshu	UNCERTAIN	W	1	6		137	Korea, South	Kyongsang Nam				2	0.001	0.977	0.001	0.021	0
PI190852	Hordeum vulgare subsp. vulgare	Kozan	LANDRACE	S	9	6	111		Korea, South					2	0	0.999	0	0	0
PI193062	Hordeum vulgare subsp. vulgare	Orge D'Hiver 173	CULTIVAR	W	1	6		145	Belgium	Namur				4	0.003	0.001	0	0.995	0
PI193063	Hordeum vulgare subsp. vulgare	Orge D'Hiver 174	CULTIVAR	S	1	2	110		Belgium	Namur				3	0.002	0.001	0.99	0.005	0.002
PI193064	Hordeum vulgare subsp. vulgare	Orge D'Hiver Lignee 456	BREEDING	W	1	6		147	Belgium	Namur				4	0.006	0	0	0.993	0.001
PI193729	Hordeum vulgare subsp. vulgare	CI 9607	BREEDING	S	1	2	118		Ireland	Dublin				3	0	0	0.999	0	0
PI193730	Hordeum vulgare subsp. vulgare	CI 9608	BREEDING	S	1	2	118		Ireland	Dublin				3	0.001	0	0.998	0	0
PI193731	Hordeum vulgare subsp. vulgare	CI 9609	BREEDING	S	1	2	118		Ireland	Dublin				3	0.001	0	0.998	0	0
PI193799	Hordeum vulgare subsp. vulgare	8853	LANDRACE	S	1	6	105		Ethiopia	Shewa	9.0333	38.7	2402	5	0	0	0	0	0.999
PI194550	Hordeum vulgare subsp. vulgare	Lyallpur 3645	CULTIVAR	S	9	6	105		Pakistan					2	0.005	0.892	0.001	0.002	0.1
PI194556	Hordeum vulgare subsp. vulgare	Stamm 583449	BREEDING	S	1	2	107		Germany	Saxony				3	0.002	0.07	0.9	0.002	0.026
PI194951	Hordeum vulgare subsp. vulgare	9243	LANDRACE	S	1	6	108		Ethiopia	Gonder	12.6	37.4667	2201	5	0	0	0	0	0.999
PI194952	Hordeum vulgare subsp. vulgare	9244	LANDRACE	S	1	6	108		Ethiopia	Gonder	12.6	37.4667	2201	5	0	0	0	0	0.999
PI195318	Hordeum vulgare subsp. vulgare	2725	LANDRACE	S	9	2	110		Guatemala	Totonicapan	14.9167	-91.3667	2435	AD	0.502	0.325	0.1	0.01	0.063
PI195319	Hordeum vulgare subsp. vulgare	2744	LANDRACE	S	9	2	107		Guatemala	Suchitepequez	14.5333	-91.5	360	AD	0.404	0.419	0.089	0.005	0.082
PI195320	Hordeum vulgare subsp. vulgare	2747	LANDRACE	S	9	2	107		Guatemala	Solola	14.7667	-91.1833	2079	AD	0.485	0.352	0.089	0.011	0.063
PI197103	Hordeum vulgare subsp. vulgare	Shizuoka Shirorokkaku 1	CULTIVAR	S	1	6	106		Japan	Shizuoka				AD	0.003	0.002	0.001	0.48	0.514
PI197617	Hordeum vulgare subsp. vulgare	Haisa	CULTIVAR	S	1	2	118		Germany	Lower Saxony				3	0	0	0.999	0	0
PI197622	Hordeum vulgare subsp. vulgare	4540/48	BREEDING	S	1	2	116		Germany					3	0.001	0.003	0.989	0.006	0.001
PI197627	Hordeum vulgare subsp. vulgare	Tchermaks	UNCERTAIN	W	1	2		145	Germany					4	0.009	0.001	0.165	0.823	0.001
PI198734	Hordeum vulgare subsp. vulgare	CI 9878	LANDRACE	S	1	6	106		Afghanistan	Ghazni	33.55	68.4167	2440	AD	0.015	0.786	0.076	0.002	0.12
PI201097	Hordeum vulgare subsp. vulgare	Barin Mehltauresistente	CULTIVAR	S	1	2	109		Austria					3	0.001	0	0.998	0	0
PI202873	Hordeum vulgare subsp. vulgare	Tschermaks Hanna X Kargyn	CULTIVAR	S	1	2	111		Austria	Vienna				3	0.001	0	0.998	0	0
PI202940	Hordeum vulgare subsp. vulgare	Nackt Gerste	UNCERTAIN	S	9	6	97		Sweden	Malmohus				2	0.001	0.997	0	0.001	0.001
PI205639	Hordeum vulgare subsp. vulgare	Pelileo	CULTIVAR	S	1	2	116		Ecuador	Pichincha				AD	0.275	0.004	0.278	0.441	0.002
PI205640	Hordeum vulgare subsp. vulgare	796-1	BREEDING	S	1	6	117		Ecuador	Pichincha				1	0.998	0	0	0.001	0
PI20909	Hordeum vulgare subsp. vulgare	Finland	UNCERTAIN	S	1	6	113		Finland					4	0.001	0.007	0	0.991	0.001
PI210308	Hordeum vulgare subsp. vulgare	Research 821	BREEDING	S	1	2	117		Colombia	Cundinamarca				AD	0.222	0.001	0.685	0.088	0.004
PI217948	Hordeum vulgare subsp. vulgare	14088	LANDRACE	W	1	6		131	Pakistan	North-West Frontier	33.9	70.1	1743	2	0.016	0.84	0.007	0.014	0.123
PI220659	Hordeum vulgare subsp. vulgare	335	LANDRACE	S	1	6	99		Afghanistan	Parwan	34.9833	68.7333	2135	AD	0.071	0.476	0.179	0.005	0.269
PI220660	Hordeum vulgare subsp. vulgare	Jaw	LANDRACE	W	1	6		140	Afghanistan	Baghlan	35.75	69	610	2	0.007	0.982	0.001	0.001	0.009
PI221307	Hordeum vulgare subsp. vulgare	Helmi	CULTIVAR	S	1	2	110		Finland					3	0.006	0.005	0.917	0.041	0.031
PI221310	Hordeum vulgare subsp. vulgare	Krim 16	CULTIVAR	S	1	6	130		Ukraine	Krym				4	0.005	0.002	0.001	0.99	0.002
PI221315	Hordeum vulgare subsp. vulgare	Maksimirski 452	CULTIVAR	S	1	6	122		Serbia					4	0.183	0.001	0.001	0.814	0.001
PI221326	Hordeum vulgare subsp. vulgare	Smooth Awn	UNCERTAIN	S	1	6	115		Serbia					AD	0.003	0.278	0.058	0.659	0.002
PI222508	Hordeum vulgare subsp. vulgare	F-25	CULTIVAR	S	1	6	132		Croatia					AD	0.273	0.001	0.001	0.722	0.003
PI222514	Hordeum vulgare subsp. vulgare	Wieselburger	CULTIVAR		1	2		154	Austria	Lower Austria				4	0.069	0.001	0.084	0.844	0.002
PI223130	Hordeum vulgare subsp. vulgare	Arabi	UNCERTAIN	S	1	2	103		Jordan					AD	0.367	0.198	0.118	0.003	0.314
PI223132	Hordeum vulgare subsp. vulgare	B.M.C.	UNCERTAIN	S	1	6	115		Jordan					1	0.998	0.001	0	0.001	0
PI223134	Hordeum vulgare subsp. vulgare	B-24	UNCERTAIN	S	1	6	116		Jordan					1	0.845	0.11	0.001	0.004	0.04
PI223139	Hordeum vulgare subsp. vulgare	F-48	UNCERTAIN	S	1	6	110		Jordan					1	0.858	0.073	0.002	0.007	0.059
PI223143	Hordeum vulgare subsp. vulgare	Herawi	LANDRACE	S	1	6	112		Jordan					1	0.998	0.001	0	0.001	0
PI223146	Hordeum vulgare subsp. vulgare	Nabawi	UNCERTAIN	S	9	6	108		Jordan					AD	0.464	0.333	0.068	0.126	0.009
PI223446	Hordeum vulgare subsp. vulgare	Jow	LANDRACE	S	1	6	110		Afghanistan	Badakhshan	37.1167	70.5667	1220	2	0.002	0.996	0.001	0.001	0.001
PI223509	Hordeum vulgare subsp. vulgare	Jow	LANDRACE	S	1	6	114		Afghanistan	Nangarhar	34.4167	70.45	702	AD	0.169	0.644	0.003	0.002	0.182
PI223879	Hordeum vulgare subsp. vulgare	Jow	LANDRACE	S	1	6	109		Afghanistan	Baghlan	36	69.75	1982	2	0.004	0.974	0.002	0.001	0.019
PI225019	Hordeum vulgare subsp. vulgare	Kairyo Bozu	CULTIVAR	S		6	109		Japan	Ehime				2	0.001	0.951	0.046	0.001	0.002
PI225025	Hordeum vulgare subsp. vulgare	Yane Hadaka No. 2	CULTIVAR	S	9	6	117		Japan	Ehime				2	0	0.999	0	0	0
PI225037	Hordeum vulgare subsp. vulgare	Heine Fl 0367/53	BREEDING	S	1	6	117		Germany	Lower Saxony				AD	0.24	0.128	0.286	0.343	0.003
PI225136	Hordeum vulgare subsp. vulgare	CI 9993	LANDRACE	W	1			148	Iran					2	0.026	0.821	0.047	0.086	0.02
PI226612	Hordeum vulgare subsp. vulgare	Cyprus Black	UNCERTAIN	S	1	6	99		Cyprus					1	0.882	0.083	0.005	0.015	0.014
PI226613	Hordeum vulgare subsp. vulgare	Exadjlan	CULTIVAR	S	1	6	106		Cyprus					1	0.917	0.073	0.001	0.003	0.005
PI226614	Hordeum vulgare subsp. vulgare	Paphitico	CULTIVAR	S	1	6	117		Cyprus					1	0.991	0.004	0.003	0.002	0.001
PI226639	Hordeum vulgare subsp. vulgare	14728	LANDRACE	S	1	2	108		Iran	Fars	29.6333	51.7333	915	AD	0.169	0.302	0.18	0.075	0.273
PI227449	Hordeum vulgare subsp. vulgare	Jo	LANDRACE	S	1	2	113		Iran	Fars				AD	0.204	0.279	0.152	0.066	0.299
PI231151	Hordeum vulgare subsp. vulgare	Funza	CULTIVAR	S	1	6	110		Colombia					AD	0.51	0.001	0.001	0.489	0
PI231161	Hordeum vulgare subsp. vulgare	II-871-5B	BREEDING	S	1	6	108		Colombia	Cundinamarca				AD	0.367	0.003	0.22	0.409	0.001
PI233834	Hordeum vulgare subsp. vulgare	Baladi	LANDRACE	S	1	6	110		Jordan					AD	0.777	0.089	0.01	0.008	0.115
PI233836	Hordeum vulgare subsp. vulgare	Research	CULTIVAR	F	1				Australia	Victoria				AD	0.211	0.001	0.66	0.121	0.006
PI234846	Hordeum vulgare subsp. vulgare	Kenya Research	CULTIVAR	S	1	2	115		Kenya	Rift Valley				AD	0.18	0.001	0.723	0.09	0.005
PI235172	Hordeum vulgare subsp. vulgare	B-15-1953	BREEDING	S	1	6	122		Turkey	Istanbul				4	0.053	0.002	0.002	0.943	0.001
PI235178	Hordeum vulgare subsp. vulgare	Paphitico	CULTIVAR	S	1	6	126		Cyprus					AD	0.453	0.002	0.002	0.527	0.016
PI235191	Hordeum vulgare subsp. vulgare	Balder	CULTIVAR	S	1	2	118		Sweden	Malmohus				3	0.008	0.007	0.969	0.009	0.006
PI237571	Hordeum vulgare subsp. vulgare	II-373-1B-4B-1T-1-13B	BREEDING	S	1	6	108		Colombia	Cundinamarca				AD	0.333	0.001	0.269	0.395	0.001
PI237580	Hordeum vulgare subsp. vulgare	Surprise-II-750-3B-1B-1-7T	BREEDING	S	1	6	105		Colombia	Cundinamarca				AD	0.487	0.001	0.232	0.277	0.002
PI237581	Hordeum vulgare subsp. vulgare	II-831-4B-1B-1-5B	BREEDING	S	1	6	100		Colombia	Cundinamarca				AD	0.406	0.003	0.053	0.272	0.267
PI238668	Hordeum vulgare subsp. vulgare	CI 10580	UNCERTAIN	F	1				Ireland					3	0	0	0.999	0	0
PI243181	Hordeum vulgare subsp. vulgare	Minerva	CULTIVAR	S	1	2	115		Netherlands	Gelderland				3	0.139	0.008	0.847	0.002	0.004
PI243581	Hordeum vulgare subsp. vulgare	5381	LANDRACE	W	1	6		145	Iran	East Azerbaijan	38.2333	48.3	1352	AD	0.113	0.341	0.25	0.059	0.237
PI243587	Hordeum vulgare subsp. vulgare	5387	LANDRACE	W	1	6		139	Iran	Tehran	35.7333	50.3833	1149	2	0.019	0.9	0.026	0.001	0.054
PI243588	Hordeum vulgare subsp. vulgare	5418	LANDRACE	S	1	6	120		Iran	Kerman				2	0.02	0.869	0.011	0.003	0.098
PI243607	Hordeum vulgare subsp. vulgare	5531	LANDRACE	S	1	6	117		Iran	Khorasan	36.2167	57.7	986	2	0.008	0.948	0.004	0.001	0.04
PI243609	Hordeum vulgare subsp. vulgare	5533	LANDRACE	W	1	6		152	Iran	Khorasan	37.4667	57.3167	1077	2	0.018	0.91	0.021	0.002	0.048
PI244041	Hordeum vulgare subsp. vulgare	CI 10727	LANDRACE	S	1	2	101		Yemen		13.9667	44.1833	1860	AD	0.053	0.455	0.008	0.014	0.471
PI244785	Hordeum vulgare subsp. vulgare	5029	LANDRACE	S	1	6	101		Afghanistan	Kabul	34.5167	69.1833	1800	AD	0.076	0.446	0.173	0.011	0.294
PI244791	Hordeum vulgare subsp. vulgare	5035	LANDRACE	S	9	6	103		Afghanistan	Parwan	35	69.1667	1554	2	0.003	0.992	0.001	0.002	0.002
PI244807	Hordeum vulgare subsp. vulgare	5051	LANDRACE	W	1	6		144	Iran	Mazandaran	36.8333	54.4833	110	2	0.016	0.835	0.041	0.103	0.005
PI244823	Hordeum vulgare subsp. vulgare	5068	LANDRACE	S	1	6	111		Pakistan	Northern Areas				2	0.003	0.953	0	0.001	0.043
PI244826	Hordeum vulgare subsp. vulgare	5071	LANDRACE	S	9	6	98		Pakistan	Northern Areas	35.3	75.6167	2219	2	0.001	0.994	0.001	0.001	0.004
PI24497	Hordeum vulgare subsp. vulgare	Merv	LANDRACE	W	1	6		136	Turkmenistan	Mary	37.6167	62.1667	242	2	0.002	0.995	0.001	0.001	0.001
PI247924	Hordeum vulgare subsp. vulgare	Rivale	CULTIVAR	S	1	2	119		France	Eure-et-Loir				AD	0.005	0.004	0.554	0.436	0.001
PI247928	Hordeum vulgare subsp. vulgare		LANDRACE	S	1	6	103		Cyprus					AD	0.02	0.227	0.004	0.631	0.118
PI250365	Hordeum vulgare subsp. vulgare	K483	LANDRACE	S	1	6	109		Pakistan					2	0.009	0.844	0.002	0.003	0.143
PI250366	Hordeum vulgare subsp. vulgare	K493	LANDRACE	W	1	6		129	Pakistan	Azad Kashmir	33.5167	73.9167	707	2	0.007	0.836	0.002	0.004	0.152
PI250775	Hordeum vulgare subsp. vulgare	K710	LANDRACE	S	1	6	120		Afghanistan	Kandahar	31.6	65.7	1525	2	0.007	0.945	0.001	0.002	0.044
PI250778	Hordeum vulgare subsp. vulgare	K769	LANDRACE	S	1	6	121		Afghanistan	Kandahar	31.6	65.7	1525	2	0.03	0.901	0.004	0.009	0.056
PI250861	Hordeum vulgare subsp. vulgare	K1679	LANDRACE	S	1	2	94		Iran	Khorasan	36.3	59.6	983	AD	0.096	0.23	0.319	0.067	0.288
PI253313	Hordeum vulgare subsp. vulgare	17485	LANDRACE	S	1	2	121		Bosnia and Herzegovina		44.4	17.0833	824	3	0.014	0.001	0.863	0.118	0.005
PI253938	Hordeum vulgare subsp. vulgare	K1311	LANDRACE	S	1	2	117		Iraq	As Sulaymaniyah	35.55	45.4333	815	AD	0.318	0.198	0.099	0.051	0.334
PI259877	Hordeum vulgare subsp. vulgare	J-25	BREEDING	W	1	6		151	Croatia					4	0.087	0.001	0.033	0.876	0.003
PI259878	Hordeum vulgare subsp. vulgare	J-53	BREEDING	W	1			145	Croatia					4	0.099	0.003	0.001	0.896	0.001
PI260894	Hordeum vulgare subsp. vulgare	Provost	CULTIVAR	F	1	2			United Kingdom	England				3	0.003	0.002	0.973	0.021	0.001
PI26179	Hordeum vulgare subsp. vulgare	Barbary	LANDRACE	S	1	6	117		Libya					1	0.996	0.001	0	0.001	0
PI262215	Hordeum vulgare subsp. vulgare	Manon	CULTIVAR	W	1	6		152	Belgium	Namur				4	0.183	0.001	0.001	0.814	0.001
PI262397	Hordeum vulgare subsp. vulgare	Banba	CULTIVAR	S	1	2	119		Ireland	Cork				3	0.019	0.002	0.968	0.007	0.004
PI263414	Hordeum vulgare subsp. vulgare	Tichedrett 3265	UNCERTAIN	F	1	6			Algeria					1	0.997	0.001	0.001	0.001	0.001
PI264204	Hordeum vulgare subsp. vulgare	Tripoli	UNCERTAIN	S	1	6	103		Morocco					1	0.932	0.002	0.043	0.002	0.022
PI264205	Hordeum vulgare subsp. vulgare	Sarlis	CULTIVAR	S	1	6	108		Morocco					1	0.885	0.005	0.051	0.001	0.058
PI264209	Hordeum vulgare subsp. vulgare	Local Selection 96	UNCERTAIN	S	1	6	100		Libya					1	0.97	0.01	0.001	0.002	0.016
PI264210	Hordeum vulgare subsp. vulgare	Wadi Majanin	LANDRACE	S	1	6	102		Libya					1	0.952	0.005	0.001	0.001	0.04
PI264213	Hordeum vulgare subsp. vulgare	Saida 183	CULTIVAR	S	1	6	114		Algeria					1	0.997	0.001	0.001	0.001	0.001
PI264639	Hordeum vulgare subsp. vulgare	Manon	CULTIVAR	W	1	6		149	Belgium	Namur				AD	0.322	0.001	0.001	0.676	0.001
PI264864	Hordeum vulgare subsp. vulgare	1161	LANDRACE	S	1	2	119		Italy	Emilia-Romagna	44.4667	9.9167	1041	AD	0.097	0.02	0.717	0.052	0.114
PI264870	Hordeum vulgare subsp. vulgare	30/6-6	LANDRACE	S	1	2	127		Turkey	Tunceli	39.0333	39.5167	931	AD	0.184	0.019	0.377	0.119	0.301
PI264888	Hordeum vulgare subsp. vulgare	8	LANDRACE	S	1				Italy	Sicily	37.3167	14.95	18	1	0.997	0.001	0	0.001	0.001
PI264890	Hordeum vulgare subsp. vulgare	24	LANDRACE	S	1	2	115		Italy	Sicily	37.6333	14.7667	400	1	0.813	0.003	0.151	0.001	0.031
PI264891	Hordeum vulgare subsp. vulgare	1008	LANDRACE	S	1	6	114		Italy	Campania	41.1333	13.8667	6	1	0.998	0	0	0.001	0.001
PI264894	Hordeum vulgare subsp. vulgare	1160	LANDRACE	S	1	6	122		Italy	Calabria	38.45	16.5833	0	1	0.991	0.001	0.002	0.002	0.003
PI264897	Hordeum vulgare subsp. vulgare	86	LANDRACE	S	1	6	109		Greece	Crete	35.5	23.8333	94	1	0.991	0.002	0.001	0.002	0.004
PI264903	Hordeum vulgare subsp. vulgare	443	LANDRACE	S	1	6	119		Greece	Aegean Islands	36.3833	25.4667	70	1	0.862	0.069	0.019	0.048	0.002
PI264904	Hordeum vulgare subsp. vulgare	520	LANDRACE	S	1	6	119		Greece	Aegean Islands	36.2167	27.8333	345	1	0.933	0.047	0.002	0.015	0.002
PI264906	Hordeum vulgare subsp. vulgare	503	LANDRACE	S	1	6	117		Greece	Aegean Islands	36.1833	27.8333	967	1	0.96	0.005	0.001	0.033	0.001
PI264909	Hordeum vulgare subsp. vulgare	585	LANDRACE	S	1	6	124		Greece	Thrace	40.85	25.75	25	AD	0.408	0.002	0.002	0.584	0.003
PI264912	Hordeum vulgare subsp. vulgare	663	LANDRACE	S	1	6	123		Greece	Macedonia	40.2667	23.4333	0	AD	0.752	0.002	0.001	0.242	0.003
PI264916	Hordeum vulgare subsp. vulgare	893	LANDRACE	W	1	6		141	Croatia	Dubrovacko-neretvans	42.7667	17.9167	266	AD	0.318	0.008	0.001	0.673	0.002
PI264921	Hordeum vulgare subsp. vulgare	932	LANDRACE	S	1	6	123		Croatia	Splitsko-dalmatinska	43.6833	16.1	187	AD	0.716	0.004	0.002	0.277	0.002
PI264922	Hordeum vulgare subsp. vulgare	1051	LANDRACE	S	1	6	123		Croatia	Primorsko-goranska z	45.4167	14.9	600	4	0.136	0.002	0.002	0.859	0.001
PI264923	Hordeum vulgare subsp. vulgare	1046	LANDRACE	S	1	6	131		Croatia	Istarska zupanija	45.2333	13.9333	160	AD	0.657	0.002	0.001	0.339	0.001
PI264926	Hordeum vulgare subsp. vulgare	1008	LANDRACE	S	1	2	120		Italy	Campania	41.1333	13.8667	6	3	0.011	0.003	0.885	0.096	0.005
PI265462	Hordeum vulgare subsp. vulgare	Louhi	CULTIVAR	S	1	2	119		Finland					3	0.002	0.002	0.941	0.054	0.001
PI266132	Hordeum vulgare subsp. vulgare	Primus II	CULTIVAR	S	1	2	115		Sweden	Malmohus				3	0.002	0.002	0.812	0.18	0.003
PI266133	Hordeum vulgare subsp. vulgare	Stella	CULTIVAR	S	1	6	109		Sweden	Malmohus				4	0.001	0.008	0.001	0.987	0.003
PI266835	Hordeum vulgare subsp. vulgare	69	UNCERTAIN	S	1	2	119		United Kingdom	England				AD	0.008	0.002	0.796	0.19	0.004
PI266859	Hordeum vulgare subsp. vulgare	Research	CULTIVAR	S	1	2	111		Australia	Victoria				AD	0.185	0.001	0.697	0.113	0.005
PI266892	Hordeum vulgare subsp. vulgare	Juromenha	UNCERTAIN	S	1	6	121		Portugal	Portalegre				AD	0.339	0.002	0.003	0.653	0.004
PI268166	Hordeum vulgare subsp. vulgare	Mileninum	UNCERTAIN	S	1	2	119		Czech Republic	South Moravia				AD	0.053	0.265	0.275	0.096	0.311
PI268167	Hordeum vulgare subsp. vulgare	Krymskij 301	CULTIVAR	S	1	2	119		Ukraine	Krym				AD	0.01	0.068	0.573	0.052	0.297
PI268172	Hordeum vulgare subsp. vulgare	Opavsky	CULTIVAR	S	1	2	120		Czechoslovakia					3	0.004	0.002	0.943	0.049	0.002
PI268180	Hordeum vulgare subsp. vulgare	Triumf	CULTIVAR	S	1	2	119		Czech Republic	South Moravia				3	0.002	0.015	0.947	0.03	0.006
PI268186	Hordeum vulgare subsp. vulgare	II-20	UNCERTAIN	S	1	6	100		Croatia					AD	0.086	0.745	0.027	0.003	0.139
PI268187	Hordeum vulgare subsp. vulgare	I 5	UNCERTAIN	S	1	6	119		Croatia					AD	0.329	0.29	0.031	0.29	0.061
PI268188	Hordeum vulgare subsp. vulgare	I 25	UNCERTAIN	S	1	6	117		Croatia					2	0.009	0.896	0.002	0.005	0.088
PI268192	Hordeum vulgare subsp. vulgare	Ragusa 6-9	CULTIVAR	S	1	6			Former Yugoslavia					AD	0.57	0.003	0.005	0.42	0.002
PI268195	Hordeum vulgare subsp. vulgare	Balkan 1942-1120/6	UNCERTAIN	S	1	6	114		Former Yugoslavia					1	0.951	0.008	0.001	0.033	0.007
PI268203	Hordeum vulgare subsp. vulgare	Vierzeilige Futtergerste	UNCERTAIN	S	1	6			Germany					AD	0.512	0.002	0.003	0.482	0.001
PI268241	Hordeum vulgare subsp. vulgare	No. 61	LANDRACE	S	1	2	119		Iran	Fars	29.6167	52.2333	1960	AD	0.229	0.234	0.175	0.066	0.296
PI268250	Hordeum vulgare subsp. vulgare	26	LANDRACE	S	1	6	117		Iran	Ilam	32.6833	47.2667	208	AD	0.163	0.618	0.018	0.017	0.185
PI268255	Hordeum vulgare subsp. vulgare	52	LANDRACE	S	1	2	117		Iran	Fars	30.3	51.4833	600	AD	0.254	0.267	0.153	0.056	0.271
PI268256	Hordeum vulgare subsp. vulgare	54	LANDRACE	S	1	2	117		Iran	Fars	30.3	51.4833	1090	AD	0.208	0.286	0.15	0.058	0.298
PI269151	Hordeum vulgare subsp. vulgare	Fresa	CULTIVAR	S	1	2	111		United Kingdom	England				3	0	0	0.999	0	0
PI269899	Hordeum vulgare subsp. vulgare	449	LANDRACE	S	1	6	120		Pakistan	Fed. Tribal Areas	33.3667	70.55	761	AD	0.254	0.318	0.002	0.411	0.014
PI269912	Hordeum vulgare subsp. vulgare	880	LANDRACE	S	1	6	114		Pakistan	North-West Frontier	36.0833	72.05	1860	2	0.011	0.887	0.002	0.002	0.099
PI270623	Hordeum vulgare subsp. vulgare	25	LANDRACE	S	1	6	115		Peru	Puno				1	0.848	0.15	0	0.002	0.001
PI270632	Hordeum vulgare subsp. vulgare	34	LANDRACE	S	1	6	122		Peru	Puno				AD	0.785	0.038	0.036	0.071	0.071
PI270641	Hordeum vulgare subsp. vulgare	43	LANDRACE	S	1	6	116		Peru	Puno	-15.9333	-69.9	4258	AD	0.763	0.001	0.001	0.001	0.235
PI270645	Hordeum vulgare subsp. vulgare	47	LANDRACE	S	1	6	116		Peru	Puno	-15.9333	-69.9	4258	1	0.998	0	0	0.001	0
PI270666	Hordeum vulgare subsp. vulgare	68	LANDRACE	S	9	6	122		Peru	Puno	-15.9333	-69.8167	3819	AD	0.744	0.081	0.051	0.123	0.001
PI270667	Hordeum vulgare subsp. vulgare	69	LANDRACE	S	9	6	115		Peru	Puno	-15.9333	-69.8167	3819	AD	0.501	0.497	0.001	0.001	0.001
PI270669	Hordeum vulgare subsp. vulgare	71	LANDRACE	S	1	6	116		Peru	Puno	-15.9333	-69.8167	3819	AD	0.771	0.011	0.074	0.074	0.07
PI270683	Hordeum vulgare subsp. vulgare	85	LANDRACE	S	1	6	117		Peru	Puno	-15.8833	-69.8833	3810	1	0.998	0	0	0.001	0
PI270686	Hordeum vulgare subsp. vulgare	88	LANDRACE	S	1	6	116		Peru	Puno	-15.8833	-69.8833	3810	1	0.998	0	0	0.001	0
PI270687	Hordeum vulgare subsp. vulgare	89	LANDRACE	S	9	6	121		Peru	Puno	-15.8833	-69.8833	3810	1	0.852	0.052	0.025	0.07	0.001
PI270692	Hordeum vulgare subsp. vulgare	94	LANDRACE	S	1	6	122		Peru	Puno	-15.8833	-69.8833	3810	1	0.998	0	0	0.001	0
PI270695	Hordeum vulgare subsp. vulgare	97	LANDRACE	S	1	6	117		Peru	Puno	-15.8833	-69.8833	3810	1	0.927	0.001	0.012	0.012	0.049
PI270700	Hordeum vulgare subsp. vulgare	102	LANDRACE	S	1	6	117		Peru	Puno	-15.8833	-69.8833	3810	1	0.998	0	0	0.001	0
PI270702	Hordeum vulgare subsp. vulgare	104	LANDRACE	S	9	6	107		Peru	Puno	-15.8833	-69.8833	3810	AD	0.579	0.419	0.001	0.001	0.001
PI270708	Hordeum vulgare subsp. vulgare	110	LANDRACE	S	9	6	115		Peru	Puno	-15.8833	-69.8833	3810	AD	0.301	0.695	0.001	0.001	0.003
PI270716	Hordeum vulgare subsp. vulgare	118	LANDRACE	S	1	6	122		Peru	Puno	-15.8833	-69.8833	3810	1	0.828	0.034	0.009	0.129	0.001
PI270722	Hordeum vulgare subsp. vulgare	124	LANDRACE	S	1	6	117		Peru	Puno	-15.9333	-69.8167	3819	1	0.998	0	0	0	0
PI271250	Hordeum vulgare subsp. vulgare	CN 294	CULTIVAR	S	9	6	104		India					2	0.001	0.998	0	0	0
PI273905	Hordeum vulgare subsp. vulgare	1997	LANDRACE	S	1	6	99		Ethiopia	Kefa	7.8333	36.6667	2288	5	0	0	0	0	0.999
PI274620	Hordeum vulgare subsp. vulgare	Mutans Boryna	CULTIVAR	S	1	2	120		Poland					3	0	0	0.999	0	0
PI274625	Hordeum vulgare subsp. vulgare	Mutans Sandomierski	CULTIVAR	S	1	2	112		Poland					3	0.001	0.001	0.991	0.002	0.006
PI274633	Hordeum vulgare subsp. vulgare	Mikulicki	CULTIVAR	W	1	6		136	Poland					4	0.005	0.001	0	0.994	0.001
PI277393	Hordeum vulgare subsp. vulgare	S-18	LANDRACE	S	1	6	105		Ethiopia	Shewa	9.0667	38.5	2402	5	0	0	0	0	0.999
PI27933	Hordeum vulgare subsp. vulgare	White Russian	LANDRACE	W	1	6			Georgia		41.7167	44.7833	441	4	0.001	0	0	0.997	0
PI280420	Hordeum vulgare subsp. vulgare	Proctor	CULTIVAR	S	1	2	122		United Kingdom	England				3	0.001	0.003	0.985	0.01	0.001
PI280441	Hordeum vulgare subsp. vulgare	Chervonetz	CULTIVAR	S	1	2	111		Russian Federation	Irkutsk				3	0.008	0.003	0.83	0.125	0.034
PI281524	Hordeum vulgare subsp. vulgare	Buck 111	CULTIVAR	S	1	6	109		Argentina	Buenos Aires				1	0.978	0.001	0.016	0.005	0.001
PI281525	Hordeum vulgare subsp. vulgare	Buenos Aires 109	CULTIVAR	S	1	6	123		Argentina	Buenos Aires				AD	0.403	0.002	0.05	0.543	0.002
PI281853	Hordeum vulgare subsp. vulgare	Californian No. 1	UNCERTAIN	S	1	6	107		United States	California				1	0.998	0	0	0.001	0
PI282616	Hordeum vulgare subsp. vulgare	11007	LANDRACE	S	1	6	124		Israel					AD	0.13	0.11	0.001	0.754	0.004
PI283389	Hordeum vulgare subsp. vulgare	C.P.I. 13551	UNCERTAIN	S	1	2	112		Norway					3	0.002	0.004	0.975	0.017	0.002
PI283394	Hordeum vulgare subsp. vulgare	Orge 071	CULTIVAR	S	1	6	117		Morocco					AD	0.762	0.038	0.001	0.195	0.004
PI283397	Hordeum vulgare subsp. vulgare	C.P.I. 20561	LANDRACE	S	1	2	112		Armenia					3	0.006	0.001	0.934	0.003	0.056
PI283415	Hordeum vulgare subsp. vulgare	0-21-026	UNCERTAIN	S	1	2	95		Czechoslovakia					5	0.001	0.001	0	0	0.998
PI283416	Hordeum vulgare subsp. vulgare	0-20-309	UNCERTAIN	S	9	2	116		Czechoslovakia					AD	0.071	0.241	0.579	0.103	0.006
PI283429	Hordeum vulgare subsp. vulgare	Maja	CULTIVAR	S	1	2	118		Denmark					3	0	0	0.999	0	0
PI283430	Hordeum vulgare subsp. vulgare	Rigel	CULTIVAR	S	1	2	118		Denmark					3	0	0	0.999	0	0
PI283439	Hordeum vulgare subsp. vulgare	C.P.I. 14139	UNCERTAIN	S	1	6	106		Italy					1	0.99	0.003	0.002	0.002	0.003
PI283441	Hordeum vulgare subsp. vulgare	C.P.I. 15700	LANDRACE	S	9	2	109		Ethiopia					5	0.002	0.142	0.006	0.037	0.814
PI283446	Hordeum vulgare subsp. vulgare	Cyprus Black	UNCERTAIN	S	1	6	99		Cyprus					1	0.856	0.093	0.002	0.001	0.049
PI283456	Hordeum vulgare subsp. vulgare	Orge 628	CULTIVAR	S	1	6	117		Morocco					1	0.873	0.01	0.059	0.001	0.057
PI283459	Hordeum vulgare subsp. vulgare	Stallar II	CULTIVAR	S	1	2	116		Sweden	Malmohus				3	0	0	0.999	0	0
PI285084	Hordeum vulgare subsp. vulgare	Astrid	CULTIVAR	S	1	2	113		France	Nord				3	0.002	0.001	0.882	0.115	0
PI285118	Hordeum vulgare subsp. vulgare	S-36	LANDRACE	S	1	2	110		Eritrea					3	0.089	0.001	0.871	0.038	0.001
PI285124	Hordeum vulgare subsp. vulgare	S-42	LANDRACE	S	1	6	109		Ethiopia	Shewa	9.6833	39.5333	2789	5	0	0	0	0	0.999
PI285626	Hordeum vulgare subsp. vulgare	Krakowski	CULTIVAR	W	1	2		153	Poland					AD	0.042	0.003	0.308	0.642	0.005
PI285636	Hordeum vulgare subsp. vulgare	Refleks	CULTIVAR	S	1	2	113		Poland					3	0.002	0.001	0.987	0.007	0.002
PI285643	Hordeum vulgare subsp. vulgare	Milkulicki	CULTIVAR	W	1	6		138	Poland					4	0.002	0.001	0	0.996	0.001
PI285646	Hordeum vulgare subsp. vulgare	R W 112	UNCERTAIN	W	1	6		139	Poland					4	0.005	0.001	0	0.993	0.001
PI286388	Hordeum vulgare subsp. vulgare	CI 12089	LANDRACE	S	1	2	98		Eritrea	Asmara	15.3333	38.9333	2336	5	0	0	0	0	0.999
PI286389	Hordeum vulgare subsp. vulgare	CI 12090	LANDRACE	S	1	2	101		Eritrea					5	0.001	0	0	0	0.998
PI289811	Hordeum vulgare subsp. vulgare	32b	LANDRACE	S	1	6	109		Iran	Khuzestan	32.1833	48.2333	71	AD	0.019	0.779	0.001	0.006	0.194
PI29004	Hordeum vulgare subsp. vulgare	Turkestan	LANDRACE	S	1	6	116		Turkmenistan	Mary	37.6	61.8333	221	2	0.051	0.927	0.001	0.003	0.019
PI290181	Hordeum vulgare subsp. vulgare	Bauer 142	UNCERTAIN	S	1	2	109		Hungary	Pest				3	0.006	0.103	0.817	0.04	0.034
PI290193	Hordeum vulgare subsp. vulgare	Feiner Original	CULTIVAR	S	1	2	118		Hungary	Pest				3	0.003	0.002	0.905	0.089	0.001
PI290230	Hordeum vulgare subsp. vulgare	Goldfoil	CULTIVAR	S	1	2	114		Hungary	Pest				AD	0.007	0.216	0.662	0.019	0.097
PI290234	Hordeum vulgare subsp. vulgare	Hatvani 45/25	CULTIVAR	S	1	2	132		Hungary	Heves				AD	0.022	0.124	0.41	0.433	0.01
PI290242	Hordeum vulgare subsp. vulgare	Slovensky Kvalitni	CULTIVAR	S	1	2	116		Slovakia	West Slovakia				3	0.006	0.002	0.819	0.171	0.002
PI290259	Hordeum vulgare subsp. vulgare	Dobrovicky Kargyn	CULTIVAR	S	1	2	121		Czechoslovakia					3	0.003	0.012	0.882	0.06	0.043
PI290267	Hordeum vulgare subsp. vulgare	Stepovoj Medicum 2/5	CULTIVAR	S	1	2	111		Hungary	Pest				3	0.005	0.002	0.881	0.078	0.033
PI290272	Hordeum vulgare subsp. vulgare	Paula	CULTIVAR	S	1	2	114		Austria	Vienna				3	0	0	0.999	0	0
PI290281	Hordeum vulgare subsp. vulgare	Godolloi 98	CULTIVAR	S	1	6	121		Hungary					4	0.005	0.002	0.001	0.991	0.001
PI290306	Hordeum vulgare subsp. vulgare	Szekacs Tak	CULTIVAR	S	1	6	122		Hungary					AD	0.031	0.002	0.384	0.582	0.001
PI290312	Hordeum vulgare subsp. vulgare	Cierni Jacmen	CULTIVAR	S	1	6	109		Hungary	Pest				AD	0.469	0.115	0.037	0.373	0.006
PI290316	Hordeum vulgare subsp. vulgare	Kama Kuro	UNCERTAIN	S	1	6	109		Hungary	Pest				2	0	0.999	0	0	0
PI290322	Hordeum vulgare subsp. vulgare	Hatvani 445	CULTIVAR	S	1	6	130		Hungary	Heves				AD	0.002	0.002	0.229	0.764	0.002
PI290333	Hordeum vulgare subsp. vulgare	Slaski I	CULTIVAR		1	6		152	Poland					4	0.002	0.001	0	0.997	0
PI290336	Hordeum vulgare subsp. vulgare	Hatvani 21/1	CULTIVAR	S	1	6	121		Hungary	Heves				AD	0.011	0.017	0.173	0.797	0.002
PI290346	Hordeum vulgare subsp. vulgare	Abessinische 6 Zlg	LANDRACE	S	1	6	114		Ethiopia					AD	0.016	0.016	0.002	0.725	0.242
PI290353	Hordeum vulgare subsp. vulgare	Kirgizkij 247	CULTIVAR	W	1	6		148	Kyrgyzstan					AD	0.067	0.43	0.185	0.097	0.221
PI290363	Hordeum vulgare subsp. vulgare	Schonfinower	UNCERTAIN	S	1	6	104		Hungary	Pest				4	0.003	0.001	0.001	0.995	0
PI290366	Hordeum vulgare subsp. vulgare	Mesztnij Kitajszkij	CULTIVAR	S	1	6	109		Hungary	Pest				2	0	0.999	0	0	0
PI290743	Hordeum vulgare subsp. vulgare	Kenya Research	CULTIVAR	S	1	2	112		Kenya	Rift Valley				AD	0.204	0.001	0.683	0.107	0.004
PI292016	Hordeum vulgare subsp. vulgare	Israeli 46	CULTIVAR	S	1	6	107		Israel					1	0.845	0.012	0.04	0.086	0.017
PI292018	Hordeum vulgare subsp. vulgare	Nissanith	CULTIVAR	S	1	6	107		Israel					1	0.965	0.003	0.013	0.019	0.001
PI292767	Hordeum vulgare subsp. vulgare	Weibull 5492	BREEDING	S	1	2	110		Sweden	Malmohus				3	0.001	0.001	0.997	0.001	0.001
PI294731	Hordeum vulgare subsp. vulgare	Komono	UNCERTAIN	S	1	6	114		Bulgaria					2	0	0.999	0	0	0
PI294734	Hordeum vulgare subsp. vulgare	Brunneinudum	UNCERTAIN	S	9	2	98		Bulgaria					5	0.002	0.11	0.001	0.001	0.887
PI294739	Hordeum vulgare subsp. vulgare	Hindu Kusch	UNCERTAIN	S	9	2	100		Western Asia					AD	0.023	0.672	0.109	0.058	0.138
PI294743	Hordeum vulgare subsp. vulgare	nudifurcatus	UNCERTAIN	S	9	2	114		Romania	Cluj	46.7833	23.6167	334	AD	0.011	0.426	0.3	0.001	0.263
PI294746	Hordeum vulgare subsp. vulgare	Ungarn	UNCERTAIN	S	1	6	109		Bulgaria					AD	0.41	0.588	0	0.001	0.001
PI294754	Hordeum vulgare subsp. vulgare	Gibernaculum 9006	CULTIVAR	W	1	6		149	Russian Federation	Dagestan				AD	0.121	0.362	0.192	0.104	0.22
PI294773	Hordeum vulgare subsp. vulgare	Stupicky Sestirady	CULTIVAR	W	1	6		146	Czechoslovakia					4	0.001	0	0	0.997	0
PI294774	Hordeum vulgare subsp. vulgare	Terskii 3617	UNCERTAIN	W	1	6		149	Bulgaria					AD	0.09	0.355	0.19	0.141	0.224
PI295442	Hordeum vulgare subsp. vulgare	ELS 6302-74	LANDRACE	S	1	2	114		Ethiopia	Shewa	9.35	38.7667	2750	5	0	0	0	0	0.999
PI295581	Hordeum vulgare subsp. vulgare	ELS 6302-213	LANDRACE	S	1	6	108		Ethiopia	Shewa	7.2	38.6	1525	5	0	0.001	0	0	0.998
PI295956	Hordeum vulgare subsp. vulgare	BT Hazera 127/1	BREEDING	S	1	6	108		Israel					1	0.817	0.065	0.016	0.094	0.008
PI295960	Hordeum vulgare subsp. vulgare	NB 5	CULTIVAR	S	1	6	102		Israel					AD	0.753	0.136	0.099	0.008	0.003
PI296185	Hordeum vulgare subsp. vulgare	WIR 11309	LANDRACE	S	1	2	102		Yemen					AD	0.094	0.225	0.37	0.011	0.301
PI296188	Hordeum vulgare subsp. vulgare	Narodnyj 9	CULTIVAR	S	1	2	121		Russian Federation	Krasnodar				AD	0.08	0.005	0.27	0.584	0.062
PI296192	Hordeum vulgare subsp. vulgare	WIR 3136	LANDRACE	S	1	6	116		Tajikistan					2	0.006	0.957	0.001	0.001	0.035
PI296202	Hordeum vulgare subsp. vulgare	Odessnij 17	CULTIVAR	S	1	6	109		Ukraine	Odesa				4	0.1	0.025	0.003	0.855	0.017
PI296453	Hordeum vulgare subsp. vulgare	H-2170	LANDRACE	S	1	2	96		Eritrea	Asmara	15.3333	38.9333	2336	5	0.001	0.002	0	0	0.996
PI296455	Hordeum vulgare subsp. vulgare	H-2164	LANDRACE	S	1	2	101		Ethiopia	Tigre	13.5	39.4667	2044	AD	0.002	0.002	0.396	0.003	0.597
PI296457	Hordeum vulgare subsp. vulgare	H-2180	LANDRACE	S	1	2	107		Ethiopia	Tigre	14.2	39.4167	2815	5	0.001	0.001	0	0	0.998
PI296459	Hordeum vulgare subsp. vulgare	H-2213	LANDRACE	S	1	6	121		Eritrea		14.6833	39.4167	2403	1	0.997	0.001	0.001	0.001	0
PI296460	Hordeum vulgare subsp. vulgare	H-2227	LANDRACE	S	9	6			Eritrea	Senhit	15.7667	38.45	1553	5	0.003	0.082	0.001	0.001	0.914
PI296472	Hordeum vulgare subsp. vulgare	H-2183	LANDRACE	S	1	2	94		Ethiopia					5	0.001	0.001	0	0	0.998
PI296990	Hordeum vulgare subsp. vulgare	B.217-1503	BREEDING	S	1	6	117		Argentina	Buenos Aires				AD	0.167	0.522	0.002	0.308	0.001
PI296992	Hordeum vulgare subsp. vulgare	B.217-4201	BREEDING	S	1	6	128		Argentina	Buenos Aires				AD	0.115	0.572	0.001	0.311	0.001
PI296995	Hordeum vulgare subsp. vulgare	B.273-0-15-000	BREEDING	S	1	2	115		Argentina	Buenos Aires				AD	0.127	0.54	0.293	0.039	0.002
PI296996	Hordeum vulgare subsp. vulgare	B.273-0-15-001	BREEDING	S	1	2	119		Argentina	Buenos Aires				AD	0.098	0.616	0.244	0.042	0.001
PI296998	Hordeum vulgare subsp. vulgare	B.273-0-26-00a3	BREEDING	S	1	2	110		Argentina	Buenos Aires				AD	0.178	0.55	0.266	0.005	0.001
PI297408	Hordeum vulgare subsp. vulgare	Delta	CULTIVAR	S	1	2	113		Netherlands	South Holland				3	0.098	0.002	0.894	0.002	0.005
PI298708	Hordeum vulgare subsp. vulgare	ELS 6402-317	LANDRACE	S	1	6	109		Ethiopia	Kefa	7.7333	36.5833	2562	5	0	0	0	0	0.999
PI298738	Hordeum vulgare subsp. vulgare	ELS 6402-282	LANDRACE	S	1	6	105		Ethiopia	Shewa	9.7833	38.6833	3080	5	0	0	0	0	0.999
PI304912	Hordeum vulgare subsp. vulgare	Esperance	CULTIVAR	S	1	2	103		Morocco					AD	0.526	0.11	0.066	0.008	0.29
PI306439	Hordeum vulgare subsp. vulgare	2717	UNCERTAIN	S	1	2	112		Romania					3	0.002	0.001	0.993	0.001	0.003
PI306444	Hordeum vulgare subsp. vulgare	Cluj 123	CULTIVAR	S	1	2	113		Romania					AD	0.013	0.014	0.761	0.136	0.076
PI306466	Hordeum vulgare subsp. vulgare	Tragi	UNCERTAIN	S	1	6	129		Romania					4	0.039	0.002	0.003	0.956	0.001
PI306467	Hordeum vulgare subsp. vulgare	Ziktoo	UNCERTAIN		1	6	121		Romania					AD	0.017	0.419	0.001	0.563	0.001
PI306469	Hordeum vulgare subsp. vulgare	2724	UNCERTAIN	S	9	6	112		Romania					2	0.001	0.997	0	0.001	0
PI306471	Hordeum vulgare subsp. vulgare	2726	UNCERTAIN	W	1	6		141	Romania					4	0.109	0.024	0.001	0.865	0.001
PI308138	Hordeum vulgare subsp. vulgare	Europeum 353/133	CULTIVAR	S	1	2	115		Ukraine	Kharkiv				3	0.006	0.003	0.842	0.073	0.076
PI308142	Hordeum vulgare subsp. vulgare	Il'ineskij 43	CULTIVAR	S	1	2	112		Ukraine	Vinnytsya				3	0.006	0.001	0.889	0.102	0.001
PI30842	Hordeum vulgare subsp. vulgare	Andie	LANDRACE	S	9	6	105		India	Uttar Pradesh				2	0.036	0.959	0.001	0.001	0.003
PI310480	Hordeum vulgare subsp. vulgare	Finistere 62-3	UNCERTAIN	S	1	2	120		France					AD	0.071	0.002	0.696	0.229	0.002
PI313097	Hordeum vulgare subsp. vulgare	Beorna	CULTIVAR	S	1	2	120		Ireland	Cork				3	0.001	0.001	0.997	0	0.001
PI313113	Hordeum vulgare subsp. vulgare	Europa	CULTIVAR	S	1	2	109		Germany	Baden-Wurttemberg				3	0.001	0.001	0.996	0.001	0.001
PI313908	Hordeum vulgare subsp. vulgare	Bock	CULTIVAR	S	1	2	116		Netherlands	Groningen				3	0.001	0	0.998	0	0
PI315932	Hordeum vulgare subsp. vulgare	Ariel	CULTIVAR	S	1	2	116		France	Yvelines				3	0.001	0	0.999	0	0
PI315936	Hordeum vulgare subsp. vulgare	Certa	CULTIVAR	S	1	2	111		France	Yvelines				3	0.03	0.001	0.968	0.001	0.001
PI316801	Hordeum vulgare subsp. vulgare	HOR 2541	LANDRACE	S	1	2	108		Ethiopia					5	0.001	0.006	0	0	0.992
PI316874	Hordeum vulgare subsp. vulgare	S 7244	LANDRACE	S	9	6	108		Ethiopia					5	0.001	0.108	0.001	0.001	0.889
PI319867	Hordeum vulgare subsp. vulgare	3c	LANDRACE	S	1	6	107		Turkey					5	0	0	0	0	0.999
PI320213	Hordeum vulgare subsp. vulgare	C.P.I. 28360	UNCERTAIN	S	1	6	109		Australia	Western Australia				1	0.866	0.046	0.002	0.006	0.081
PI320216	Hordeum vulgare subsp. vulgare	C.P.I. 28363	UNCERTAIN	S	1	6	106		Australia	Western Australia				1	0.839	0.141	0.004	0.003	0.013
PI320217	Hordeum vulgare subsp. vulgare	C.P.I. 28364	UNCERTAIN	S	1	6	106		Australia	Western Australia				1	0.906	0.082	0.005	0.003	0.004
PI320219	Hordeum vulgare subsp. vulgare	C.P.I. 28369	UNCERTAIN	S	1	6	107		Australia	Western Australia				AD	0.447	0.131	0.001	0.408	0.012
PI320931	Hordeum vulgare subsp. vulgare	Dzau-Bapust Mestnyj	CULTIVAR	S	1	6	134		Tajikistan					AD	0.353	0.002	0.004	0.64	0.001
PI321769	Hordeum vulgare subsp. vulgare	Adliker	CULTIVAR	S	1	2	112		Switzerland					3	0.004	0.004	0.966	0.023	0.002
PI321770	Hordeum vulgare subsp. vulgare	Akme Futter	CULTIVAR	S	1	2	111		Slovenia					3	0.001	0.005	0.987	0.005	0.002
PI321771	Hordeum vulgare subsp. vulgare	Allasch	CULTIVAR	S	1	2	113		Germany	Mecklenburg-W.P.				3	0.002	0.003	0.993	0.001	0.001
PI321774	Hordeum vulgare subsp. vulgare	Antalek	CULTIVAR	S	1	2	110		Poland					3	0.02	0.001	0.856	0.122	0.001
PI321784	Hordeum vulgare subsp. vulgare	Eclat	CULTIVAR	S	1	2	110		Belgium	Namur				3	0.002	0.001	0.996	0.001	0.001
PI321791	Hordeum vulgare subsp. vulgare	Ereya Frigga	UNCERTAIN	S	1	2	114		Slovenia					3	0	0	0.999	0	0
PI321797	Hordeum vulgare subsp. vulgare	Impala	CULTIVAR	S	1	2	112		Netherlands	Groningen				3	0.001	0.001	0.998	0	0
PI321807	Hordeum vulgare subsp. vulgare	Krimskij 301	CULTIVAR	S	1	2	107		Ukraine	Krym				3	0.013	0.014	0.809	0.003	0.162
PI321817	Hordeum vulgare subsp. vulgare	Osijeski 20	CULTIVAR	S	1	2	116		Croatia					3	0	0	0.999	0	0
PI321820	Hordeum vulgare subsp. vulgare	Perfekta	CULTIVAR	S	1	2	116		Austria	Lower Austria				3	0.001	0.001	0.996	0.001	0.001
PI321823	Hordeum vulgare subsp. vulgare	Proskovcuv Hanacky	CULTIVAR	S	1	2	116		Czechoslovakia					3	0.004	0.002	0.91	0.083	0.001
PI321827	Hordeum vulgare subsp. vulgare	Adlesici	CULTIVAR	S	1	2	110		Slovenia					3	0.051	0.001	0.924	0.005	0.019
PI321844	Hordeum vulgare subsp. vulgare	Kupljenik 7	CULTIVAR	S	1	2	120		Slovenia					3	0.001	0	0.998	0	0
PI321845	Hordeum vulgare subsp. vulgare	Retje 89	UNCERTAIN	S	1	2	113		Slovenia					3	0.001	0.001	0.997	0.001	0.001
PI321854	Hordeum vulgare subsp. vulgare	Zagreb 48	CULTIVAR	S	1	2	119		Croatia					AD	0.006	0.002	0.63	0.361	0.001
PI321856	Hordeum vulgare subsp. vulgare	Amrigschwander	CULTIVAR	S	1	6	122		Germany	Baden-Wurttemberg				AD	0.492	0.001	0.001	0.506	0.001
PI323352	Hordeum vulgare subsp. vulgare	Centennial	CULTIVAR	S	1	2	112		Canada	Alberta				3	0.001	0.001	0.938	0.059	0.001
PI323403	Hordeum vulgare subsp. vulgare	Suwon 4	CULTIVAR	W	1	6		145	Korea, South	Kyonggi				2	0.001	0.982	0.002	0.014	0
PI323447	Hordeum vulgare subsp. vulgare	Mikulicki Wczesny	CULTIVAR	W	1	6		144	Poland					4	0.005	0.001	0	0.994	0
PI326269	Hordeum vulgare subsp. vulgare	Beta Ketsoras	CULTIVAR	W	1	2			Hungary					4	0.005	0.002	0.176	0.816	0.002
PI327603	Hordeum vulgare subsp. vulgare	Stupicky Sestirady	CULTIVAR	W	1	6		145	Czech Republic	Central Bohemia				4	0.004	0.001	0	0.995	0
PI327604	Hordeum vulgare subsp. vulgare	Stupicky	CULTIVAR	W	1	6		140	Czech Republic	Central Bohemia				4	0.006	0.001	0	0.993	0
PI327606	Hordeum vulgare subsp. vulgare	WIR 17035	LANDRACE	W	1	6		135	Czechoslovakia					AD	0.068	0.198	0.033	0.537	0.164
PI327611	Hordeum vulgare subsp. vulgare	Bankuti 9	CULTIVAR	S	1	6			Hungary					4	0.001	0.001	0.001	0.997	0.001
PI327617	Hordeum vulgare subsp. vulgare	Hatvani 445	CULTIVAR	S	1	6			Hungary	Heves				4	0.002	0.005	0.13	0.855	0.007
PI327635	Hordeum vulgare subsp. vulgare	Cenad 396	CULTIVAR	S	1	6	125		Romania					4	0.004	0.004	0.001	0.987	0.004
PI327639	Hordeum vulgare subsp. vulgare	Hassyly	CULTIVAR	W	1	6		139	Turkmenistan					2	0.001	0.996	0	0.001	0.002
PI327649	Hordeum vulgare subsp. vulgare	Hibernaculum 2664	CULTIVAR	W	1	6		147	Russian Federation	Dagestan				AD	0.12	0.403	0.188	0.115	0.174
PI327651	Hordeum vulgare subsp. vulgare	Karsinskij	CULTIVAR	S	1	6	118		Uzbekistan					1	0.996	0.002	0.001	0.001	0.001
PI327666	Hordeum vulgare subsp. vulgare	Scireskij	CULTIVAR	S	1	6			Former Soviet Union					4	0.012	0.002	0.001	0.983	0.002
PI327668	Hordeum vulgare subsp. vulgare	Sirvandany	CULTIVAR	W	1	6		149	Azerbaijan					AD	0.191	0.746	0.048	0.004	0.011
PI327672	Hordeum vulgare subsp. vulgare	Nemchinovskij	CULTIVAR	S	1	2	111		Russian Federation	Moscow				3	0	0	0.999	0	0
PI327676	Hordeum vulgare subsp. vulgare	Unumli-Arpa	CULTIVAR	S	1	2	119		Uzbekistan					AD	0.308	0.007	0.277	0.149	0.258
PI327702	Hordeum vulgare subsp. vulgare	WIR 13906	LANDRACE	W	1			149	Russian Federation	Stavropol				AD	0.098	0.375	0.197	0.137	0.193
PI327704	Hordeum vulgare subsp. vulgare	WIR 13965	LANDRACE	S	1	2	116		Russian Federation	Stavropol				3	0.001	0	0.998	0	0
PI327708	Hordeum vulgare subsp. vulgare	WIR 13972	LANDRACE	W	1	6		153	Russian Federation	Stavropol				AD	0.076	0.382	0.178	0.16	0.204
PI327719	Hordeum vulgare subsp. vulgare	WIR 13057	LANDRACE	S	1	6	131		Ukraine	Dnipropetrovsk				4	0.059	0.064	0.011	0.846	0.02
PI327738	Hordeum vulgare subsp. vulgare	WIR 13585	LANDRACE	W	1	6		150	Russian Federation	Krasnodar				AD	0.083	0.365	0.23	0.13	0.192
PI327764	Hordeum vulgare subsp. vulgare	HOR 3401	LANDRACE	W	1	6		147	Russian Federation	Stavropol				AD	0.092	0.373	0.207	0.141	0.188
PI327810	Hordeum vulgare subsp. vulgare	HOR 3464	LANDRACE	W	1	6		148	Russian Federation	Kabardino-Balkaria				AD	0.082	0.367	0.229	0.13	0.193
PI327827	Hordeum vulgare subsp. vulgare	WIR 7996	LANDRACE	W	1	6		158	Azerbaijan	Naxcivan				AD	0.164	0.063	0.082	0.554	0.137
PI327830	Hordeum vulgare subsp. vulgare	HOR 4094	LANDRACE	W	1	6		134	Turkmenistan					2	0.002	0.996	0	0.001	0.001
PI327833	Hordeum vulgare subsp. vulgare	HOR 4101	LANDRACE	S	1	6	108		Uzbekistan					2	0.002	0.996	0.001	0.001	0.001
PI327836	Hordeum vulgare subsp. vulgare	HOR 4144	LANDRACE	W	1	6		147	Ukraine	Dnipropetrovsk				4	0.002	0.001	0	0.996	0
PI327837	Hordeum vulgare subsp. vulgare	HOR 4152	LANDRACE	W	1	6		154	Armenia	Vayoc Jor	39.7833	45.2833	1334	AD	0.129	0.743	0.055	0.025	0.047
PI327838	Hordeum vulgare subsp. vulgare	HOR 4154	LANDRACE		1	6		138	Armenia					AD	0.061	0.089	0.002	0.784	0.066
PI327840	Hordeum vulgare subsp. vulgare	HOR 4157	LANDRACE	W	1	6		149	Armenia	Tavus	40.8667	45.1333	721	AD	0.06	0.367	0.223	0.107	0.243
PI327842	Hordeum vulgare subsp. vulgare	HOR 4159	LANDRACE	W	1	6		148	Armenia	Tavus	40.8667	45.1333	721	AD	0.064	0.366	0.214	0.116	0.24
PI327849	Hordeum vulgare subsp. vulgare	Mestyni Polivnoi	LANDRACE	W	1	6		136	Turkmenistan					2	0.003	0.993	0.001	0.001	0.002
PI327857	Hordeum vulgare subsp. vulgare	HOR 4177	LANDRACE	W	1	6		162	Turkmenistan	Ahal				2	0.023	0.853	0.026	0.014	0.084
PI327858	Hordeum vulgare subsp. vulgare	HOR 4178	LANDRACE	W	1	6		154	Turkmenistan					AD	0.073	0.787	0.005	0.049	0.086
PI327860	Hordeum vulgare subsp. vulgare	HOR 4182	LANDRACE	S	1	6	134		Turkmenistan					2	0.041	0.953	0.001	0.001	0.004
PI327861	Hordeum vulgare subsp. vulgare	HOR 4185	LANDRACE	S	1	6	118		Uzbekistan					4	0.115	0.002	0.002	0.88	0.001
PI327862	Hordeum vulgare subsp. vulgare	WIR 6107	LANDRACE	W	1	6		140	Uzbekistan	Samarqand				2	0.002	0.995	0	0.002	0.001
PI327863	Hordeum vulgare subsp. vulgare	Mestyni Arpa	LANDRACE	W	1	6		145	Uzbekistan	Samarqand				AD	0.044	0.735	0.055	0.041	0.126
PI327864	Hordeum vulgare subsp. vulgare	HOR 4188	LANDRACE	W	1	6		138	Uzbekistan	Bukhara				2	0.001	0.996	0.001	0.001	0.001
PI327867	Hordeum vulgare subsp. vulgare	Nahcivandany	CULTIVAR	W	1	6		131	Azerbaijan	Nagorno-Karabakh				2	0	0.999	0	0	0
PI327868	Hordeum vulgare subsp. vulgare	HOR 4170	LANDRACE	S	1	6	123		Turkmenistan	Ahal				AD	0.291	0.003	0.191	0.34	0.175
PI327869	Hordeum vulgare subsp. vulgare	HOR 4180	LANDRACE	S	1	6	117		Turkmenistan					2	0.008	0.973	0.001	0.002	0.016
PI327870	Hordeum vulgare subsp. vulgare	HOR 4097	LANDRACE	S	9	6	108		Turkmenistan					2	0.001	0.997	0	0.001	0.001
PI327880	Hordeum vulgare subsp. vulgare	Batyr 10912	CULTIVAR	W	1	2		133	Uzbekistan					AD	0.325	0.183	0.132	0.039	0.32
PI327902	Hordeum vulgare subsp. vulgare	Icirpan No. 33	CULTIVAR	S	1	6	132		Bulgaria					AD	0.214	0.004	0.006	0.764	0.012
PI327907	Hordeum vulgare subsp. vulgare	HOR 52	LANDRACE	S	1	6	131		Bulgaria					4	0.141	0.001	0.002	0.856	0.001
PI327967	Hordeum vulgare subsp. vulgare	Olli	CULTIVAR	S	1	6	102		Finland					4	0.001	0.001	0.001	0.997	0
PI327970	Hordeum vulgare subsp. vulgare	Halikko	CULTIVAR	S	1	2	114		Finland					AD	0.004	0.003	0.734	0.207	0.052
PI327977	Hordeum vulgare subsp. vulgare	Bigo	CULTIVAR	S	1	6	114		Netherlands					4	0.002	0.002	0.024	0.971	0.001
PI327997	Hordeum vulgare subsp. vulgare	Mie	CULTIVAR	S	1	6	111		Japan					AD	0.503	0.491	0.002	0.002	0.001
PI328112	Hordeum vulgare subsp. vulgare	Goldgerste Mutterlinie 43/10	BREEDING	S	1	2	120		Sweden	Malmohus				3	0.002	0.001	0.989	0.006	0.001
PI328152	Hordeum vulgare subsp. vulgare	HOR 375	LANDRACE	S	1	6	131		Bulgaria					4	0.028	0.003	0.002	0.961	0.007
PI328154	Hordeum vulgare subsp. vulgare	HOR 377	LANDRACE	S	1	6	125		Bulgaria					4	0.015	0.001	0.002	0.982	0.001
PI328162	Hordeum vulgare subsp. vulgare	HOR 392	LANDRACE	S	1	6	132		Bulgaria					4	0.035	0.001	0.001	0.961	0.001
PI328171	Hordeum vulgare subsp. vulgare	HOR 411	LANDRACE	S	1	2	114		Turkey	Samsun	41.2333	35.4833	646	AD	0.061	0.017	0.498	0.095	0.329
PI328200	Hordeum vulgare subsp. vulgare	HOR 443	LANDRACE	S	1	6	122		Turkey					AD	0.417	0.001	0.001	0.578	0.004
PI328207	Hordeum vulgare subsp. vulgare	HOR 450	LANDRACE	S	1	6	124		Turkey					AD	0.377	0.001	0.006	0.608	0.008
PI328208	Hordeum vulgare subsp. vulgare	HOR 451	LANDRACE	S	1	6	124		Turkey					AD	0.349	0.002	0.004	0.621	0.024
PI328244	Hordeum vulgare subsp. vulgare	HOR 492	LANDRACE	S	1	6	120		Turkey					AD	0.385	0.001	0.012	0.597	0.005
PI328253	Hordeum vulgare subsp. vulgare	HOR 503	LANDRACE	S	1	6	121		Turkey					AD	0.353	0.001	0.001	0.643	0.002
PI328279	Hordeum vulgare subsp. vulgare	HOR 535	LANDRACE	S	1	6	123		Turkey					AD	0.351	0.002	0.011	0.63	0.007
PI328299	Hordeum vulgare subsp. vulgare	HOR 556	LANDRACE	S	1	6	101		Turkey	Izmir	37.85	27.25	41	AD	0.75	0.105	0.021	0.093	0.031
PI328327	Hordeum vulgare subsp. vulgare	HOR 592	LANDRACE	S	1	6	120		Turkey	Balikesir				AD	0.294	0.001	0.002	0.703	0.001
PI328336	Hordeum vulgare subsp. vulgare	HOR 606	LANDRACE	S	1	2	106		Turkey					AD	0.12	0.168	0.369	0.016	0.327
PI328388	Hordeum vulgare subsp. vulgare	HOR 671	LANDRACE	S	1	6	109		Greece	Crete	35.0167	25.75	13	1	0.984	0.004	0.001	0.001	0.01
PI328409	Hordeum vulgare subsp. vulgare	HOR 694	LANDRACE	S	1	6	111		Greece	Peloponnese	36.7	22.3833	14	1	0.966	0.031	0.001	0.001	0.002
PI328417	Hordeum vulgare subsp. vulgare	HOR 703	LANDRACE	S	1	6	122		Greece	Central Greece	37.9333	23.5333	10	1	0.941	0.008	0.019	0.03	0.001
PI328484	Hordeum vulgare subsp. vulgare	HOR 1129	LANDRACE	S	1	6	109		Greece	Crete				1	0.957	0.004	0.006	0.002	0.032
PI328485	Hordeum vulgare subsp. vulgare	HOR 1130	LANDRACE	S	1	6	109		Greece	Crete	35.0167	26.1	20	1	0.952	0.03	0.001	0.004	0.013
PI328486	Hordeum vulgare subsp. vulgare	HOR 1131	LANDRACE	S	1	6	119		Greece	Crete	35.4667	23.7833	208	1	0.988	0.004	0.002	0.004	0.002
PI328498	Hordeum vulgare subsp. vulgare	HOR 1145	LANDRACE	S	1	6	121		Greece	Peloponnese	37.6	22.05	1076	1	0.937	0.014	0.002	0.047	0.001
PI328520	Hordeum vulgare subsp. vulgare	HOR 1171	LANDRACE	S	1	6	121		Greece					AD	0.609	0.002	0.001	0.387	0.001
PI328577	Hordeum vulgare subsp. vulgare	HOR 1253	LANDRACE	S	1	6	111		Greece	Peloponnese	36.75	22.5667	124	1	0.991	0.005	0.001	0.003	0.001
PI328578	Hordeum vulgare subsp. vulgare	HOR 1255	LANDRACE	S	1	6	111		Greece	Crete	35.2	26.1167	4	1	0.968	0.02	0.002	0.008	0.003
PI328632	Hordeum vulgare subsp. vulgare	HOR 1379	LANDRACE	S	1	6	108		Greece	Crete	35.3667	23.6333	509	1	0.98	0.014	0.002	0.001	0.003
PI328637	Hordeum vulgare subsp. vulgare	HOR 1385	LANDRACE	S	1	2	111		Greece	Peloponnese	37.25	22.55	882	AD	0.058	0.011	0.637	0.067	0.226
PI328639	Hordeum vulgare subsp. vulgare	HOR 1387	LANDRACE	S	1	6	132		Greece					AD	0.236	0.001	0.001	0.761	0.001
PI328675	Hordeum vulgare subsp. vulgare	Helmi	CULTIVAR	S	1	2	109		Finland					3	0.001	0.001	0.931	0.056	0.011
PI328728	Hordeum vulgare subsp. vulgare	HOR 1790	LANDRACE	S	1	6	119		Afghanistan					2	0.006	0.992	0.001	0	0.001
PI328729	Hordeum vulgare subsp. vulgare	HOR 1791	LANDRACE	S	1	6	107		Afghanistan					AD	0.306	0.05	0.315	0.292	0.037
PI328787	Hordeum vulgare subsp. vulgare	HOR 1941	LANDRACE	S	1	6	107		Greece	Crete	35.2833	25.4667	29	1	0.988	0.004	0.001	0.006	0.001
PI328808	Hordeum vulgare subsp. vulgare	Nolc Dregeruv Bohemia	CULTIVAR	S	1	2	113		Czechoslovakia					AD	0.053	0.004	0.725	0.161	0.057
PI328855	Hordeum vulgare subsp. vulgare	Mansholts Tweerijige	CULTIVAR	S	1	2	116		Netherlands	Groningen				AD	0.004	0.001	0.529	0.466	0.001
PI328858	Hordeum vulgare subsp. vulgare	HOR 2246	LANDRACE	W	9	6		153	Germany					AD	0.011	0.286	0.341	0.356	0.005
PI328907	Hordeum vulgare subsp. vulgare	HOR 2387	LANDRACE	S	1	2	104		Turkey					AD	0.047	0.111	0.602	0.024	0.216
PI328924	Hordeum vulgare subsp. vulgare	HOR 2414	LANDRACE	S	1	6	121		Italy	Calabria	38.1	15.65	40	1	0.961	0.001	0.001	0.037	0.001
PI328936	Hordeum vulgare subsp. vulgare	Modia	UNCERTAIN	S	1	6	126		Uruguay					1	0.991	0.004	0	0.002	0.002
PI328938	Hordeum vulgare subsp. vulgare	Noire Maroc	UNCERTAIN	S	1	2	102		Morocco					AD	0.005	0.561	0.258	0.005	0.17
PI328945	Hordeum vulgare subsp. vulgare	HOR 2486	LANDRACE	S	1	6	122		Italy	Calabria	38.1	15.65	40	1	0.959	0.006	0.01	0.025	0.001
PI328950	Hordeum vulgare subsp. vulgare	Agio	CULTIVAR	S	1	2	109		Netherlands	South Holland				3	0.084	0.002	0.822	0.001	0.091
PI328976	Hordeum vulgare subsp. vulgare	S 139	LANDRACE	S	1	6	108		Ethiopia					AD	0.011	0.106	0.284	0.566	0.032
PI329000	Hordeum vulgare subsp. vulgare	S 3192	LANDRACE	S	1	6	102		Ethiopia					5	0.001	0.001	0	0	0.998
PI329008	Hordeum vulgare subsp. vulgare	Mansholts Groninger	CULTIVAR	S	1	6	116		Netherlands	Groningen				AD	0.341	0.033	0.056	0.568	0.002
PI329013	Hordeum vulgare subsp. vulgare	Meliton	UNCERTAIN	S	1	2	108		Iraq					AD	0.263	0.213	0.125	0.094	0.305
PI329032	Hordeum vulgare subsp. vulgare	HOR 1009	LANDRACE	S	1	2	105		Greece	Peloponnese	36.9167	22.4333	640	AD	0.002	0.008	0.625	0.001	0.364
PI329042	Hordeum vulgare subsp. vulgare	HOR 1027	LANDRACE	S	1	6	105		Greece	Peloponnese	37.15	21.9667	37	1	0.854	0.108	0.007	0.029	0.002
PI329043	Hordeum vulgare subsp. vulgare	HOR 1028	LANDRACE	F	1	6			Greece					1	0.881	0.003	0.002	0.113	0.001
PI329114	Hordeum vulgare subsp. vulgare	HOR 2281	LANDRACE	F	1	6			Greece	Peloponnese	38.0167	22.9833	677	1	0.984	0.002	0.001	0.002	0.011
PI329122	Hordeum vulgare subsp. vulgare	Szekacs 31	CULTIVAR	S	1	6	131		Hungary					4	0.042	0.001	0.005	0.95	0.002
PI330326	Hordeum vulgare subsp. vulgare	II-11986-2b-3t-3b	BREEDING	S	1	6	105		Colombia	Cundinamarca				AD	0.396	0.097	0.001	0.505	0.001
PI330397	Hordeum vulgare subsp. vulgare	Diamant	CULTIVAR	S	1	2	126		Czechoslovakia					3	0.001	0	0.998	0	0.001
PI330398	Hordeum vulgare subsp. vulgare	Dvoran	CULTIVAR	S	1	2	119		Slovakia	West Slovakia				3	0.012	0.004	0.974	0.008	0.003
PI330399	Hordeum vulgare subsp. vulgare	Jantar	CULTIVAR	S	1	2	111		Czech Republic	East Bohemia				3	0.001	0	0.998	0	0
PI330400	Hordeum vulgare subsp. vulgare	Merkur	CULTIVAR	S	1	2	112		Czech Republic					3	0.001	0	0.998	0	0
PI330402	Hordeum vulgare subsp. vulgare	Stupicky Sestirady	CULTIVAR	W	1	6		147	Czechoslovakia					4	0.003	0.001	0	0.995	0
PI330513	Hordeum vulgare subsp. vulgare	Coeleste	UNCERTAIN	S	9	6	109		United Kingdom	England				AD	0.114	0.4	0.057	0.425	0.004
PI330520	Hordeum vulgare subsp. vulgare	Nigricans	UNCERTAIN	S	1	2	98		United Kingdom	England				5	0.001	0.001	0	0	0.998
PI331217	Hordeum vulgare subsp. vulgare	290b	LANDRACE	S	1	2	100		Eritrea	Asmara	15.3333	38.9333	2336	5	0.003	0.005	0.001	0.001	0.991
PI331803	Hordeum vulgare subsp. vulgare	HOR 142	LANDRACE	S	1	6	102		India					4	0.001	0.135	0.003	0.825	0.036
PI331895	Hordeum vulgare subsp. vulgare	HOR 1850	LANDRACE	S	1	6	103		Afghanistan					AD	0.061	0.474	0.182	0.006	0.278
PI331912	Hordeum vulgare subsp. vulgare	HOR 2003	LANDRACE	S	1	6	120		Italy					1	0.998	0.001	0	0.001	0.001
PI337142	Hordeum vulgare subsp. vulgare	Magnif 105	CULTIVAR	S	1	2	118		Argentina	Buenos Aires				3	0	0	0.999	0	0
PI337143	Hordeum vulgare subsp. vulgare	Magnif 128	CULTIVAR	S	1	2	104		Argentina	Buenos Aires				3	0.095	0.01	0.851	0.002	0.041
PI337144	Hordeum vulgare subsp. vulgare	Magnif 131	CULTIVAR	S	1	2	109		Argentina	Buenos Aires				AD	0.24	0.018	0.689	0.044	0.01
PI337145	Hordeum vulgare subsp. vulgare	Magnif 132	CULTIVAR	S	1	2	108		Argentina	Buenos Aires				AD	0.232	0.017	0.639	0.106	0.006
PI338354	Hordeum vulgare subsp. vulgare	Cristal	CULTIVAR	S	1	2	114		Belgium	Namur				3	0.016	0.019	0.954	0.006	0.004
PI338518	Hordeum vulgare subsp. vulgare	Attiki	CULTIVAR		1	6		138	Greece	Macedonia				AD	0.566	0.003	0.002	0.413	0.016
PI339809	Hordeum vulgare subsp. vulgare	Deba Abed	CULTIVAR	F	1	2			Denmark					3	0.001	0	0.998	0	0
PI339814	Hordeum vulgare subsp. vulgare	Sultan	CULTIVAR	S	1	2	118		Netherlands	South Holland				3	0.001	0.001	0.997	0.001	0.001
PI339825	Hordeum vulgare subsp. vulgare	Ager	CULTIVAR	W	1	6		141	France	Yvelines				AD	0.224	0.002	0.247	0.527	0.001
PI339830	Hordeum vulgare subsp. vulgare	Olympe	CULTIVAR	S	1	2	116		France	Eure				3	0.001	0.004	0.991	0.001	0.003
PI339889	Hordeum vulgare subsp. vulgare	Karri	CULTIVAR	S	1	2	115		Finland					3	0.001	0	0.998	0.001	0
PI340977	Hordeum vulgare subsp. vulgare	Donskoj	CULTIVAR	W	1	6		154	Russian Federation	Rostov				AD	0.021	0.233	0.182	0.444	0.12
PI340978	Hordeum vulgare subsp. vulgare	Lagiewnicki	CULTIVAR	W	1	6			Poland					4	0.002	0.001	0	0.997	0
PI341949	Hordeum vulgare subsp. vulgare	Fundulea 245/64	CULTIVAR	S	1	6	113		Romania					4	0.047	0.001	0.004	0.946	0.002
PI341952	Hordeum vulgare subsp. vulgare	Fundulea 653/63	CULTIVAR	S	1	6	127		Romania					4	0.021	0.006	0.004	0.966	0.004
PI342031	Hordeum vulgare subsp. vulgare	34	LANDRACE	S	1	6	122		Turkey	Malatya				AD	0.327	0.002	0.03	0.609	0.032
PI342139	Hordeum vulgare subsp. vulgare	2407	LANDRACE	S	1	2	122		Turkey	Usak				AD	0.283	0.013	0.279	0.148	0.276
PI342198	Hordeum vulgare subsp. vulgare	2470	LANDRACE	S	1	2	115		Turkey	Usak				AD	0.259	0.01	0.301	0.12	0.31
PI342219	Hordeum vulgare subsp. vulgare	2493	LANDRACE	S	1	2	99		Turkey	Kutahya				AD	0.008	0.144	0.558	0.011	0.279
PI342270	Hordeum vulgare subsp. vulgare	2546	LANDRACE	S	1	2	118		Turkey	Kutahya				AD	0.193	0.065	0.257	0.164	0.321
PI342283	Hordeum vulgare subsp. vulgare	2560	LANDRACE	S	1	2	114		Turkey	Kutahya				AD	0.078	0.005	0.559	0.031	0.327
PI342329	Hordeum vulgare subsp. vulgare	2606	LANDRACE	S	1	2	114		Turkey	Kutahya				AD	0.082	0.02	0.48	0.147	0.272
PI342331	Hordeum vulgare subsp. vulgare	2608	LANDRACE	S	1	2	101		Turkey	Kutahya				AD	0.002	0.108	0.611	0.006	0.273
PI34314	Hordeum vulgare subsp. vulgare	Kopeck	LANDRACE	S	1	6	122		Bolivia	La Paz	-16.5	-68.15	3782	1	0.998	0	0	0.001	0
PI343713	Hordeum vulgare subsp. vulgare	1	UNCERTAIN	S	1	6	102		Saudi Arabia		24.6333	46.7167	584	AD	0.204	0.401	0.037	0.002	0.356
PI343714	Hordeum vulgare subsp. vulgare	2	UNCERTAIN	S	1	6	104		Saudi Arabia		24.6333	46.7167	584	AD	0.259	0.355	0.007	0.004	0.375
PI343725	Hordeum vulgare subsp. vulgare	Crusader	CULTIVAR	S	1	2	110		Netherlands	Groningen				3	0.001	0	0.998	0	0
PI343748	Hordeum vulgare subsp. vulgare	Astacus	CULTIVAR	S	1	6	108		Germany					AD	0.434	0.001	0.001	0.564	0.001
PI344727	Hordeum vulgare subsp. vulgare	68-10916	BREEDING	S	1	2	103		Argentina	Buenos Aires				AD	0.22	0.048	0.709	0.006	0.017
PI344729	Hordeum vulgare subsp. vulgare	68-28295	BREEDING	S	1	2	105		Argentina	Buenos Aires				3	0.179	0.006	0.809	0.003	0.003
PI344865	Hordeum vulgare subsp. vulgare	6	LANDRACE	S	1	6	130		Serbia					4	0.038	0.001	0.004	0.955	0.002
PI344867	Hordeum vulgare subsp. vulgare	8	LANDRACE	S	1	6	132		Serbia		43.2667	21.6167	409	4	0.121	0.001	0.001	0.877	0.001
PI344871	Hordeum vulgare subsp. vulgare	12	LANDRACE	S	1	6	120		Macedonia		42.1167	21.7	427	AD	0.215	0.001	0.002	0.781	0.001
PI344874	Hordeum vulgare subsp. vulgare	15	LANDRACE	S	1	6	117		Macedonia		41.8	20.9	539	4	0.036	0.004	0.011	0.948	0.001
PI344886	Hordeum vulgare subsp. vulgare	27	LANDRACE	S	1	2	119		Serbia		43.35	19.6833	637	3	0.009	0.003	0.886	0.097	0.005
PI344889	Hordeum vulgare subsp. vulgare	30	LANDRACE	S	1	6	128		Macedonia		41.7667	21.75	231	AD	0.232	0.001	0.001	0.765	0.001
PI344903	Hordeum vulgare subsp. vulgare	43	LANDRACE	S	1	2	114		Serbia					3	0.005	0.001	0.839	0.153	0.002
PI344920	Hordeum vulgare subsp. vulgare	60	LANDRACE	S	1	2	104		Bosnia and Herzegovina		43.05	18.5833	1120	AD	0.01	0.006	0.693	0.051	0.24
PI344926	Hordeum vulgare subsp. vulgare	65A	LANDRACE	S	1	2	106		Bosnia and Herzegovina		43.3	18.75	1690	AD	0.008	0.02	0.621	0.1	0.251
PI344928	Hordeum vulgare subsp. vulgare	66A	LANDRACE	S	1	2	120		Bosnia and Herzegovina		43.3667	18.7833	493	3	0.021	0.007	0.869	0.098	0.005
PI344930	Hordeum vulgare subsp. vulgare	67A	LANDRACE	S	1	2	111		Bosnia and Herzegovina		43.5	18.7667	395	AD	0.054	0.017	0.713	0.023	0.194
PI344932	Hordeum vulgare subsp. vulgare	68A	LANDRACE	S	1	2	110		Bosnia and Herzegovina		43.4167	18.8833	963	3	0.002	0.004	0.86	0.131	0.003
PI344936	Hordeum vulgare subsp. vulgare	70A	LANDRACE	S	1	2	111		Bosnia and Herzegovina		43.5	18.7667	395	3	0.002	0.002	0.824	0.165	0.007
PI344940	Hordeum vulgare subsp. vulgare	72A	LANDRACE	S	1	2	109		Bosnia and Herzegovina		43.55	19.0667	1040	AD	0.004	0.002	0.548	0.234	0.212
PI344941	Hordeum vulgare subsp. vulgare	73	LANDRACE	S	1	2	110		Bosnia and Herzegovina		43.55	19.0667	1040	AD	0.049	0.053	0.642	0.013	0.244
PI344942	Hordeum vulgare subsp. vulgare	74	LANDRACE	S	1	2	116		Bosnia and Herzegovina		43.55	19.0667	1040	AD	0.009	0.004	0.792	0.19	0.006
PI344944	Hordeum vulgare subsp. vulgare	76	LANDRACE	S	1	2	114		Montenegro		43.3833	19.3333	1070	AD	0.009	0.002	0.799	0.066	0.125
PI344958	Hordeum vulgare subsp. vulgare	90	LANDRACE	S	1	2	107		Montenegro		43.15	19.1167	1531	AD	0.006	0.004	0.654	0.091	0.245
PI345615	Hordeum vulgare subsp. vulgare	Kombajner	CULTIVAR	S	1	2	122		Latvia					AD	0.006	0.002	0.795	0.193	0.004
PI345618	Hordeum vulgare subsp. vulgare	Omskij 13709	CULTIVAR	S	1	2	111		Russian Federation	Omsk				3	0.134	0.006	0.855	0.002	0.003
PI345736	Hordeum vulgare subsp. vulgare	Fimbul	CULTIVAR	W	1	6		146	Australia	Austr. Capital Terr.				4	0.017	0.001	0.113	0.869	0.001
PI346387	Hordeum vulgare subsp. vulgare	Malteria Heda	CULTIVAR	S	1	2	107		Argentina	Buenos Aires				3	0.112	0.014	0.847	0.007	0.02
PI346390	Hordeum vulgare subsp. vulgare	Mutant ERT 1A	BREEDING	S	1	2	110		Argentina	Buenos Aires				3	0.088	0.013	0.858	0.002	0.039
PI347750	Hordeum vulgare subsp. vulgare	CI 15007	BREEDING	S	1	2	127		France	Puy-de-Dome				3	0.103	0.002	0.885	0	0.009
PI349359	Hordeum vulgare subsp. vulgare	RPB 5	BREEDING	S	1	2	115		United Kingdom	England				3	0.003	0.001	0.948	0.047	0.001
PI349896	Hordeum vulgare subsp. vulgare	08/06/1969	LANDRACE	S	1	2	109		Serbia					3	0.001	0	0.998	0	0
PI349907	Hordeum vulgare subsp. vulgare	17-23/69	LANDRACE	S	1	2	117		Bosnia and Herzegovina		43.75	19.45	484	AD	0.002	0.002	0.645	0.341	0.011
PI35051	Hordeum vulgare subsp. vulgare	Kirgiz	LANDRACE	S	1	2	107		Uzbekistan	Farghona	40.4833	71.6333	451	3	0.003	0.003	0.84	0.107	0.046
PI350713	Hordeum vulgare subsp. vulgare	69Z108.177	LANDRACE	S	1	2	110		Austria	Carinthia	47.0167	13.6167	1163	AD	0.003	0.002	0.533	0.408	0.055
PI350715	Hordeum vulgare subsp. vulgare	69Z108.179	LANDRACE	S	1	2	109		Austria	Salzburg	47.15	13.5	1474	AD	0.002	0.003	0.572	0.364	0.06
PI350717	Hordeum vulgare subsp. vulgare	69Z108.181	LANDRACE	F	1	6			Austria	Salzburg	47.2833	12.65	769	4	0.021	0.003	0.032	0.931	0.014
PI350725	Hordeum vulgare subsp. vulgare	69Z108.189	LANDRACE	S	1	2	116		Austria	Tirol	47.05	10.6167	1330	AD	0.002	0.041	0.536	0.364	0.057
PI355140	Hordeum vulgare subsp. vulgare	Pella	CULTIVAR	W	1	6		139	Netherlands	Groningen				4	0.116	0.003	0.001	0.877	0.003
PI356264	Hordeum vulgare subsp. vulgare	E 81/2	LANDRACE	S	1	6	111		Ethiopia					5	0	0	0	0	0.999
PI356333	Hordeum vulgare subsp. vulgare	E 1/183	LANDRACE	S	1	6	111		Ethiopia					5	0	0	0	0	0.999
PI356505	Hordeum vulgare subsp. vulgare	E 435/5	LANDRACE	S	1	6	108		Ethiopia					5	0	0	0	0	0.999
PI356580	Hordeum vulgare subsp. vulgare	E 508/3	LANDRACE	S	1	6	101		Ethiopia					5	0.001	0.001	0	0.001	0.997
PI356711	Hordeum vulgare subsp. vulgare	MOR 11/6	LANDRACE	S	9	6	109		Morocco					5	0.005	0.105	0.001	0.002	0.888
PI356713	Hordeum vulgare subsp. vulgare	MOR 11/8	LANDRACE	S	1	6	105		Morocco					5	0	0.001	0	0	0.998
PI356715	Hordeum vulgare subsp. vulgare	MOR 12/2	LANDRACE	S	1	6	96		Morocco					5	0.001	0.001	0	0	0.998
PI356718	Hordeum vulgare subsp. vulgare	MOR 12/5	LANDRACE	S	1	6	112		Morocco					1	0.997	0.001	0.001	0.001	0.001
PI356719	Hordeum vulgare subsp. vulgare	MOR 12/6	LANDRACE	S	1	6	108		Morocco					1	0.984	0.001	0.011	0.003	0.001
PI356732	Hordeum vulgare subsp. vulgare	MOR 14/2	LANDRACE	S	1	6	120		Morocco					1	0.997	0.001	0.001	0.001	0
PI356734	Hordeum vulgare subsp. vulgare	MOR 14/4	LANDRACE	S	1	6	113		Morocco					1	0.987	0.002	0.002	0.004	0.005
PI356737	Hordeum vulgare subsp. vulgare	MOR 14/7	LANDRACE	W	1	6		136	Morocco					1	0.99	0.001	0.002	0.005	0.002
PI356741	Hordeum vulgare subsp. vulgare	MOR 15/3	LANDRACE	S	1	6	121		Morocco					1	0.983	0.005	0.008	0.003	0.001
PI356742	Hordeum vulgare subsp. vulgare	MOR 15/4	LANDRACE	S	1	6	120		Morocco					1	0.99	0.001	0.003	0.003	0.003
PI356759	Hordeum vulgare subsp. vulgare	MOR 17/1	LANDRACE	S	1	6	122		Morocco					1	0.98	0.013	0.001	0.005	0.001
PI356763	Hordeum vulgare subsp. vulgare	MOR 17/5	LANDRACE	S	1	6	108		Morocco					1	0.997	0	0.001	0.001	0.001
PI356775	Hordeum vulgare subsp. vulgare	MOR 187/7	LANDRACE	S	1	6	106		Morocco					AD	0.618	0.001	0.376	0.003	0.001
PI356805	Hordeum vulgare subsp. vulgare	WPBS/CAN 3/184	UNCERTAIN	S	1	6	110		Canada					1	0.919	0.07	0.004	0.001	0.006
PI357314	Hordeum vulgare subsp. vulgare	Riso 6018	BREEDING	S	1	2	130		Denmark	Roskilde				3	0.001	0	0.998	0.001	0.001
PI357317	Hordeum vulgare subsp. vulgare	H 3502	BREEDING	S	1	2	112		Denmark	Roskilde				3	0.001	0	0.998	0	0.001
PI361036	Hordeum vulgare subsp. vulgare	Ymer Ida 7 Selection	BREEDING	S	1	2	110		United Kingdom	England				3	0.001	0	0.998	0	0
PI361638	Hordeum vulgare subsp. vulgare	Rex II	CULTIVAR	F	1	2			Denmark					3	0.001	0	0.998	0	0
PI361641	Hordeum vulgare subsp. vulgare	Adolphe Bungener	CULTIVAR	F	1	2			France	Yvelines				3	0.009	0.002	0.952	0.028	0.01
PI361642	Hordeum vulgare subsp. vulgare	Ymerbyg II	UNCERTAIN	S	1	2	111		Denmark					3	0	0	0.999	0	0
PI361648	Hordeum vulgare subsp. vulgare	Harnbarley	UNCERTAIN	S	1	2	115		Denmark					3	0.001	0.001	0.981	0.002	0.015
PI361665	Hordeum vulgare subsp. vulgare	Abed Mentor	CULTIVAR	S	1	2	100		Denmark					AD	0.057	0.24	0.352	0.016	0.335
PI361671	Hordeum vulgare subsp. vulgare	Long Glumes	UNCERTAIN	S	1	2	109		Denmark					AD	0.142	0.263	0.475	0.002	0.119
PI361672	Hordeum vulgare subsp. vulgare	Seta	CULTIVAR	S	1	2	110		Denmark					3	0.013	0.002	0.896	0.035	0.055
PI361686	Hordeum vulgare subsp. vulgare	Griechsche	CULTIVAR	F	1	6			Denmark					AD	0.25	0.043	0.125	0.568	0.015
PI361687	Hordeum vulgare subsp. vulgare	Jadar	CULTIVAR	S	1	6	101		Norway					4	0.005	0.024	0.057	0.877	0.038
PI361691	Hordeum vulgare subsp. vulgare	Kagelkorn	LANDRACE	S	1	6	103		Norway					4	0.001	0.001	0.001	0.997	0.001
PI361695	Hordeum vulgare subsp. vulgare	Lapinohra	CULTIVAR	S	1	6	108		Finland					4	0.001	0.001	0.043	0.951	0.003
PI361707	Hordeum vulgare subsp. vulgare	Colsess IV	CULTIVAR	S	1	6	117		Denmark					AD	0.562	0.125	0.001	0.312	0.001
PI361914	Hordeum vulgare subsp. vulgare	Afghanistan 600	UNCERTAIN	S	1	6	119		Romania	Brasov				AD	0.189	0.287	0.228	0.29	0.007
PI361927	Hordeum vulgare subsp. vulgare	Cenad 345	CULTIVAR	S	1	6	134		Romania					4	0.007	0.011	0.002	0.976	0.004
PI361930	Hordeum vulgare subsp. vulgare	Cluj 100/58	BREEDING	S	1	6	134		Romania	Cluj				4	0.003	0.014	0.011	0.965	0.007
PI362200	Hordeum vulgare subsp. vulgare	Betina	CULTIVAR	F	1	2			France	Nord				AD	0.192	0.006	0.782	0.005	0.016
PI362203	Hordeum vulgare subsp. vulgare	Legia	CULTIVAR	S	1	2	116		Belgium	Namur				3	0.004	0.004	0.871	0.12	0.001
PI362207	Hordeum vulgare subsp. vulgare	Mars	CULTIVAR	S	1	6	109		France	Yvelines				AD	0.308	0.005	0.204	0.481	0.002
PI362381	Hordeum vulgare subsp. vulgare	2	LANDRACE	S	1	6			Serbia		43.8167	21.95	330	4	0.109	0.001	0.002	0.887	0.001
PI365439	Hordeum vulgare subsp. vulgare	Hassan	CULTIVAR	S	1	2	109		Netherlands	South Holland				3	0.095	0.004	0.865	0.003	0.034
PI365547	Hordeum vulgare subsp. vulgare	Gerkra	CULTIVAR	S	1	2	118		Netherlands	Groningen				3	0.001	0	0.998	0.001	0
PI365634	Hordeum vulgare subsp. vulgare	Lara	CULTIVAR	S	1	2	107		Australia	Victoria				3	0.034	0.001	0.953	0.012	0.001
PI366439	Hordeum vulgare subsp. vulgare	1081	LANDRACE	S	1	2	110		Afghanistan	Ghowr	34.55	65.7833	2469	AD	0.116	0.437	0.128	0.08	0.238
PI366450	Hordeum vulgare subsp. vulgare	383	LANDRACE	S	1	6	123		Afghanistan	Badghis	34.8667	63.0833	1128	2	0.003	0.986	0.001	0.002	0.008
PI366453	Hordeum vulgare subsp. vulgare	473	LANDRACE	S	1	6	125		Afghanistan	Herat	33.7667	62.25	1372	2	0.002	0.994	0.001	0.001	0.003
PI366478	Hordeum vulgare subsp. vulgare	1525	LANDRACE	W	1	6		134	Afghanistan	Balkh	36.6833	67.8333	945	2	0.002	0.996	0.001	0.001	0.001
PI369729	Hordeum vulgare subsp. vulgare	Maija	CULTIVAR	S	1	2	115		Latvia					3	0.003	0.002	0.928	0.003	0.064
PI369732	Hordeum vulgare subsp. vulgare	Har'kovskij 306	CULTIVAR	S	1	2	102		Ukraine	Kharkiv				AD	0.013	0.198	0.301	0.165	0.323
PI369746	Hordeum vulgare subsp. vulgare	Dzau-Kabutak	CULTIVAR	S	9	6	109		Tajikistan					2	0.001	0.998	0	0	0.001
PI369747	Hordeum vulgare subsp. vulgare	Odesskij 46	CULTIVAR	S	1	6	122		Ukraine	Odesa				AD	0.009	0.109	0.068	0.768	0.046
PI370782	Hordeum vulgare subsp. vulgare	142A	LANDRACE	S	1	2	118		Switzerland	Graubunden	46.8	9.2167	1004	AD	0.002	0.005	0.53	0.368	0.096
PI370821	Hordeum vulgare subsp. vulgare	208F	LANDRACE	S	1	2	118		Switzerland	Graubunden	46.8	9.2167	1004	AD	0.001	0.003	0.563	0.362	0.072
PI370833	Hordeum vulgare subsp. vulgare	233A	LANDRACE	F	1	6			Germany					AD	0.002	0.005	0.276	0.706	0.012
PI370852	Hordeum vulgare subsp. vulgare	272C	LANDRACE	S	1	2	108		Switzerland					AD	0.002	0.006	0.581	0.235	0.175
PI370862	Hordeum vulgare subsp. vulgare	299B	LANDRACE	F	1	2			Switzerland	Graubunden	46.6167	10.3667	1638	AD	0.005	0.001	0.768	0.142	0.084
PI370867	Hordeum vulgare subsp. vulgare	391A	LANDRACE	S	1	2	107		Switzerland	Valais	46.3167	7.95	1093	AD	0.002	0.002	0.595	0.268	0.134
PI370869	Hordeum vulgare subsp. vulgare	399B	LANDRACE	S	1	2	117		Switzerland	Valais	46.3167	7.95	1093	AD	0.016	0.038	0.577	0.24	0.129
PI370966	Hordeum vulgare subsp. vulgare	683A	LANDRACE	S	1	2	108		Switzerland	Valais	46.4167	8.1667	1217	AD	0.006	0.007	0.635	0.198	0.153
PI370970	Hordeum vulgare subsp. vulgare	696C	LANDRACE	S	9	6	108		Switzerland	Valais	46.4167	8.1667	1217	AD	0.058	0.387	0.104	0.439	0.011
PI370983	Hordeum vulgare subsp. vulgare	729C	LANDRACE	S	1	2	112		Switzerland					AD	0.002	0.009	0.513	0.368	0.108
PI370994	Hordeum vulgare subsp. vulgare	767A	LANDRACE	S	1	2	106		Switzerland	Valais	46.4833	8.2667	1370	AD	0.011	0.012	0.618	0.222	0.137
PI371017	Hordeum vulgare subsp. vulgare	779F	LANDRACE	S	1	2	108		Switzerland	Bern	46.4833	8.2833	1536	AD	0.004	0.004	0.617	0.278	0.096
PI371056	Hordeum vulgare subsp. vulgare	880B	LANDRACE	S	1	2	119		Switzerland	Valais	46.2833	7.4167	967	AD	0.002	0.004	0.677	0.128	0.189
PI371079	Hordeum vulgare subsp. vulgare	985B	LANDRACE	S	1	2	113		Switzerland	Valais	46.35	7.9667	692	AD	0.002	0.003	0.573	0.248	0.175
PI371100	Hordeum vulgare subsp. vulgare	1065B	LANDRACE	S	1	2	112		Switzerland	Valais	46.3667	8.0833	995	AD	0.003	0.02	0.629	0.23	0.118
PI371102	Hordeum vulgare subsp. vulgare	1069B	LANDRACE	S	9	2	112		Switzerland	Valais	46.3667	8.0833	995	AD	0.003	0.217	0.391	0.326	0.062
PI371105	Hordeum vulgare subsp. vulgare	1083A	LANDRACE	S	1	2	112		Switzerland	Valais	46.3833	8.0833	1367	AD	0.002	0.004	0.586	0.258	0.15
PI371111	Hordeum vulgare subsp. vulgare	1101BB	LANDRACE	S	1	2	114		Switzerland	Valais	46.2	7.3833	1002	AD	0.004	0.017	0.602	0.273	0.103
PI371149	Hordeum vulgare subsp. vulgare	1251C	LANDRACE	S	1	2	111		Switzerland	Valais	46.1167	7.5	1371	AD	0.003	0.007	0.628	0.197	0.165
PI371156	Hordeum vulgare subsp. vulgare	1265G	LANDRACE	S	1	6	110		Switzerland	Valais	46.2	7.5833	1327	AD	0.004	0.045	0.265	0.678	0.008
PI371172	Hordeum vulgare subsp. vulgare	1282B	LANDRACE	S	1	2	110		Switzerland	Valais	46.1833	7.6	1476	AD	0.012	0.198	0.343	0.384	0.062
PI371196	Hordeum vulgare subsp. vulgare	1318D	LANDRACE	S	1	2	115		Switzerland	Valais	46.15	7.9167	1483	AD	0.003	0.003	0.611	0.221	0.162
PI371217	Hordeum vulgare subsp. vulgare	1340C	LANDRACE	S	1	2	109		Switzerland	Valais	46.1667	7.8	1120	AD	0.002	0.002	0.64	0.206	0.15
PI371245	Hordeum vulgare subsp. vulgare	1796C	LANDRACE	S	1	2	109		Switzerland	Graubunden	46.7667	9.45	1473	AD	0.003	0.006	0.609	0.243	0.139
PI371248	Hordeum vulgare subsp. vulgare	1809A	LANDRACE	S	1	2	113		Switzerland	Graubunden	46.7333	9.4	1333	AD	0.002	0.009	0.598	0.25	0.141
PI371275	Hordeum vulgare subsp. vulgare	1871C	LANDRACE	S	1	2	114		Switzerland	Graubunden	46.7833	9.1167	1178	AD	0.002	0.013	0.567	0.324	0.094
PI371298	Hordeum vulgare subsp. vulgare	1928D	LANDRACE	S	1	2	114		Switzerland	Valais	46.2833	7.45	512	AD	0.001	0.006	0.497	0.422	0.074
PI371320	Hordeum vulgare subsp. vulgare	1948G	LANDRACE	S	1	2	114		Switzerland	Uri	46.75	8.6833	2084	AD	0.002	0.004	0.573	0.309	0.112
PI371323	Hordeum vulgare subsp. vulgare	1958C	LANDRACE	S	1	2	108		Switzerland	Graubunden	46.6833	8.8667	1761	AD	0.001	0.026	0.526	0.366	0.081
PI371327	Hordeum vulgare subsp. vulgare	1964C	LANDRACE	S	1	2	115		Switzerland	Graubunden	46.6667	9.2333	2331	AD	0.001	0.049	0.523	0.356	0.071
PI371335	Hordeum vulgare subsp. vulgare	1970BA	LANDRACE	S	9	6	108		Switzerland	Graubunden	46.65	8.85	1388	AD	0.101	0.377	0.109	0.409	0.005
PI371338	Hordeum vulgare subsp. vulgare	1970BD	LANDRACE	S	1	2	129		Switzerland	Graubunden	46.65	8.85	1388	AD	0.001	0.02	0.493	0.356	0.129
PI371377	Hordeum vulgare subsp. vulgare	1994C	LANDRACE	S	1	2	106		Switzerland	Graubunden	46.7667	10.15	1653	AD	0.002	0.005	0.564	0.27	0.159
PI371384	Hordeum vulgare subsp. vulgare	2001A	LANDRACE	S	1	2	113		Switzerland	Graubunden	46.95	10.4	2134	AD	0.008	0.004	0.552	0.266	0.17
PI371390	Hordeum vulgare subsp. vulgare	2004B	LANDRACE	S	1	2	109		Switzerland	Graubunden	46.8	10.2333	1896	AD	0.003	0.002	0.541	0.298	0.156
PI371392	Hordeum vulgare subsp. vulgare	2004E	LANDRACE	S	1	2	109		Switzerland	Graubunden	46.8	10.2333	1896	AD	0.004	0.008	0.559	0.26	0.169
PI371441	Hordeum vulgare subsp. vulgare	2072B	LANDRACE	S	1	2	108		Switzerland	Graubunden	46.65	9.5833	859	AD	0.002	0.002	0.596	0.262	0.138
PI371477	Hordeum vulgare subsp. vulgare	2119D	LANDRACE	S	1	2	119		Switzerland	Graubunden	46.6333	9.4167	1367	AD	0.002	0.007	0.525	0.35	0.116
PI371490	Hordeum vulgare subsp. vulgare	2134B	LANDRACE	S	1	2	115		Switzerland	Graubunden	46.75	9.1	1277	AD	0.001	0.013	0.488	0.417	0.08
PI371817	Hordeum vulgare subsp. vulgare	Ablyn	CULTIVAR	S	1	6	107		Australia	New South Wales				AD	0.769	0.061	0.118	0.036	0.017
PI371819	Hordeum vulgare subsp. vulgare	Weah	UNCERTAIN	S	1	2	104		Jordan					AD	0.284	0.001	0.62	0.091	0.003
PI372077	Hordeum vulgare subsp. vulgare	Mestnyj	LANDRACE	S	1	2	119		Armenia	Lory	40.95	44.65	1272	AD	0.003	0.01	0.594	0.261	0.132
PI372084	Hordeum vulgare subsp. vulgare	Jogeva 1104	CULTIVAR	S	1	2	114		Estonia					3	0.019	0.004	0.927	0.011	0.039
PI372087	Hordeum vulgare subsp. vulgare	Il'ineckij 5	CULTIVAR	S	1	2	115		Ukraine	Vinnytsya				3	0	0	0.999	0	0
PI372091	Hordeum vulgare subsp. vulgare	Nutans 115	CULTIVAR	S	1	2	108		Armenia					3	0.033	0.001	0.856	0.108	0.001
PI372099	Hordeum vulgare subsp. vulgare	Hassyly	CULTIVAR	W	1	6		141	Turkmenistan					AD	0.004	0.017	0.658	0.191	0.129
PI372100	Hordeum vulgare subsp. vulgare	Dzveltesli Mestnyj	CULTIVAR	W	1	6		149	Georgia					AD	0.073	0.333	0.207	0.159	0.227
PI372102	Hordeum vulgare subsp. vulgare	Polesskij	CULTIVAR	S	1	2	111		Belarus	Minsk				3	0.003	0.002	0.962	0.031	0.002
PI372107	Hordeum vulgare subsp. vulgare	Dojna	CULTIVAR	W	1	6		148	Moldova					AD	0.028	0.263	0.119	0.485	0.104
PI374413	Hordeum vulgare subsp. vulgare	3/71-2/2	LANDRACE	S	1	2	109		Macedonia		42.1833	21.8167	437	AD	0.007	0.074	0.6	0.075	0.244
PI374420	Hordeum vulgare subsp. vulgare	10/71-10	LANDRACE	S	1	2	117		Bosnia and Herzegovina		44.1333	17.4	514	3	0.077	0.001	0.825	0.084	0.012
PI374421	Hordeum vulgare subsp. vulgare	11/71-11/1	LANDRACE	S	1	2	109		Bosnia and Herzegovina		44.1333	17.4	514	3	0.026	0.004	0.949	0.018	0.003
PI374424	Hordeum vulgare subsp. vulgare	14/71-14	LANDRACE	S	1	2	115		Bosnia and Herzegovina		43.5	18.7667	395	3	0.004	0.004	0.913	0.002	0.077
PI374429	Hordeum vulgare subsp. vulgare	29/71-42/3	LANDRACE	S	1	2	115		Serbia		43.2833	20.6167	409	AD	0.006	0.038	0.735	0.02	0.201
PI374437	Hordeum vulgare subsp. vulgare	37/71-49	LANDRACE	S	1	6	131		Serbia		43.2833	20.6167	409	4	0.068	0.001	0.001	0.929	0.001
PI378216	Hordeum vulgare subsp. vulgare	Jul-72	LANDRACE	S	1	6	127		Macedonia		41	20.8	689	4	0.098	0.002	0.004	0.889	0.007
PI378218	Hordeum vulgare subsp. vulgare	Sep-72	LANDRACE	S	1	2			Serbia		44.3667	19.6167	274	AD	0.011	0.03	0.686	0.064	0.209
PI378224	Hordeum vulgare subsp. vulgare	15/72	LANDRACE	S	1	6	98		Serbia		43.9667	19.5667	260	4	0.046	0.002	0.005	0.945	0.002
PI382275	Hordeum vulgare subsp. vulgare	GAW 66-3	LANDRACE	S	1	2	96		Ethiopia	Tigre	14.3167	39.2333	2226	5	0.001	0.001	0	0	0.998
PI382296	Hordeum vulgare subsp. vulgare	GAW 76-3	LANDRACE	S	1	2	104		Ethiopia	Tigre	13.9833	39.5833	2368	5	0.008	0.026	0.001	0.003	0.962
PI382343	Hordeum vulgare subsp. vulgare	GAW 86-2	LANDRACE	S	1	2	94		Ethiopia	Tigre	12.5167	39.5333	2495	5	0.001	0	0	0	0.999
PI382437	Hordeum vulgare subsp. vulgare	GAW 138-3	LANDRACE	S	1	2	101		Ethiopia	Shewa	8.4167	39.3833	1401	5	0.001	0.011	0.001	0.001	0.987
PI382506	Hordeum vulgare subsp. vulgare	GAW 71-16	LANDRACE	S	1	2	103		Ethiopia	Tigre	14.2667	39.45	2491	5	0.001	0.001	0	0	0.997
PI382798	Hordeum vulgare subsp. vulgare	GAW 42-1	LANDRACE	S	1	6	108		Ethiopia	Gonder	12.7167	37.4333	2263	5	0	0	0	0	0.999
PI382860	Hordeum vulgare subsp. vulgare	GAW 48-12	LANDRACE	S	1	6	109		Ethiopia	Gonder	12.7833	37.65	2782	5	0.001	0	0	0.001	0.998
PI382911	Hordeum vulgare subsp. vulgare	GAW 72-8	LANDRACE	S	1	6	104		Ethiopia	Tigre	14.2667	39.4667	2443	5	0.001	0.001	0.002	0.001	0.995
PI382982	Hordeum vulgare subsp. vulgare	GAW 87-1	LANDRACE	S	1	6	104		Ethiopia	Tigre	12.5167	39.5333	2495	5	0	0	0	0	0.999
PI383031	Hordeum vulgare subsp. vulgare	GAW 99-4	LANDRACE	S	1	6	104		Ethiopia	Shewa	8.6833	38.2333	2147	5	0	0	0	0	0.999
PI38310	Hordeum vulgare subsp. vulgare	Woodrow	LANDRACE	S	1	6	126		Russian Federation	Leningrad				2	0.01	0.987	0.001	0.002	0.001
PI383136	Hordeum vulgare subsp. vulgare	GAW 141-2	LANDRACE	S	1	6	98		Ethiopia	Shewa	8.2833	39.4167	1703	5	0	0	0	0	0.999
PI38317	Hordeum vulgare subsp. vulgare	Pickett	LANDRACE	S	1	2	114		Russian Federation	Leningrad				AD	0.003	0.002	0.676	0.276	0.042
PI38320	Hordeum vulgare subsp. vulgare	Norfut	LANDRACE	S	1	2	109		Russian Federation	Leningrad				AD	0.107	0.175	0.278	0.126	0.314
PI383968	Hordeum vulgare subsp. vulgare	Okayama	CULTIVAR	W	1	6		136	Japan					2	0.001	0.994	0.004	0.001	0
PI383972	Hordeum vulgare subsp. vulgare	Saga Hadaka 1	CULTIVAR	W	9	6		128	Japan	Saga				2	0	0.999	0	0	0
PI38484	Hordeum vulgare subsp. vulgare	Syria	LANDRACE	W	1	2		139	Syria	Halab				AD	0.408	0.143	0.139	0.028	0.283
PI38485	Hordeum vulgare subsp. vulgare	Dentil	LANDRACE	W	1	2		136	Syria	Halab				AD	0.352	0.123	0.151	0.011	0.363
PI38490	Hordeum vulgare subsp. vulgare	Entresole	LANDRACE	S	1	6	113		Bolivia	La Paz				1	0.998	0	0	0.001	0
PI386406	Hordeum vulgare subsp. vulgare	IAR/B/252	LANDRACE	S	1	2	100		Eritrea		15.3333	38.6667	1977	5	0.001	0	0	0	0.999
PI386462	Hordeum vulgare subsp. vulgare	IAR/B/434	LANDRACE	S	1	2	102		Ethiopia	Tigre	14.1667	38.9	1890	5	0	0	0	0	0.999
PI386524	Hordeum vulgare subsp. vulgare	IAR/B/431	LANDRACE	S	1	2	110		Ethiopia	Sidamo	6.4833	38.5167	2746	5	0	0	0	0	0.999
PI386559	Hordeum vulgare subsp. vulgare	IAR/B/37	LANDRACE	S	1	2	110		Ethiopia	Gonder	11.85	38.0167	2692	5	0	0	0	0	0.999
PI386601	Hordeum vulgare subsp. vulgare	IAR/B/155-2	LANDRACE	S	1	6	109		Ethiopia	Arusi	7.5333	39.25	2817	5	0	0	0	0	0.999
PI386650	Hordeum vulgare subsp. vulgare	IAR/B/239-1	LANDRACE	S	1	6	109		Ethiopia	Gonder	13.15	37.9	2842	5	0	0	0	0	0.999
PI386723	Hordeum vulgare subsp. vulgare	IAR/B/361-2	LANDRACE	S	1	6	108		Ethiopia					5	0	0	0	0	0.999
PI386759	Hordeum vulgare subsp. vulgare	IAR/B/400	LANDRACE	S	1	6	108		Ethiopia					5	0	0	0	0	0.999
PI386838	Hordeum vulgare subsp. vulgare	IAR/B/38-1	LANDRACE	S	1	6	108		Ethiopia	Gonder	11.85	38.0167	2692	5	0	0	0	0	0.999
PI386844	Hordeum vulgare subsp. vulgare	IAR/B/57	LANDRACE	S	1	2	96		Ethiopia	Tigre	14.1	38.5	2286	5	0	0	0	0	0.999
PI386940	Hordeum vulgare subsp. vulgare	IAR/B/175-1	LANDRACE	S	1	6	106		Ethiopia	Arusi	7.0667	38.7833	2666	5	0	0	0	0	0.999
PI387098	Hordeum vulgare subsp. vulgare	IAR/B/328-3	LANDRACE	S	1	6	101		Ethiopia	Shewa	8.9167	38.65	2241	5	0	0	0	0	0.999
PI388645	Hordeum vulgare subsp. vulgare	Stepovyj	CULTIVAR	S	1	2	111		Ukraine	Odesa				3	0.002	0.001	0.889	0.066	0.042
PI390302	Hordeum vulgare subsp. vulgare	IV/22	LANDRACE	S	1	6	131		Macedonia		41.2167	21.2	693	4	0.156	0.002	0.003	0.832	0.006
PI390304	Hordeum vulgare subsp. vulgare	IV/24	LANDRACE		1	6		141	Macedonia		41.4333	22.15	218	AD	0.58	0.002	0.002	0.414	0.003
PI390323	Hordeum vulgare subsp. vulgare	IV/43	LANDRACE	S	1	6			Macedonia		41.5333	22.5333	509	4	0.15	0.001	0.004	0.843	0.002
PI390468	Hordeum vulgare subsp. vulgare	Criolla	UNCERTAIN	S	1	6	114		Ecuador	Loja	-4.1667	-79.9167	672	1	0.998	0	0	0.001	0
PI392060	Hordeum vulgare subsp. vulgare	Tilli	CULTIVAR	W	1	6		144	Germany	Lower Saxony				AD	0.204	0.013	0.002	0.78	0.001
PI392407	Hordeum vulgare subsp. vulgare	Welgevallen 60-12-49	BREEDING	S	1	2	103		South Africa	Cape Province				AD	0.195	0.001	0.734	0.068	0.002
PI392418	Hordeum vulgare subsp. vulgare	Welgevallen 62-13-173	BREEDING	S	1	2	106		South Africa	Cape Province				AD	0.251	0.003	0.724	0.018	0.005
PI392423	Hordeum vulgare subsp. vulgare	Welgevallen 65-56-20	BREEDING	S	1	2	111		South Africa	Cape Province				AD	0.044	0.008	0.791	0.153	0.003
PI392427	Hordeum vulgare subsp. vulgare	Welgevallen 62-13-164	BREEDING	S	1	2	111		South Africa	Cape Province				AD	0.528	0.001	0.421	0.049	0.001
PI392435	Hordeum vulgare subsp. vulgare	Welgevallen 60-1-3	BREEDING	S	1	2	112		South Africa	Cape Province				AD	0.34	0.001	0.654	0.004	0.001
PI392448	Hordeum vulgare subsp. vulgare	Welgevallen 65-41-7	BREEDING	S	1	2	102		South Africa	Cape Province				AD	0.191	0.039	0.767	0.002	0.001
PI392451	Hordeum vulgare subsp. vulgare	Welgevallen 65-31-37	BREEDING	S	1	2	109		South Africa	Cape Province				AD	0.198	0.002	0.562	0.233	0.006
PI392455	Hordeum vulgare subsp. vulgare	Welgevallen 65-56-80	BREEDING	S	1	2	104		South Africa	Cape Province				AD	0.399	0.001	0.501	0.094	0.004
PI392458	Hordeum vulgare subsp. vulgare	Welgevallen 60-1-19	BREEDING	S	1	2	106		South Africa	Cape Province				AD	0.381	0.002	0.482	0.129	0.006
PI392461	Hordeum vulgare subsp. vulgare	Welgevallen 60-22-4	BREEDING	S	1	2	108		South Africa	Cape Province				AD	0.434	0.001	0.48	0.079	0.005
PI392464	Hordeum vulgare subsp. vulgare	Welgevallen 62-13-6	BREEDING	S	1	2	107		South Africa	Cape Province				AD	0.197	0.001	0.8	0.001	0.001
PI392469	Hordeum vulgare subsp. vulgare	Welgevallen 65-5-4	BREEDING	S	1	2	114		South Africa	Cape Province				AD	0.408	0.117	0.437	0.024	0.013
PI392470	Hordeum vulgare subsp. vulgare	Welgevallen 65-31-61	BREEDING	S	1	2	117		South Africa	Cape Province				AD	0.182	0.003	0.574	0.205	0.036
PI392471	Hordeum vulgare subsp. vulgare	Welgevallen 65-52-2	BREEDING	S	1	2	109		South Africa	Cape Province				AD	0.35	0.001	0.64	0.008	0.001
PI392478	Hordeum vulgare subsp. vulgare	Welgevallen 60-13-1	BREEDING	S	1	2	104		South Africa	Cape Province				AD	0.511	0.002	0.369	0.113	0.005
PI392481	Hordeum vulgare subsp. vulgare	Welgevallen 62-13-96	BREEDING	S	1	2	110		South Africa	Cape Province				AD	0.423	0.003	0.555	0.007	0.013
PI392484	Hordeum vulgare subsp. vulgare	Welgevallen 65-55-3	BREEDING	S	1	2	109		South Africa	Cape Province				AD	0.289	0.001	0.707	0.002	0.001
PI392487	Hordeum vulgare subsp. vulgare	Welgevallen 65-56-36	BREEDING	S	1	2	112		South Africa	Cape Province				AD	0.243	0.003	0.712	0.037	0.004
PI392492	Hordeum vulgare subsp. vulgare	Welgevallen 62-13-86	BREEDING	S	1	2	108		South Africa	Cape Province				AD	0.339	0.001	0.609	0.05	0.001
PI392493	Hordeum vulgare subsp. vulgare	Welgevallen 62-2-14-1	BREEDING	S	1	2	117		South Africa	Cape Province				AD	0.421	0.01	0.544	0.014	0.01
PI392499	Hordeum vulgare subsp. vulgare	Welgevallen 65-56-21	BREEDING	S	1	2	115		South Africa	Cape Province				AD	0.036	0.001	0.766	0.196	0.001
PI392501	Hordeum vulgare subsp. vulgare	Welgevallen 65-31-36	BREEDING	S	1	2	109		South Africa	Cape Province				AD	0.457	0.004	0.514	0.022	0.002
PI392504	Hordeum vulgare subsp. vulgare	Welgevallen 65-36-5	BREEDING	S	1	6	113		South Africa	Cape Province				AD	0.436	0.004	0.359	0.197	0.004
PI392508	Hordeum vulgare subsp. vulgare	Welgevallen 65-32-8	BREEDING	F	1	2			South Africa	Cape Province				AD	0.178	0.003	0.594	0.211	0.014
PI392512	Hordeum vulgare subsp. vulgare	Welgevallen 60-3-88A	BREEDING	S	1	2	109		South Africa	Cape Province				AD	0.465	0.002	0.528	0.002	0.003
PI392515	Hordeum vulgare subsp. vulgare	Welgevallen 60-21-71A	BREEDING	S	1	2	108		South Africa	Cape Province				AD	0.563	0.008	0.319	0.106	0.004
PI392520	Hordeum vulgare subsp. vulgare	Welgevallen 60-19-59	BREEDING	S	1	2	110		South Africa	Cape Province				AD	0.62	0.005	0.33	0.038	0.007
PI392521	Hordeum vulgare subsp. vulgare	Welgevallen 62-13-32	BREEDING	S	1	2	112		South Africa	Cape Province				AD	0.448	0.003	0.504	0.04	0.004
PI392524	Hordeum vulgare subsp. vulgare	Welgevallen 62-19-2-15	BREEDING	S	1	6	109		South Africa	Cape Province				AD	0.778	0.001	0.195	0.025	0.002
PI39368	Hordeum vulgare subsp. vulgare	Monte Cristo	LANDRACE	S	1	2	105		India	Bihar	25.9833	85.6833	55	2	0.005	0.821	0.002	0.004	0.168
PI39395	Hordeum vulgare subsp. vulgare	Shorthead	UNCERTAIN	S	1	6	114		Australia	New South Wales				1	0.998	0.001	0	0	0
PI39397	Hordeum vulgare subsp. vulgare	Barley No. 18	UNCERTAIN	W	1	6		134	Australia	New South Wales				1	0.995	0.003	0	0.002	0.001
PI393995	Hordeum vulgare subsp. vulgare	Hankkija 673	CULTIVAR	S	1	6	92		Finland					4	0.002	0.001	0.067	0.929	0.001
PI39590	Hordeum vulgare subsp. vulgare	Cheliff	LANDRACE	S	1	6	116		Algeria	Mascara				1	0.995	0.002	0.001	0.001	0.001
PI39592	Hordeum vulgare subsp. vulgare	Barquis	LANDRACE	S	1	6	109		Venezuela	Lara	10.4167	-68.1667	173	1	0.995	0.001	0.001	0.003	0.001
PI399482	Hordeum vulgare subsp. vulgare	Aramir	CULTIVAR	S	1	2	116		Netherlands	South Holland				3	0.028	0.007	0.925	0.004	0.037
PI399491	Hordeum vulgare subsp. vulgare	Diva	CULTIVAR	S	1	2	111		Netherlands	South Holland				3	0.013	0.001	0.977	0.003	0.005
PI399492	Hordeum vulgare subsp. vulgare	Drossel	CULTIVAR	S	1	2	118		Germany	Mecklenburg-W.P.				3	0.001	0.002	0.992	0.001	0.003
PI399503	Hordeum vulgare subsp. vulgare	Multum	CULTIVAR	S	1	2	115		Austria					3	0.044	0.001	0.952	0.001	0.002
PI399504	Hordeum vulgare subsp. vulgare	Ode	CULTIVAR	S	1	2	111		Germany	Lower Saxony				3	0.103	0.004	0.888	0.003	0.001
PI399505	Hordeum vulgare subsp. vulgare	Stankas Fruhgerste	CULTIVAR	S	1	2	114		Germany	Bavaria				3	0.094	0.001	0.901	0.002	0.001
PI401939	Hordeum vulgare subsp. vulgare	MCU 3461	UNCERTAIN	S	1	6	103		Colombia	Cundinamarca				AD	0.3	0.001	0.029	0.441	0.228
PI401952	Hordeum vulgare subsp. vulgare	MCU 3474	UNCERTAIN	S	1	6	106		Colombia	Cundinamarca				AD	0.38	0.004	0.012	0.588	0.016
PI401954	Hordeum vulgare subsp. vulgare	MCU 3476	UNCERTAIN	S	1	6	106		Colombia	Cundinamarca				AD	0.355	0.004	0.003	0.568	0.071
PI401963	Hordeum vulgare subsp. vulgare	MCU 3485	UNCERTAIN	S	1	6	108		Colombia	Cundinamarca				AD	0.355	0.002	0.001	0.433	0.209
PI401964	Hordeum vulgare subsp. vulgare	MCU 3486	UNCERTAIN	S	1	6	100		Colombia	Cundinamarca				AD	0.287	0.018	0.002	0.685	0.008
PI401973	Hordeum vulgare subsp. vulgare	MCU 3495	UNCERTAIN	S	1	6	100		Colombia	Cundinamarca				AD	0.523	0.001	0.001	0.338	0.137
PI401999	Hordeum vulgare subsp. vulgare	MCU 3521	UNCERTAIN	S	1	6	108		Colombia	Cundinamarca				AD	0.504	0.001	0.001	0.212	0.283
PI402001	Hordeum vulgare subsp. vulgare	MCU 3523	UNCERTAIN	S	1	6	100		Colombia	Cundinamarca				AD	0.34	0.003	0.044	0.61	0.004
PI402016	Hordeum vulgare subsp. vulgare	MCU 3538	UNCERTAIN	S	1	2	115		Colombia	Cundinamarca				AD	0.454	0.001	0.361	0.183	0.001
PI402017	Hordeum vulgare subsp. vulgare	MCU 3539	UNCERTAIN	S	1	6	104		Colombia	Cundinamarca				AD	0.565	0.001	0.001	0.433	0.001
PI402037	Hordeum vulgare subsp. vulgare	MCU 3559	UNCERTAIN	S	1	6	104		Colombia	Cundinamarca				AD	0.319	0.002	0.001	0.491	0.188
PI402078	Hordeum vulgare subsp. vulgare	MCU 3600	UNCERTAIN	S	1	6	104		Colombia	Cundinamarca				AD	0.349	0.004	0.092	0.496	0.058
PI402098	Hordeum vulgare subsp. vulgare	MCU 3620	UNCERTAIN	S	1	6	106		Colombia	Cundinamarca				AD	0.442	0.024	0.002	0.359	0.172
PI402101	Hordeum vulgare subsp. vulgare	MCU 3623	UNCERTAIN	S	1	6	104		Colombia	Cundinamarca				AD	0.4	0.001	0.092	0.505	0.002
PI402127	Hordeum vulgare subsp. vulgare	MCU 3649	UNCERTAIN	S	1	6	105		Colombia	Cundinamarca				AD	0.19	0.021	0.006	0.778	0.005
PI402152	Hordeum vulgare subsp. vulgare	MCU 3674	UNCERTAIN	S	1	6	104		Colombia	Cundinamarca				AD	0.544	0.001	0.001	0.398	0.056
PI402153	Hordeum vulgare subsp. vulgare	MCU 3675	UNCERTAIN	S	1	6	99		Colombia	Cundinamarca				AD	0.53	0.003	0.002	0.464	0.001
PI402164	Hordeum vulgare subsp. vulgare	MCU 3686	UNCERTAIN	S	1	6	102		Colombia	Cundinamarca				4	0.026	0.035	0.039	0.9	0.001
PI402168	Hordeum vulgare subsp. vulgare	MCU 3690	UNCERTAIN	S	1	6	99		Colombia	Cundinamarca				AD	0.289	0.003	0.006	0.605	0.098
PI402247	Hordeum vulgare subsp. vulgare	MCU 3769	UNCERTAIN	S	1	6	104		Colombia	Cundinamarca				AD	0.368	0.001	0.087	0.543	0.001
PI402264	Hordeum vulgare subsp. vulgare	MCU 3786	UNCERTAIN	S	1	6	105		Colombia	Cundinamarca				AD	0.497	0.003	0.003	0.431	0.066
PI402322	Hordeum vulgare subsp. vulgare	MCU 3844	UNCERTAIN	S	1	6	108		Colombia	Cundinamarca				AD	0.277	0.001	0.006	0.713	0.003
PI402335	Hordeum vulgare subsp. vulgare	MCU 3857	UNCERTAIN	S	1	6	107		Colombia	Cundinamarca				AD	0.31	0.001	0.001	0.433	0.255
PI402352	Hordeum vulgare subsp. vulgare	MCU 3874	UNCERTAIN	S	1	6	103		Colombia	Cundinamarca				AD	0.325	0.019	0.014	0.64	0.001
PI402354	Hordeum vulgare subsp. vulgare	MCU 3876	UNCERTAIN	S	1	6	104		Colombia	Cundinamarca				AD	0.488	0.002	0.001	0.312	0.196
PI402364	Hordeum vulgare subsp. vulgare	MCU 3886	UNCERTAIN	S	1	6	104		Colombia	Cundinamarca				AD	0.446	0.002	0.001	0.414	0.137
PI402401	Hordeum vulgare subsp. vulgare	MCU 3923	UNCERTAIN	S	1	2	109		Colombia	Cundinamarca				AD	0.253	0.001	0.158	0.586	0.002
PI402416	Hordeum vulgare subsp. vulgare	MCU 3938	UNCERTAIN	S	1	6	109		Colombia	Cundinamarca				AD	0.295	0.001	0.004	0.699	0.001
PI402445	Hordeum vulgare subsp. vulgare	MCU 3967	UNCERTAIN	S	1	6	108		Colombia	Cundinamarca				AD	0.376	0.001	0.306	0.172	0.145
PI402468	Hordeum vulgare subsp. vulgare	MCU 3990	UNCERTAIN	S	1	6	101		Colombia	Cundinamarca				AD	0.316	0.002	0.017	0.578	0.087
PI40387	Hordeum vulgare subsp. vulgare	July	CULTIVAR	S	1	6	107		Denmark					4	0.002	0.001	0.003	0.992	0.002
PI403980	Hordeum vulgare subsp. vulgare	NB-1003-3	BREEDING	S	1	6	106		Nepal					2	0.006	0.888	0.001	0.003	0.103
PI404204	Hordeum vulgare subsp. vulgare	Cernigovskij 7	CULTIVAR	S	1	2	112		Ukraine	Chernihiv				3	0.001	0.001	0.997	0.001	0.001
PI404205	Hordeum vulgare subsp. vulgare	Suvenir	CULTIVAR	S	1	2	111		Belarus	Minsk				3	0.001	0.001	0.956	0.041	0
PI404597	Hordeum vulgare subsp. vulgare	Ambio	CULTIVAR	W	1	6		139	Germany	Mecklenburg-W.P.				AD	0.284	0.002	0.001	0.713	0
PI405744	Hordeum vulgare subsp. vulgare	IV/52	LANDRACE	S	1	6	117		Macedonia		41.7333	21.75	281	AD	0.505	0.001	0.001	0.491	0.002
PI405756	Hordeum vulgare subsp. vulgare	IV/64	LANDRACE	W	1	6		141	Macedonia		41.4167	21.8833	405	AD	0.617	0.003	0.004	0.374	0.002
PI405762	Hordeum vulgare subsp. vulgare	IV/70	LANDRACE	W	1	6		135	Macedonia		41.5	21.8833	325	AD	0.571	0.002	0.001	0.424	0.003
PI405780	Hordeum vulgare subsp. vulgare	IV/88	LANDRACE	S	1	6	123		Macedonia		41.2333	22.6	241	AD	0.343	0.001	0.004	0.651	0.001
PI405792	Hordeum vulgare subsp. vulgare	IV/100	LANDRACE	S	1	6	118		Macedonia		41.8833	22.1833	460	AD	0.593	0.002	0.001	0.403	0.001
PI405802	Hordeum vulgare subsp. vulgare	IV/110	LANDRACE	S	1	6	123		Macedonia		42.15	22.0167	682	4	0.185	0.001	0.003	0.809	0.001
PI410422	Hordeum vulgare subsp. vulgare	Pallidum 32	CULTIVAR	S	1	6	124		Ukraine	Odesa				4	0.155	0.009	0.001	0.83	0.004
PI410437	Hordeum vulgare subsp. vulgare		LANDRACE	S	1	6	107		Libya		32.8667	13.3333	11	AD	0.516	0.191	0.007	0.003	0.283
PI410444	Hordeum vulgare subsp. vulgare	N6	LANDRACE	S	9	6	106		Pakistan	Azad Kashmir	35.2	74.05	2960	2	0.001	0.996	0	0	0.002
PI410451	Hordeum vulgare subsp. vulgare	C18A	LANDRACE	S	1	6	107		Pakistan	Azad Kashmir	36.3167	74.8833	2290	2	0.004	0.938	0	0.001	0.057
PI410456	Hordeum vulgare subsp. vulgare	N24	LANDRACE	S	9	6	98		Pakistan	Azad Kashmir	36.2167	73.2	1980	2	0.001	0.998	0	0	0.001
PI410464	Hordeum vulgare subsp. vulgare	N31B	LANDRACE	S	9	6	100		Pakistan	Azad Kashmir	36.4333	73.3833	2470	2	0.001	0.992	0.001	0.001	0.005
PI410465	Hordeum vulgare subsp. vulgare	N32A	LANDRACE	S	9	6	108		Pakistan	Azad Kashmir	36.2667	73.4167	2440	2	0.001	0.998	0	0	0.001
PI410471	Hordeum vulgare subsp. vulgare	N37	LANDRACE	S	9	6	99		Pakistan	Azad Kashmir	36.1667	72.9667	2770	2	0.001	0.997	0	0	0.001
PI410475	Hordeum vulgare subsp. vulgare	N40	LANDRACE	S	9	6	106		Pakistan	Azad Kashmir	36.15	72.9	2930	2	0.001	0.998	0	0	0.001
PI410478	Hordeum vulgare subsp. vulgare	N45	LANDRACE	S	9	6	99		Pakistan	Azad Kashmir	36.2833	73.7833	1980	2	0.001	0.997	0	0	0.001
PI410481	Hordeum vulgare subsp. vulgare	N48	LANDRACE	S	9	6	105		Pakistan	Azad Kashmir	36.05	74.1333	1740	2	0.001	0.996	0.001	0.001	0.002
PI410483	Hordeum vulgare subsp. vulgare	N50	LANDRACE	S	9	6	106		Pakistan	Azad Kashmir	35.45	74.8	2130	2	0.001	0.992	0.001	0.001	0.005
PI410507	Hordeum vulgare subsp. vulgare	N75B	LANDRACE	S	9	6	97		Pakistan	Azad Kashmir	35.25	75.85	2320	2	0.001	0.995	0.001	0.001	0.003
PI410509	Hordeum vulgare subsp. vulgare	N76B	LANDRACE	S	9	6	102		Pakistan	Azad Kashmir	35.1667	76.0833	2440	2	0.001	0.993	0	0.001	0.004
PI410516	Hordeum vulgare subsp. vulgare	N84	LANDRACE	S	9	6	100		Pakistan	Azad Kashmir	35.1167	75.9667	2260	2	0.001	0.996	0	0.001	0.001
PI410520	Hordeum vulgare subsp. vulgare	N89	LANDRACE	S	9	6	95		Pakistan	Azad Kashmir	35.1833	75.9	2560	2	0.001	0.998	0	0	0.001
PI410522	Hordeum vulgare subsp. vulgare	N90B	LANDRACE	S	9	6	104		Pakistan	Azad Kashmir	35.3	75.7667	2230	2	0.001	0.984	0.001	0.001	0.014
PI410525	Hordeum vulgare subsp. vulgare	C93	LANDRACE	S	1	6	107		Pakistan	Azad Kashmir	35.9167	71.9	1680	2	0.005	0.94	0.001	0.003	0.051
PI410865	Hordeum vulgare subsp. vulgare	Varunda	CULTIVAR	S	1	2	111		Netherlands	Gelderland				AD	0.053	0.002	0.797	0.146	0.002
PI411030	Hordeum vulgare subsp. vulgare	Akyurek 32	BREEDING	S	1	2	111		Turkey	Ankara				4	0.084	0.108	0.004	0.803	0.001
PI411094	Hordeum vulgare subsp. vulgare	Akyurek 97	BREEDING	W	1				Turkey	Ankara				AD	0.063	0.151	0.001	0.784	0.001
PI411098	Hordeum vulgare subsp. vulgare	Akyurek 101	BREEDING	W	1	6		152	Turkey	Ankara				AD	0.01	0.305	0.001	0.682	0.001
PI41250	Hordeum vulgare subsp. vulgare	Calotte	UNCERTAIN	S	1	2	114		Russian Federation	Leningrad				3	0.003	0.003	0.831	0.1	0.063
PI412945	Hordeum vulgare subsp. vulgare	62/13-213	BREEDING	S	1	2	112		South Africa	Cape Province				AD	0.324	0.001	0.672	0.002	0.001
PI412946	Hordeum vulgare subsp. vulgare	G 342	UNCERTAIN	S	1	2	104		South Africa	Cape Province				3	0.144	0.001	0.853	0.002	0.001
PI414082	Hordeum vulgare subsp. vulgare	CHM 70	UNCERTAIN	S	1	6	113		Bolivia	Chuquisaca	-20.8333	-64.9667	3016	1	0.998	0	0	0.001	0
PI414084	Hordeum vulgare subsp. vulgare	Criolla Negra	UNCERTAIN	S	1	2	106		Bolivia					5	0	0	0	0	0.999
PI414085	Hordeum vulgare subsp. vulgare	Huarisata	UNCERTAIN	S	9	6	110		Bolivia					2	0.001	0.996	0	0.001	0.002
PI415012	Hordeum vulgare subsp. vulgare	Centinela	CULTIVAR	S	1	6	97		Mexico	Federal District				AD	0.43	0.003	0.144	0.422	0.002
PI415014	Hordeum vulgare subsp. vulgare	Puebla	CULTIVAR	S	1	6	106		Mexico	Federal District				AD	0.285	0.004	0.12	0.555	0.037
PI415314	Hordeum vulgare subsp. vulgare	IV/121	LANDRACE	S	1	6			Macedonia					4	0.146	0.002	0.003	0.847	0.002
PI415330	Hordeum vulgare subsp. vulgare	IV/137	LANDRACE		1	6		140	Macedonia					AD	0.606	0.006	0.001	0.383	0.004
PI415331	Hordeum vulgare subsp. vulgare	IV/138	LANDRACE	S	1	6	121		Macedonia					4	0.146	0.001	0.001	0.85	0.002
PI415348	Hordeum vulgare subsp. vulgare	IV/155	LANDRACE	S	1	6	128		Macedonia					4	0.181	0.001	0.001	0.815	0.002
PI415349	Hordeum vulgare subsp. vulgare	IV/156	LANDRACE	S	1	6	128		Macedonia					4	0.16	0.001	0.003	0.833	0.002
PI415362	Hordeum vulgare subsp. vulgare	IV/169	LANDRACE	W	1	6		141	Macedonia					AD	0.226	0.002	0.247	0.524	0.001
PI415363	Hordeum vulgare subsp. vulgare	IV/170	LANDRACE	W	1	6		139	Macedonia					AD	0.223	0.002	0.274	0.5	0.001
PI415365	Hordeum vulgare subsp. vulgare	IV/172	LANDRACE	S	1	6	132		Macedonia					4	0.176	0.001	0.002	0.82	0.002
PI420454	Hordeum vulgare subsp. vulgare	IV/183	LANDRACE	S	1	6			Macedonia					4	0.188	0.001	0.001	0.803	0.007
PI420459	Hordeum vulgare subsp. vulgare	IV/188	LANDRACE	S	1	6	112		Macedonia					4	0.058	0.002	0.014	0.925	0.001
PI420462	Hordeum vulgare subsp. vulgare	IV/191	LANDRACE	S	1	6	132		Macedonia					4	0.169	0.001	0.001	0.826	0.002
PI420482	Hordeum vulgare subsp. vulgare	IV/211	LANDRACE	S	1	6	129		Macedonia					AD	0.228	0.001	0.002	0.759	0.01
PI420639	Hordeum vulgare subsp. vulgare	Oksamyt	CULTIVAR	W	1			145	Ukraine	Odesa				4	0.026	0.009	0.002	0.952	0.011
PI420922	Hordeum vulgare subsp. vulgare	3	LANDRACE	S	1	6	114		Jordan		32.0833	35.7167	1075	AD	0.746	0.121	0.02	0.007	0.106
PI420923	Hordeum vulgare subsp. vulgare	36	LANDRACE	S	1	2	108		Jordan		30.65	35.6333	1450	AD	0.345	0.219	0.121	0.004	0.311
PI422225	Hordeum vulgare subsp. vulgare		LANDRACE	S	1	6	97		Yemen		15.35	44.2	2255	AD	0.211	0.044	0.056	0.465	0.224
PI422226	Hordeum vulgare subsp. vulgare		LANDRACE	S	1	2	86		Yemen		13.0333	43.9	471	AD	0.157	0.131	0.024	0.001	0.687
PI422230	Hordeum vulgare subsp. vulgare		LANDRACE	S	1	2	94		Yemen					AD	0.217	0.127	0.085	0.243	0.327
PI422232	Hordeum vulgare subsp. vulgare		LANDRACE	S	1	2	100		Yemen		15.35	44.2	2255	AD	0.122	0.077	0.027	0.003	0.771
PI422233	Hordeum vulgare subsp. vulgare		LANDRACE	S	1	2	103		Yemen		15.35	44.2	2255	AD	0.005	0.044	0.531	0.418	0.002
PI422571	Hordeum vulgare subsp. vulgare	Gipsy	CULTIVAR	S	1	6	115		Belgium	Namur				AD	0.194	0.002	0.084	0.719	0.001
PI422573	Hordeum vulgare subsp. vulgare	HO 465.1	BREEDING	S	1	2	113		Belgium	Namur				3	0.002	0.003	0.874	0.12	0.001
PI423621	Hordeum vulgare subsp. vulgare	Ev	CULTIVAR	S	1	2	105		Israel					AD	0.254	0.005	0.645	0.016	0.079
PI428368	Hordeum vulgare subsp. vulgare	Yuan Meh 757	CULTIVAR	W	9	6		128	China	Jilin				2	0.001	0.999	0	0	0
PI428394	Hordeum vulgare subsp. vulgare	Arabic Akhdar	UNCERTAIN	S	1	2	103		Syria					AD	0.325	0.162	0.184	0.042	0.287
PI428411	Hordeum vulgare subsp. vulgare	Zoapila	CULTIVAR	S	1	6	104		Mexico	Federal District				AD	0.185	0.008	0.09	0.715	0.002
PI428413	Hordeum vulgare subsp. vulgare	Sandra	CULTIVAR	S	1	2	115		France	Yvelines				3	0.058	0.004	0.857	0.02	0.062
PI428491	Hordeum vulgare subsp. vulgare	Miranda	CULTIVAR	S	1	2	115		Netherlands					3	0.004	0.001	0.945	0.003	0.048
PI428492	Hordeum vulgare subsp. vulgare	Monarque	CULTIVAR	W	1	6		139	France	Nord				AD	0.302	0.001	0.002	0.693	0.002
PI428494	Hordeum vulgare subsp. vulgare	Neger	CULTIVAR	W	1	6		133	France	Marne				3	0.008	0.002	0.987	0.002	0.001
PI428497	Hordeum vulgare subsp. vulgare	Roxane	CULTIVAR	S	1	2	111		France	Yvelines				3	0.083	0.001	0.867	0.044	0.005
PI428499	Hordeum vulgare subsp. vulgare	Welam	CULTIVAR	S	1	2	110		Sweden	Malmohus				3	0.002	0.001	0.996	0	0
PI428616	Hordeum vulgare subsp. vulgare	Hana	CULTIVAR	F	1	2			Czechoslovakia					AD	0.276	0.001	0.157	0.566	0.001
PI428624	Hordeum vulgare subsp. vulgare	Nitransky Exportni	CULTIVAR	S	1	2	110		Slovakia	West Slovakia				3	0.005	0.008	0.97	0.003	0.013
PI428628	Hordeum vulgare subsp. vulgare	Rapid	CULTIVAR	F	1	2			Czechoslovakia					3	0.001	0	0.998	0	0
PI428633	Hordeum vulgare subsp. vulgare	Stupicky Plnozrnny	CULTIVAR	S	1	2	116		Czechoslovakia					3	0.003	0.001	0.964	0.03	0.002
PI428634	Hordeum vulgare subsp. vulgare	Topas	CULTIVAR	S	1	2	116		Czechoslovakia					3	0.001	0	0.998	0	0
PI428680	Hordeum vulgare subsp. vulgare	Toomas	CULTIVAR	S	1	6	105		Estonia					4	0.001	0	0.001	0.998	0
PI428726	Hordeum vulgare subsp. vulgare	HA-HB-10-Karri	GENETIC	W	1	2		160	Finland	Uusimaa				3	0.001	0	0.998	0.001	0
PI42889	Hordeum vulgare subsp. vulgare	Saggia	UNCERTAIN	S	9	6	107		Sudan	Khartoum				AD	0.413	0.254	0.022	0.006	0.306
PI429311	Hordeum vulgare subsp. vulgare		LANDRACE	S	1	2			Yemen		13.5667	44.0333	1442	AD	0.104	0.135	0.015	0.013	0.734
PI429312	Hordeum vulgare subsp. vulgare		LANDRACE	S	1	2	86		Yemen		13.5667	44.0333	1442	AD	0.107	0.121	0.014	0.006	0.753
PI429313	Hordeum vulgare subsp. vulgare		LANDRACE	S	1	2			Yemen		15.5167	43.9	2579	AD	0.146	0.04	0.052	0.02	0.742
PI429314	Hordeum vulgare subsp. vulgare		LANDRACE	S	1	6	106		Yemen		15.4167	44.3333	2404	2	0.002	0.87	0.001	0.001	0.126
PI429360	Hordeum vulgare subsp. vulgare	62	LANDRACE	S	1	2	110		Iran	Zanjan	36.2	48.2	1688	AD	0.116	0.202	0.352	0.012	0.318
PI429504	Hordeum vulgare subsp. vulgare	B12A	LANDRACE	S	1	6	110		Nepal	Kosi	27.2333	87.0833	1830	2	0.007	0.877	0.001	0.002	0.113
PI429519	Hordeum vulgare subsp. vulgare	B25A	LANDRACE	S	1	6			Nepal	Kosi	27.2667	86.9833	2285	2	0.002	0.9	0.001	0.002	0.096
PI429521	Hordeum vulgare subsp. vulgare	B27A	LANDRACE	S	1	6	108		Nepal	Kosi	27.3833	87.4	1920	2	0.004	0.832	0.001	0.002	0.161
PI429526	Hordeum vulgare subsp. vulgare	B32A	LANDRACE	S	1	6	108		Nepal	Kosi	27.45	87.2167	1700	2	0.004	0.888	0.001	0.001	0.106
PI429533	Hordeum vulgare subsp. vulgare	B38A	LANDRACE	S	1	6	105		Nepal	Kosi	27.5667	87.2333	1830	2	0.004	0.848	0.001	0.003	0.145
PI429546	Hordeum vulgare subsp. vulgare	B54A	LANDRACE	S	1	6	108		Nepal	Sagarmatha	27.45	86.8833	2730	2	0.005	0.867	0.001	0.004	0.124
PI429594	Hordeum vulgare subsp. vulgare	B90A	LANDRACE	S	1	6	108		Nepal	Sagarmatha	27.5833	86.45	2575	2	0.008	0.853	0.001	0.009	0.13
PI429883	Hordeum vulgare subsp. vulgare	N119	LANDRACE	S	9	6	102		India	Jammu and Kashmir	34.2333	76.0833	3320	2	0.001	0.998	0	0	0.001
PI429947	Hordeum vulgare subsp. vulgare	C196	LANDRACE	W	1	6		132	India	Himachal Pradesh	32.0333	76.8333	1820	2	0.004	0.813	0.001	0.002	0.18
PI429995	Hordeum vulgare subsp. vulgare	C250	LANDRACE	S	1	6	109		India	Uttar Pradesh	29.75	80.2833	1610	2	0.017	0.866	0.002	0.005	0.11
PI430743	Hordeum vulgare subsp. vulgare		LANDRACE	S	1	6	101		Yemen		17.0667	43.5833	1989	4	0.006	0.06	0.016	0.913	0.006
PI430744	Hordeum vulgare subsp. vulgare		LANDRACE	S	1	6	108		Yemen		16	44.1833	450	4	0.001	0.012	0.001	0.962	0.023
PI430745	Hordeum vulgare subsp. vulgare		LANDRACE	S	1	6	104		Yemen		15.65	43.9667	2252	4	0.01	0.022	0.003	0.959	0.006
PI434738	Hordeum vulgare subsp. vulgare	QB 701.7	BREEDING	S	1	6	101		Canada	Quebec				AD	0.017	0.034	0.003	0.755	0.191
PI434741	Hordeum vulgare subsp. vulgare	QB 702.1	BREEDING	S	1	6	104		Canada	Quebec				4	0.007	0.028	0.007	0.912	0.046
PI434760	Hordeum vulgare subsp. vulgare	QB 704.3	BREEDING	S	1	6	107		Canada	Quebec				4	0.001	0.001	0	0.997	0.001
PI434794	Hordeum vulgare subsp. vulgare	QB 709.4	BREEDING	S	1	6	101		Canada	Quebec				4	0.006	0.014	0.001	0.895	0.084
PI434795	Hordeum vulgare subsp. vulgare	QB 709.5	BREEDING	S	1	6	100		Canada	Quebec				4	0.002	0.009	0.001	0.918	0.07
PI434814	Hordeum vulgare subsp. vulgare	QB 714.5	BREEDING	S	1	6	101		Canada	Quebec				4	0.002	0.035	0.141	0.816	0.006
PI434815	Hordeum vulgare subsp. vulgare	QB 714.6	BREEDING	S	1	6	104		Canada	Quebec				4	0.005	0.046	0.1	0.839	0.01
PI434852	Hordeum vulgare subsp. vulgare	QB 720.1	BREEDING	S	1	6	115		Canada	Quebec				4	0.163	0.004	0.003	0.819	0.011
PI436135	Hordeum vulgare subsp. vulgare	16	LANDRACE	S	1	2	113		Chile	La Araucania	-38.6333	-72.4333	150	3	0.001	0.001	0.996	0.002	0.001
PI436136	Hordeum vulgare subsp. vulgare	17	LANDRACE	S	1	2	110		Chile	La Araucania	-38.6667	-72.4833	150	3	0.031	0.001	0.834	0.134	0.001
PI436140	Hordeum vulgare subsp. vulgare	66	LANDRACE	S	1	2	112		Chile	La Araucania	-38.9667	-72.7167	250	3	0.001	0	0.998	0	0
PI436144	Hordeum vulgare subsp. vulgare	108	LANDRACE	S	1	6	125		Chile	La Araucania	-39.2167	-73.2333	100	1	0.998	0.001	0	0.001	0
PI436146	Hordeum vulgare subsp. vulgare	219	LANDRACE	S	1	2	112		Chile	La Araucania	-38.7333	-73	15	3	0	0	0.999	0	0
PI436149	Hordeum vulgare subsp. vulgare	242	LANDRACE	S	1	2	109		Chile	La Araucania	-38.7	-73.2833	20	3	0.001	0	0.998	0	0
PI436150	Hordeum vulgare subsp. vulgare	250	LANDRACE	S	1	2	109		Chile	La Araucania	-38.6	-72.85	37	3	0.001	0	0.998	0	0
PI436151	Hordeum vulgare subsp. vulgare	297	LANDRACE	S	1	2	115		Chile	Los Lagos	-40.2667	-72.8333	150	AD	0.002	0.021	0.583	0.387	0.007
PI436153	Hordeum vulgare subsp. vulgare	338	LANDRACE	S	1	2	108		Chile	Los Lagos	-40.8	-73.1833	100	3	0.001	0	0.998	0	0
PI436156	Hordeum vulgare subsp. vulgare	376	LANDRACE	S	1	2	123		Chile	Los Lagos	-41.35	-73.4667	100	3	0.005	0.001	0.875	0.117	0.001
PI436157	Hordeum vulgare subsp. vulgare	379	LANDRACE	S	1	2	122		Chile	Los Lagos	-41.3667	-73.4667	100	3	0.037	0.016	0.849	0.096	0.003
PI436159	Hordeum vulgare subsp. vulgare	475	LANDRACE	S	1	6	135		Chile	Los Lagos	-42.5333	-73.4333	25	1	0.998	0	0	0.001	0
PI438585	Hordeum vulgare subsp. vulgare	W-C 2440	LANDRACE	S	9	6	110		Guatemala	Guatemala	14.6333	-90.5167	1512	AD	0.456	0.372	0.094	0.012	0.067
PI447013	Hordeum vulgare subsp. vulgare	Goblin	CULTIVAR	S	1	2	112		United Kingdom	England				3	0.082	0.004	0.909	0.003	0.001
PI447051	Hordeum vulgare subsp. vulgare		BREEDING	S	1	2	110		Spain	Zaragoza				AD	0.561	0.034	0.328	0.016	0.061
PI447054	Hordeum vulgare subsp. vulgare		BREEDING	S	1	2	127		Spain	Zaragoza				AD	0.244	0.008	0.523	0.089	0.136
PI447056	Hordeum vulgare subsp. vulgare	Sierra de Allepuz Blanca	UNCERTAIN	W	1	6		143	Spain					AD	0.652	0.007	0.005	0.334	0.002
PI447074	Hordeum vulgare subsp. vulgare	34/22-108	BREEDING		1	6		145	Spain	Zaragoza				1	0.978	0.004	0.012	0.003	0.003
PI447087	Hordeum vulgare subsp. vulgare		UNCERTAIN	W	1	6		146	Spain	Zaragoza				1	0.846	0.003	0.001	0.149	0.001
PI447100	Hordeum vulgare subsp. vulgare		UNCERTAIN	S	1	6	131		Spain	Zaragoza	41.4833	-1.3667	360	1	0.908	0.001	0.001	0.089	0.002
PI447105	Hordeum vulgare subsp. vulgare		UNCERTAIN	S	1	6	131		Spain	Navarra	42.2167	-1.6833	285	1	0.978	0.002	0.001	0.019	0
PI447121	Hordeum vulgare subsp. vulgare		UNCERTAIN	S	1	6	120		Spain	Albacete	38.8833	-2.1333	757	1	0.996	0.001	0.001	0.001	0.001
PI447133	Hordeum vulgare subsp. vulgare		UNCERTAIN	W	1			148	Spain	Huesca	42.25	-0.0667	761	1	0.901	0.004	0.007	0.088	0.001
PI447138	Hordeum vulgare subsp. vulgare		UNCERTAIN	S	1	6	124		Spain	Lerida	42.35	0.7167	1033	AD	0.714	0.002	0.011	0.272	0.001
PI447146	Hordeum vulgare subsp. vulgare		UNCERTAIN	S	1	6	124		Spain	Zaragoza	41.6833	-1.2333	269	AD	0.754	0.001	0.003	0.241	0.001
PI447172	Hordeum vulgare subsp. vulgare		UNCERTAIN	W	1	6		148	Spain	Zaragoza	41.3	-1.9167	664	AD	0.676	0.004	0.008	0.31	0.001
PI447178	Hordeum vulgare subsp. vulgare		UNCERTAIN	W	1	6		147	Spain	Huesca	42.1167	-0.4667	454	1	0.9	0.003	0.01	0.086	0.001
PI447181	Hordeum vulgare subsp. vulgare		UNCERTAIN	S	1	6	120		Spain	Huesca	42.5833	-0.0167	1347	1	0.995	0.003	0.001	0.001	0.001
PI447191	Hordeum vulgare subsp. vulgare		UNCERTAIN	S	1	6	134		Spain					1	0.9	0.004	0.006	0.089	0.001
PI447207	Hordeum vulgare subsp. vulgare		UNCERTAIN	S	1	2	112		Spain	Zaragoza				3	0.001	0	0.998	0	0
PI447212	Hordeum vulgare subsp. vulgare		UNCERTAIN	S	1	6	123		Spain	Zaragoza	41.6833	-1.2333	269	AD	0.738	0.001	0.012	0.248	0.001
PI447214	Hordeum vulgare subsp. vulgare		UNCERTAIN	W	1	6		144	Spain					AD	0.098	0.381	0.001	0.518	0.002
PI447232	Hordeum vulgare subsp. vulgare		BREEDING	S	1	6			Spain	Zaragoza				AD	0.696	0.022	0.001	0.27	0.011
PI447250	Hordeum vulgare subsp. vulgare		UNCERTAIN	F	1	6			Spain	Huesca	42.05	-0.5833	412	AD	0.754	0.009	0.006	0.229	0.001
PI447251	Hordeum vulgare subsp. vulgare		UNCERTAIN	S	1	6	126		Spain					AD	0.689	0.003	0.008	0.296	0.003
PI447260	Hordeum vulgare subsp. vulgare		BREEDING	S	1	6	116		Spain	Zaragoza				1	0.994	0.003	0.001	0.001	0.001
PI447267	Hordeum vulgare subsp. vulgare	Astrix	CULTIVAR	W	1			143	France	Nord				AD	0.306	0.001	0.109	0.582	0.001
PI449279	Hordeum vulgare subsp. vulgare	3997	BREEDING	S	1	6	117		Spain	Zaragoza				AD	0.178	0.002	0.472	0.347	0.001
PI452311	Hordeum vulgare subsp. vulgare	STB 19	BREEDING	S	1	6	110		United Kingdom	England				AD	0.462	0.176	0.337	0.023	0.003
PI452324	Hordeum vulgare subsp. vulgare	STB 32	BREEDING	S	1	6	105		United Kingdom	England				1	0.834	0.103	0.057	0.001	0.005
PI452336	Hordeum vulgare subsp. vulgare	STB 44	BREEDING	S	1	6	105		United Kingdom	England				AD	0.703	0.093	0.045	0.002	0.157
PI452341	Hordeum vulgare subsp. vulgare	STB 49	BREEDING	S	1	6	114		United Kingdom	England				1	0.947	0.001	0.002	0.048	0.003
PI452342	Hordeum vulgare subsp. vulgare	STB 50	BREEDING	S	1	6	114		United Kingdom	England				1	0.896	0.002	0.003	0.091	0.008
PI452343	Hordeum vulgare subsp. vulgare	STB 51	BREEDING	S	1	6	106		United Kingdom	England				AD	0.711	0.097	0.044	0.002	0.146
PI452363	Hordeum vulgare subsp. vulgare	STB 76	BREEDING	S	1	6	106		United Kingdom	England				AD	0.703	0.09	0.045	0.002	0.159
PI452384	Hordeum vulgare subsp. vulgare	STB 98	BREEDING	S	1	6	116		United Kingdom	England				1	0.949	0.001	0.001	0.047	0.002
PI452414	Hordeum vulgare subsp. vulgare	STB 131	BREEDING	S	1	6	107		United Kingdom	England				AD	0.703	0.092	0.045	0.002	0.157
PI466726	Hordeum vulgare subsp. vulgare	Mona	CULTIVAR	S	1	2	85		Sweden	Malmohus				3	0.006	0.053	0.895	0.018	0.028
PI467352	Hordeum vulgare subsp. vulgare	Bjorneby	CULTIVAR	S	1	6	106		Norway					4	0.001	0	0.001	0.998	0
PI467358	Hordeum vulgare subsp. vulgare	KR. Finset	CULTIVAR	S	1	6	102		Norway					4	0.002	0.001	0.001	0.995	0.001
PI467360	Hordeum vulgare subsp. vulgare	Mjos	CULTIVAR	S	1	6	105		Norway					4	0.001	0.001	0.001	0.995	0.001
PI467361	Hordeum vulgare subsp. vulgare	Polar	CULTIVAR	S	1	6	103		Norway					4	0.002	0.007	0.004	0.987	0.001
PI467364	Hordeum vulgare subsp. vulgare	Refsum	CULTIVAR	S	1	2	113		Norway					AD	0.023	0.017	0.624	0.334	0.002
PI467366	Hordeum vulgare subsp. vulgare	Comun Hulless	LANDRACE	S	9	6	106		Mexico					2	0.001	0.998	0	0	0
PI467372	Hordeum vulgare subsp. vulgare	Baronne	CULTIVAR	S	1	2	110		France	Yvelines				3	0.11	0.004	0.845	0.015	0.026
PI467375	Hordeum vulgare subsp. vulgare	Brehat	LANDRACE	S	1	2	120		France	Cotes-du-Nord				AD	0.048	0.002	0.713	0.23	0.006
PI467382	Hordeum vulgare subsp. vulgare	Gloire du Velay	CULTIVAR	S	1	2	113		France	Ville-de-Paris				AD	0.007	0.006	0.758	0.093	0.137
PI467391	Hordeum vulgare subsp. vulgare	Gozen	CULTIVAR	S	1	6	122		Japan	Akita				AD	0.011	0.755	0.001	0.232	0.001
PI467408	Hordeum vulgare subsp. vulgare	Kamaore 1	CULTIVAR	S	9	6	109		Japan	Kagoshima				2	0	0.999	0	0	0
PI467419	Hordeum vulgare subsp. vulgare	Pisarecky	CULTIVAR	S	1	2	108		Czechoslovakia					3	0.002	0.002	0.941	0.006	0.049
PI467420	Hordeum vulgare subsp. vulgare	Selekty Hanacky I	CULTIVAR	S	1	2	116		Czechoslovakia					3	0.001	0	0.998	0	0.001
PI467443	Hordeum vulgare subsp. vulgare	Pulawski 267	CULTIVAR	S	1	2	114		Poland					3	0.001	0.002	0.992	0.002	0.002
PI467450	Hordeum vulgare subsp. vulgare	Kosmos	CULTIVAR	S	1	2	111		Poland					3	0	0	0.998	0	0.001
PI467454	Hordeum vulgare subsp. vulgare	Bekescsabai Fekete	UNCERTAIN	S	1	2	112		Hungary					3	0.003	0.001	0.972	0.002	0.023
PI467459	Hordeum vulgare subsp. vulgare	Naxou	CULTIVAR	W	1			136	Greece					AD	0.634	0.001	0.001	0.362	0.002
PI467486	Hordeum vulgare subsp. vulgare	353062	LANDRACE	S	1	2	111		Austria	Upper Austria				3	0.001	0	0.998	0.001	0
PI467519	Hordeum vulgare subsp. vulgare	Gabelstorfer Barden	CULTIVAR	S	1	2	112		Germany					3	0.004	0.005	0.876	0.112	0.003
PI467587	Hordeum vulgare subsp. vulgare	Verbesserter Ried	CULTIVAR	S	1	2	110		Germany					3	0.019	0.005	0.942	0.003	0.031
PI467625	Hordeum vulgare subsp. vulgare	HA 9-63-8	LANDRACE		1	2	118		Finland					AD	0.002	0.002	0.594	0.399	0.002
PI467654	Hordeum vulgare subsp. vulgare	Kuoreton	UNCERTAIN	S	9	6			Finland					AD	0.106	0.404	0.089	0.397	0.004
PI467657	Hordeum vulgare subsp. vulgare	Cornish	LANDRACE	S	1	2	117		United Kingdom	England				3	0.15	0.002	0.839	0.006	0.004
PI467677	Hordeum vulgare subsp. vulgare	Neulbori	CULTIVAR	W	1			136	Korea, South	Kyonggi				2	0.004	0.992	0.001	0.003	0.001
PI467684	Hordeum vulgare subsp. vulgare	4235	LANDRACE	S	1	6	115		Portugal	Coimbra	40.0333	-8.3833	164	AD	0.792	0.005	0.002	0.199	0.002
PI467690	Hordeum vulgare subsp. vulgare	4246	LANDRACE	W	1	6		131	Portugal	Coimbra	40.1167	-8.5	69	1	0.996	0.001	0	0.001	0.001
PI467691	Hordeum vulgare subsp. vulgare	4247	LANDRACE	S	1	6	116		Portugal	Evora	38.5667	-7.9	269	1	0.977	0.011	0.002	0.005	0.005
PI467692	Hordeum vulgare subsp. vulgare	4248	LANDRACE	S	1	6	119		Portugal					1	0.997	0.001	0	0.001	0
PI467731	Hordeum vulgare subsp. vulgare	Stange	CULTIVAR	S	1	2	113		Norway					3	0.001	0	0.998	0.001	0
PI467732	Hordeum vulgare subsp. vulgare	Tunga	CULTIVAR	S	1	6	110		Norway					AD	0.002	0.001	0.246	0.75	0.001
PI467733	Hordeum vulgare subsp. vulgare	Varde	CULTIVAR	S	1	6	103		Norway					4	0.002	0.001	0.001	0.995	0.001
PI467735	Hordeum vulgare subsp. vulgare	Zoapila	CULTIVAR	S	1	6	105		Mexico					AD	0.194	0.008	0.09	0.706	0.002
PI467737	Hordeum vulgare subsp. vulgare	Apam	CULTIVAR	S	1	6	101		Mexico	Federal District				AD	0.205	0.006	0.145	0.642	0.002
PI467738	Hordeum vulgare subsp. vulgare	Porvenir	CULTIVAR	S	1	6	107		Mexico					AD	0.319	0.003	0.11	0.556	0.011
PI467739	Hordeum vulgare subsp. vulgare	America	CULTIVAR	S	9	2	105		Mexico					AD	0.118	0.124	0.076	0.118	0.565
PI467740	Hordeum vulgare subsp. vulgare	Puebla	CULTIVAR	S	1	6	101		Mexico					AD	0.297	0.011	0.329	0.357	0.005
PI467743	Hordeum vulgare subsp. vulgare	Ensenada	CULTIVAR	S	1	6	99		Mexico					AD	0.339	0.006	0.053	0.567	0.035
PI467749	Hordeum vulgare subsp. vulgare	Menuet	CULTIVAR	S	1	2	112		Netherlands					3	0.007	0.002	0.919	0.005	0.068
PI467758	Hordeum vulgare subsp. vulgare	Mashu Mugi	CULTIVAR	S	1	6	108		Japan	Hokkaido				4	0.028	0.055	0.008	0.894	0.016
PI467764	Hordeum vulgare subsp. vulgare	RD-216	CULTIVAR	S	1	6	106		India	Rajasthan				AD	0.011	0.772	0.002	0.003	0.212
PI467786	Hordeum vulgare subsp. vulgare	Aramir	CULTIVAR	S	1	2	116		Netherlands	South Holland				3	0.045	0.007	0.916	0.007	0.025
PI467789	Hordeum vulgare subsp. vulgare	Menuet	CULTIVAR	S	1	2	107		Netherlands					3	0.027	0.001	0.96	0.002	0.009
PI467790	Hordeum vulgare subsp. vulgare	KVL 592	CULTIVAR	S	1	6	105		Denmark					AD	0.052	0.07	0.128	0.748	0.003
PI467797	Hordeum vulgare subsp. vulgare	Attiki	CULTIVAR	S	1	6	101		Greece	Macedonia				1	0.959	0.03	0.004	0.002	0.004
PI467808	Hordeum vulgare subsp. vulgare	Perfekta	CULTIVAR	S	1	2	115		Austria					3	0.001	0.001	0.996	0.001	0.001
PI467811	Hordeum vulgare subsp. vulgare	Adorra	CULTIVAR	S	1	2	109		Austria	Vienna				3	0.068	0.002	0.919	0.01	0.001
PI467814	Hordeum vulgare subsp. vulgare	Osk 4.3/9	CULTIVAR	S	1	2	122		Croatia					3	0.023	0.001	0.82	0.154	0.001
PI467815	Hordeum vulgare subsp. vulgare	Etu	CULTIVAR	S	1	6	106		Finland					AD	0.002	0.001	0.359	0.637	0.001
PI467831	Hordeum vulgare subsp. vulgare	Browarny Pzhr	CULTIVAR	S	1	2	119		Poland					3	0	0	0.999	0	0
PI467834	Hordeum vulgare subsp. vulgare	Jarek	CULTIVAR	S	1	2	113		Poland					3	0.001	0	0.998	0	0.001
PI467836	Hordeum vulgare subsp. vulgare	Lubuski	CULTIVAR	S	1	2	112		Poland					3	0.001	0	0.998	0	0
PI467839	Hordeum vulgare subsp. vulgare	Sandomierski	CULTIVAR	S	1	2	108		Poland					3	0.001	0	0.998	0.001	0.001
PI467840	Hordeum vulgare subsp. vulgare	Skrzeszowicki	CULTIVAR	S	1	2	115		Poland					3	0	0	0.999	0	0
PI467842	Hordeum vulgare subsp. vulgare	Alpha 1959	CULTIVAR	S	1	2	113		Brazil					AD	0.009	0.068	0.596	0.325	0.001
PI467844	Hordeum vulgare subsp. vulgare	FM 404	CULTIVAR	S	1	2	110		Brazil	Rio Grande do Sul				AD	0.012	0.061	0.603	0.323	0.001
PI467846	Hordeum vulgare subsp. vulgare	Antarctica 04	CULTIVAR	S	1	2	108		Brazil					3	0.006	0.004	0.821	0.166	0.002
PI467847	Hordeum vulgare subsp. vulgare	FM 434	CULTIVAR	S	1	2	112		Brazil	Rio Grande do Sul				AD	0.13	0.019	0.788	0.039	0.024
PI467848	Hordeum vulgare subsp. vulgare	Antarctica 05	CULTIVAR	S	1	2	110		Brazil					3	0.015	0.001	0.933	0.05	0.001
PI467849	Hordeum vulgare subsp. vulgare	FM 437	CULTIVAR	S	1	2	114		Brazil	Rio Grande do Sul				AD	0.002	0.001	0.639	0.358	0.001
PI467850	Hordeum vulgare subsp. vulgare	Antarctica 06	CULTIVAR	S	1	2			Brazil					3	0.009	0.04	0.843	0.107	0.002
PI467851	Hordeum vulgare subsp. vulgare	FM 438	CULTIVAR	S	1	2	119		Brazil	Rio Grande do Sul				AD	0.002	0.001	0.799	0.198	0.001
PI473574	Hordeum vulgare subsp. vulgare	Abee	CULTIVAR	S	1	2	111		Canada	Alberta				3	0.011	0.002	0.98	0.001	0.006
PI47541	Hordeum vulgare subsp. vulgare	Abundio	LANDRACE	W	1			140	Iran					2	0.083	0.846	0.039	0.003	0.029
PI476311	Hordeum vulgare subsp. vulgare		BREEDING	W	1	6		133	France	Puy-de-Dome				AD	0.343	0.011	0.169	0.471	0.005
PI477781	Hordeum vulgare subsp. vulgare	UNA 8307	LANDRACE		1	6	117		Peru	Cuzco	-13.45	-72.15	3340	1	0.998	0	0	0	0
PI477792	Hordeum vulgare subsp. vulgare	UNA 8320	LANDRACE	S	9	6	105		Peru	Ancash	-9.7167	-77.4667	3583	AD	0.268	0.706	0.009	0.016	0.001
PI477796	Hordeum vulgare subsp. vulgare	UNA 8325	LANDRACE		1	6	118		Peru	Puno	-15.2333	-69.6833	3953	AD	0.729	0.034	0.026	0.075	0.136
PI477816	Hordeum vulgare subsp. vulgare	UNA 8350	LANDRACE	W	9	6		152	Peru	Puno	-15.2333	-69.6833	3953	AD	0.378	0.618	0.001	0.001	0.002
PI477836	Hordeum vulgare subsp. vulgare	UNA 8372	LANDRACE		9	6	107		Peru	Puno	-16	-69.7167	3828	AD	0.3	0.699	0.001	0.001	0.001
PI477861	Hordeum vulgare subsp. vulgare	UNA 8461	LANDRACE	W	9	6		144	Peru	Cuzco	-13.45	-72.15	3340	AD	0.36	0.635	0.003	0.002	0.001
PI478430	Hordeum vulgare subsp. vulgare	R-126	LANDRACE	S	1	2	101		Bolivia	Chuquisaca	-19.2333	-65.2	2770	5	0.001	0	0	0	0.998
PI478431	Hordeum vulgare subsp. vulgare	R-127	LANDRACE	S	1	6	110		Bolivia	Chuquisaca	-19.2333	-65.2	2770	1	0.998	0	0	0.001	0
PI48133	Hordeum vulgare subsp. vulgare	California Feed	UNCERTAIN	S	1	6	111		Australia	Victoria				1	0.997	0.001	0	0.002	0
PI48135	Hordeum vulgare subsp. vulgare	Chilean C	UNCERTAIN	S	1	6	116		Australia	Victoria				1	0.997	0.001	0	0.001	0
PI48142	Hordeum vulgare subsp. vulgare	Roseworthy Oregon	CULTIVAR	S	1	6	111		Australia	South Australia				1	0.998	0.001	0	0.001	0
PI48143	Hordeum vulgare subsp. vulgare	Sea of Azov	UNCERTAIN	S	1	6	106		Russian Federation					1	0.998	0.001	0	0.001	0
PI483048	Hordeum vulgare subsp. vulgare	Grimmet	CULTIVAR	S	1	2	110		Australia	Queensland				AD	0.334	0.006	0.624	0.023	0.013
PI485524	Hordeum vulgare subsp. vulgare	Cerise	CULTIVAR	S	1	2	110		United Kingdom	England				3	0.145	0.002	0.839	0.013	0.001
PI485530	Hordeum vulgare subsp. vulgare	Harpoon	CULTIVAR	S	1	2	116		United Kingdom	England				3	0.134	0.001	0.855	0.005	0.004
PI485536	Hordeum vulgare subsp. vulgare	RPB 421	BREEDING	S	1	2	112		United Kingdom	England				3	0.045	0.002	0.948	0.002	0.003
PI485548	Hordeum vulgare subsp. vulgare	RPB 729-77	BREEDING	W	1	2		145	United Kingdom	England				3	0.1	0.003	0.88	0.015	0.001
PI486152	Hordeum vulgare subsp. vulgare	Kyle	CULTIVAR	S	1	2	115		Zimbabwe					3	0.084	0.001	0.911	0.001	0.002
PI486153	Hordeum vulgare subsp. vulgare	Triumph	CULTIVAR	W	1	2		149	Zimbabwe					3	0.001	0	0.858	0	0.14
PI48641	Hordeum vulgare subsp. vulgare	Fidel	LANDRACE	S	1	2	102		Iran					AD	0.103	0.185	0.349	0.015	0.349
PI49154	Hordeum vulgare subsp. vulgare	Cape	UNCERTAIN	S	1	6	109		Zimbabwe	Matabeleland North	-17.9333	25.8333	772	1	0.998	0.001	0.001	0.001	0.001
PI494099	Hordeum vulgare subsp. vulgare	Summit	CULTIVAR	S	1	2	108		United States	Colorado				3	0.064	0	0.934	0.001	0.001
PI494169	Hordeum vulgare subsp. vulgare	CPI 77159	LANDRACE	W	1	2		133	Iran	East Azerbaijan				AD	0.233	0.21	0.125	0.053	0.38
PI494175	Hordeum vulgare subsp. vulgare	CPI 77165	LANDRACE	W	1	2		136	Iran	Khuzestan	32.45	48.35	143	AD	0.261	0.201	0.126	0.077	0.334
PI498431	Hordeum vulgare subsp. vulgare	Kakapo	CULTIVAR	S	1	6	120		New Zealand					AD	0.369	0.001	0.001	0.62	0.009
PI498433	Hordeum vulgare subsp. vulgare	Koreke	CULTIVAR	S	1	2	110		New Zealand					3	0.001	0	0.997	0.001	0.001
PI498434	Hordeum vulgare subsp. vulgare	Kuaka	CULTIVAR	S	1	2	113		New Zealand					3	0.001	0.001	0.997	0.001	0.001
PI498435	Hordeum vulgare subsp. vulgare	Makomako	CULTIVAR	S	1	2	113		New Zealand					3	0.112	0.001	0.842	0.002	0.043
PI498436	Hordeum vulgare subsp. vulgare	Manapou	CULTIVAR	S	1	2	111		New Zealand					3	0.058	0.002	0.935	0.001	0.005
PI498437	Hordeum vulgare subsp. vulgare	Mata	CULTIVAR	S	1	2	112		New Zealand					3	0.012	0.001	0.978	0.007	0.002
PI498438	Hordeum vulgare subsp. vulgare	Pukako	CULTIVAR	S	1	2	116		New Zealand					3	0.048	0.002	0.937	0.011	0.002
PI498439	Hordeum vulgare subsp. vulgare	Rupe	CULTIVAR	S	1	2	113		New Zealand					AD	0.205	0.001	0.69	0.1	0.004
PI498440	Hordeum vulgare subsp. vulgare	Weka	CULTIVAR	S	1	2	114		New Zealand					3	0.001	0	0.999	0	0
PI499338	Hordeum vulgare subsp. vulgare	MO B2690	BREEDING	W	1	2		138	United States	Missouri				AD	0.011	0.025	0.169	0.791	0.004
PI503489	Hordeum vulgare subsp. vulgare	Nevada	CULTIVAR	W	1	2		154	United Kingdom	England				AD	0.085	0.001	0.503	0.41	0.001
PI503501	Hordeum vulgare subsp. vulgare	RPB 5029-76	BREEDING	W	1	2		153	United Kingdom	England				AD	0.007	0.002	0.618	0.372	0.001
PI506293	Hordeum vulgare subsp. vulgare	Teo	CULTIVAR	S	1	2	110		United Kingdom	England				3	0.116	0.004	0.872	0.007	0.001
PI506295	Hordeum vulgare subsp. vulgare	NRPB 80-881	BREEDING	S	1	2	117		United Kingdom	England				3	0.079	0.001	0.918	0.001	0.001
PI506299	Hordeum vulgare subsp. vulgare	NRPB 80-2000	BREEDING	S	1	2	109		United Kingdom	England				3	0.109	0.002	0.884	0.002	0.003
PI506302	Hordeum vulgare subsp. vulgare	RPB 715-69	BREEDING	S	1	2	111		United Kingdom	England				3	0.119	0.002	0.853	0.024	0.003
PI506312	Hordeum vulgare subsp. vulgare	Oregon	CULTIVAR	W	1	2		140	United Kingdom	England				AD	0.048	0.002	0.471	0.478	0.001
PI506314	Hordeum vulgare subsp. vulgare	Torrent	CULTIVAR	W	1	2		147	United Kingdom	England				AD	0.106	0.001	0.542	0.35	0.001
PI506422	Hordeum vulgare subsp. vulgare	Celtic	CULTIVAR	W	1	6		139	France	Nord				AD	0.283	0.007	0.049	0.644	0.016
PI510559	Hordeum vulgare subsp. vulgare	Cebada con Espina	LANDRACE	S	1	6	115		Peru	Puno	-16	-69.7833	3810	1	0.998	0	0	0.001	0
PI513169	Hordeum vulgare subsp. vulgare	Jawo	LANDRACE	W	1	6		127	Pakistan	Punjab	31.1167	74.45	300	2	0.002	0.848	0.001	0.001	0.148
PI513195	Hordeum vulgare subsp. vulgare	Jawo	LANDRACE	W	1	6		129	Pakistan	Baluchistan	25.2667	63.4667	9	2	0.025	0.865	0.007	0.002	0.101
PI513197	Hordeum vulgare subsp. vulgare	Jawo	LANDRACE	W	1	6		128	Pakistan	Baluchistan	25.6667	62.1333	540	2	0.005	0.893	0.001	0.001	0.099
PI513200	Hordeum vulgare subsp. vulgare	Jawo	LANDRACE	W	1	6		131	Pakistan	Baluchistan				2	0.013	0.865	0.002	0.001	0.12
PI513205	Hordeum vulgare subsp. vulgare	Urbush	LANDRACE	S	1	6	118		Pakistan	Baluchistan	30.5333	67.0333	1600	2	0.013	0.943	0.002	0.005	0.038
PI513226	Hordeum vulgare subsp. vulgare	Jawo	LANDRACE	S	9	6	101		Pakistan	Northern Areas				2	0.001	0.998	0	0	0.001
PI525185	Hordeum vulgare subsp. vulgare	Arra	CULTIVAR	S	1	6	99		Finland					4	0.002	0.001	0.001	0.996	0.001
PI525187	Hordeum vulgare subsp. vulgare	Kilta	CULTIVAR	S	1	6	99		Finland					4	0.001	0.001	0.098	0.899	0.001
PI525199	Hordeum vulgare subsp. vulgare	Beatrice	CULTIVAR	S	1	2	109		France	Yvelines				AD	0.009	0.001	0.709	0.085	0.196
PI531889	Hordeum vulgare subsp. vulgare	1055	UNCERTAIN	S	1	6	108		Egypt					AD	0.457	0.221	0.013	0.002	0.307
PI531890	Hordeum vulgare subsp. vulgare	1092	UNCERTAIN	S	1	6	107		Egypt					AD	0.618	0.178	0.01	0.002	0.192
PI531896	Hordeum vulgare subsp. vulgare	1271	UNCERTAIN	S	1	6	108		Egypt					AD	0.599	0.188	0.031	0.003	0.178
PI531901	Hordeum vulgare subsp. vulgare	1415	UNCERTAIN	S	1	2	100		Egypt					AD	0.377	0.125	0.365	0.006	0.127
PI531913	Hordeum vulgare subsp. vulgare	1614	UNCERTAIN	S	1	6	109		Egypt	Kafr al-Sheikh				AD	0.599	0.182	0.005	0.002	0.212
PI531917	Hordeum vulgare subsp. vulgare	1692	UNCERTAIN	S	1	6	108		Egypt	Kafr al-Sheikh	31.3	31.15	7	AD	0.613	0.161	0.004	0.003	0.219
PI531937	Hordeum vulgare subsp. vulgare	2055	UNCERTAIN	S	1	6	107		Egypt	Beheira	31.4	30.4	8	AD	0.8	0.074	0.002	0.002	0.122
PI531971	Hordeum vulgare subsp. vulgare	2550	UNCERTAIN	S	1	2	108		Egypt	Minufiya				3	0.058	0.001	0.884	0.056	0.002
PI531986	Hordeum vulgare subsp. vulgare	2695	UNCERTAIN	S	1	6	110		Egypt					AD	0.466	0.212	0.005	0.003	0.314
PI531991	Hordeum vulgare subsp. vulgare	2715	UNCERTAIN	S	1	6	105		Egypt					AD	0.573	0.179	0.066	0.002	0.18
PI532000	Hordeum vulgare subsp. vulgare	2744	UNCERTAIN	S	1	6	100		Egypt					AD	0.459	0.193	0.047	0.007	0.295
PI532013	Hordeum vulgare subsp. vulgare	2794	UNCERTAIN	S	1	6	104		Egypt					AD	0.495	0.222	0.01	0.005	0.268
PI532024	Hordeum vulgare subsp. vulgare	2824	UNCERTAIN	S	1	6	104		Egypt					AD	0.407	0.191	0.039	0.002	0.361
PI537571	Hordeum vulgare subsp. vulgare	GA-25	BREEDING	W	1	6		129	United States	Georgia				4	0.019	0.148	0.001	0.83	0.002
PI539120	Hordeum vulgare subsp. vulgare	Edda	CULTIVAR	S	1	6	98		Sweden	Malmohus				4	0.002	0.004	0.006	0.987	0.001
PI548107	Hordeum vulgare subsp. vulgare	MFB 104	CULTIVAR	S	1	2	108		Hungary	Budapest				3	0.001	0	0.998	0	0
PI548112	Hordeum vulgare subsp. vulgare	Timari	CULTIVAR	W	1			153	Hungary					AD	0.002	0.002	0.226	0.768	0.002
PI548707	Hordeum vulgare subsp. vulgare	HOR 1237	UNCERTAIN	S	1	6			Albania	Librazhd	41.4167	20.5167	1331	4	0.044	0.002	0.003	0.949	0.002
PI548724	Hordeum vulgare subsp. vulgare	HOR 1804	UNCERTAIN	S	1	6	106		Afghanistan					4	0.004	0.004	0.009	0.982	0.002
PI548730	Hordeum vulgare subsp. vulgare	HOR 2768	UNCERTAIN	W	1			130	Iran	Khuzestan				AD	0.129	0.556	0.004	0.002	0.309
PI548736	Hordeum vulgare subsp. vulgare	HOR 2928	UNCERTAIN	W	1			154	Ethiopia					5	0.001	0.001	0.001	0.001	0.996
PI548757	Hordeum vulgare subsp. vulgare	HOR 3998	UNCERTAIN	S	1	6	132		Greece					AD	0.625	0.001	0.001	0.37	0.003
PI548758	Hordeum vulgare subsp. vulgare	HOR 4082	UNCERTAIN	S	1	6	117		Yemen					1	0.988	0.003	0.002	0.003	0.005
PI548760	Hordeum vulgare subsp. vulgare	HOR 4469	UNCERTAIN	S	1	2	107		Syria	Dar 'a	32.6167	36.1	512	AD	0.447	0.158	0.091	0.004	0.299
PI548761	Hordeum vulgare subsp. vulgare	Jerusalem II	CULTIVAR	S	1	2	105		Israel					AD	0.536	0.115	0.085	0.006	0.258
PI54915	Hordeum vulgare subsp. vulgare	Donnes Cyg	LANDRACE	S	1	6	85		Norway	Nordland	66.2	12.5833	12	2	0	0.999	0	0	0
PI54916	Hordeum vulgare subsp. vulgare	Maskin Cyg	CULTIVAR	S	1	6	99		Norway					4	0.001	0.001	0.001	0.997	0.001
PI55526	Hordeum vulgare subsp. vulgare	Commune A	LANDRACE	S	1	6	123		Tunisia					AD	0.281	0.005	0.079	0.634	0.002
PI559494	Hordeum vulgare subsp. vulgare	Owa	LANDRACE	S	9	6	123		Nepal	Karnali	29.25	82.25	2320	2	0.044	0.905	0.002	0.001	0.048
PI559501	Hordeum vulgare subsp. vulgare	Kalo uwa	LANDRACE	W	1	6		128	Nepal	Karnali	29.1833	82.3667	2900	AD	0.05	0.777	0.001	0.014	0.158
PI559516	Hordeum vulgare subsp. vulgare	N-2221	LANDRACE		1			125	Nepal					2	0.007	0.802	0.002	0.004	0.186
PI559518	Hordeum vulgare subsp. vulgare	N-2338	LANDRACE		1			127	Nepal					AD	0.019	0.75	0.002	0.017	0.212
PI559519	Hordeum vulgare subsp. vulgare	N-2701	LANDRACE	W	1			127	Nepal					2	0.006	0.843	0.001	0.004	0.146
PI564456	Hordeum vulgare subsp. vulgare	Rojen	CULTIVAR	S	1	6	109		Bulgaria	Plovdiv				AD	0.135	0.007	0.064	0.793	0.001
PI564461	Hordeum vulgare subsp. vulgare	Krassi	CULTIVAR	S	1	2	121		Bulgaria	Plovdiv				AD	0.004	0.001	0.715	0.221	0.059
PI564468	Hordeum vulgare subsp. vulgare	Vejen Kt-2031	CULTIVAR	S	1	6	121		Bulgaria	Plovdiv				AD	0.205	0.003	0.071	0.718	0.003
PI564477	Hordeum vulgare subsp. vulgare	Sunna	CULTIVAR	S	1	2	115		Bulgaria	Plovdiv				3	0.001	0.001	0.997	0	0.001
PI564478	Hordeum vulgare subsp. vulgare	Martonvasari MK-175	CULTIVAR	S	1	2	119		Hungary	Budapest				3	0.079	0.012	0.898	0.008	0.003
PI564487	Hordeum vulgare subsp. vulgare	Alexis	CULTIVAR	S	1	2	121		Germany	Bavaria				3	0.045	0.001	0.802	0	0.152
PI564500	Hordeum vulgare subsp. vulgare	Valluno	CULTIVAR	S	1	6	106		Bolivia					5	0	0	0	0	0.999
PI564501	Hordeum vulgare subsp. vulgare	K'ochala	CULTIVAR	S	1	6	106		Bolivia					5	0	0	0	0	0.999
PI564502	Hordeum vulgare subsp. vulgare	Nusta	CULTIVAR	S	1	2	106		Bolivia					5	0.001	0.001	0.001	0	0.997
PI564503	Hordeum vulgare subsp. vulgare	San Benito 80	CULTIVAR	S	9	6	110		Bolivia					5	0.001	0.047	0	0	0.95
PI564595	Hordeum vulgare subsp. vulgare	CT-27	LANDRACE	W	9	6		133	Bhutan	Ha	27.25	89.4167	2600	2	0.023	0.968	0.001	0.002	0.006
PI564603	Hordeum vulgare subsp. vulgare	ID-002	LANDRACE	W	1	2		136	Syria	As Suwayda'	33.1333	36.5167	730	AD	0.302	0.17	0.157	0.043	0.328
PI564613	Hordeum vulgare subsp. vulgare	ID-110	LANDRACE	W	1	2		130	Syria	Al Hasakah	36.6333	40.6333	410	AD	0.292	0.2	0.116	0.062	0.331
PI564614	Hordeum vulgare subsp. vulgare	ID-113	LANDRACE	W	1	2		131	Syria	Al Hasakah	36.7333	40.5667	420	AD	0.311	0.199	0.131	0.019	0.34
PI564616	Hordeum vulgare subsp. vulgare	ID-144	LANDRACE	W	1	2		130	Syria	Al Hasakah	36.7	40.8	410	AD	0.316	0.183	0.084	0.04	0.377
PI564620	Hordeum vulgare subsp. vulgare	ID-176	LANDRACE	W	1	2		129	Syria	Al Hasakah	36.7167	40.1833	430	AD	0.28	0.204	0.071	0.082	0.363
PI564621	Hordeum vulgare subsp. vulgare	ID-257	LANDRACE	W	1	2		136	Syria	Hamah	35.0167	36.8667	350	AD	0.354	0.212	0.104	0.026	0.304
PI564622	Hordeum vulgare subsp. vulgare	ID-260	LANDRACE	W	1	2		134	Syria	Hamah	35.05	36.55	450	AD	0.299	0.182	0.169	0.045	0.305
PI564627	Hordeum vulgare subsp. vulgare	1230-2	LANDRACE	S	9	6	104		Pakistan	Baluchistan	30.55	66.7	1380	2	0.001	0.998	0	0	0.001
PI564641	Hordeum vulgare subsp. vulgare	ID-337	LANDRACE	W	1	2		130	Syria	Hims	34.5333	37.1333	730	AD	0.37	0.209	0.129	0.008	0.284
PI564644	Hordeum vulgare subsp. vulgare	LR-107	LANDRACE	W	1	2		128	Syria					AD	0.325	0.171	0.132	0.08	0.292
PI564648	Hordeum vulgare subsp. vulgare	7012	LANDRACE	S	1	6	93		Oman		23.5	57.1667	450	AD	0.194	0.287	0.005	0.007	0.507
PI564649	Hordeum vulgare subsp. vulgare	7022	LANDRACE	S	1	6	101		Oman		23.1667	57.3333	500	1	0.866	0.028	0.103	0.002	0.001
PI564661	Hordeum vulgare subsp. vulgare	7038	LANDRACE	W	1	6		131	Oman		23.1667	57.3333	500	AD	0.148	0.431	0.002	0.002	0.416
PI564662	Hordeum vulgare subsp. vulgare	7055	LANDRACE	W	1	6		129	Oman		23.1667	57.1667	500	AD	0.178	0.399	0.002	0.001	0.419
PI564663	Hordeum vulgare subsp. vulgare	7059	LANDRACE	W	1			129	Oman		23.1667	57.1667	500	AD	0.119	0.382	0.002	0.002	0.496
PI564664	Hordeum vulgare subsp. vulgare	7075	LANDRACE	W	1	6		132	Oman		23.3333	56.6667	300	AD	0.157	0.4	0.003	0.007	0.433
PI564666	Hordeum vulgare subsp. vulgare	7089	LANDRACE	S	1	6	93		Oman		23.5833	56.5333	500	AD	0.137	0.38	0.002	0.002	0.479
PI564669	Hordeum vulgare subsp. vulgare	7398	LANDRACE	W	1	6		132	Oman		23	57.3333	500	AD	0.13	0.469	0.002	0.002	0.398
PI565598	Hordeum vulgare subsp. vulgare	Si Leng Bai Da Mai	UNCERTAIN	W	1	6		134	China	Shandong				2	0	0.999	0	0	0
PI565609	Hordeum vulgare subsp. vulgare	Dexian Mang Da Mai	UNCERTAIN	W	1	6		128	China	Shandong				2	0	0.999	0	0	0
PI565678	Hordeum vulgare subsp. vulgare	Huo Deng Mang	UNCERTAIN	W	9	6		138	China	Henan				2	0.001	0.998	0	0	0
PI565752	Hordeum vulgare subsp. vulgare	An Da Pi 2 Hao	UNCERTAIN	S	1	6	106		China	Heilongjiang				4	0.001	0.001	0	0.998	0
PI565786	Hordeum vulgare subsp. vulgare	Hua Chuan Pi 4 Hao	UNCERTAIN	S	1	6	108		China	Heilongjiang				4	0.002	0.019	0.001	0.977	0.001
PI565805	Hordeum vulgare subsp. vulgare	Fu Rui	UNCERTAIN	S	1	6	113		China	Heilongjiang				4	0.002	0.008	0.001	0.987	0.003
PI565826	Hordeum vulgare subsp. vulgare	Liao Yang Zai Lai	UNCERTAIN	S	1	6	109		China	Liaoning				4	0.002	0.027	0.001	0.967	0.003
PI565916	Hordeum vulgare subsp. vulgare	281 Da Mai	UNCERTAIN	S	1	6	109		China	Jiangsu				AD	0.005	0.597	0.001	0.396	0.001
PI565957	Hordeum vulgare subsp. vulgare	Pu Jiang Mi Mai Er	UNCERTAIN	W	9	6		125	China	Zhejiang				2	0	0.999	0	0	0
PI566019	Hordeum vulgare subsp. vulgare	San Yue Huang	UNCERTAIN	W	9	6		131	China	Hunan				2	0.001	0.999	0	0	0
PI566112	Hordeum vulgare subsp. vulgare	Da Mai	UNCERTAIN	S	1	6	107		China	Shanxi				2	0	0.999	0	0	0
PI566140	Hordeum vulgare subsp. vulgare	Pi Da Mai	UNCERTAIN	S	1	6	107		China	Shanxi				2	0.001	0.997	0.001	0.001	0
PI566171	Hordeum vulgare subsp. vulgare	Mao Da Mai	UNCERTAIN	W	1	6		140	China	Shanxi				2	0	0.999	0	0	0
PI566177	Hordeum vulgare subsp. vulgare	Huo Shao Tou	UNCERTAIN	W	9	6		130	China	Shanxi				2	0	0.999	0	0	0
PI566183	Hordeum vulgare subsp. vulgare	Feng Ai Er Leng	UNCERTAIN	W	1	2		127	China	Shanghai				AD	0.004	0.562	0.33	0.102	0.003
PI566222	Hordeum vulgare subsp. vulgare	ZDM 2760	UNCERTAIN	W	1	6		134	China	Zhejiang				2	0	0.999	0	0	0
PI566242	Hordeum vulgare subsp. vulgare	Pu Jiang Di Ji Hong	UNCERTAIN	W	1	6		131	China	Zhejiang				2	0	0.999	0	0	0
PI566268	Hordeum vulgare subsp. vulgare	ZDM 2901	UNCERTAIN	W	1	6		132	China	Zhejiang				2	0.001	0.999	0	0	0
PI566288	Hordeum vulgare subsp. vulgare	Ci Xi Liu Leng Tou	UNCERTAIN	W	1	6		131	China	Zhejiang				2	0.001	0.999	0	0	0
PI566336	Hordeum vulgare subsp. vulgare	ZDM 3023	UNCERTAIN	W	1	6		130	China	Zhejiang				2	0	0.999	0	0	0
PI566374	Hordeum vulgare subsp. vulgare	ZDM 3231	UNCERTAIN	W	9	6		137	China	Zhejiang				2	0	0.999	0	0	0
PI566497	Hordeum vulgare subsp. vulgare	Lu Quan 5 Hao	UNCERTAIN	S	1	6	102		China	Yunnan				AD	0.267	0.002	0.11	0.494	0.127
PI566574	Hordeum vulgare subsp. vulgare	E Liang 3040	UNCERTAIN	S	1	2	102		China	Hubei				AD	0.008	0.038	0.551	0.348	0.054
PI57015	Hordeum vulgare subsp. vulgare	FLE No. B68	LANDRACE	S	1	2	105		Iraq					AD	0.184	0.289	0.074	0.082	0.37
PI57047	Hordeum vulgare subsp. vulgare	30	LANDRACE	W	1	6		136	Algeria		33.1	6.0667	73	1	0.996	0.002	0.001	0.001	0.001
PI57048	Hordeum vulgare subsp. vulgare	33	LANDRACE	W	1	6		136	Algeria		33.1	6.0667	73	1	0.995	0.001	0.001	0.001	0.002
PI57057	Hordeum vulgare subsp. vulgare	46	LANDRACE	S	1	6	105		Algeria	Biskra	34.85	5.7333	114	1	0.997	0.001	0	0.001	0.001
PI57065	Hordeum vulgare subsp. vulgare	Bargiers	LANDRACE	S	1	2	111		Algeria	Alger	36.75	3.05	172	3	0.009	0.006	0.955	0.002	0.027
PI57089	Hordeum vulgare subsp. vulgare	CI 3230	LANDRACE	S	9	6	119		China	Hubei	30.5833	114.317	25	2	0.001	0.998	0	0	0
PI57095	Hordeum vulgare subsp. vulgare	CI 3347	LANDRACE	S	1	2	107		Georgia					AD	0.004	0.047	0.556	0.118	0.275
PI57097	Hordeum vulgare subsp. vulgare	CI 3346	LANDRACE	W	1	6		146	Georgia					AD	0.16	0.367	0.178	0.096	0.2
PI57098	Hordeum vulgare subsp. vulgare	CI 3348	LANDRACE	W	1	6		145	Georgia					AD	0.016	0.335	0.208	0.211	0.231
PI57099	Hordeum vulgare subsp. vulgare	CI 3349	LANDRACE	S	1	2	105		Georgia					AD	0.091	0.201	0.346	0.018	0.344
PI57106	Hordeum vulgare subsp. vulgare	CI 3356	LANDRACE	W	1	6		145	Georgia					AD	0.135	0.774	0.066	0.022	0.004
PI572573	Hordeum vulgare subsp. vulgare	JM-3988	LANDRACE	S	1	6	105		Israel	West Bank	32	35.0667	425	1	0.907	0.05	0.001	0.021	0.021
PI572588	Hordeum vulgare subsp. vulgare	Ali	CULTIVAR	S	1	6	108		China	Shaanxi				AD	0.303	0.025	0.061	0.482	0.13
PI572592	Hordeum vulgare subsp. vulgare	Dan No. 1	CULTIVAR	W	9	6		140	China	Shaanxi				2	0.003	0.993	0.001	0.001	0.002
PI572604	Hordeum vulgare subsp. vulgare	BHS 254	CULTIVAR	S	9	6	100		India	Himachal Pradesh				5	0.005	0.083	0.002	0.001	0.909
PI57296	Hordeum vulgare subsp. vulgare	CI 3412	LANDRACE	S	1	6	119		China	Liaoning	42.3	123.817	57	2	0	0.999	0	0	0
PI573591	Hordeum vulgare subsp. vulgare	Podol'skij 8	CULTIVAR	S	1	2	111		Ukraine	Vinnytsya				3	0.012	0.001	0.983	0.003	0.001
PI573594	Hordeum vulgare subsp. vulgare	Auksiniaj 3	CULTIVAR	S	1	2	111		Lithuania					3	0.001	0.001	0.996	0.001	0.001
PI573598	Hordeum vulgare subsp. vulgare	Odesskij 100	CULTIVAR	S	1	2	107		Ukraine	Odesa				3	0.013	0.003	0.916	0.026	0.042
PI573601	Hordeum vulgare subsp. vulgare	Prikumskij 26	CULTIVAR	W	1	6		144	Russian Federation	Stavropol				4	0.041	0.007	0.034	0.916	0.001
PI573608	Hordeum vulgare subsp. vulgare	Gintariniaj	CULTIVAR	S	1	2	108		Lithuania					3	0.002	0.001	0.993	0.003	0.002
PI573610	Hordeum vulgare subsp. vulgare	WIR 4697	LANDRACE	S	1	2	110		Armenia					AD	0.06	0.195	0.273	0.183	0.288
PI573611	Hordeum vulgare subsp. vulgare	WIR 25662	UNCERTAIN	S	1	2	110		Cameroon					AD	0.159	0.001	0.719	0.116	0.005
PI573617	Hordeum vulgare subsp. vulgare	Abava	CULTIVAR	S	1	2	113		Latvia					3	0.001	0.002	0.875	0.12	0.001
PI573659	Hordeum vulgare subsp. vulgare	SN-8	LANDRACE	S	1	2	105		Georgia		43.05	42.5833	1450	AD	0.071	0.282	0.262	0.098	0.287
PI573660	Hordeum vulgare subsp. vulgare	SN-11	LANDRACE	S	1	2	104		Georgia		43.0333	42.8167	1600	AD	0.012	0.31	0.265	0.108	0.305
PI573661	Hordeum vulgare subsp. vulgare	AR 9610/82	LANDRACE	S	1	2	102		Georgia		43.0333	42.8333	1500	AD	0.046	0.268	0.272	0.107	0.308
PI573662	Hordeum vulgare subsp. vulgare	SN-26	LANDRACE	S	1	2	104		Georgia		43.05	42.8	1618	AD	0.048	0.258	0.283	0.109	0.302
PI573663	Hordeum vulgare subsp. vulgare	SN-33	LANDRACE	S	1	2	107		Georgia		43	42.6167	1350	AD	0.027	0.247	0.26	0.14	0.326
PI573668	Hordeum vulgare subsp. vulgare	SN-71	LANDRACE	S	1	2	106		Georgia		43.05	42.7333	1446	AD	0.012	0.303	0.28	0.099	0.306
PI573675	Hordeum vulgare subsp. vulgare	SN-1056	LANDRACE	S	1	2	105		Georgia		43	42.6167	1466	AD	0.045	0.285	0.255	0.121	0.294
PI573682	Hordeum vulgare subsp. vulgare	SN-2092a	LANDRACE	S	1	2	110		Georgia		42.6333	45.1	2284	AD	0.037	0.271	0.3	0.076	0.316
PI573687	Hordeum vulgare subsp. vulgare	SN-2158	LANDRACE	S	1	2	99		Georgia		42.4	45.1167	1650	AD	0.065	0.241	0.305	0.108	0.28
PI573702	Hordeum vulgare subsp. vulgare	SN-2701	LANDRACE	S	1	2	104		Georgia		41.9333	44.7333	600	AD	0.074	0.213	0.327	0.088	0.298
PI573703	Hordeum vulgare subsp. vulgare	SN-2738a	LANDRACE	S	1	2	104		Georgia		41.7167	42.9833	1450	AD	0.092	0.192	0.296	0.064	0.356
PI573760	Hordeum vulgare subsp. vulgare	RNB-3	LANDRACE	S		6	104		Nepal	Sagarmatha	27.75	86.75	3550	2	0.002	0.996	0.001	0.001	0.001
PI573786	Hordeum vulgare subsp. vulgare	RNB-29	LANDRACE	S		6	108		Nepal	Janakpur	27.4167	86.0833	2150	2	0.005	0.989	0.001	0.003	0.002
PI573792	Hordeum vulgare subsp. vulgare	RNB-35	LANDRACE	W	9	6		129	Nepal	Janakpur	27.4167	86.0833	2320	2	0.018	0.93	0.002	0.002	0.048
PI573802	Hordeum vulgare subsp. vulgare	RNB-45	LANDRACE	S	9	6	105		Nepal	Sagarmatha	27.8333	86.25	2050	2	0.046	0.949	0.001	0.001	0.003
PI573817	Hordeum vulgare subsp. vulgare	RNB-67	LANDRACE	W	9	6		125	Nepal	Seti	29.25	80.9167	1163	2	0.061	0.927	0.001	0.004	0.008
PI573864	Hordeum vulgare subsp. vulgare	RNB-118	LANDRACE	S	9	6	98		Nepal	Dhawalagiri	28.5833	83.3333	1850	2	0.058	0.919	0.001	0.005	0.018
PI573926	Hordeum vulgare subsp. vulgare	RNB-180	LANDRACE	W	9	6		127	Nepal	Seti	29.6667	81.25	2347	2	0.022	0.916	0.001	0.014	0.047
PI573953	Hordeum vulgare subsp. vulgare	RNB-208	LANDRACE	W	9	6		125	Nepal	Mahakali	29.5	80.5833	1890	2	0.048	0.934	0.001	0.007	0.01
PI573967	Hordeum vulgare subsp. vulgare	RNB-225	LANDRACE	W	9	6		128	Nepal	Rapti	28.4167	82.75	1800	2	0.102	0.826	0.001	0.004	0.067
PI573969	Hordeum vulgare subsp. vulgare	RNB-227	LANDRACE	W	9	6		131	Nepal	Rapti	28.4167	82.75	2000	2	0.084	0.876	0.001	0.005	0.035
PI573977	Hordeum vulgare subsp. vulgare	RNB-235	LANDRACE	W	9	6		128	Nepal	Rapti	28.4167	82.75	2000	2	0.066	0.878	0.001	0.005	0.05
PI573982	Hordeum vulgare subsp. vulgare	RNB-240	LANDRACE	W	9	6		128	Nepal	Rapti	28.75	82.5833	3286	2	0.095	0.836	0.001	0.004	0.064
PI573985	Hordeum vulgare subsp. vulgare	RNB-244	LANDRACE	S	9	6	100		Nepal	Rapti	28.75	82.5833	3286	2	0.066	0.908	0.001	0.018	0.007
PI574003	Hordeum vulgare subsp. vulgare	RNB-264	LANDRACE	S	9	6	101		Nepal	Seti	29.5	81.5	2633	2	0.031	0.963	0.001	0.002	0.003
PI574033	Hordeum vulgare subsp. vulgare	RNB-296	LANDRACE	W	9	6			Nepal	Sagarmatha	27.25	86.8333	1585	2	0.003	0.991	0.001	0.001	0.003
PI574062	Hordeum vulgare subsp. vulgare	RNB-331	LANDRACE	W	9	6		131	Nepal	Sagarmatha	27.75	86.75	2727	2	0.002	0.98	0.001	0.001	0.016
PI574067	Hordeum vulgare subsp. vulgare	RNB-338	LANDRACE	W	9	6		129	Nepal	Sagarmatha	27.75	86.75	2424	2	0.003	0.994	0.001	0.001	0.002
PI574081	Hordeum vulgare subsp. vulgare	RNB-361	LANDRACE	W	9	6		125	Nepal	Bheri	28.8333	82.25	1896	2	0.039	0.897	0.001	0.002	0.061
PI574085	Hordeum vulgare subsp. vulgare	RNB-367	LANDRACE	W	9	6		131	Nepal	Mechi	26.9167	87.9167	1081	2	0.057	0.931	0.005	0.002	0.006
PI574089	Hordeum vulgare subsp. vulgare	RNB-373	LANDRACE	S	9	6	101		Nepal	Mechi	26.9167	87.9167	1081	AD	0.083	0.658	0.009	0.184	0.066
PI574091	Hordeum vulgare subsp. vulgare	RNB-376	LANDRACE	S	9	2	107		Nepal	Mechi	26.9167	87.9167	1081	2	0.029	0.901	0.001	0.016	0.052
PI574094	Hordeum vulgare subsp. vulgare	RNB-379	LANDRACE	S	9	6	106		Nepal	Mechi	26.9167	87.9167	1081	2	0.058	0.869	0.001	0.011	0.061
PI574292	Hordeum vulgare subsp. vulgare	NSGC 1147	LANDRACE	W	9	6		134	Bhutan	Wangdue Phodrang	27.5333	90.1667	2135	2	0.016	0.969	0.003	0.002	0.01
PI574302	Hordeum vulgare subsp. vulgare	PRC-91-SB-7	BREEDING	S	1	2	99		China	Jiangsu				AD	0.085	0.07	0.664	0.174	0.007
PI574343	Hordeum vulgare subsp. vulgare	15050	UNCERTAIN	S	1	2	105		Saudi Arabia					AD	0.305	0.073	0.004	0.002	0.616
PI57752	Hordeum vulgare subsp. vulgare	Good Delta	LANDRACE	S	1	6	107		Egypt	Sharqiya				AD	0.545	0.165	0.015	0.047	0.228
PI57958	Hordeum vulgare subsp. vulgare	Hoshiarpur	LANDRACE	S	1	6	114		Pakistan	Punjab	31.4167	73.0833	186	2	0.003	0.86	0.002	0.003	0.132
PI58057	Hordeum vulgare subsp. vulgare	260	LANDRACE	W	1	6		154	Spain					1	0.862	0.002	0.028	0.105	0.003
PI583666	Hordeum vulgare subsp. vulgare	Era	CULTIVAR	W	1	6		136	United States	Texas				AD	0.146	0.155	0.002	0.696	0.001
PI584507	Hordeum vulgare subsp. vulgare	Kold	CULTIVAR	W	1	6		151	United States	Oregon				AD	0.017	0.001	0.199	0.779	0.003
PI584766	Hordeum vulgare subsp. vulgare	Q21861	BREEDING	S	1	2	107		Australia	Western Australia				AD	0.068	0.135	0.549	0.246	0.001
PI584785	Hordeum vulgare subsp. vulgare	GSM-10	LANDRACE	W	1			127	Iraq					AD	0.31	0.194	0.113	0.082	0.3
PI584786	Hordeum vulgare subsp. vulgare	GSM-11	LANDRACE	S	1	6	107		Iraq					AD	0.464	0.238	0.029	0.06	0.209
PI584788	Hordeum vulgare subsp. vulgare	GSM-18	LANDRACE	W	1			131	Iraq					AD	0.133	0.641	0.005	0.018	0.203
PI584803	Hordeum vulgare subsp. vulgare	Birgitta	CULTIVAR	S	1	2	119		Sweden	Malmohus				AD	0.001	0.001	0.762	0.235	0.001
PI584850	Hordeum vulgare subsp. vulgare	Jeff	CULTIVAR	W	1			138	France	Oise				AD	0.087	0.003	0.518	0.392	0.001
PI584851	Hordeum vulgare subsp. vulgare	Pastoral	CULTIVAR	W	1	2		154	France					AD	0.011	0.001	0.279	0.708	0.001
PI584852	Hordeum vulgare subsp. vulgare	Scala	CULTIVAR	W	1	2		138	France	Yvelines				AD	0.173	0.003	0.431	0.39	0.004
PI584855	Hordeum vulgare subsp. vulgare	Priver	CULTIVAR	S	1	2	124		France					AD	0.071	0.001	0.624	0.304	0.001
PI584856	Hordeum vulgare subsp. vulgare	Pani	CULTIVAR	W	1	2		141	France					AD	0.027	0.002	0.426	0.544	0.002
PI584867	Hordeum vulgare subsp. vulgare	Escourgeon de Vendee	CULTIVAR	S	1	6	126		France					AD	0.147	0.001	0.155	0.695	0.001
PI584868	Hordeum vulgare subsp. vulgare	Baraka	CULTIVAR	W	1			146	France					AD	0.282	0.001	0.32	0.395	0.001
PI584874	Hordeum vulgare subsp. vulgare	Jennifer	CULTIVAR	W	1	2		151	France					AD	0.111	0.001	0.545	0.342	0.001
PI584875	Hordeum vulgare subsp. vulgare	Podium	CULTIVAR	W	1			136	France					AD	0.231	0.004	0.413	0.349	0.003
PI584886	Hordeum vulgare subsp. vulgare	Motan	CULTIVAR	S	1	6	134		France	Herault				AD	0.204	0.003	0.332	0.443	0.019
PI584889	Hordeum vulgare subsp. vulgare	Metro	CULTIVAR	W	1	2		154	France	Yvelines				AD	0.118	0.003	0.393	0.485	0.001
PI584897	Hordeum vulgare subsp. vulgare	Sentinel	CULTIVAR	W	1			145	France					AD	0.252	0.002	0.005	0.739	0.003
PI584900	Hordeum vulgare subsp. vulgare	Music	CULTIVAR	W	1	2		146	France					AD	0.09	0.002	0.453	0.455	0.001
PI584902	Hordeum vulgare subsp. vulgare	Katy	CULTIVAR	W	1			159	France	Nord				AD	0.039	0.003	0.555	0.403	0.001
PI584904	Hordeum vulgare subsp. vulgare	Escourgeon Extra Hatif	CULTIVAR	S	1	6	134		France					AD	0.743	0.001	0.025	0.231	0
PI584906	Hordeum vulgare subsp. vulgare	Dunois	CULTIVAR	F	1				France					AD	0.28	0.002	0.341	0.376	0.001
PI584939	Hordeum vulgare subsp. vulgare	Ai Gan Qi	CULTIVAR	S	9	6	108		China	Beijing				2	0	0.998	0	0.001	0
PI584954	Hordeum vulgare subsp. vulgare	Hu Mai 4 Hao	CULTIVAR	S	1	2	99		China	Beijing				AD	0.006	0.171	0.507	0.308	0.008
PI584962	Hordeum vulgare subsp. vulgare	Mi Mai 114	LANDRACE	S	9	2	99		China	Zhejiang				AD	0.003	0.422	0.381	0.192	0.002
PI584963	Hordeum vulgare subsp. vulgare	Mu Dan Qing Ke	LANDRACE	S	9	6	102		China	Gansu				2	0.001	0.997	0.001	0.001	0
PI584971	Hordeum vulgare subsp. vulgare	Si Leng Bai Da Mai	LANDRACE	S	1	6	113		China	Qinghai				2	0.001	0.998	0	0	0
PI584973	Hordeum vulgare subsp. vulgare	Ta Cheng Er Leng	LANDRACE	S	1	2	110		China	Xinjiang				AD	0.005	0.083	0.459	0.416	0.037
PI584974	Hordeum vulgare subsp. vulgare	Ta Cheng Xian Da Mai	LANDRACE	S	1	6	108		China	Xinjiang				2	0.002	0.996	0	0.001	0.001
PI584975	Hordeum vulgare subsp. vulgare	Ta Da Mai	LANDRACE	F	1	6			China	Hebei				2	0.001	0.998	0	0	0
PI584977	Hordeum vulgare subsp. vulgare	Tai Yuan Liu Cao Da Mai	LANDRACE	S	1	6	118		China	Shanxi				2	0.001	0.999	0	0	0
PI584978	Hordeum vulgare subsp. vulgare	Tian Jin 1 Hao	CULTIVAR	S	9	6	108		China	Beijing				2	0	0.999	0	0	0
PI584979	Hordeum vulgare subsp. vulgare	Tong Bei Pi 1 Hao	CULTIVAR	S	1	6	105		China	Beijing				4	0.001	0.002	0	0.996	0.001
PI586961	Hordeum vulgare subsp. vulgare	Giza 127	CULTIVAR	S	1	6	116		Egypt	Giza				2	0.001	0.998	0	0	0
PI5873	Hordeum vulgare subsp. vulgare	Middle Barley	LANDRACE	S	1	2	118		Germany	Bavaria	49.95	10.0833	249	AD	0.021	0.009	0.738	0.23	0.002
PI5903	Hordeum vulgare subsp. vulgare	Bohemian	CULTIVAR	F	1				Czech Republic	North Bohemia	50.3333	13.55	296	AD	0.006	0.001	0.797	0.185	0.011
PI591876	Hordeum vulgare subsp. vulgare	HOR 10742	LANDRACE	S	1	6	108		Georgia		42.65	45.15	1400	4	0.006	0.087	0.002	0.866	0.039
PI591926	Hordeum vulgare subsp. vulgare	Arapiles	CULTIVAR	S	1	2	113		Australia	Victoria				3	0.078	0.004	0.908	0.008	0.002
PI591928	Hordeum vulgare subsp. vulgare	Kaputar	CULTIVAR	S	1	2	109		Australia	New South Wales				3	0.059	0.017	0.825	0.002	0.097
PI591958	Hordeum vulgare subsp. vulgare	Trigo Biasa	LANDRACE	S	9	6	107		Indonesia	Java				2	0.018	0.976	0.001	0.003	0.002
PI592167	Hordeum vulgare subsp. vulgare	Tay	CULTIVAR	S	1	2	117		United Kingdom	Scotland				3	0.002	0.001	0.934	0.062	0.001
PI592169	Hordeum vulgare subsp. vulgare	Regent	CULTIVAR	S	1	2	117		United Kingdom	Wales				3	0.08	0.002	0.867	0.001	0.05
PI592170	Hordeum vulgare subsp. vulgare	Raglan	CULTIVAR	S	1	2	117		United Kingdom	Wales				3	0.011	0.01	0.819	0.099	0.061
PI592172	Hordeum vulgare subsp. vulgare	Donan	CULTIVAR	S	1	2	122		United Kingdom	Scotland				3	0.002	0.001	0.958	0.001	0.038
PI592173	Hordeum vulgare subsp. vulgare	Doubloon	CULTIVAR	S	1	2	114		United Kingdom	Wales				3	0.097	0.001	0.89	0.003	0.009
PI592188	Hordeum vulgare subsp. vulgare	Crescent	CULTIVAR	S	1	2	114		United Kingdom	Wales				3	0.081	0.006	0.873	0.023	0.017
PI592196	Hordeum vulgare subsp. vulgare	Jem	CULTIVAR	S	1	2	110		United Kingdom					3	0.037	0.005	0.828	0.002	0.128
PI592203	Hordeum vulgare subsp. vulgare	Bluebird	CULTIVAR	W	1			159	United Kingdom	England				AD	0.021	0.003	0.565	0.409	0.002
PI592207	Hordeum vulgare subsp. vulgare	Argonaut	CULTIVAR	W	1			157	United Kingdom	England				AD	0.071	0.002	0.635	0.291	0.001
PI592208	Hordeum vulgare subsp. vulgare	Wensun	CULTIVAR	W	1	2		148	United Kingdom	England				AD	0.075	0.002	0.477	0.445	0.001
PI592224	Hordeum vulgare subsp. vulgare	Jade	CULTIVAR	W	1	2		144	United Kingdom	England				AD	0.075	0.002	0.474	0.448	0.001
PI592231	Hordeum vulgare subsp. vulgare	Target	CULTIVAR	W	1	2		142	United Kingdom	England				AD	0.122	0.002	0.424	0.451	0.001
PI592239	Hordeum vulgare subsp. vulgare	Gypsy	CULTIVAR	W	1	2		154	United Kingdom	England				AD	0.049	0.003	0.629	0.318	0.001
PI592240	Hordeum vulgare subsp. vulgare	Patriot	CULTIVAR	S	1	2	122		United Kingdom	England				AD	0.129	0.001	0.518	0.352	0.001
PI592250	Hordeum vulgare subsp. vulgare	Totem	CULTIVAR	S	1	2	112		United Kingdom	England				3	0.006	0.001	0.925	0.002	0.066
PI592261	Hordeum vulgare subsp. vulgare	Elliot	CULTIVAR	S	1	2	116		United Kingdom	Scotland				3	0.003	0.001	0.863	0.001	0.132
PI592267	Hordeum vulgare subsp. vulgare	Findhorn	CULTIVAR	S	1	2	122		United Kingdom	Scotland				3	0.002	0.001	0.948	0.049	0.001
PI592271	Hordeum vulgare subsp. vulgare	Coronet	CULTIVAR	S	1	2	126		United Kingdom	England				3	0.005	0.001	0.846	0.001	0.148
PI592275	Hordeum vulgare subsp. vulgare	D.K.S. Binder	CULTIVAR	S	1	2	126		United Kingdom	England				AD	0.124	0.011	0.779	0.045	0.04
PI592276	Hordeum vulgare subsp. vulgare	Fusilier	CULTIVAR	S	1	2	108		United Kingdom	England				AD	0.124	0.001	0.699	0.173	0.003
PI592277	Hordeum vulgare subsp. vulgare	Iceni	CULTIVAR	S	1	2	109		United Kingdom	England				AD	0.024	0.005	0.612	0.357	0.002
PI592282	Hordeum vulgare subsp. vulgare	Merchant	CULTIVAR	S	1	2	110		United Kingdom	England				3	0.065	0.003	0.914	0.001	0.017
PI592287	Hordeum vulgare subsp. vulgare	Fallon	CULTIVAR	W	1	2		150	United Kingdom					AD	0.117	0.001	0.496	0.385	0.001
PI592797	Hordeum vulgare subsp. vulgare	AC Stacey	CULTIVAR	S	1	6	106		Canada	Alberta				AD	0.331	0.003	0.213	0.45	0.003
PI595789	Hordeum vulgare subsp. vulgare	88Ab536-B	BREEDING	S	1	6	108		United States	Idaho				4	0.001	0.148	0	0.831	0.019
PI599621	Hordeum vulgare subsp. vulgare	Atlas	CULTIVAR	S	1	2	123		Czech Republic					3	0.012	0.015	0.969	0.002	0.002
PI599622	Hordeum vulgare subsp. vulgare	Safir	CULTIVAR	S	1	2	117		Czech Republic					3	0.002	0.051	0.946	0.001	0.001
PI599625	Hordeum vulgare subsp. vulgare	Krystal	CULTIVAR	S	1	2	122		Czech Republic					3	0.001	0	0.998	0	0
PI599627	Hordeum vulgare subsp. vulgare	Rubin	CULTIVAR	S	1	2	121		Czech Republic					3	0.003	0.002	0.823	0.001	0.172
PI599628	Hordeum vulgare subsp. vulgare	Horal	CULTIVAR	S	1	2	122		Slovakia					3	0.036	0.001	0.96	0.002	0.001
PI599633	Hordeum vulgare subsp. vulgare	Jarek	CULTIVAR	S	1	2	122		Czech Republic	South Moravia				3	0.106	0.003	0.882	0.001	0.008
PI599637	Hordeum vulgare subsp. vulgare	Malvaz	CULTIVAR	S	1	2	124		Czech Republic					AD	0.113	0.004	0.756	0.001	0.126
PI599640	Hordeum vulgare subsp. vulgare	Heran	CULTIVAR	S	1	2	119		Czech Republic					AD	0.009	0.03	0.784	0.001	0.177
PI599649	Hordeum vulgare subsp. vulgare	Amulet	CULTIVAR	S	1	2	122		Czech Republic	Central Bohemia				3	0.051	0.002	0.807	0.001	0.139
PI599650	Hordeum vulgare subsp. vulgare	Primus	CULTIVAR	S	1	2	118		Czech Republic					3	0.086	0.012	0.886	0.001	0.014
PI599656	Hordeum vulgare subsp. vulgare	NSGC 6416	UNCERTAIN	S	1	2	122		China	Xinjiang	46.5667	83.6	548	3	0.002	0.001	0.95	0.001	0.046
PI599659	Hordeum vulgare subsp. vulgare	Bonus	CULTIVAR	S	1	2	106		Nepal					3	0.021	0.001	0.861	0.115	0.002
PI601065	Hordeum vulgare subsp. vulgare	401	CULTIVAR	S	1	6	109		United States	California				AD	0.288	0.17	0.011	0.335	0.196
PI60205	Hordeum vulgare subsp. vulgare	CI 3202	LANDRACE	S	9	6	117		China	Xizang	31.75	80.3667	3060	2	0.001	0.995	0	0.001	0.003
PI604775	Hordeum vulgare subsp. vulgare	Lud	CULTIVAR	S	1	2	111		United Kingdom	England				3	0.121	0.003	0.862	0.006	0.009
PI605472	Hordeum vulgare subsp. vulgare	Garnet	CULTIVAR	S	1	2	112		United States	Idaho				3	0.001	0.003	0.936	0.059	0.001
PI605699	Hordeum vulgare subsp. vulgare	Mahigan	CULTIVAR	S	1	6	105		Canada	Alberta				AD	0.208	0.075	0.147	0.448	0.122
PI606305	Hordeum vulgare subsp. vulgare	15022	LANDRACE	S	1	2	94		Saudi Arabia		18.2333	42.5167	2192	AD	0.144	0.07	0.035	0.018	0.732
PI606311	Hordeum vulgare subsp. vulgare	15077	LANDRACE	S	1	2	107		Saudi Arabia		21.2667	40.4167	1669	AD	0.32	0.038	0.039	0.01	0.594
PI60663	Hordeum vulgare subsp. vulgare	1921-07	LANDRACE	S	1	6	103		Libya	Tarabulus	32.8833	13.1667	16	1	0.827	0.123	0.003	0.001	0.046
PI60679	Hordeum vulgare subsp. vulgare	Vagabond	LANDRACE	S	1	2	105		Egypt	Giza	30.0167	31.2167	44	AD	0.009	0.763	0.002	0.007	0.22
PI60694	Hordeum vulgare subsp. vulgare	Kober	LANDRACE	S	1	2	114		Ethiopia					5	0	0	0	0	0.999
PI60701	Hordeum vulgare subsp. vulgare	Sinai	LANDRACE	S	1	2	107		Egypt	Sinai				1	0.844	0.004	0.027	0.002	0.123
PI608667	Hordeum vulgare subsp. vulgare	UC 937	CULTIVAR	S	1	6	109		United States	California				AD	0.304	0.098	0.007	0.454	0.137
PI608763	Hordeum vulgare subsp. vulgare	Washonupana	CULTIVAR	S		2	118		United States	Montana				AD	0.009	0.051	0.585	0.139	0.216
PI610229	Hordeum vulgare subsp. vulgare	Zang Qing 85	CULTIVAR	S	9	6	109		China	Xizang				2	0.001	0.997	0	0.001	0.001
PI610230	Hordeum vulgare subsp. vulgare	Zang Qing 148	CULTIVAR	S	9	6	109		China	Xizang				2	0.001	0.995	0	0.001	0.002
PI610233	Hordeum vulgare subsp. vulgare	Zang Qing 3179	CULTIVAR	S	9	6	105		China	Xizang				2	0.001	0.997	0	0	0.001
PI611139	Hordeum vulgare subsp. vulgare	Niska	CULTIVAR	S	1	6	101		Canada	Alberta				AD	0.024	0.08	0.215	0.491	0.19
PI611472	Hordeum vulgare subsp. vulgare	Martonvasari 50	CULTIVAR	S	1	2	107		Hungary	Budapest				3	0.005	0.003	0.85	0.14	0.001
PI611473	Hordeum vulgare subsp. vulgare	Martonvasari 35	CULTIVAR	S	1		129		Hungary	Budapest				4	0.007	0.001	0.002	0.99	0.001
PI611480	Hordeum vulgare subsp. vulgare	20	UNCERTAIN	S	1	2	116		Korea, North					AD	0.011	0.003	0.791	0.188	0.007
PI611491	Hordeum vulgare subsp. vulgare	Ai Jiau Or Lin Le Mai	LANDRACE	S	9				China	Zhejiang				AD	0.001	0.646	0.214	0.137	0.002
PI611493	Hordeum vulgare subsp. vulgare	Shi In No. 2	CULTIVAR	S	1		90		China	Zhejiang				AD	0.046	0.648	0.002	0.303	0.001
PI611502	Hordeum vulgare subsp. vulgare	Arkhangel'skii Mestnyi	CULTIVAR	S	1	6	101		Russian Federation	Arkhangelsk				4	0.001	0.001	0.001	0.996	0.001
PI611503	Hordeum vulgare subsp. vulgare	Akhaltesli Mestnyi	CULTIVAR	S	1	2	106		Georgia					AD	0.082	0.202	0.284	0.17	0.262
PI611511	Hordeum vulgare subsp. vulgare	Vestnik	CULTIVAR	S	1	2	110		Ukraine	Odesa				AD	0.005	0.083	0.748	0.135	0.028
PI611512	Hordeum vulgare subsp. vulgare	Viking	CULTIVAR	S	1	2	112		Russian Federation	Kirov				3	0.004	0.002	0.859	0.134	0.001
PI611513	Hordeum vulgare subsp. vulgare	Vinnitskii 3	CULTIVAR	S	1	2	109		Ukraine	Vinnytsya				3	0.001	0	0.997	0.001	0.001
PI611526	Hordeum vulgare subsp. vulgare	Dneprovskii 425	CULTIVAR	S	1	2	92		Ukraine	Dnipropetrovsk				AD	0.047	0.113	0.571	0.073	0.196
PI611527	Hordeum vulgare subsp. vulgare	Dneprovskii 435	CULTIVAR	S	1	2	114		Ukraine	Dnipropetrovsk				3	0.001	0	0.998	0	0
PI611534	Hordeum vulgare subsp. vulgare	Zhodinskii 5	CULTIVAR	S	1	2	112		Belarus					AD	0.089	0.044	0.763	0.102	0.001
PI611536	Hordeum vulgare subsp. vulgare	Jogeva	CULTIVAR	S	1	2	111		Estonia					3	0	0	0.999	0	0
PI611548	Hordeum vulgare subsp. vulgare	Lutskii	CULTIVAR	S	1	2	117		Ukraine	Volyn				3	0.001	0	0.998	0.001	0
PI611555	Hordeum vulgare subsp. vulgare	Novoomskii	CULTIVAR	S	1	2	108		Russian Federation	Omsk				AD	0.007	0.107	0.549	0.222	0.114
PI611562	Hordeum vulgare subsp. vulgare	Obskoi	CULTIVAR	S	1	2	108		Russian Federation	Novosibirsk				3	0.002	0.003	0.99	0.004	0.001
PI611576	Hordeum vulgare subsp. vulgare	Prevenets	CULTIVAR	S	1	2	108		Ukraine					AD	0.004	0.045	0.737	0.147	0.067
PI611579	Hordeum vulgare subsp. vulgare	Prikumskii 22	CULTIVAR	S	1	2	107		Russian Federation	Stavropol				AD	0.037	0.135	0.514	0.114	0.2
PI611599	Hordeum vulgare subsp. vulgare	Chishimskii 16	CULTIVAR	S	1	6	97		Russian Federation					4	0.001	0	0	0.997	0
PI61342	Hordeum vulgare subsp. vulgare	CI 3199	BREEDING	S	1	6	122		Japan	Hokkaido				AD	0.089	0.001	0.249	0.66	0.001
PI614939	Hordeum vulgare subsp. vulgare	Heris	CULTIVAR	S	1	2	122		Czech Republic	South Moravia				3	0.094	0.002	0.816	0.002	0.086
PI61509	Hordeum vulgare subsp. vulgare	110	LANDRACE	S	1	2	98		Armenia	Erevan	40.1833	44.5	1011	AD	0.086	0.22	0.359	0.027	0.309
PI61510	Hordeum vulgare subsp. vulgare	624	LANDRACE	S	1	2	107		Armenia	Erevan	40.1833	44.5	1011	AD	0.077	0.197	0.377	0.02	0.329
PI61576	Hordeum vulgare subsp. vulgare	3926	LANDRACE	S	1	6	109		Mongolia					2	0.001	0.998	0	0	0.001
PI61589	Hordeum vulgare subsp. vulgare	4077	LANDRACE	S	1	6	109		Mongolia					2	0.001	0.998	0	0.001	0
PI620640	Hordeum vulgare subsp. vulgare	AC Ranger	CULTIVAR	S	1	6	109		Canada	Manitoba				AD	0.007	0.08	0.002	0.781	0.129
PI62358	Hordeum vulgare subsp. vulgare	CI 4268	LANDRACE	S	1	6	124		Venezuela	Tachira	8.1167	-72.25	283	1	0.997	0.001	0.001	0.001	0.001
PI629116	Hordeum vulgare subsp. vulgare	Reliance	CULTIVAR	S	1	6	102		United States	Montana				AD	0.2	0.222	0.185	0.32	0.073
PI632274	Hordeum vulgare subsp. vulgare	Creel	CULTIVAR	S	1	6	106		United States	Idaho				4	0.07	0.101	0.001	0.826	0.002
PI636056	Hordeum vulgare subsp. vulgare	RCAT008635	LANDRACE	S	1	6			Hungary	Borsod-Abauj-Zemplen	48.3	21.5333	110	4	0.01	0.007	0.001	0.977	0.005
PI636084	Hordeum vulgare subsp. vulgare	Xang Chuan Ke	CULTIVAR	S	9	6	108		China					2	0	0.999	0	0	0
PI636090	Hordeum vulgare subsp. vulgare	SU 96-7246	BREEDING		9	6		128	China					AD	0.053	0.796	0.001	0.15	0.001
PI636097	Hordeum vulgare subsp. vulgare	Chien 35	CULTIVAR	S	9	6	100		China					AD	0.016	0.443	0.002	0.531	0.007
PI637845	Hordeum vulgare subsp. vulgare	Charles	CULTIVAR	S	1	2	114		United States	Idaho				AD	0.036	0.002	0.714	0.245	0.003
PI639299	Hordeum vulgare subsp. vulgare	K2003-46	LANDRACE	S	1	2	118		Kazakhstan	Alma-Ata				AD	0.513	0.002	0.193	0.155	0.137
PI639300	Hordeum vulgare subsp. vulgare	K2003-50	LANDRACE	S	1	2	117		Kazakhstan	Alma-Ata				AD	0.511	0.002	0.196	0.165	0.126
PI639344	Hordeum vulgare subsp. vulgare	TJK03-105	LANDRACE	S	9	6	102		Tajikistan	Badakhshoni Kuhi				2	0.001	0.997	0	0	0.001
PI639345	Hordeum vulgare subsp. vulgare	TJK03-108	LANDRACE	S	9	6	99		Tajikistan	Badakhshoni Kuhi				2	0.001	0.997	0	0	0.001
PI639346	Hordeum vulgare subsp. vulgare	TJK03-112	LANDRACE	S	9	6	102		Tajikistan	Badakhshoni Kuhi				2	0.001	0.998	0	0	0.001
PI639357	Hordeum vulgare subsp. vulgare	TJK03-137	LANDRACE	S	9	6	107		Tajikistan	Badakhshoni Kuhi				2	0.001	0.997	0	0	0.001
PI639998	Hordeum vulgare subsp. vulgare	TX96D197	BREEDING	W	1	6		-9	United States	Texas				AD	0.233	0.243	0.001	0.412	0.111
PI639999	Hordeum vulgare subsp. vulgare	TX99D302	BREEDING	S	1	6	110		United States	Texas				4	0.003	0.077	0	0.918	0.001
PI640006	Hordeum vulgare subsp. vulgare	TX99D684	BREEDING	S	1	6	115		United States	Texas				AD	0.019	0.169	0.096	0.714	0.002
PI640008	Hordeum vulgare subsp. vulgare	TX99D923	BREEDING	S	1	6	109		United States	Texas				AD	0.425	0.181	0.001	0.392	0.001
PI640011	Hordeum vulgare subsp. vulgare	TX00D527	BREEDING	W	1	6		132	United States	Texas				AD	0.268	0.21	0.002	0.518	0.002
PI640016	Hordeum vulgare subsp. vulgare	TX00D631	BREEDING	W	1	6		146	United States	Texas				AD	0.129	0.271	0.001	0.598	0.001
PI640028	Hordeum vulgare subsp. vulgare	TX02D214	BREEDING	S	1	6	122		United States	Texas				AD	0.061	0.139	0.001	0.797	0.002
PI640031	Hordeum vulgare subsp. vulgare	TX02D218	BREEDING	W	1	6		141	United States	Texas				AD	0.031	0.293	0.002	0.673	0.001
PI640034	Hordeum vulgare subsp. vulgare	TX02D222	BREEDING	S	1	6	109		United States	Texas				AD	0.051	0.156	0.023	0.7	0.07
PI64004	Hordeum vulgare subsp. vulgare	Orge Chedret	LANDRACE	S	1	6	107		Algeria					1	0.996	0.002	0	0.001	0.001
PI640040	Hordeum vulgare subsp. vulgare	TX02D229	BREEDING	W	1	6		132	United States	Texas				AD	0.211	0.203	0.001	0.584	0.001
PI640058	Hordeum vulgare subsp. vulgare	TX02D257	BREEDING	W	1	6		141	United States	Texas				AD	0.267	0.146	0.001	0.584	0.001
PI640069	Hordeum vulgare subsp. vulgare	TX02D271	BREEDING	S	1	6	124		United States	Texas				AD	0.173	0.072	0.012	0.74	0.002
PI640077	Hordeum vulgare subsp. vulgare	TX02D283	BREEDING	S	1	6	109		United States	Texas				AD	0.132	0.349	0.001	0.516	0.002
PI640083	Hordeum vulgare subsp. vulgare	TX02D290	BREEDING	F	1	6			United States	Texas				AD	0.236	0.322	0.001	0.438	0.003
PI640085	Hordeum vulgare subsp. vulgare	TX02D293	BREEDING	F	1	6			United States	Texas				AD	0.368	0.207	0.001	0.424	0.001
PI640090	Hordeum vulgare subsp. vulgare	TX02D301	BREEDING	F	1	6			United States	Texas				AD	0.224	0.2	0.001	0.574	0.001
PI640095	Hordeum vulgare subsp. vulgare	TX02D310	BREEDING	S	1	6	115		United States	Texas				AD	0.005	0.233	0.001	0.759	0.002
PI640096	Hordeum vulgare subsp. vulgare	TX02D313	BREEDING	S	1	6	110		United States	Texas				AD	0.135	0.082	0.001	0.782	0.001
PI640100	Hordeum vulgare subsp. vulgare	TX02D321	BREEDING	S	1	6	109		United States	Texas				AD	0.096	0.137	0.001	0.765	0.001
PI640117	Hordeum vulgare subsp. vulgare	TX01D108	BREEDING	S	1	6	110		United States	Texas				AD	0.275	0.096	0.058	0.217	0.353
PI640132	Hordeum vulgare subsp. vulgare	TX01D124	BREEDING	S	1	6	110		United States	Texas				AD	0.14	0.133	0.001	0.719	0.006
PI640135	Hordeum vulgare subsp. vulgare	TX01D127	BREEDING	F	1	6			United States	Texas				AD	0.142	0.238	0.001	0.618	0.001
PI640139	Hordeum vulgare subsp. vulgare	TX01D132	BREEDING	F	1	6			United States	Texas				4	0.034	0.148	0.001	0.816	0.001
PI640149	Hordeum vulgare subsp. vulgare	TX01D143	BREEDING	S	1	6	111		United States	Texas				AD	0.116	0.187	0.001	0.695	0.002
PI640153	Hordeum vulgare subsp. vulgare	TX01D147	BREEDING	S	1	6	111		United States	Texas				AD	0.161	0.123	0.06	0.655	0.001
PI640154	Hordeum vulgare subsp. vulgare	TX01D148	BREEDING	S	1	6	114		United States	Texas				AD	0.231	0.105	0.059	0.603	0.001
PI640158	Hordeum vulgare subsp. vulgare	TX01D152	BREEDING	S	1				United States	Texas				4	0.005	0.08	0.001	0.909	0.005
PI640159	Hordeum vulgare subsp. vulgare	TX01D153	BREEDING	S	1	6	109		United States	Texas				4	0.005	0.076	0.001	0.914	0.004
PI640161	Hordeum vulgare subsp. vulgare	TX01D155	BREEDING	S	1	6	116		United States	Texas				AD	0.042	0.124	0.065	0.734	0.036
PI640166	Hordeum vulgare subsp. vulgare	TX01D160	BREEDING	S	1	6	109		United States	Texas				4	0.004	0.082	0.037	0.87	0.007
PI640167	Hordeum vulgare subsp. vulgare	TX01D161	BREEDING	S	1	6	108		United States	Texas				AD	0.034	0.125	0.075	0.733	0.033
PI640170	Hordeum vulgare subsp. vulgare	TX01D164	BREEDING	S	1	6	111		United States	Texas				AD	0.05	0.118	0.154	0.6	0.079
PI640174	Hordeum vulgare subsp. vulgare	TX01D168	BREEDING	S	1	6	102		United States	Texas				4	0.004	0.1	0.001	0.894	0.001
PI640176	Hordeum vulgare subsp. vulgare	TX01D170	BREEDING	S	1	6	108		United States	Texas				4	0.051	0.096	0.003	0.808	0.042
PI640177	Hordeum vulgare subsp. vulgare	TX01D171	BREEDING	S	1	6	108		United States	Texas				4	0.013	0.089	0.002	0.852	0.045
PI640183	Hordeum vulgare subsp. vulgare	TX01D177	BREEDING	S	1	6	108		United States	Texas				AD	0.002	0.007	0.001	0.742	0.248
PI640187	Hordeum vulgare subsp. vulgare	TX01D181	BREEDING	S	1	6	108		United States	Texas				AD	0.002	0.008	0	0.752	0.237
PI640201	Hordeum vulgare subsp. vulgare	TX01D196	BREEDING	S	1	6	108		United States	Texas				AD	0.048	0.206	0.003	0.74	0.003
PI640203	Hordeum vulgare subsp. vulgare	TX01D198	BREEDING	S	1	6	113		United States	Texas				4	0.119	0.043	0.001	0.829	0.007
PI640207	Hordeum vulgare subsp. vulgare	TX01D202	BREEDING	S	1	6	113		United States	Texas				4	0.12	0.061	0.001	0.811	0.007
PI640214	Hordeum vulgare subsp. vulgare	TX01D209	BREEDING	S	1	6	112		United States	Texas				AD	0.002	0.215	0.001	0.781	0.002
PI64022	Hordeum vulgare subsp. vulgare	CI 4207	LANDRACE	S	1	6	99		Uzbekistan	Tashkent				2	0.003	0.992	0.001	0.002	0.003
PI640220	Hordeum vulgare subsp. vulgare	TX01D215	BREEDING	S	1	6	112		United States	Texas				AD	0.094	0.147	0.001	0.75	0.009
PI640222	Hordeum vulgare subsp. vulgare	TX01D217	BREEDING	S	1	6	109		United States	Texas				AD	0.119	0.165	0.001	0.715	0.001
PI640226	Hordeum vulgare subsp. vulgare	TX01D222	BREEDING	S	1	6	109		United States	Texas				4	0.021	0.001	0.03	0.946	0.002
PI640227	Hordeum vulgare subsp. vulgare	TX01D223	BREEDING	S	1	6	108		United States	Texas				4	0.018	0.131	0.001	0.805	0.044
PI640234	Hordeum vulgare subsp. vulgare	TX01D230	BREEDING	S	1	6	107		United States	Texas				AD	0.141	0.087	0.001	0.77	0.001
PI640236	Hordeum vulgare subsp. vulgare	TX01D232	BREEDING	S	1	6	108		United States	Texas				AD	0.193	0.071	0.001	0.735	0.001
PI640240	Hordeum vulgare subsp. vulgare	TX01D237	BREEDING	F	1	6			United States	Texas				AD	0.005	0.232	0.032	0.719	0.012
PI640250	Hordeum vulgare subsp. vulgare	TX01D247	BREEDING	S	1	6	104		United States	Texas				4	0.006	0.002	0.052	0.926	0.014
PI640259	Hordeum vulgare subsp. vulgare	TX01D256	BREEDING	S	1	6	123		United States	Texas				4	0.08	0.002	0.024	0.889	0.005
PI640263	Hordeum vulgare subsp. vulgare	TX01D260	BREEDING	F	1	6			United States	Texas				AD	0.213	0.064	0.001	0.697	0.024
PI640265	Hordeum vulgare subsp. vulgare	TX01D262	BREEDING	S	1	6	108		United States	Texas				4	0.092	0.094	0.001	0.806	0.007
PI640272	Hordeum vulgare subsp. vulgare	TX01D269	BREEDING	S	1	6	111		United States	Texas				AD	0.035	0.252	0.001	0.709	0.004
PI640273	Hordeum vulgare subsp. vulgare	TX01D270	BREEDING	S	1	6	111		United States	Texas				AD	0.129	0.158	0.001	0.71	0.002
PI640286	Hordeum vulgare subsp. vulgare	TX01D283	BREEDING	S	1	6	122		United States	Texas				4	0.005	0.001	0.08	0.91	0.003
PI640292	Hordeum vulgare subsp. vulgare	TX01D289	BREEDING	S	1	6	110		United States	Texas				4	0.014	0.084	0.004	0.897	0.001
PI640295	Hordeum vulgare subsp. vulgare	TX01D292	BREEDING	S	1	6	120		United States	Texas				AD	0.15	0.125	0.001	0.72	0.005
PI640298	Hordeum vulgare subsp. vulgare	TX01D295	BREEDING	S	1	6	105		United States	Texas				AD	0.073	0.153	0.001	0.767	0.006
PI640308	Hordeum vulgare subsp. vulgare	TX01D305	BREEDING	F	1	6			United States	Texas				4	0.006	0.003	0.024	0.826	0.142
PI640315	Hordeum vulgare subsp. vulgare	TX01D312	BREEDING	S	1	6	114		United States	Texas				AD	0.045	0.276	0.001	0.677	0.001
PI640336	Hordeum vulgare subsp. vulgare	TX01D333	BREEDING	S	1	6	99		United States	Texas				4	0.023	0.135	0.001	0.84	0.001
PI640339	Hordeum vulgare subsp. vulgare	TX01D336	BREEDING	S	1	6	109		United States	Texas				AD	0.028	0.302	0.002	0.667	0.001
PI640340	Hordeum vulgare subsp. vulgare	TX01D337	BREEDING	S	1	6	119		United States	Texas				AD	0.011	0.217	0.004	0.676	0.092
PI640342	Hordeum vulgare subsp. vulgare	TX01D339	BREEDING	S	1	6	104		United States	Texas				AD	0.114	0.069	0.026	0.641	0.149
PI640343	Hordeum vulgare subsp. vulgare	TX01D340	BREEDING	S	1	6	108		United States	Texas				4	0.017	0.104	0.002	0.873	0.005
PI640346	Hordeum vulgare subsp. vulgare	TX01D343	BREEDING	S	1	6	110		United States	Texas				4	0.005	0.174	0.001	0.815	0.006
PI640359	Hordeum vulgare subsp. vulgare	TX01D356	BREEDING	S	1	6	120		United States	Texas				4	0.006	0.059	0.001	0.932	0.002
PI640366	Hordeum vulgare subsp. vulgare	TX01D363	BREEDING	S	1	6	101		United States	Texas				AD	0.011	0.259	0.001	0.725	0.003
PI640375	Hordeum vulgare subsp. vulgare	TX01D372	BREEDING	S	1	6	111		United States	Texas				AD	0.005	0.189	0.001	0.786	0.02
PI640376	Hordeum vulgare subsp. vulgare	TX01D373	BREEDING	S	1	6	111		United States	Texas				4	0.014	0.017	0.001	0.907	0.061
PI640379	Hordeum vulgare subsp. vulgare	TX01D376	BREEDING	S	1	6	116		United States	Texas				4	0.009	0.076	0.001	0.911	0.003
PI640384	Hordeum vulgare subsp. vulgare	TX01D381	BREEDING	S	1	6	110		United States	Texas				4	0.042	0.077	0.002	0.871	0.008
PI640385	Hordeum vulgare subsp. vulgare	TX01D382	BREEDING	S	1	6	112		United States	Texas				4	0.186	0.005	0.001	0.804	0.003
PI640396	Hordeum vulgare subsp. vulgare	TX01D393	BREEDING	F	1	6			United States	Texas				AD	0.003	0.331	0.001	0.665	0.001
PI640408	Hordeum vulgare subsp. vulgare	TX01D405	BREEDING	S	1	6	110		United States	Texas				4	0.134	0.004	0.031	0.829	0.003
PI640416	Hordeum vulgare subsp. vulgare	TX01D413	BREEDING	S	1	6	117		United States	Texas				4	0.089	0.083	0.001	0.825	0.001
PI643195	Hordeum vulgare subsp. vulgare	TX98D746	BREEDING	W	1	6		133	United States	Texas				AD	0.426	0.142	0.001	0.429	0.002
PI643210	Hordeum vulgare subsp. vulgare	NDB135	BREEDING	S	1	6	101		United States	North Dakota				4	0.003	0.025	0	0.97	0.001
PI643211	Hordeum vulgare subsp. vulgare	NDB136	BREEDING	S	1	6	103		United States	North Dakota				4	0.003	0.003	0	0.993	0.001
PI643212	Hordeum vulgare subsp. vulgare	NDB138	BREEDING	S	1	6	103		United States	North Dakota				4	0.007	0.016	0.001	0.975	0.002
PI643226	Hordeum vulgare subsp. vulgare	ND4758-1	BREEDING	S	1	2	104		United States	North Dakota				AD	0.002	0.003	0.709	0.281	0.005
PI643227	Hordeum vulgare subsp. vulgare	ND4856	BREEDING	S	1	2	104		United States	North Dakota				AD	0.002	0.002	0.673	0.321	0.002
PI643231	Hordeum vulgare subsp. vulgare	ND4998	BREEDING	S	1	2	99		United States	North Dakota				AD	0.003	0.059	0.538	0.321	0.078
PI643232	Hordeum vulgare subsp. vulgare	ND5021-3	BREEDING	S	1	2	107		United States	North Dakota				AD	0.043	0.005	0.664	0.261	0.028
PI643242	Hordeum vulgare subsp. vulgare	ND7159	BREEDING	S	1	2	105		United States	North Dakota				AD	0.012	0.033	0.491	0.446	0.018
PI643244	Hordeum vulgare subsp. vulgare	ND7556	BREEDING	S	1	2	103		United States	North Dakota				AD	0.005	0.01	0.61	0.334	0.041
PI643247	Hordeum vulgare subsp. vulgare	ND8763	BREEDING	S	1	2	112		United States	North Dakota				AD	0.002	0.006	0.661	0.328	0.002
PI643257	Hordeum vulgare subsp. vulgare	ND10270	BREEDING	S	1	2	104		United States	North Dakota				AD	0.004	0.026	0.581	0.384	0.005
PI643267	Hordeum vulgare subsp. vulgare	ND12567	BREEDING	S	1	2	104		United States	North Dakota				AD	0.004	0.065	0.556	0.374	0.001
PI643274	Hordeum vulgare subsp. vulgare	ND13296	BREEDING	S	1	2	101		United States	North Dakota				AD	0.017	0.041	0.568	0.372	0.002
PI643283	Hordeum vulgare subsp. vulgare	ND14701	BREEDING	S	1	2	102		United States	North Dakota				AD	0.003	0.002	0.516	0.355	0.125
PI643288	Hordeum vulgare subsp. vulgare	ND15079	BREEDING	S	1	2	101		United States	North Dakota				AD	0.062	0.083	0.538	0.312	0.004
PI643292	Hordeum vulgare subsp. vulgare	ND15403	BREEDING	S	1	2	99		United States	North Dakota				AD	0.004	0.027	0.518	0.449	0.002
PI643294	Hordeum vulgare subsp. vulgare	ND15443	BREEDING	S	1	2	107		United States	North Dakota				AD	0.106	0.068	0.28	0.278	0.268
PI643307	Hordeum vulgare subsp. vulgare	ND16680	BREEDING	S	1	2	102		United States	North Dakota				AD	0.078	0.029	0.457	0.324	0.112
PI643310	Hordeum vulgare subsp. vulgare	ND17274	BREEDING	S	1	2	98		United States	North Dakota				AD	0.002	0.038	0.453	0.391	0.116
PI643314	Hordeum vulgare subsp. vulgare	ND17470	BREEDING	S	1	2	106		United States	North Dakota				AD	0.01	0.021	0.54	0.347	0.081
PI643322	Hordeum vulgare subsp. vulgare	ND18380-1	BREEDING	S	1	2	103		United States	North Dakota				AD	0.005	0.018	0.46	0.487	0.03
PI643323	Hordeum vulgare subsp. vulgare	ND18413-1	BREEDING	S	1	2	101		United States	North Dakota				AD	0.002	0.062	0.518	0.341	0.077
PI643336	Hordeum vulgare subsp. vulgare	ND19855	BREEDING	S	1	2	101		United States	North Dakota				AD	0.009	0.071	0.547	0.355	0.018
PI643339	Hordeum vulgare subsp. vulgare	ND19922	BREEDING	S	1	2	103		United States	North Dakota				AD	0.03	0.013	0.557	0.394	0.007
PI643361	Hordeum vulgare subsp. vulgare	ND22170	BREEDING	S	1	2	103		United States	North Dakota				AD	0.002	0.084	0.498	0.412	0.004
PI643362	Hordeum vulgare subsp. vulgare	ND22182	BREEDING	S	1	2	90		United States	North Dakota				AD	0.007	0.097	0.493	0.363	0.04
PI643364	Hordeum vulgare subsp. vulgare	ND22895	BREEDING	S	1	2	106		United States	North Dakota				AD	0.003	0.004	0.501	0.401	0.091
PI643368	Hordeum vulgare subsp. vulgare	ND22996	BREEDING	S	1	2	105		United States	North Dakota				AD	0.041	0.04	0.561	0.357	0.001
PI643369	Hordeum vulgare subsp. vulgare	ND23117	BREEDING	S	1	2	105		United States	North Dakota				AD	0.012	0.037	0.559	0.339	0.053
PI643370	Hordeum vulgare subsp. vulgare	ND23146	BREEDING	S	1	2	103		United States	North Dakota				AD	0.01	0.07	0.509	0.284	0.128
PI643376	Hordeum vulgare subsp. vulgare	ND24379	BREEDING	S	1	2	100		United States	North Dakota				AD	0.002	0.049	0.472	0.415	0.061
PI643377	Hordeum vulgare subsp. vulgare	ND24393	BREEDING	S	1	2	100		United States	North Dakota				AD	0.015	0.078	0.465	0.407	0.035
PI643383	Hordeum vulgare subsp. vulgare	ND24564	BREEDING	S	1	2	101		United States	North Dakota				AD	0.012	0.137	0.431	0.353	0.067
PI643391	Hordeum vulgare subsp. vulgare	ND22942	BREEDING	S	1	2	87		United States	North Dakota				AD	0.074	0.103	0.56	0.209	0.055
PI68187	Hordeum vulgare subsp. vulgare	CI 4333	LANDRACE	W	1	6		154	Azerbaijan					AD	0.148	0.76	0.015	0.07	0.006
PI68189	Hordeum vulgare subsp. vulgare	CI 4338	LANDRACE	W	1			154	Azerbaijan					AD	0.146	0.725	0.074	0.002	0.053
PI68193	Hordeum vulgare subsp. vulgare	CI 4332	LANDRACE	W	1	6		149	Azerbaijan					AD	0.133	0.764	0.036	0.064	0.004
PI68208	Hordeum vulgare subsp. vulgare	CI 4317	LANDRACE	W	1	6		151	Azerbaijan					AD	0.07	0.354	0.222	0.143	0.211
PI68209	Hordeum vulgare subsp. vulgare	CI 4322	LANDRACE	W	1	6		144	Azerbaijan					AD	0.125	0.49	0.184	0.043	0.158
PI68218	Hordeum vulgare subsp. vulgare	CI 4312	LANDRACE	W	1	6		145	Azerbaijan					AD	0.146	0.752	0.015	0.078	0.008
PI68226	Hordeum vulgare subsp. vulgare	CI 4330	LANDRACE	W	1	6		147	Azerbaijan					AD	0.107	0.418	0.186	0.094	0.195
PI69421	Hordeum vulgare subsp. vulgare	6995	LANDRACE	S	1	6	109		China	Hebei	36.7167	114.517	56	4	0.001	0.002	0	0.993	0.004
PI69563	Hordeum vulgare subsp. vulgare	6834	LANDRACE	S	1	6	111		China	Heilongjiang	45.55	131.883	134	4	0.001	0	0	0.998	0.001
PI70853	Hordeum vulgare subsp. vulgare	8389	LANDRACE	S	1	6	105		China	Jilin	42.8	126.15	319	4	0.001	0.059	0.001	0.939	0.001
PI73291	Hordeum vulgare subsp. vulgare	663	LANDRACE	S	1	2	102		Armenia					AD	0.007	0.111	0.603	0.004	0.275
PI73292	Hordeum vulgare subsp. vulgare	666	LANDRACE	S	1	2	102		Armenia					AD	0.143	0.182	0.324	0.009	0.342
PI73296	Hordeum vulgare subsp. vulgare	681	LANDRACE	W	1	6		153	Azerbaijan					AD	0.1	0.434	0.177	0.094	0.196
PI73297	Hordeum vulgare subsp. vulgare	684	LANDRACE	W	1	6		145	Azerbaijan					AD	0.104	0.413	0.185	0.117	0.18
PI73301	Hordeum vulgare subsp. vulgare	692	LANDRACE	S	1	2	106		Armenia					AD	0.044	0.227	0.381	0.011	0.336
PI73303	Hordeum vulgare subsp. vulgare	701	LANDRACE	W	1	6		151	Azerbaijan					AD	0.072	0.755	0.06	0.002	0.111
PI73700	Hordeum vulgare subsp. vulgare	9123	LANDRACE	S	1	6	108		China	Manchuria				4	0.001	0.194	0	0.804	0.001
PI76280	Hordeum vulgare subsp. vulgare	B-112	LANDRACE	S	1	6	109		Iraq	Baghdad	33.2833	44.5167	33	AD	0.431	0.001	0.001	0.002	0.566
PI76281	Hordeum vulgare subsp. vulgare	B-113	LANDRACE	F	1	2			Iraq	Baghdad	33.2833	44.5167	33	AD	0.34	0.194	0.098	0.082	0.287
PI76284	Hordeum vulgare subsp. vulgare	B-87	LANDRACE	S	1	6	114		Iraq	Baghdad	33.2833	44.5167	33	AD	0.055	0.68	0.006	0.017	0.242
PI76285	Hordeum vulgare subsp. vulgare	B-94	LANDRACE	S	1	6	114		Iraq	Baghdad	33.2833	44.5167	33	AD	0.129	0.638	0.032	0.001	0.199
PI76286	Hordeum vulgare subsp. vulgare	B-97	LANDRACE	S	1	6	113		Iraq	Baghdad	33.2833	44.5167	33	AD	0.089	0.678	0.022	0.002	0.209
PI76290	Hordeum vulgare subsp. vulgare	B-53	LANDRACE	S	1	6	121		Iraq	Baghdad	33.2833	44.5167	33	AD	0.123	0.649	0.018	0.001	0.209
PI76291	Hordeum vulgare subsp. vulgare	B-57	LANDRACE	S	1	6	115		Iraq	Baghdad	33.2833	44.5167	33	AD	0.169	0.621	0.008	0.001	0.2
PI76294	Hordeum vulgare subsp. vulgare	B-76	LANDRACE	S	1	6	122		Iraq	Baghdad	33.2833	44.5167	33	AD	0.117	0.65	0.019	0.002	0.212
PI76296	Hordeum vulgare subsp. vulgare	B-90	LANDRACE	S	1	6	111		Iraq	Baghdad	33.2833	44.5167	33	AD	0.161	0.64	0.008	0.002	0.19
PI76514	Hordeum vulgare subsp. vulgare	4133	LANDRACE	W	1	6		150	Russian Federation	Dagestan				AD	0.157	0.756	0.038	0.038	0.011
PI78786	Hordeum vulgare subsp. vulgare	Tiflis	LANDRACE	W	1	6		144	Georgia					AD	0.116	0.363	0.199	0.139	0.182
PI80937	Hordeum vulgare subsp. vulgare	576	LANDRACE	W	1	6		134	Japan	Yamanashi				2	0	0.999	0	0	0
PI80938	Hordeum vulgare subsp. vulgare	599	LANDRACE	W	1	6		139	Japan	Nagano	36.55	138.117	357	2	0	0.998	0	0.001	0
PI83794	Hordeum vulgare subsp. vulgare	Chosen	LANDRACE	S	1	6			Korea, North	Hamgyong Nam	40.45	128.9	5	AD	0.001	0.417	0	0.581	0.001
PI84311	Hordeum vulgare subsp. vulgare	232	LANDRACE	S	1	6	116		Uzbekistan	Khorazm	41.6	60.15	91	2	0.002	0.968	0	0.001	0.029
PI84312	Hordeum vulgare subsp. vulgare	249	LANDRACE	S	1	6	111		Uzbekistan	Karakalpakstan	43.1667	59.6667	57	2	0.003	0.952	0.001	0.001	0.044
PI84313	Hordeum vulgare subsp. vulgare	261	LANDRACE	S	1	6	110		Uzbekistan	Karakalpakstan	43.1667	59.6667	57	2	0.001	0.968	0	0.001	0.029
PI84314	Hordeum vulgare subsp. vulgare	292	LANDRACE	S	1	6	117		Uzbekistan	Khorazm	41.85	60.4	91	2	0.003	0.952	0.001	0.001	0.044
PI86185	Hordeum vulgare subsp. vulgare	39789	LANDRACE	S	1	2	124		Russian Federation	Leningrad				AD	0.239	0.478	0.145	0.004	0.133
PI86189	Hordeum vulgare subsp. vulgare	41101a	LANDRACE	S	1	2	116		Russian Federation	Leningrad				3	0.004	0.002	0.851	0.106	0.037
PI87180	Hordeum vulgare subsp. vulgare	Mugi	LANDRACE	S		6	97		Korea, South	Chungchong Puk				AD	0.001	0.754	0.001	0.243	0
PI87752	Hordeum vulgare subsp. vulgare	Hadaka Mugi	LANDRACE	W	9	6		144	Korea, South	Chungchong Nam				2	0.002	0.994	0.001	0.002	0.001
PI87754	Hordeum vulgare subsp. vulgare	Tongusaru Pori	LANDRACE	W	9	6		139	Korea, South	Cholla Puk				2	0.001	0.931	0	0.068	0
PI87757	Hordeum vulgare subsp. vulgare	Hadaka Mugi	LANDRACE	W	9	6		138	Korea, South	Cholla Puk				2	0.001	0.987	0	0.012	0
PI87763	Hordeum vulgare subsp. vulgare	Tongusaru Pori	LANDRACE	W	9	6		134	Korea, South	Cholla Puk				2	0	0.999	0	0	0
PI87765	Hordeum vulgare subsp. vulgare	Hadaka Mugi	LANDRACE	S	9				Korea, South	Cholla Puk				AD	0.003	0.736	0	0.259	0.002
PI87767	Hordeum vulgare subsp. vulgare	Oni Hadaka	LANDRACE	W	9	6		136	Korea, South	Cholla Puk				2	0.001	0.996	0.001	0.002	0
PI87780	Hordeum vulgare subsp. vulgare	Hadaka Mugi	LANDRACE	S	9	6	113		Korea, North	Pyongan Nam				2	0.002	0.826	0.001	0.168	0.004
PI87782	Hordeum vulgare subsp. vulgare	Zairaiyojo	LANDRACE	S	9	6	106		Korea, North	Pyongan Nam				AD	0.001	0.714	0.001	0.283	0.001
PI87795	Hordeum vulgare subsp. vulgare	Omugi Zairai Shu	LANDRACE	W	1	6		136	Korea, South	Cholla Puk				2	0.001	0.906	0	0.091	0.001
PI87800	Hordeum vulgare subsp. vulgare	Okimaki Shu	LANDRACE	S	1	6	113		Korea, South	Kyongsang Puk				AD	0.002	0.538	0.001	0.458	0.001
PI87815	Hordeum vulgare subsp. vulgare	Tongu Bori	LANDRACE	W	1			136	Korea, South	Kyongsang Puk				2	0.001	0.981	0.001	0.016	0
PI87835	Hordeum vulgare subsp. vulgare	Omugi Kauru Pori	LANDRACE		1			133	Korea, North	Kyongsong				2	0.002	0.991	0.003	0.004	0.001
PI87836	Hordeum vulgare subsp. vulgare	Harumaki Zarai Shu	LANDRACE	S	1	6	107		Korea, North	Pyongan Nam				AD	0.001	0.392	0	0.606	0
PI87838	Hordeum vulgare subsp. vulgare	Karu Bori	LANDRACE	S	1	6	104		Korea, North	Pyongan Nam				AD	0.001	0.441	0.001	0.557	0.001
PI87839	Hordeum vulgare subsp. vulgare	Karubori	LANDRACE	W	1	6		137	Korea, North	Pyongan Nam				2	0	0.999	0	0	0
PI87840	Hordeum vulgare subsp. vulgare	Noru Bori	LANDRACE	S	1	6	103		Korea, North	Pyongan Nam				AD	0.002	0.315	0.001	0.681	0.001
PI87841	Hordeum vulgare subsp. vulgare	Zairai Omugi	LANDRACE		1	6		139	Korea, North	Pyongan Puk				4	0.003	0	0	0.995	0
PI87842	Hordeum vulgare subsp. vulgare	Omugi	LANDRACE	W	1	6		134	Korea, North	Kangwon				2	0.001	0.963	0	0.034	0.001
PI87844	Hordeum vulgare subsp. vulgare	Kubi	LANDRACE	S	1	6	117		Korea, North	Hamgyong Puk				AD	0.002	0.419	0.001	0.579	0.001
PI94790	Hordeum vulgare subsp. vulgare	308	LANDRACE	S	1	2	131		Georgia					AD	0.159	0.008	0.36	0.191	0.281
PI94801	Hordeum vulgare subsp. vulgare	325	LANDRACE	F	1	2			Russian Federation	Krasnodar	45.3	40.9	116	AD	0.224	0.318	0.147	0.009	0.302
PI94806	Hordeum vulgare subsp. vulgare	348	LANDRACE	S	1	2	104		Former Soviet Union		42	45	915	AD	0.016	0.288	0.29	0.103	0.302
PI94834	Hordeum vulgare subsp. vulgare	527	LANDRACE	S	1	2	112		Ukraine	Kharkiv				3	0.007	0.022	0.839	0.067	0.066
PI94853	Hordeum vulgare subsp. vulgare	1	LANDRACE	W	1	6		152	Azerbaijan		40.3667	49.9833	26	AD	0.17	0.736	0.08	0.006	0.008
PI94856	Hordeum vulgare subsp. vulgare	57	LANDRACE	W	1	6		153	Georgia					AD	0.144	0.76	0.028	0.01	0.059
PI94875	Hordeum vulgare subsp. vulgare	329	LANDRACE	S	1	6	125		Russian Federation	Krasnodar	45.3	40.9	116	1	0.995	0.001	0.001	0.001	0.002
PI94886	Hordeum vulgare subsp. vulgare	Sultan	LANDRACE	S	1	6	117		Turkey		40.3667	49.8833	0	AD	0.377	0.001	0.001	0.62	0.001
PI94919	Hordeum vulgare subsp. vulgare	523	LANDRACE	S	1	6	112		Ukraine	Kharkiv				AD	0.086	0.009	0.198	0.683	0.025
PI95118	Hordeum vulgare subsp. vulgare	709	LANDRACE	S	1				Unknown					5	0.001	0.001	0	0	0.998
PI95157	Hordeum vulgare subsp. vulgare	160	LANDRACE	S	1	2	105		Unknown					AD	0.027	0.087	0.574	0.003	0.31
PI95167	Hordeum vulgare subsp. vulgare	219	LANDRACE	S	1	2	109		Unknown					3	0.004	0.034	0.886	0.026	0.05
PI95175	Hordeum vulgare subsp. vulgare	232	LANDRACE	S	1	2	104		Unknown					AD	0.005	0.215	0.294	0.153	0.333
PI95181	Hordeum vulgare subsp. vulgare	263	LANDRACE	S	1	2	109		Unknown					3	0.002	0.002	0.849	0.105	0.042
PI95189	Hordeum vulgare subsp. vulgare	312	LANDRACE	S	1	2	102		Unknown					AD	0.024	0.225	0.284	0.137	0.33
PI95192	Hordeum vulgare subsp. vulgare	317	LANDRACE	S	1	2	107		Unknown					AD	0.033	0.204	0.314	0.104	0.345
PI95198	Hordeum vulgare subsp. vulgare	334	LANDRACE	S	1	2	104		Unknown					AD	0.061	0.219	0.337	0.012	0.371
PI95212	Hordeum vulgare subsp. vulgare	765	LANDRACE	S	1	2	110		Unknown					3	0.005	0.003	0.863	0.09	0.04
PI95229	Hordeum vulgare subsp. vulgare	511	LANDRACE	S	1	6	105		Unknown					5	0	0	0	0	0.999
PI95249	Hordeum vulgare subsp. vulgare	136	LANDRACE	S	1	6			Unknown					4	0.097	0.001	0.001	0.897	0.003
PI95253	Hordeum vulgare subsp. vulgare	176	LANDRACE	S	1	6	121		Unknown					AD	0.366	0.002	0.002	0.617	0.012
PI95265	Hordeum vulgare subsp. vulgare	278	LANDRACE	S	1	6	107		Unknown					4	0.003	0.001	0.006	0.989	0.001
PI95270	Hordeum vulgare subsp. vulgare	399a	LANDRACE	S	1	6	98		Unknown					5	0.001	0.002	0.003	0	0.995
PI95278	Hordeum vulgare subsp. vulgare	485/1989	LANDRACE	S	1	6	107		Unknown					5	0	0	0	0	0.999
