# Supplementary material for: The USDA Barley Core Collection: Genetic Diversity, Population Structure, and Potential for Genome-Wide Association Studies
Source: PLoS One. 2014 Apr 14;9(4):e94688. doi: 10.1371/journal.pone.0094688 (PMC3986206; doi:10.1371/journal.pone.0094688)
Supplement: Table S3 — iSelect consensus genetic map. Two versions of the map are presented: iSelect markers only and all SNPs. (XLSX) [file pone.0094688.s006.xlsx]

## Sheet: All SNPs
Table S3. iSelect consensus genetic map including all SNPs.
Marker	BOPA #	BOPA_C Name	iSelect Locus Name	Chromosome	Position
1_1165				1H	0
1_0420	BOPA2	12_10420	12_10420	1H	1.3
3_0969	BOPA2	12_30969	12_30969	1H	1.36
SCRI_RS_120053			SCRI_RS_120053	1H	1.36
SCRI_RS_120059			SCRI_RS_120059	1H	1.36
2_1354	BOPA1	11_21354	11_21354	1H	1.38
1_0895	BOPA1	11_10895	11_10895	1H	1.87
2_0502	BOPA1	11_20502	11_20502	1H	2.44
2_1067	BOPA1	11_21067	11_21067	1H	2.44
1_1311	BOPA2	12_11311	12_11311	1H	2.44
3_0715	BOPA2	12_30715	12_30715	1H	2.44
SCRI_RS_113745			SCRI_RS_113745	1H	2.44
2_0842				1H	2.44
1_0460	BOPA1	11_10460		1H	2.44
1_1223	BOPA1	11_11223		1H	2.44
3_1144	BOPA2	12_31144	12_31144	1H	4.98
2_1456				1H	4.98
1_0410	BOPA2	12_10410	12_10410	1H	5.22
2_0238				1H	5.22
SCRI_RS_194326			SCRI_RS_194326	1H	5.68
SCRI_RS_232577			SCRI_RS_232577	1H	5.68
SCRI_RS_60145			SCRI_RS_60145	1H	5.68
SCRI_RS_60293			SCRI_RS_60293	1H	5.68
SCRI_RS_66630			SCRI_RS_66630	1H	5.68
SCRI_RS_82277			SCRI_RS_82277	1H	5.68
1_0419	BOPA1	11_10419	11_10419	1H	6.15
1_0636	BOPA2	12_10636	12_10636	1H	6.15
1_1011	BOPA2	12_11011	12_11011	1H	6.32
3_0933	BOPA2	12_30933	12_30933	1H	6.68
2_1174	BOPA1	11_21174	11_21174	1H	9.34
1_0716				1H	9.34
2_0177				1H	9.34
2_1226	BOPA1	11_21226	11_21226	1H	10.35
SCRI_RS_162524			SCRI_RS_162524	1H	10.35
SCRI_RS_184274			SCRI_RS_184274	1H	10.7
SCRI_RS_1929			SCRI_RS_1929	1H	10.7
SCRI_RS_224686			SCRI_RS_224686	1H	10.7
3_1149	BOPA2	12_31149	12_31149	1H	11.7
2_0665				1H	11.7
3_0919	BOPA2	12_30919	12_30919	1H	12.5
3_0950	BOPA2	12_30950	12_30950	1H	12.5
3_0952	BOPA2	12_30952	12_30952	1H	12.67
3_1533				1H	12.67
3_0918	BOPA2	12_30918	12_30918	1H	12.78
3_0951	BOPA2	12_30951	12_30951	1H	12.78
SCRI_RS_119312			SCRI_RS_119312	1H	13.3
SCRI_RS_148560			SCRI_RS_148560	1H	14.2
3_0588	BOPA2	12_30588	12_30588	1H	15.9
SCRI_RS_148733			SCRI_RS_148733	1H	15.9
SCRI_RS_130592			SCRI_RS_130592	1H	17.2
SCRI_RS_130600			SCRI_RS_130600	1H	17.2
SCRI_RS_182656			SCRI_RS_182656	1H	17.2
3_0955	BOPA2	12_30955	12_30955	1H	18.07
SCRI_RS_157757			SCRI_RS_157757	1H	18.1
2_0318				1H	18.16
SCRI_RS_205669			SCRI_RS_205669	1H	18.6
SCRI_RS_3336			SCRI_RS_3336	1H	18.6
SCRI_RS_152464			SCRI_RS_152464	1H	19.1
SCRI_RS_139220			SCRI_RS_139220	1H	19.3
1_0332	BOPA1	11_10332		1H	19.61
3_0948	BOPA2	12_30948	12_30948	1H	20.31
1_0775	BOPA1	11_10775	11_10775	1H	21.35
2_0749	BOPA1	11_20749	11_20749	1H	21.35
2_0371	BOPA1	11_20371	11_20371	1H	21.97
1_0030	BOPA1	11_10030	11_10030	1H	21.99
SCRI_RS_189506			SCRI_RS_189506	1H	21.99
1_0484				1H	23.54
3_0876	BOPA2	12_30876	12_30876	1H	24.56
1_0873	BOPA1	11_10873	11_10873	1H	26.05
2_0712	BOPA1	11_20712	11_20712	1H	26.32
SCRI_RS_124926			SCRI_RS_124926	1H	26.32
SCRI_RS_169091			SCRI_RS_169091	1H	26.32
SCRI_RS_182603			SCRI_RS_182603	1H	26.32
3_0241	BOPA2	12_30241	12_30241	1H	26.35
SCRI_RS_150226			SCRI_RS_150226	1H	27.29
SCRI_RS_171221			SCRI_RS_171221	1H	27.29
SCRI_RS_88375			SCRI_RS_88375	1H	27.29
SCRI_RS_14227			SCRI_RS_14227	1H	27.39
1_0186	BOPA1	11_10186	11_10186	1H	28.42
2_0767				1H	28.45
1_0757	BOPA1	11_10757	11_10757	1H	28.78
SCRI_RS_155382			SCRI_RS_155382	1H	28.78
SCRI_RS_239784			SCRI_RS_239784	1H	30.39
1_0744	BOPA1	11_10744	11_10744	1H	31.24
2_1048	BOPA1	11_21048	11_21048	1H	31.24
2_1233				1H	31.91
3_1276	BOPA2	12_31276	12_31276	1H	32.09
2_0617	BOPA1	11_20617	11_20617	1H	35.6
1_0760	BOPA1	11_10760	11_10760	1H	36.02
1_0250				1H	36.02
2_1072	BOPA1	11_21072	11_21072	1H	36.71
SCRI_RS_165811			SCRI_RS_165811	1H	36.71
1_0814	BOPA1	11_10814		1H	36.71
3_1177	BOPA2	12_31177	12_31177	1H	37.1
1_0238	BOPA1	11_10238	11_10238	1H	37.77
1_1357	BOPA2	12_11357	12_11357	1H	39.74
1_1498	BOPA2	12_11498	12_11498	1H	41.09
SCRI_RS_114047			SCRI_RS_114047	1H	42.01
SCRI_RS_193392			SCRI_RS_193392	1H	42.01
3_0336	BOPA2	12_30336	12_30336	1H	42.17
SCRI_RS_153785			SCRI_RS_153785	1H	43.41
SCRI_RS_170869			SCRI_RS_170869	1H	43.41
SCRI_RS_170878			SCRI_RS_170878	1H	43.41
1_0764	BOPA1	11_10764	11_10764	1H	43.62
SCRI_RS_189483			SCRI_RS_189483	1H	43.62
SCRI_RS_140837			SCRI_RS_140837	1H	43.81
SCRI_RS_184784			SCRI_RS_184784	1H	43.81
SCRI_RS_230987			SCRI_RS_230987	1H	43.81
SCRI_RS_11615			SCRI_RS_11615	1H	44.11
SCRI_RS_160545			SCRI_RS_160545	1H	44.31
SCRI_RS_205816			SCRI_RS_205816	1H	44.31
1_0275	BOPA1	11_10275	11_10275	1H	44.69
2_0514	BOPA1	11_20514	11_20514	1H	44.69
1_0597	BOPA1	11_10597	11_10597	1H	45.01
SCRI_RS_141140			SCRI_RS_141140	1H	45.01
SCRI_RS_147042			SCRI_RS_147042	1H	45.01
SCRI_RS_183171			SCRI_RS_183171	1H	45.01
SCRI_RS_187264			SCRI_RS_187264	1H	45.01
2_1134	BOPA1	11_21134	11_21134	1H	45.11
1_1266	BOPA2	12_11266	12_11266	1H	45.12
3_0268	BOPA2	12_30268	12_30268	1H	45.12
SCRI_RS_199178			SCRI_RS_199178	1H	45.21
SCRI_RS_199179			SCRI_RS_199179	1H	45.21
SCRI_RS_9480			SCRI_RS_9480	1H	45.21
SCRI_RS_132461			SCRI_RS_132461	1H	45.41
1_0314	BOPA2	12_10314	12_10314	1H	46.53
1_0294	BOPA1	11_10294	11_10294	1H	47.92
2_1095	BOPA1	11_21095	11_21095	1H	47.92
SCRI_RS_221759			SCRI_RS_221759	1H	48.11
1_0259	BOPA1	11_10259	11_10259	1H	48.12
1_0526	BOPA1	11_10526	11_10526	1H	48.8
3_0683	BOPA2	12_30683	12_30683	1H	49.1
3_1467	BOPA2	12_31467	12_31467	1H	49.1
SCRI_RS_151764			SCRI_RS_151764	1H	49.1
SCRI_RS_182631			SCRI_RS_182631	1H	49.1
SCRI_RS_188937			SCRI_RS_188937	1H	49.1
1_1301	BOPA2	12_11301	12_11301	1H	49.42
3_0796	BOPA2	12_30796	12_30796	1H	49.6
SCRI_RS_160916			SCRI_RS_160916	1H	49.6
1_0957	BOPA1	11_10957	11_10957	1H	49.8
1_1064	BOPA1	11_11064	11_11064	1H	49.8
1_1162	BOPA1	11_11162	11_11162	1H	49.8
2_0855	BOPA1	11_20855	11_20855	1H	49.8
1_0235	BOPA2	12_10235	12_10235	1H	49.8
SCRI_RS_139785			SCRI_RS_139785	1H	49.8
SCRI_RS_149971			SCRI_RS_149971	1H	49.8
SCRI_RS_17924			SCRI_RS_17924	1H	49.8
SCRI_RS_82327			SCRI_RS_82327	1H	49.8
SCRI_RS_85917			SCRI_RS_85917	1H	49.8
SCRI_RS_85918			SCRI_RS_85918	1H	49.8
1_0075	BOPA1	11_10075	11_10075	1H	50
1_0438	BOPA1	11_10438	11_10438	1H	50
1_0470	BOPA1	11_10470	11_10470	1H	50
1_0985	BOPA1	11_10985	11_10985	1H	50
1_1287	BOPA1	11_11287	11_11287	1H	50
1_1336	BOPA1	11_11336	11_11336	1H	50
1_1478	BOPA1	11_11478	11_11478	1H	50
1_1484	BOPA1	11_11484	11_11484	1H	50
2_0047	BOPA1	11_20047	11_20047	1H	50
2_0260	BOPA1	11_20260	11_20260	1H	50
2_0427	BOPA1	11_20427	11_20427	1H	50
2_0660	BOPA1	11_20660	11_20660	1H	50
2_0698	BOPA1	11_20698	11_20698	1H	50
2_0757	BOPA1	11_20757	11_20757	1H	50
2_0810	BOPA1	11_20810	11_20810	1H	50
2_0912	BOPA1	11_20912	11_20912	1H	50
2_1000	BOPA1	11_21000	11_21000	1H	50
2_1193	BOPA1	11_21193	11_21193	1H	50
2_1312	BOPA1	11_21312	11_21312	1H	50
2_1357	BOPA1	11_21357	11_21357	1H	50
1_0159	BOPA2	12_10159	12_10159	1H	50
1_0300	BOPA2	12_10300	12_10300	1H	50
1_0506	BOPA2	12_10506	12_10506	1H	50
1_0938	BOPA2	12_10938	12_10938	1H	50
1_1036	BOPA2	12_11036	12_11036	1H	50
1_1107	BOPA2	12_11107	12_11107	1H	50
1_1169	BOPA2	12_11169	12_11169	1H	50
1_1209	BOPA2	12_11209	12_11209	1H	50
2_1408	BOPA2	12_21408	12_21408	1H	50
3_0043	BOPA2	12_30043	12_30043	1H	50
3_0059	BOPA2	12_30059	12_30059	1H	50
3_0404	BOPA2	12_30404	12_30404	1H	50
3_0436	BOPA2	12_30436	12_30436	1H	50
3_0438	BOPA2	12_30438	12_30438	1H	50
3_0462	BOPA2	12_30462	12_30462	1H	50
3_0498	BOPA2	12_30498	12_30498	1H	50
3_0522	BOPA2	12_30522	12_30522	1H	50
3_0562	BOPA2	12_30562	12_30562	1H	50
3_0592	BOPA2	12_30592	12_30592	1H	50
3_0762	BOPA2	12_30762	12_30762	1H	50
3_1134	BOPA2	12_31134	12_31134	1H	50
3_1208	BOPA2	12_31208	12_31208	1H	50
3_1272	BOPA2	12_31272	12_31272	1H	50
3_1381	BOPA2	12_31381	12_31381	1H	50
SCRI_RS_116685			SCRI_RS_116685	1H	50
SCRI_RS_122889			SCRI_RS_122889	1H	50
SCRI_RS_124377			SCRI_RS_124377	1H	50
SCRI_RS_125407			SCRI_RS_125407	1H	50
SCRI_RS_130590			SCRI_RS_130590	1H	50
SCRI_RS_132599			SCRI_RS_132599	1H	50
SCRI_RS_132604			SCRI_RS_132604	1H	50
SCRI_RS_138691			SCRI_RS_138691	1H	50
SCRI_RS_141511			SCRI_RS_141511	1H	50
SCRI_RS_143927			SCRI_RS_143927	1H	50
SCRI_RS_149726			SCRI_RS_149726	1H	50
SCRI_RS_155439			SCRI_RS_155439	1H	50
SCRI_RS_158003			SCRI_RS_158003	1H	50
SCRI_RS_160466			SCRI_RS_160466	1H	50
SCRI_RS_163127			SCRI_RS_163127	1H	50
SCRI_RS_171543			SCRI_RS_171543	1H	50
SCRI_RS_172170			SCRI_RS_172170	1H	50
SCRI_RS_186830			SCRI_RS_186830	1H	50
SCRI_RS_189248			SCRI_RS_189248	1H	50
SCRI_RS_189586			SCRI_RS_189586	1H	50
SCRI_RS_189898			SCRI_RS_189898	1H	50
SCRI_RS_189920			SCRI_RS_189920	1H	50
SCRI_RS_193640			SCRI_RS_193640	1H	50
SCRI_RS_213103			SCRI_RS_213103	1H	50
SCRI_RS_219043			SCRI_RS_219043	1H	50
SCRI_RS_229932			SCRI_RS_229932	1H	50
SCRI_RS_7197			SCRI_RS_7197	1H	50
SCRI_RS_7813			SCRI_RS_7813	1H	50
1_1373				1H	50
2_1529				1H	50
3_0258				1H	50
3_1191				1H	50
1_0833	BOPA1	11_10833		1H	50
2_1188	BOPA1	11_21188		1H	50
3_0350	BOPA2	12_30350	12_30350	1H	50.1
SCRI_RS_153434			SCRI_RS_153434	1H	50.1
SCRI_RS_152642			SCRI_RS_152642	1H	50.2
SCRI_RS_204810			SCRI_RS_204810	1H	50.2
SCRI_RS_221609			SCRI_RS_221609	1H	50.2
2_0798	BOPA1	11_20798	11_20798	1H	50.3
3_0110	BOPA2	12_30110	12_30110	1H	50.3
3_0694	BOPA2	12_30694	12_30694	1H	50.3
SCRI_RS_118168			SCRI_RS_118168	1H	50.36
SCRI_RS_17256			SCRI_RS_17256	1H	50.36
1_0520	BOPA1	11_10520	11_10520	1H	50.5
3_0406	BOPA2	12_30406	12_30406	1H	50.5
SCRI_RS_109060			SCRI_RS_109060	1H	50.66
1_1326	BOPA1	11_11326	11_11326	1H	50.86
1_1359	BOPA1	11_11359	11_11359	1H	50.86
2_1217	BOPA1	11_21217	11_21217	1H	50.86
2_1361	BOPA1	11_21361	11_21361	1H	50.86
SCRI_RS_153733			SCRI_RS_153733	1H	50.86
1_1217	BOPA2	12_11217		1H	50.86
3_0478	BOPA2	12_30478	12_30478	1H	50.99
3_0499	BOPA2	12_30499	12_30499	1H	50.99
3_0672	BOPA2	12_30672	12_30672	1H	50.99
3_0750	BOPA2	12_30750	12_30750	1H	50.99
3_0786	BOPA2	12_30786	12_30786	1H	50.99
SCRI_RS_119743			SCRI_RS_119743	1H	50.99
SCRI_RS_148600			SCRI_RS_148600	1H	50.99
1_0933	BOPA1	11_10933	11_10933	1H	51.06
1_1256	BOPA1	11_11256	11_11256	1H	51.06
3_0243	BOPA2	12_30243	12_30243	1H	51.06
1_0293	BOPA1	11_10293		1H	51.06
SCRI_RS_14834			SCRI_RS_14834	1H	51.19
SCRI_RS_198546			SCRI_RS_198546	1H	51.19
SCRI_RS_161643			SCRI_RS_161643	1H	51.28
SCRI_RS_167877			SCRI_RS_167877	1H	51.28
1_0324	BOPA1	11_10324	11_10324	1H	51.86
2_1053	BOPA1	11_21053	11_21053	1H	51.86
1_0198	BOPA2	12_10198	12_10198	1H	51.86
3_0710	BOPA2	12_30710	12_30710	1H	51.86
3_0741				1H	51.86
3_0343	BOPA2	12_30343	12_30343	1H	52.08
3_0348	BOPA2	12_30348	12_30348	1H	52.08
1_1248				1H	52.08
3_0820	BOPA2	12_30820		1H	52.08
SCRI_RS_56976			SCRI_RS_56976	1H	53.1
1_0768	BOPA1	11_10768	11_10768	1H	53.3
2_1333	BOPA1	11_21333	11_21333	1H	53.3
1_1444	BOPA2	12_11444	12_11444	1H	53.3
SCRI_RS_156506			SCRI_RS_156506	1H	53.3
SCRI_RS_1445			SCRI_RS_1445	1H	53.5
SCRI_RS_193401			SCRI_RS_193401	1H	53.5
SCRI_RS_207335			SCRI_RS_207335	1H	53.5
SCRI_RS_100503			SCRI_RS_100503	1H	54.1
2_0997	BOPA1	11_20997	11_20997	1H	54.14
SCRI_RS_138118			SCRI_RS_138118	1H	54.3
SCRI_RS_165072			SCRI_RS_165072	1H	54.3
SCRI_RS_201072			SCRI_RS_201072	1H	54.3
SCRI_RS_145305			SCRI_RS_145305	1H	54.5
SCRI_RS_207081			SCRI_RS_207081	1H	54.5
SCRI_RS_213455			SCRI_RS_213455	1H	54.5
SCRI_RS_225107			SCRI_RS_225107	1H	54.5
SCRI_RS_229636			SCRI_RS_229636	1H	54.5
SCRI_RS_907			SCRI_RS_907	1H	54.5
3_0821	BOPA2	12_30821	12_30821	1H	55.2
SCRI_RS_121978			SCRI_RS_121978	1H	55.2
SCRI_RS_211274			SCRI_RS_211274	1H	55.3
1_0552	BOPA1	11_10552	11_10552	1H	55.57
SCRI_RS_152795			SCRI_RS_152795	1H	55.7
SCRI_RS_192779			SCRI_RS_192779	1H	56.2
SCRI_RS_130666			SCRI_RS_130666	1H	56.3
SCRI_RS_21483			SCRI_RS_21483	1H	56.3
SCRI_RS_236104			SCRI_RS_236104	1H	56.3
3_0753	BOPA2	12_30753	12_30753	1H	56.5
SCRI_RS_182431			SCRI_RS_182431	1H	56.5
2_0095	BOPA1	11_20095	11_20095	1H	56.7
2_1463	BOPA2	12_21463		1H	56.91
1_0201	BOPA2	12_10201	12_10201	1H	57.85
SCRI_RS_237999			SCRI_RS_237999	1H	57.85
SCRI_RS_118785			SCRI_RS_118785	1H	57.87
SCRI_RS_2945			SCRI_RS_2945	1H	58.17
1_0176	BOPA1	11_10176	11_10176	1H	59.01
1_0617	BOPA1	11_10617	11_10617	1H	59.07
1_0798	BOPA1	11_10798	11_10798	1H	59.07
1_1049	BOPA1	11_11049	11_11049	1H	59.07
3_0304	BOPA2	12_30304	12_30304	1H	59.07
3_0744	BOPA2	12_30744	12_30744	1H	59.07
SCRI_RS_12873			SCRI_RS_12873	1H	59.07
SCRI_RS_132028			SCRI_RS_132028	1H	59.97
2_1131	BOPA2	12_21131	12_21131	1H	60.14
1_0302	BOPA1	11_10302	11_10302	1H	61.2
3_1179	BOPA2	12_31179	12_31179	1H	61.22
SCRI_RS_145336			SCRI_RS_145336	1H	61.22
SCRI_RS_236551			SCRI_RS_236551	1H	61.22
3_1401	BOPA2	12_31401		1H	61.22
2_0432	BOPA1	11_20432	11_20432	1H	62.26
SCRI_RS_194015			SCRI_RS_194015	1H	62.26
2_0642	BOPA1	11_20642		1H	62.44
2_1431	BOPA1	11_21431	11_21431	1H	62.83
SCRI_RS_180349			SCRI_RS_180349	1H	64.23
SCRI_RS_219685			SCRI_RS_219685	1H	64.23
SCRI_RS_85391			SCRI_RS_85391	1H	64.23
1_0043	BOPA1	11_10043	11_10043	1H	64.44
1_0516	BOPA1	11_10516	11_10516	1H	64.44
1_0068				1H	64.44
1_0002	BOPA1	11_10002	11_10002	1H	64.93
1_1367	BOPA1	11_11367	11_11367	1H	64.93
2_1219	BOPA1	11_21219	11_21219	1H	64.93
1_1062	BOPA2	12_11062	12_11062	1H	64.93
3_1464	BOPA2	12_31464	12_31464	1H	64.93
SCRI_RS_120605			SCRI_RS_120605	1H	64.93
2_1347				1H	64.93
2_0956	BOPA1	11_20956		1H	64.93
SCRI_RS_175487			SCRI_RS_175487	1H	65.23
1_0960	BOPA2	12_10960		1H	65.24
SCRI_RS_133886			SCRI_RS_133886	1H	65.73
SCRI_RS_157039			SCRI_RS_157039	1H	66.23
3_0295	BOPA2	12_30295	12_30295	1H	67.34
2_0157	BOPA1	11_20157	11_20157	1H	68.47
2_0290	BOPA1	11_20290	11_20290	1H	69.73
1_0166	BOPA2	12_10166	12_10166	1H	69.73
SCRI_RS_159201			SCRI_RS_159201	1H	69.73
2_0696	BOPA2	12_20696	12_20696	1H	69.88
3_0298	BOPA2	12_30298	12_30298	1H	69.88
1_0463				1H	70.22
3_0505	BOPA2	12_30505	12_30505	1H	70.37
SCRI_RS_195238			SCRI_RS_195238	1H	70.37
2_1176	BOPA2	12_21176	12_21176	1H	71.44
3_0742	BOPA2	12_30742	12_30742	1H	71.44
2_0120				1H	71.44
1_1075	BOPA1	11_11075		1H	71.44
2_0229	BOPA1	11_20229	11_20229	1H	71.7
2_1057	BOPA1	11_21057	11_21057	1H	71.77
1_0006	BOPA1	11_10006	11_10006	1H	72.86
1_0279	BOPA1	11_10279	11_10279	1H	72.86
1_0686	BOPA1	11_10686	11_10686	1H	72.86
1_0890	BOPA1	11_10890	11_10890	1H	72.86
2_1126	BOPA1	11_21126	11_21126	1H	72.86
1_1267	BOPA2	12_11267	12_11267	1H	72.86
SCRI_RS_138527			SCRI_RS_138527	1H	72.86
SCRI_RS_160234			SCRI_RS_160234	1H	72.86
SCRI_RS_188360			SCRI_RS_188360	1H	72.86
SCRI_RS_181239			SCRI_RS_181239	1H	73.06
2_0121	BOPA1	11_20121	11_20121	1H	73.59
SCRI_RS_156208			SCRI_RS_156208	1H	73.59
2_0990	BOPA1	11_20990	11_20990	1H	74.12
2_0657	BOPA1	11_20657	11_20657	1H	75.65
SCRI_RS_181353			SCRI_RS_181353	1H	78.25
1_0466	BOPA1	11_10466		1H	78.39
1_1037	BOPA1	11_11037		1H	80.24
SCRI_RS_125339			SCRI_RS_125339	1H	81.65
1_0434	BOPA1	11_10434		1H	82.09
SCRI_RS_9158			SCRI_RS_9158	1H	82.45
1_0471	BOPA1	11_10471	11_10471	1H	83.15
2_0434	BOPA1	11_20434	11_20434	1H	83.15
3_1160	BOPA2	12_31160	12_31160	1H	83.15
2_1192	BOPA1	11_21192		1H	83.15
3_0072	BOPA2	12_30072		1H	83.28
1_1144	BOPA2	12_11144	12_11144	1H	83.44
1_1463	BOPA2	12_11463	12_11463	1H	83.44
2_0550	BOPA1	11_20550	11_20550	1H	83.85
1_0830	BOPA1	11_10830	11_10830	1H	83.95
SCRI_RS_225431			SCRI_RS_225431	1H	83.95
SCRI_RS_154140			SCRI_RS_154140	1H	84.45
3_0204	BOPA2	12_30204		1H	84.66
SCRI_RS_135092			SCRI_RS_135092	1H	85.05
SCRI_RS_157246			SCRI_RS_157246	1H	85.15
SCRI_RS_236576			SCRI_RS_236576	1H	85.15
1_0535	BOPA2	12_10535	12_10535	1H	87.75
1_1189	BOPA1	11_11189		1H	88.04
2_0792	BOPA1	11_20792	11_20792	1H	88.25
SCRI_RS_144315			SCRI_RS_144315	1H	88.34
SCRI_RS_166168			SCRI_RS_166168	1H	88.54
SCRI_RS_236623			SCRI_RS_236623	1H	88.54
2_0769	BOPA1	11_20769	11_20769	1H	88.82
SCRI_RS_121048			SCRI_RS_121048	1H	89.04
SCRI_RS_170389			SCRI_RS_170389	1H	89.04
SCRI_RS_195200			SCRI_RS_195200	1H	89.04
1_0433	BOPA1	11_10433	11_10433	1H	89.34
2_0475	BOPA1	11_20475	11_20475	1H	89.34
2_1446	BOPA1	11_21446	11_21446	1H	89.34
3_0546	BOPA2	12_30546	12_30546	1H	89.34
SCRI_RS_17486			SCRI_RS_17486	1H	89.34
SCRI_RS_209524			SCRI_RS_209524	1H	89.34
2_0937				1H	89.34
SCRI_RS_189168			SCRI_RS_189168	1H	90.04
2_1373	BOPA1	11_21373	11_21373	1H	90.98
1_1008	BOPA2	12_11008	12_11008	1H	90.98
1_0865				1H	90.98
2_1301				1H	92.39
SCRI_RS_197263			SCRI_RS_197263	1H	92.5
3_1163	BOPA2	12_31163	12_31163	1H	92.6
SCRI_RS_188218			SCRI_RS_188218	1H	93.35
SCRI_RS_213675			SCRI_RS_213675	1H	94.25
1_0396	BOPA1	11_10396	11_10396	1H	94.48
2_0149	BOPA1	11_20149	11_20149	1H	94.48
3_1192	BOPA2	12_31192	12_31192	1H	94.48
1_1277	BOPA1	11_11277	11_11277	1H	96.25
3_1319	BOPA2	12_31319	12_31319	1H	96.25
SCRI_RS_138010			SCRI_RS_138010	1H	96.25
SCRI_RS_194371			SCRI_RS_194371	1H	96.25
1_0822				1H	96.25
SCRI_RS_199689			SCRI_RS_199689	1H	96.55
SCRI_RS_130139			SCRI_RS_130139	1H	97.15
SCRI_RS_142282			SCRI_RS_142282	1H	97.15
SCRI_RS_145026			SCRI_RS_145026	1H	97.15
2_0125	BOPA1	11_20125	11_20125	1H	97.23
2_0153	BOPA1	11_20153	11_20153	1H	97.23
1_0522	BOPA1	11_10522	11_10522	1H	97.98
2_0169	BOPA1	11_20169	11_20169	1H	97.98
2_0754	BOPA1	11_20754	11_20754	1H	97.98
SCRI_RS_188909			SCRI_RS_188909	1H	98.45
1_1173	BOPA2	12_11173	12_11173	1H	98.56
SCRI_RS_235968			SCRI_RS_235968	1H	98.75
SCRI_RS_136856			SCRI_RS_136856	1H	99.15
SCRI_RS_235724			SCRI_RS_235724	1H	99.35
1_0357	BOPA1	11_10357	11_10357	1H	99.45
SCRI_RS_143810			SCRI_RS_143810	1H	100.25
SCRI_RS_6913			SCRI_RS_6913	1H	100.45
1_0111	BOPA1	11_10111	11_10111	1H	101.05
2_0187	BOPA2	12_20187	12_20187	1H	101.05
3_1152	BOPA2	12_31152	12_31152	1H	101.05
SCRI_RS_171501			SCRI_RS_171501	1H	101.05
2_0909	BOPA1	11_20909	11_20909	1H	104.1
2_0613	BOPA2	12_20613	12_20613	1H	104.1
2_1020	BOPA2	12_21020	12_21020	1H	104.1
2_0267	BOPA1	11_20267	11_20267	1H	105.52
3_0509	BOPA2	12_30509	12_30509	1H	105.52
3_0191	BOPA2	12_30191	12_30191	1H	107.18
2_0780	BOPA1	11_20780	11_20780	1H	107.33
SCRI_RS_106754			SCRI_RS_106754	1H	107.72
SCRI_RS_146959			SCRI_RS_146959	1H	107.72
SCRI_RS_201086			SCRI_RS_201086	1H	107.72
SCRI_RS_175646			SCRI_RS_175646	1H	108.22
SCRI_RS_154528			SCRI_RS_154528	1H	108.32
2_0625	BOPA1	11_20625	11_20625	1H	108.4
2_0921	BOPA1	11_20921	11_20921	1H	108.4
2_0220	BOPA1	11_20220	11_20220	1H	109.53
2_0844	BOPA1	11_20844	11_20844	1H	109.53
3_0532	BOPA2	12_30532	12_30532	1H	109.53
SCRI_RS_161388			SCRI_RS_161388	1H	109.53
SCRI_RS_197337			SCRI_RS_197337	1H	109.53
1_0231				1H	109.53
SCRI_RS_192730			SCRI_RS_192730	1H	109.63
2_0021	BOPA1	11_20021	11_20021	1H	109.83
SCRI_RS_173813			SCRI_RS_173813	1H	109.83
SCRI_RS_206896			SCRI_RS_206896	1H	109.83
SCRI_RS_120481			SCRI_RS_120481	1H	112.13
SCRI_RS_139733			SCRI_RS_139733	1H	113.57
SCRI_RS_218473			SCRI_RS_218473	1H	113.57
SCRI_RS_219889			SCRI_RS_219889	1H	113.57
SCRI_RS_91596			SCRI_RS_91596	1H	113.57
2_1392	BOPA1	11_21392	11_21392	1H	114.3
SCRI_RS_238125			SCRI_RS_238125	1H	114.3
SCRI_RS_155997			SCRI_RS_155997	1H	114.8
3_1526	BOPA2	12_31526	12_31526	1H	114.89
1_0789	BOPA1	11_10789	11_10789	1H	114.98
3_0014	BOPA2	12_30014	12_30014	1H	114.98
1_0905	BOPA2	12_10905	12_10905	1H	115.97
SCRI_RS_157953			SCRI_RS_157953	1H	116.3
1_1116				1H	116.83
1_0729	BOPA1	11_10729		1H	116.83
1_1409	BOPA2	12_11409	12_11409	1H	117.04
SCRI_RS_168172			SCRI_RS_168172	1H	117.4
1_0963				1H	118.34
1_0338	BOPA1	11_10338	11_10338	1H	121.6
1_0854	BOPA1	11_10854	11_10854	1H	122.29
2_0959	BOPA1	11_20959	11_20959	1H	122.29
3_0257	BOPA2	12_30257	12_30257	1H	122.29
SCRI_RS_224392			SCRI_RS_224392	1H	122.4
2_1172	BOPA2	12_21172	12_21172	1H	124.44
1_0339				1H	125.66
1_0911	BOPA1	11_10911	11_10911	1H	126.23
3_1105	BOPA2	12_31105	12_31105	1H	126.23
SCRI_RS_127646			SCRI_RS_127646	1H	126.4
SCRI_RS_137116			SCRI_RS_137116	1H	126.4
1_1528	BOPA1	11_11528	11_11528	1H	126.6
2_0908	BOPA1	11_20908	11_20908	1H	126.6
1_1457	BOPA2	12_11457	12_11457	1H	126.6
1_0858				1H	126.6
2_0677				1H	126.6
2_1038	BOPA1	11_21038	11_21038	1H	126.9
SCRI_RS_170110			SCRI_RS_170110	1H	126.9
SCRI_RS_201865			SCRI_RS_201865	1H	126.9
1_0586	BOPA1	11_10586	11_10586	1H	127.6
SCRI_RS_4522			SCRI_RS_4522	1H	127.9
1_1443	BOPA2	12_11443	12_11443	1H	128.27
SCRI_RS_159031			SCRI_RS_159031	1H	128.27
SCRI_RS_147611			SCRI_RS_147611	1H	128.4
1_0722	BOPA1	11_10722	11_10722	1H	128.45
SCRI_RS_155758			SCRI_RS_155758	1H	128.45
2_1068	BOPA1	11_21068	11_21068	1H	128.92
2_1140	BOPA1	11_21140	11_21140	1H	128.92
SCRI_RS_162765			SCRI_RS_162765	1H	128.92
SCRI_RS_165588			SCRI_RS_165588	1H	128.92
1_0207	BOPA2	12_10207	12_10207	1H	129.14
3_0403	BOPA2	12_30403	12_30403	1H	129.42
3_1377	BOPA2	12_31377	12_31377	1H	129.42
SCRI_RS_189967			SCRI_RS_189967	1H	129.42
1_1481	BOPA1	11_11481	11_11481	1H	129.75
1_0644	BOPA1	11_10644	11_10644	1H	130.02
SCRI_RS_160475			SCRI_RS_160475	1H	130.05
1_0808	BOPA2	12_10808	12_10808	1H	131.46
3_1387	BOPA2	12_31387	12_31387	1H	131.46
1_1038	BOPA1	11_11038	11_11038	1H	131.66
2_0133	BOPA1	11_20133	11_20133	1H	131.66
3_0649	BOPA2	12_30649	12_30649	1H	131.66
1_0693	BOPA2	12_10693	12_10693	1H	132.54
SCRI_RS_169881			SCRI_RS_169881	1H	132.64
SCRI_RS_216088			SCRI_RS_216088	1H	132.74
1_0903	BOPA1	11_10903	11_10903	1H	134.98
1_0059				1H	136.2
2_0383	BOPA1	11_20383	11_20383	1H	136.65
SCRI_RS_207416			SCRI_RS_207416	1H	136.65
SCRI_RS_196025			SCRI_RS_196025	1H	136.75
1_0782	BOPA1	11_10782	11_10782	1H	137.75
3_0803				1H	138.64
SCRI_RS_162628			SCRI_RS_162628	1H	138.65
SCRI_RS_182206			SCRI_RS_182206	1H	138.65
SCRI_RS_184058			SCRI_RS_184058	1H	138.65
SCRI_RS_10956			SCRI_RS_10956	1H	138.95
SCRI_RS_150786			SCRI_RS_150786	1H	138.95
1_1271	BOPA2	12_11271		1H	140.01
2_1105	BOPA2	12_21105	12_21105	1H	141.08
1_0041	BOPA1	11_10041	11_10041	1H	142.16
1_1105	BOPA1	11_11105	11_11105	1H	142.16
1_1509	BOPA1	11_11509	11_11509	1H	142.16
2_0594	BOPA1	11_20594	11_20594	1H	142.16
2_0603	BOPA1	11_20603	11_20603	1H	142.16
1_1496	BOPA2	12_11496	12_11496	1H	142.16
2_0599	BOPA2	12_20599	12_20599	1H	142.16
3_0277	BOPA2	12_30277	12_30277	1H	142.16
3_0517	BOPA2	12_30517	12_30517	1H	142.16
SCRI_RS_163142			SCRI_RS_163142	1H	142.16
SCRI_RS_187051			SCRI_RS_187051	1H	142.16
SCRI_RS_206337			SCRI_RS_206337	1H	142.16
SCRI_RS_236175			SCRI_RS_236175	1H	142.16
1_0512				1H	142.16
SCRI_RS_143790			SCRI_RS_143790	1H	142.54
SCRI_RS_4928			SCRI_RS_4928	1H	142.54
1_0443	BOPA1	11_10443	11_10443	1H	142.74
1_0590	BOPA1	11_10590	11_10590	1H	142.74
2_0138	BOPA1	11_20138	11_20138	1H	142.74
2_0772	BOPA1	11_20772	11_20772	1H	142.74
2_0840	BOPA1	11_20840	11_20840	1H	142.74
2_0915	BOPA1	11_20915	11_20915	1H	142.74
2_1384	BOPA1	11_21384	11_21384	1H	142.74
1_0746	BOPA2	12_10746	12_10746	1H	142.74
2_0429	BOPA2	12_20429	12_20429	1H	142.74
3_0231	BOPA2	12_30231	12_30231	1H	142.74
SCRI_RS_117283			SCRI_RS_117283	1H	142.74
SCRI_RS_150935			SCRI_RS_150935	1H	142.74
SCRI_RS_153896			SCRI_RS_153896	1H	142.74
SCRI_RS_158298			SCRI_RS_158298	1H	142.74
SCRI_RS_175218			SCRI_RS_175218	1H	142.74
SCRI_RS_176006			SCRI_RS_176006	1H	142.74
SCRI_RS_195067			SCRI_RS_195067	1H	142.74
SCRI_RS_199945			SCRI_RS_199945	1H	142.74
1_0029				1H	142.74
3_0934	BOPA2	12_30934	12_30934	1H	142.94
3_1081	BOPA2	12_31081	12_31081	1H	145.82
3_0048	BOPA2	12_30048		1H	145.82
1_0970	BOPA2	12_10970		2H	0
3_1446	BOPA2	12_31446	12_31446	2H	1.08
1_0718	BOPA2	12_10718	12_10718	2H	5.39
2_1415	BOPA2	12_21415	12_21415	2H	5.39
SCRI_RS_166806			SCRI_RS_166806	2H	5.99
SCRI_RS_187638			SCRI_RS_187638	2H	5.99
SCRI_RS_219333			SCRI_RS_219333	2H	5.99
SCRI_RS_225720			SCRI_RS_225720	2H	5.99
1_0326	BOPA1	11_10326	11_10326	2H	7.29
3_1224	BOPA2	12_31224		2H	7.55
SCRI_RS_165171			SCRI_RS_165171	2H	7.99
SCRI_RS_166816			SCRI_RS_166816	2H	7.99
SCRI_RS_135585			SCRI_RS_135585	2H	8.09
SCRI_RS_139708			SCRI_RS_139708	2H	8.19
SCRI_RS_136200			SCRI_RS_136200	2H	8.29
SCRI_RS_163314			SCRI_RS_163314	2H	8.29
SCRI_RS_173486			SCRI_RS_173486	2H	8.29
SCRI_RS_175550			SCRI_RS_175550	2H	8.29
SCRI_RS_10642			SCRI_RS_10642	2H	9.79
1_0163				2H	10.08
SCRI_RS_122			SCRI_RS_122	2H	10.19
SCRI_RS_184395			SCRI_RS_184395	2H	10.49
1_1030	BOPA2	12_11030	12_11030	2H	10.78
SCRI_RS_192440			SCRI_RS_192440	2H	11.39
SCRI_RS_168604			SCRI_RS_168604	2H	11.49
1_1059	BOPA1	11_11059	11_11059	2H	11.86
1_0230	BOPA2	12_10230	12_10230	2H	11.86
SCRI_RS_133377			SCRI_RS_133377	2H	12.29
SCRI_RS_13476			SCRI_RS_13476	2H	12.29
SCRI_RS_169758			SCRI_RS_169758	2H	12.39
SCRI_RS_187012			SCRI_RS_187012	2H	12.39
SCRI_RS_192463			SCRI_RS_192463	2H	12.49
SCRI_RS_88391			SCRI_RS_88391	2H	12.59
2_1377	BOPA1	11_21377	11_21377	2H	13.19
2_0563	BOPA1	11_20563	11_20563	2H	13.39
3_0781	BOPA2	12_30781	12_30781	2H	13.39
SCRI_RS_213799			SCRI_RS_213799	2H	13.39
1_0592	BOPA2	12_10592	12_10592	2H	13.79
SCRI_RS_167465			SCRI_RS_167465	2H	13.79
SCRI_RS_141753			SCRI_RS_141753	2H	13.89
SCRI_RS_194134			SCRI_RS_194134	2H	13.89
SCRI_RS_159503			SCRI_RS_159503	2H	14.29
2_1532				2H	14.48
2_0562	BOPA1	11_20562	11_20562	2H	14.77
3_1497	BOPA2	12_31497	12_31497	2H	15.17
SCRI_RS_141771			SCRI_RS_141771	2H	15.17
SCRI_RS_192552			SCRI_RS_192552	2H	15.17
2_1416	BOPA1	11_21416	11_21416	2H	15.47
1_0502	BOPA2	12_10502	12_10502	2H	15.47
SCRI_RS_173604			SCRI_RS_173604	2H	15.47
SCRI_RS_231057			SCRI_RS_231057	2H	15.47
2_0430				2H	15.47
1_1119	BOPA2	12_11119		2H	15.47
SCRI_RS_204158			SCRI_RS_204158	2H	15.77
SCRI_RS_149407			SCRI_RS_149407	2H	15.87
3_0155	BOPA2	12_30155	12_30155	2H	16.17
SCRI_RS_157480			SCRI_RS_157480	2H	16.17
2_0161				2H	16.17
3_0402	BOPA2	12_30402		2H	16.17
3_0631	BOPA2	12_30631	12_30631	2H	19.42
3_0775	BOPA2	12_30775	12_30775	2H	19.42
3_1534				2H	21.67
2_1423	BOPA1	11_21423		2H	21.67
SCRI_RS_209516			SCRI_RS_209516	2H	21.86
SCRI_RS_144545			SCRI_RS_144545	2H	21.96
2_0724	BOPA1	11_20724	11_20724	2H	22.67
SCRI_RS_160747			SCRI_RS_160747	2H	22.86
SCRI_RS_188511			SCRI_RS_188511	2H	23.06
2_0112	BOPA1	11_20112	11_20112	2H	23.56
SCRI_RS_141564			SCRI_RS_141564	2H	23.56
SCRI_RS_231806			SCRI_RS_231806	2H	23.56
1_1040	BOPA1	11_11040	11_11040	2H	23.73
SCRI_RS_152744			SCRI_RS_152744	2H	23.76
SCRI_RS_226348			SCRI_RS_226348	2H	23.96
2_0107	BOPA1	11_20107	11_20107	2H	24.16
SCRI_RS_155957			SCRI_RS_155957	2H	24.16
SCRI_RS_128162			SCRI_RS_128162	2H	24.76
SCRI_RS_231889			SCRI_RS_231889	2H	24.86
SCRI_RS_194812			SCRI_RS_194812	2H	24.96
1_0943	BOPA1	11_10943	11_10943	2H	25.53
SCRI_RS_153226			SCRI_RS_153226	2H	25.86
SCRI_RS_154683			SCRI_RS_154683	2H	25.86
3_1284	BOPA2	12_31284	12_31284	2H	26.86
SCRI_RS_198643			SCRI_RS_198643	2H	26.86
SCRI_RS_159228			SCRI_RS_159228	2H	28.26
SCRI_RS_150590			SCRI_RS_150590	2H	29.06
SCRI_RS_153672			SCRI_RS_153672	2H	29.56
1_0777	BOPA2	12_10777	12_10777	2H	30.36
SCRI_RS_153798			SCRI_RS_153798	2H	31.74
SCRI_RS_210172			SCRI_RS_210172	2H	31.74
SCRI_RS_233272			SCRI_RS_233272	2H	31.74
1_0180	BOPA1	11_10180	11_10180	2H	31.94
SCRI_RS_195810			SCRI_RS_195810	2H	32.74
SCRI_RS_131218			SCRI_RS_131218	2H	35.04
SCRI_RS_188893			SCRI_RS_188893	2H	35.04
SCRI_RS_143250			SCRI_RS_143250	2H	35.84
SCRI_RS_170337			SCRI_RS_170337	2H	35.84
3_0871	BOPA2	12_30871	12_30871	2H	38.6
3_0872	BOPA2	12_30872	12_30872	2H	38.6
2_0394	BOPA1	11_20394	11_20394	2H	39.69
2_1015	BOPA1	11_21015	11_21015	2H	39.69
SCRI_RS_120529			SCRI_RS_120529	2H	39.69
SCRI_RS_173164			SCRI_RS_173164	2H	39.69
SCRI_RS_183655			SCRI_RS_183655	2H	39.69
SCRI_RS_186387			SCRI_RS_186387	2H	39.69
SCRI_RS_192783			SCRI_RS_192783	2H	39.69
SCRI_RS_239882			SCRI_RS_239882	2H	39.69
SCRI_RS_12516			SCRI_RS_12516	2H	40.17
SCRI_RS_186448			SCRI_RS_186448	2H	40.17
1_0216	BOPA1	11_10216	11_10216	2H	40.73
SCRI_RS_153693			SCRI_RS_153693	2H	40.87
SCRI_RS_155612			SCRI_RS_155612	2H	41.17
SCRI_RS_115905			SCRI_RS_115905	2H	41.67
2_1261	BOPA1	11_21261	11_21261	2H	41.77
2_1265	BOPA1	11_21265	11_21265	2H	41.77
2_1366	BOPA1	11_21366	11_21366	2H	41.77
SCRI_RS_115892			SCRI_RS_115892	2H	41.77
SCRI_RS_7026			SCRI_RS_7026	2H	41.77
2_1187	BOPA1	11_21187	11_21187	2H	42.37
SCRI_RS_147371			SCRI_RS_147371	2H	42.37
SCRI_RS_140819			SCRI_RS_140819	2H	43.27
2_0593	BOPA2	12_20593	12_20593	2H	43.46
1_0307	BOPA1	11_10307	11_10307	2H	44.54
1_0891	BOPA1	11_10891	11_10891	2H	44.54
2_0368	BOPA2	12_20368	12_20368	2H	44.54
SCRI_RS_182371			SCRI_RS_182371	2H	44.54
SCRI_RS_192657			SCRI_RS_192657	2H	44.54
SCRI_RS_207162			SCRI_RS_207162	2H	44.54
1_0787	BOPA1	11_10787	11_10787	2H	44.88
1_0987	BOPA1	11_10987	11_10987	2H	44.88
2_0864	BOPA1	11_20864	11_20864	2H	44.93
2_1049	BOPA2	12_21049	12_21049	2H	45.76
1_1304	BOPA2	12_11304		2H	45.76
1_1110	BOPA1	11_11110		2H	46.31
2_1304	BOPA1	11_21304	11_21304	2H	47.35
1_1452	BOPA2	12_11452	12_11452	2H	47.68
SCRI_RS_5552			SCRI_RS_5552	2H	48.06
1_0847	BOPA2	12_10847	12_10847	2H	48.36
SCRI_RS_174935			SCRI_RS_174935	2H	51.96
2_0173	BOPA1	11_20173	11_20173	2H	52.26
SCRI_RS_206586			SCRI_RS_206586	2H	52.36
1_0178	BOPA1	11_10178	11_10178	2H	52.96
1_0525	BOPA1	11_10525	11_10525	2H	52.96
1_1073	BOPA1	11_11073	11_11073	2H	52.96
SCRI_RS_207244			SCRI_RS_207244	2H	52.96
SCRI_RS_78277			SCRI_RS_78277	2H	52.96
SCRI_RS_89851			SCRI_RS_89851	2H	52.96
1_0399	BOPA1	11_10399	11_10399	2H	53.26
1_0648	BOPA1	11_10648	11_10648	2H	53.26
1_0837	BOPA1	11_10837	11_10837	2H	53.26
1_0919	BOPA1	11_10919	11_10919	2H	53.26
1_0296	BOPA2	12_10296	12_10296	2H	53.26
2_0326	BOPA2	12_20326	12_20326	2H	53.26
2_1461	BOPA2	12_21461	12_21461	2H	53.26
3_0420	BOPA2	12_30420	12_30420	2H	53.26
3_0657	BOPA2	12_30657	12_30657	2H	53.26
SCRI_RS_137093			SCRI_RS_137093	2H	53.26
SCRI_RS_158687			SCRI_RS_158687	2H	53.26
SCRI_RS_212932			SCRI_RS_212932	2H	53.26
SCRI_RS_81287			SCRI_RS_81287	2H	53.26
1_1057	BOPA2	12_11057		2H	53.26
2_1153	BOPA1	11_21153	11_21153	2H	53.95
3_0432	BOPA2	12_30432	12_30432	2H	54.31
SCRI_RS_125793			SCRI_RS_125793	2H	54.31
SCRI_RS_177405			SCRI_RS_177405	2H	54.31
SCRI_RS_154981			SCRI_RS_154981	2H	54.71
1_0342	BOPA1	11_10342	11_10342	2H	55.41
2_1338	BOPA1	11_21338	11_21338	2H	55.41
SCRI_RS_141655			SCRI_RS_141655	2H	55.41
3_0363	BOPA2	12_30363		2H	55.44
1_1493	BOPA2	12_11493	12_11493	2H	56.88
2_1227				2H	56.88
SCRI_RS_229103			SCRI_RS_229103	2H	57.21
SCRI_RS_171029			SCRI_RS_171029	2H	57.31
SCRI_RS_206245			SCRI_RS_206245	2H	57.31
SCRI_RS_194318			SCRI_RS_194318	2H	57.91
1_0715	BOPA2	12_10715	12_10715	2H	58.1
3_0029	BOPA2	12_30029	12_30029	2H	58.24
3_0379	BOPA2	12_30379	12_30379	2H	58.24
1_0486	BOPA2	12_10486	12_10486	2H	59.32
3_0491	BOPA2	12_30491	12_30491	2H	59.32
SCRI_RS_152206			SCRI_RS_152206	2H	59.91
1_1340	BOPA2	12_11340	12_11340	2H	61.47
2_0281	BOPA2	12_20281	12_20281	2H	61.47
1_0204				2H	61.47
2_0672				2H	61.47
SCRI_RS_14801			SCRI_RS_14801	2H	61.91
SCRI_RS_201800			SCRI_RS_201800	2H	61.91
SCRI_RS_237094			SCRI_RS_237094	2H	62.11
1_1061	BOPA1	11_11061	11_11061	2H	62.38
SCRI_RS_239231			SCRI_RS_239231	2H	62.71
SCRI_RS_221843			SCRI_RS_221843	2H	62.91
SCRI_RS_8366			SCRI_RS_8366	2H	62.91
3_0703	BOPA2	12_30703	12_30703	2H	63.08
3_1169	BOPA2	12_31169	12_31169	2H	63.61
1_1505	BOPA1	11_11505	11_11505	2H	63.62
2_0846				2H	63.63
SCRI_RS_198148			SCRI_RS_198148	2H	63.91
SCRI_RS_126877			SCRI_RS_126877	2H	64.01
SCRI_RS_158928			SCRI_RS_158928	2H	64.01
SCRI_RS_173531			SCRI_RS_173531	2H	64.01
SCRI_RS_198460			SCRI_RS_198460	2H	64.01
SCRI_RS_212484			SCRI_RS_212484	2H	64.01
SCRI_RS_151576			SCRI_RS_151576	2H	64.31
SCRI_RS_158649			SCRI_RS_158649	2H	64.31
SCRI_RS_231782			SCRI_RS_231782	2H	64.31
1_1054	BOPA1	11_11054	11_11054	2H	64.55
1_0234	BOPA1	11_10234	11_10234	2H	64.7
1_0297	BOPA1	11_10297	11_10297	2H	64.7
1_0498	BOPA1	11_10498	11_10498	2H	64.7
2_1005	BOPA1	11_21005	11_21005	2H	64.7
1_0156	BOPA2	12_10156	12_10156	2H	64.7
1_1428	BOPA2	12_11428	12_11428	2H	64.7
2_0688	BOPA2	12_20688	12_20688	2H	64.7
3_0691	BOPA2	12_30691	12_30691	2H	64.7
3_0604	BOPA2	12_30604		2H	64.7
2_0674	BOPA1	11_20674	11_20674	2H	65
SCRI_RS_182050			SCRI_RS_182050	2H	65.1
2_1096	BOPA1	11_21096	11_21096	2H	65.4
SCRI_RS_224846			SCRI_RS_224846	2H	65.4
SCRI_RS_147210			SCRI_RS_147210	2H	65.41
SCRI_RS_122681			SCRI_RS_122681	2H	65.71
SCRI_RS_151535			SCRI_RS_151535	2H	65.71
2_0929	BOPA1	11_20929	11_20929	2H	65.76
SCRI_RS_175065			SCRI_RS_175065	2H	65.81
SCRI_RS_238424			SCRI_RS_238424	2H	65.81
1_0054				2H	65.96
3_0259	BOPA2	12_30259	12_30259	2H	66.01
1_0325	BOPA1	11_10325	11_10325	2H	66.11
1_0422	BOPA1	11_10422	11_10422	2H	66.11
1_0638	BOPA1	11_10638	11_10638	2H	66.11
1_0733	BOPA1	11_10733	11_10733	2H	66.11
1_1302	BOPA1	11_11302	11_11302	2H	66.11
1_1400	BOPA1	11_11400	11_11400	2H	66.11
2_0131	BOPA1	11_20131	11_20131	2H	66.11
2_0387	BOPA1	11_20387	11_20387	2H	66.11
2_1388	BOPA1	11_21388	11_21388	2H	66.11
1_1131	BOPA2	12_11131	12_11131	2H	66.11
3_1474	BOPA2	12_31474	12_31474	2H	66.11
SCRI_RS_154617			SCRI_RS_154617	2H	66.11
SCRI_RS_199897			SCRI_RS_199897	2H	66.11
SCRI_RS_199898			SCRI_RS_199898	2H	66.11
SCRI_RS_218303			SCRI_RS_218303	2H	66.11
1_1522	BOPA1	11_11522		2H	66.11
1_0458				2H	66.13
1_0996	BOPA1	11_10996	11_10996	2H	66.41
SCRI_RS_155546			SCRI_RS_155546	2H	66.51
SCRI_RS_10398			SCRI_RS_10398	2H	66.61
SCRI_RS_6792			SCRI_RS_6792	2H	66.61
1_1015	BOPA1	11_11015	11_11015	2H	66.82
SCRI_RS_144592			SCRI_RS_144592	2H	67.01
2_0602	BOPA1	11_20602	11_20602	2H	67.21
1_1272	BOPA2	12_11272	12_11272	2H	67.21
3_0338	BOPA2	12_30338	12_30338	2H	67.21
2_0024				2H	67.21
1_0147	BOPA1	11_10147	11_10147	2H	67.7
2_0891	BOPA1	11_20891	11_20891	2H	67.89
1_0927	BOPA2	12_10927	12_10927	2H	67.89
2_0235	BOPA2	12_20235	12_20235	2H	67.89
2_0917	BOPA2	12_20917	12_20917	2H	67.89
3_0195	BOPA2	12_30195	12_30195	2H	67.89
3_0209	BOPA2	12_30209	12_30209	2H	67.89
3_0251	BOPA2	12_30251	12_30251	2H	67.89
2_0748	BOPA1	11_20748		2H	67.89
1_0997	BOPA1	11_10997	11_10997	2H	68.14
3_1288	BOPA2	12_31288	12_31288	2H	68.3
2_0905	BOPA1	11_20905	11_20905	2H	68.7
SCRI_RS_106444			SCRI_RS_106444	2H	68.7
SCRI_RS_131936			SCRI_RS_131936	2H	68.7
SCRI_RS_132200			SCRI_RS_132200	2H	68.7
SCRI_RS_136233			SCRI_RS_136233	2H	68.7
SCRI_RS_141874			SCRI_RS_141874	2H	68.7
SCRI_RS_144891			SCRI_RS_144891	2H	68.7
SCRI_RS_151430			SCRI_RS_151430	2H	68.7
SCRI_RS_151459			SCRI_RS_151459	2H	68.7
SCRI_RS_164343			SCRI_RS_164343	2H	68.7
SCRI_RS_180032			SCRI_RS_180032	2H	68.7
SCRI_RS_186840			SCRI_RS_186840	2H	68.7
SCRI_RS_196323			SCRI_RS_196323	2H	68.7
SCRI_RS_204254			SCRI_RS_204254	2H	68.7
SCRI_RS_219675			SCRI_RS_219675	2H	68.7
SCRI_RS_220718			SCRI_RS_220718	2H	68.7
SCRI_RS_231746			SCRI_RS_231746	2H	68.7
SCRI_RS_98229			SCRI_RS_98229	2H	68.7
1_0012	BOPA1	11_10012	11_10012	2H	68.8
1_0070	BOPA1	11_10070	11_10070	2H	68.8
1_0602	BOPA1	11_10602	11_10602	2H	68.8
1_0624	BOPA1	11_10624	11_10624	2H	68.8
1_0679	BOPA1	11_10679	11_10679	2H	68.8
1_0796	BOPA1	11_10796	11_10796	2H	68.8
1_1046	BOPA1	11_11046	11_11046	2H	68.8
1_1133	BOPA1	11_11133	11_11133	2H	68.8
2_0500	BOPA1	11_20500	11_20500	2H	68.8
2_1286	BOPA1	11_21286	11_21286	2H	68.8
1_0330	BOPA2	12_10330	12_10330	2H	68.8
1_0485	BOPA2	12_10485	12_10485	2H	68.8
1_0558	BOPA2	12_10558	12_10558	2H	68.8
1_0948	BOPA2	12_10948	12_10948	2H	68.8
3_0557	BOPA2	12_30557	12_30557	2H	68.8
3_0634	BOPA2	12_30634	12_30634	2H	68.8
3_0828	BOPA2	12_30828	12_30828	2H	68.8
3_0853	BOPA2	12_30853	12_30853	2H	68.8
SCRI_RS_109192			SCRI_RS_109192	2H	68.8
SCRI_RS_122871			SCRI_RS_122871	2H	68.8
SCRI_RS_131325			SCRI_RS_131325	2H	68.8
SCRI_RS_135633			SCRI_RS_135633	2H	68.8
SCRI_RS_138888			SCRI_RS_138888	2H	68.8
SCRI_RS_13952			SCRI_RS_13952	2H	68.8
SCRI_RS_146010			SCRI_RS_146010	2H	68.8
SCRI_RS_167882			SCRI_RS_167882	2H	68.8
SCRI_RS_171237			SCRI_RS_171237	2H	68.8
SCRI_RS_192676			SCRI_RS_192676	2H	68.8
SCRI_RS_198865			SCRI_RS_198865	2H	68.8
SCRI_RS_228442			SCRI_RS_228442	2H	68.8
1_0898				2H	68.8
2_0643	BOPA2	12_20643		2H	68.8
1_0317	BOPA1	11_10317	11_10317	2H	69
1_0947	BOPA1	11_10947	11_10947	2H	69
1_1178	BOPA1	11_11178	11_11178	2H	69
1_1211	BOPA1	11_11211	11_11211	2H	69
1_1354	BOPA1	11_11354	11_11354	2H	69
1_1384	BOPA1	11_11384	11_11384	2H	69
2_0032	BOPA1	11_20032	11_20032	2H	69
2_0039	BOPA1	11_20039	11_20039	2H	69
2_0160	BOPA1	11_20160	11_20160	2H	69
2_0417	BOPA1	11_20417	11_20417	2H	69
2_0458	BOPA1	11_20458	11_20458	2H	69
1_0099	BOPA2	12_10099	12_10099	2H	69
1_0474	BOPA2	12_10474	12_10474	2H	69
1_0640	BOPA2	12_10640	12_10640	2H	69
1_0883	BOPA2	12_10883	12_10883	2H	69
1_1288	BOPA2	12_11288	12_11288	2H	69
1_1369	BOPA2	12_11369	12_11369	2H	69
2_0181	BOPA2	12_20181	12_20181	2H	69
2_0196	BOPA2	12_20196	12_20196	2H	69
2_0335	BOPA2	12_20335	12_20335	2H	69
2_0878	BOPA2	12_20878	12_20878	2H	69
2_1337	BOPA2	12_21337	12_21337	2H	69
3_0042	BOPA2	12_30042	12_30042	2H	69
3_0068	BOPA2	12_30068	12_30068	2H	69
3_0179	BOPA2	12_30179	12_30179	2H	69
3_0206	BOPA2	12_30206	12_30206	2H	69
3_0561	BOPA2	12_30561	12_30561	2H	69
3_0582	BOPA2	12_30582	12_30582	2H	69
3_0772	BOPA2	12_30772	12_30772	2H	69
3_1175	BOPA2	12_31175	12_31175	2H	69
3_1189	BOPA2	12_31189	12_31189	2H	69
3_1218	BOPA2	12_31218	12_31218	2H	69
SCRI_RS_11204			SCRI_RS_11204	2H	69
SCRI_RS_117951			SCRI_RS_117951	2H	69
SCRI_RS_12448			SCRI_RS_12448	2H	69
SCRI_RS_130072			SCRI_RS_130072	2H	69
SCRI_RS_135468			SCRI_RS_135468	2H	69
SCRI_RS_137018			SCRI_RS_137018	2H	69
SCRI_RS_147644			SCRI_RS_147644	2H	69
SCRI_RS_151921			SCRI_RS_151921	2H	69
SCRI_RS_155067			SCRI_RS_155067	2H	69
SCRI_RS_157207			SCRI_RS_157207	2H	69
SCRI_RS_160277			SCRI_RS_160277	2H	69
SCRI_RS_170235			SCRI_RS_170235	2H	69
SCRI_RS_173145			SCRI_RS_173145	2H	69
SCRI_RS_174318			SCRI_RS_174318	2H	69
SCRI_RS_175300			SCRI_RS_175300	2H	69
SCRI_RS_176173			SCRI_RS_176173	2H	69
SCRI_RS_182959			SCRI_RS_182959	2H	69
SCRI_RS_185513			SCRI_RS_185513	2H	69
SCRI_RS_193756			SCRI_RS_193756	2H	69
SCRI_RS_194604			SCRI_RS_194604	2H	69
SCRI_RS_194640			SCRI_RS_194640	2H	69
SCRI_RS_197997			SCRI_RS_197997	2H	69
SCRI_RS_206358			SCRI_RS_206358	2H	69
SCRI_RS_208799			SCRI_RS_208799	2H	69
SCRI_RS_219740			SCRI_RS_219740	2H	69
SCRI_RS_220670			SCRI_RS_220670	2H	69
SCRI_RS_230984			SCRI_RS_230984	2H	69
SCRI_RS_231897			SCRI_RS_231897	2H	69
SCRI_RS_232669			SCRI_RS_232669	2H	69
SCRI_RS_235694			SCRI_RS_235694	2H	69
SCRI_RS_236164			SCRI_RS_236164	2H	69
SCRI_RS_236995			SCRI_RS_236995	2H	69
SCRI_RS_240011			SCRI_RS_240011	2H	69
SCRI_RS_55840			SCRI_RS_55840	2H	69
SCRI_RS_87934			SCRI_RS_87934	2H	69
1_1247				2H	69
2_1434				2H	69
3_0245				2H	69
3_1302				2H	69
1_0154	BOPA2	12_10154		2H	69
1_1155	BOPA2	12_11155		2H	69
3_0514	BOPA2	12_30514		2H	69
1_0358	BOPA1	11_10358	11_10358	2H	69.2
2_0251	BOPA1	11_20251	11_20251	2H	69.2
2_0476	BOPA1	11_20476	11_20476	2H	69.2
2_0631	BOPA1	11_20631	11_20631	2H	69.2
2_0669	BOPA1	11_20669	11_20669	2H	69.2
1_0035	BOPA2	12_10035	12_10035	2H	69.2
SCRI_RS_161169			SCRI_RS_161169	2H	69.25
1_0191	BOPA1	11_10191	11_10191	2H	69.55
1_0194	BOPA1	11_10194	11_10194	2H	69.55
1_0243	BOPA1	11_10243	11_10243	2H	69.55
1_0436	BOPA1	11_10436	11_10436	2H	69.55
1_0632	BOPA1	11_10632	11_10632	2H	69.55
1_0685	BOPA1	11_10685	11_10685	2H	69.55
1_0692	BOPA1	11_10692	11_10692	2H	69.55
1_0909	BOPA1	11_10909	11_10909	2H	69.55
1_1206	BOPA1	11_11206	11_11206	2H	69.55
1_1430	BOPA1	11_11430	11_11430	2H	69.55
2_0374	BOPA1	11_20374	11_20374	2H	69.55
2_0390	BOPA1	11_20390	11_20390	2H	69.55
2_0438	BOPA1	11_20438	11_20438	2H	69.55
2_0442	BOPA1	11_20442	11_20442	2H	69.55
2_0532	BOPA1	11_20532	11_20532	2H	69.55
2_0585	BOPA1	11_20585	11_20585	2H	69.55
2_0862	BOPA1	11_20862	11_20862	2H	69.55
2_0887	BOPA1	11_20887	11_20887	2H	69.55
2_1094	BOPA1	11_21094	11_21094	2H	69.55
2_1399	BOPA1	11_21399	11_21399	2H	69.55
1_1278	BOPA2	12_11278	12_11278	2H	69.55
1_1316	BOPA2	12_11316	12_11316	2H	69.55
1_1324	BOPA2	12_11324	12_11324	2H	69.55
1_1504	BOPA2	12_11504	12_11504	2H	69.55
2_1476	BOPA2	12_21476	12_21476	2H	69.55
3_0108	BOPA2	12_30108	12_30108	2H	69.55
3_0265	BOPA2	12_30265	12_30265	2H	69.55
3_0275	BOPA2	12_30275	12_30275	2H	69.55
3_0323	BOPA2	12_30323	12_30323	2H	69.55
3_0724	BOPA2	12_30724	12_30724	2H	69.55
3_1252	BOPA2	12_31252	12_31252	2H	69.55
3_1256	BOPA2	12_31256	12_31256	2H	69.55
SCRI_RS_100054			SCRI_RS_100054	2H	69.55
SCRI_RS_116920			SCRI_RS_116920	2H	69.55
SCRI_RS_12492			SCRI_RS_12492	2H	69.55
SCRI_RS_125516			SCRI_RS_125516	2H	69.55
SCRI_RS_127347			SCRI_RS_127347	2H	69.55
SCRI_RS_132839			SCRI_RS_132839	2H	69.55
SCRI_RS_133246			SCRI_RS_133246	2H	69.55
SCRI_RS_134925			SCRI_RS_134925	2H	69.55
SCRI_RS_136740			SCRI_RS_136740	2H	69.55
SCRI_RS_137710			SCRI_RS_137710	2H	69.55
SCRI_RS_138697			SCRI_RS_138697	2H	69.55
SCRI_RS_140618			SCRI_RS_140618	2H	69.55
SCRI_RS_141789			SCRI_RS_141789	2H	69.55
SCRI_RS_144776			SCRI_RS_144776	2H	69.55
SCRI_RS_145617			SCRI_RS_145617	2H	69.55
SCRI_RS_1502			SCRI_RS_1502	2H	69.55
SCRI_RS_153880			SCRI_RS_153880	2H	69.55
SCRI_RS_154657			SCRI_RS_154657	2H	69.55
SCRI_RS_162917			SCRI_RS_162917	2H	69.55
SCRI_RS_165574			SCRI_RS_165574	2H	69.55
SCRI_RS_165669			SCRI_RS_165669	2H	69.55
SCRI_RS_167594			SCRI_RS_167594	2H	69.55
SCRI_RS_168400			SCRI_RS_168400	2H	69.55
SCRI_RS_171045			SCRI_RS_171045	2H	69.55
SCRI_RS_171203			SCRI_RS_171203	2H	69.55
SCRI_RS_172109			SCRI_RS_172109	2H	69.55
SCRI_RS_177375			SCRI_RS_177375	2H	69.55
SCRI_RS_184218			SCRI_RS_184218	2H	69.55
SCRI_RS_185710			SCRI_RS_185710	2H	69.55
SCRI_RS_186769			SCRI_RS_186769	2H	69.55
SCRI_RS_188255			SCRI_RS_188255	2H	69.55
SCRI_RS_191136			SCRI_RS_191136	2H	69.55
SCRI_RS_195208			SCRI_RS_195208	2H	69.55
SCRI_RS_196026			SCRI_RS_196026	2H	69.55
SCRI_RS_200879			SCRI_RS_200879	2H	69.55
SCRI_RS_208320			SCRI_RS_208320	2H	69.55
SCRI_RS_213826			SCRI_RS_213826	2H	69.55
SCRI_RS_216129			SCRI_RS_216129	2H	69.55
SCRI_RS_222769			SCRI_RS_222769	2H	69.55
SCRI_RS_231725			SCRI_RS_231725	2H	69.55
SCRI_RS_233449			SCRI_RS_233449	2H	69.55
SCRI_RS_235063			SCRI_RS_235063	2H	69.55
SCRI_RS_237688			SCRI_RS_237688	2H	69.55
SCRI_RS_4969			SCRI_RS_4969	2H	69.55
SCRI_RS_83731			SCRI_RS_83731	2H	69.55
1_0038				2H	69.55
1_1001				2H	69.55
1_0057	BOPA1	11_10057		2H	69.55
SCRI_RS_206529			SCRI_RS_206529	2H	69.68
2_1110	BOPA1	11_21110	11_21110	2H	69.88
2_1166	BOPA1	11_21166	11_21166	2H	69.88
1_1121	BOPA2	12_11121	12_11121	2H	69.88
SCRI_RS_107754			SCRI_RS_107754	2H	69.88
SCRI_RS_143213			SCRI_RS_143213	2H	69.88
SCRI_RS_4802			SCRI_RS_4802	2H	69.98
1_1072	BOPA1	11_11072	11_11072	2H	70.11
1_1347	BOPA2	12_11347		2H	70.11
2_0690	BOPA1	11_20690	11_20690	2H	71.37
1_0545	BOPA2	12_10545	12_10545	2H	71.94
2_1144	BOPA1	11_21144	11_21144	2H	72.44
SCRI_RS_162413			SCRI_RS_162413	2H	72.44
SCRI_RS_202786			SCRI_RS_202786	2H	72.44
1_1096	BOPA2	12_11096	12_11096	2H	72.55
SCRI_RS_153531			SCRI_RS_153531	2H	72.64
SCRI_RS_163975			SCRI_RS_163975	2H	74.34
SCRI_RS_59851			SCRI_RS_59851	2H	74.34
1_0651	BOPA1	11_10651	11_10651	2H	74.49
1_0017	BOPA1	11_10017	11_10017	2H	75.08
1_0265	BOPA1	11_10265	11_10265	2H	75.18
2_1258	BOPA1	11_21258	11_21258	2H	75.18
SCRI_RS_198848			SCRI_RS_198848	2H	76
1_0407	BOPA1	11_10407	11_10407	2H	76.22
2_0833	BOPA1	11_20833	11_20833	2H	76.26
3_0205	BOPA2	12_30205	12_30205	2H	76.26
3_1021	BOPA2	12_31021	12_31021	2H	76.26
2_1205	BOPA1	11_21205	11_21205	2H	76.3
2_1251	BOPA1	11_21251	11_21251	2H	76.3
1_0719	BOPA2	12_10719	12_10719	2H	76.3
3_1020	BOPA2	12_31020	12_31020	2H	76.3
1_0717	BOPA2	12_10717	12_10717	2H	76.34
1_1402	BOPA1	11_11402	11_11402	2H	77.34
2_0528	BOPA1	11_20528	11_20528	2H	77.34
2_0667	BOPA1	11_20667	11_20667	2H	77.34
2_0947	BOPA1	11_20947	11_20947	2H	77.34
2_1078	BOPA1	11_21078	11_21078	2H	77.34
1_0650	BOPA2	12_10650	12_10650	2H	77.34
3_1383	BOPA2	12_31383	12_31383	2H	77.34
SCRI_RS_150266			SCRI_RS_150266	2H	77.34
SCRI_RS_156871			SCRI_RS_156871	2H	77.34
SCRI_RS_16024			SCRI_RS_16024	2H	77.34
SCRI_RS_16995			SCRI_RS_16995	2H	77.34
SCRI_RS_206677			SCRI_RS_206677	2H	77.34
SCRI_RS_207224			SCRI_RS_207224	2H	77.34
SCRI_RS_221992			SCRI_RS_221992	2H	77.34
SCRI_RS_6727			SCRI_RS_6727	2H	77.34
SCRI_RS_73			SCRI_RS_73	2H	77.34
1_0831				2H	77.34
SCRI_RS_9469			SCRI_RS_9469	2H	77.54
2_0419	BOPA1	11_20419	11_20419	2H	77.68
2_1156	BOPA1	11_21156	11_21156	2H	77.94
2_0960	BOPA1	11_20960	11_20960	2H	78.02
3_0674	BOPA2	12_30674	12_30674	2H	78.02
3_1394	BOPA2	12_31394	12_31394	2H	78.02
SCRI_RS_150			SCRI_RS_150	2H	78.02
3_1380	BOPA2	12_31380		2H	78.02
1_0952	BOPA1	11_10952	11_10952	2H	79.75
2_0734	BOPA1	11_20734	11_20734	2H	79.75
1_1449	BOPA2	12_11449	12_11449	2H	79.75
3_1398	BOPA2	12_31398	12_31398	2H	79.75
3_0746				2H	79.75
3_0178	BOPA2	12_30178		2H	81.08
1_0196	BOPA1	11_10196	11_10196	2H	81.26
1_0818	BOPA1	11_10818	11_10818	2H	81.26
1_1435	BOPA1	11_11435	11_11435	2H	81.26
2_0699	BOPA1	11_20699	11_20699	2H	81.26
3_0696	BOPA2	12_30696	12_30696	2H	81.26
SCRI_RS_182079			SCRI_RS_182079	2H	81.26
SCRI_RS_219568			SCRI_RS_219568	2H	81.46
SCRI_RS_220533			SCRI_RS_220533	2H	81.46
2_0489	BOPA2	12_20489	12_20489	2H	83.49
3_1445	BOPA2	12_31445	12_31445	2H	83.59
SCRI_RS_17898			SCRI_RS_17898	2H	84.49
3_1293	BOPA2	12_31293	12_31293	2H	84.69
2_1282				2H	84.69
1_1388	BOPA2	12_11388	12_11388	2H	84.74
SCRI_RS_235874			SCRI_RS_235874	2H	85.09
SCRI_RS_133539			SCRI_RS_133539	2H	85.19
1_0859	BOPA2	12_10859	12_10859	2H	85.39
SCRI_RS_156323			SCRI_RS_156323	2H	85.39
SCRI_RS_158285			SCRI_RS_158285	2H	85.39
SCRI_RS_129857			SCRI_RS_129857	2H	86.44
SCRI_RS_221795			SCRI_RS_221795	2H	86.44
SCRI_RS_222844			SCRI_RS_222844	2H	86.44
SCRI_RS_239742			SCRI_RS_239742	2H	86.44
1_0786	BOPA1	11_10786	11_10786	2H	86.84
2_1242	BOPA1	11_21242	11_21242	2H	86.84
SCRI_RS_139193			SCRI_RS_139193	2H	86.84
SCRI_RS_166540			SCRI_RS_166540	2H	87.34
SCRI_RS_200291			SCRI_RS_200291	2H	87.34
SCRI_RS_2961			SCRI_RS_2961	2H	87.34
SCRI_RS_154398			SCRI_RS_154398	2H	87.44
SCRI_RS_157347			SCRI_RS_157347	2H	87.44
SCRI_RS_134812			SCRI_RS_134812	2H	87.84
1_0823	BOPA1	11_10823	11_10823	2H	88.04
1_1100	BOPA1	11_11100	11_11100	2H	88.04
1_1214	BOPA1	11_11214	11_11214	2H	88.04
2_0781	BOPA1	11_20781	11_20781	2H	88.04
1_0619	BOPA1	11_10619		2H	88.04
SCRI_RS_235860			SCRI_RS_235860	2H	88.14
SCRI_RS_4930			SCRI_RS_4930	2H	88.54
SCRI_RS_171032			SCRI_RS_171032	2H	90.64
1_0287	BOPA1	11_10287	11_10287	2H	90.99
2_0340	BOPA1	11_20340	11_20340	2H	90.99
3_0900	BOPA2	12_30900	12_30900	2H	90.99
3_0901	BOPA2	12_30901	12_30901	2H	90.99
SCRI_RS_91810			SCRI_RS_91810	2H	90.99
1_0213	BOPA1	11_10213		2H	90.99
3_0899	BOPA2	12_30899		2H	90.99
3_0896	BOPA2	12_30896	12_30896	2H	91.09
3_0897	BOPA2	12_30897	12_30897	2H	91.09
SCRI_RS_196853			SCRI_RS_196853	2H	91.09
SCRI_RS_88704			SCRI_RS_88704	2H	91.09
SCRI_RS_137263			SCRI_RS_137263	2H	91.29
SCRI_RS_171038			SCRI_RS_171038	2H	91.69
1_1533	BOPA1	11_11533	11_11533	2H	91.99
3_1205	BOPA2	12_31205	12_31205	2H	92.07
SCRI_RS_13565			SCRI_RS_13565	2H	92.07
SCRI_RS_192398			SCRI_RS_192398	2H	92.07
SCRI_RS_221886			SCRI_RS_221886	2H	92.07
SCRI_RS_3376			SCRI_RS_3376	2H	92.07
SCRI_RS_180028			SCRI_RS_180028	2H	92.37
1_0475	BOPA1	11_10475	11_10475	2H	92.8
SCRI_RS_10670			SCRI_RS_10670	2H	92.8
SCRI_RS_128449			SCRI_RS_128449	2H	92.8
SCRI_RS_156090			SCRI_RS_156090	2H	92.8
SCRI_RS_159462			SCRI_RS_159462	2H	92.8
SCRI_RS_160616			SCRI_RS_160616	2H	92.8
SCRI_RS_160833			SCRI_RS_160833	2H	92.8
SCRI_RS_172648			SCRI_RS_172648	2H	92.8
SCRI_RS_185505			SCRI_RS_185505	2H	92.8
SCRI_RS_198601			SCRI_RS_198601	2H	92.8
SCRI_RS_198603			SCRI_RS_198603	2H	92.8
SCRI_RS_211281			SCRI_RS_211281	2H	92.8
SCRI_RS_235221			SCRI_RS_235221	2H	92.8
SCRI_RS_179213			SCRI_RS_179213	2H	93.1
SCRI_RS_188339			SCRI_RS_188339	2H	93.1
SCRI_RS_208760			SCRI_RS_208760	2H	93.1
2_1245	BOPA1	11_21245	11_21245	2H	93.14
1_0936	BOPA2	12_10936	12_10936	2H	93.14
3_1424	BOPA2	12_31424	12_31424	2H	93.14
2_1136	BOPA1	11_21136	11_21136	2H	93.83
2_1351	BOPA1	11_21351	11_21351	2H	93.83
1_0969	BOPA2	12_10969	12_10969	2H	93.83
SCRI_RS_119261			SCRI_RS_119261	2H	93.83
SCRI_RS_155456			SCRI_RS_155456	2H	93.83
SCRI_RS_157236			SCRI_RS_157236	2H	93.83
SCRI_RS_162798			SCRI_RS_162798	2H	93.83
SCRI_RS_174800			SCRI_RS_174800	2H	93.83
SCRI_RS_176114			SCRI_RS_176114	2H	93.83
SCRI_RS_182039			SCRI_RS_182039	2H	93.83
SCRI_RS_183984			SCRI_RS_183984	2H	93.83
SCRI_RS_211894			SCRI_RS_211894	2H	93.83
SCRI_RS_237481			SCRI_RS_237481	2H	93.83
2_1037	BOPA1	11_21037	11_21037	2H	93.93
SCRI_RS_138463			SCRI_RS_138463	2H	93.93
2_0793	BOPA2	12_20793	12_20793	2H	94.21
1_1058	BOPA1	11_11058	11_11058	2H	94.23
SCRI_RS_219074			SCRI_RS_219074	2H	95.24
SCRI_RS_116694			SCRI_RS_116694	2H	98.44
1_0214	BOPA1	11_10214	11_10214	2H	99.04
SCRI_RS_157140			SCRI_RS_157140	2H	99.04
SCRI_RS_237763			SCRI_RS_237763	2H	99.04
SCRI_RS_2911			SCRI_RS_2911	2H	99.04
SCRI_RS_165795			SCRI_RS_165795	2H	99.24
SCRI_RS_237921			SCRI_RS_237921	2H	100.84
2_0080	BOPA1	11_20080	11_20080	2H	100.94
SCRI_RS_129223			SCRI_RS_129223	2H	100.94
SCRI_RS_144778			SCRI_RS_144778	2H	100.94
SCRI_RS_218338			SCRI_RS_218338	2H	100.94
SCRI_RS_222876			SCRI_RS_222876	2H	100.94
2_1007	BOPA1	11_21007	11_21007	2H	101.12
1_0138	BOPA1	11_10138	11_10138	2H	101.98
2_1175	BOPA1	11_21175	11_21175	2H	101.98
1_0649	BOPA2	12_10649	12_10649	2H	101.98
3_0216	BOPA2	12_30216	12_30216	2H	101.98
SCRI_RS_195164			SCRI_RS_195164	2H	101.98
1_1307	BOPA1	11_11307	11_11307	2H	102.28
SCRI_RS_172220			SCRI_RS_172220	2H	102.38
1_1285	BOPA2	12_11285	12_11285	2H	102.83
2_0967				2H	102.83
2_0086	BOPA1	11_20086	11_20086	2H	103.48
SCRI_RS_160958			SCRI_RS_160958	2H	104.08
1_0876	BOPA1	11_10876	11_10876	2H	105.28
1_1250	BOPA1	11_11250	11_11250	2H	105.28
SCRI_RS_194603			SCRI_RS_194603	2H	106.4
SCRI_RS_196270			SCRI_RS_196270	2H	106.4
SCRI_RS_159484			SCRI_RS_159484	2H	106.5
SCRI_RS_173374			SCRI_RS_173374	2H	106.5
SCRI_RS_150494			SCRI_RS_150494	2H	106.7
SCRI_RS_142188			SCRI_RS_142188	2H	106.8
1_0398	BOPA1	11_10398	11_10398	2H	106.9
2_0923	BOPA1	11_20923	11_20923	2H	106.9
3_0200	BOPA2	12_30200	12_30200	2H	106.9
SCRI_RS_196842			SCRI_RS_196842	2H	106.9
SCRI_RS_221763			SCRI_RS_221763	2H	106.9
1_0900	BOPA1	11_10900	11_10900	2H	106.92
1_1346	BOPA1	11_11346	11_11346	2H	106.92
2_1527	BOPA2	12_21527	12_21527	2H	106.92
1_1466	BOPA2	12_11466		2H	106.92
2_0498	BOPA1	11_20498	11_20498	2H	107.47
3_0095	BOPA2	12_30095	12_30095	2H	108.14
3_0480	BOPA2	12_30480	12_30480	2H	108.14
SCRI_RS_153793			SCRI_RS_153793	2H	109.8
2_1340	BOPA1	11_21340	11_21340	2H	110.49
1_0560				2H	110.58
1_0630	BOPA1	11_10630		2H	111.18
1_1323	BOPA1	11_11323	11_11323	2H	112.22
3_0555	BOPA2	12_30555	12_30555	2H	112.22
3_0049	BOPA2	12_30049		2H	112.22
1_1480	BOPA1	11_11480	11_11480	2H	112.44
1_1094	BOPA1	11_11094		2H	114.3
2_0099	BOPA1	11_20099	11_20099	2H	121.76
2_0064	BOPA1	11_20064	11_20064	2H	123.61
2_1184	BOPA1	11_21184	11_21184	2H	123.61
1_0128	BOPA1	11_10128	11_10128	2H	124.5
2_0634				2H	125.08
2_0763				2H	125.08
2_1238	BOPA1	11_21238	11_21238	2H	125.56
3_1402	BOPA2	12_31402	12_31402	2H	125.56
1_0263	BOPA1	11_10263	11_10263	2H	125.76
1_0731	BOPA1	11_10731	11_10731	2H	125.76
1_0988	BOPA1	11_10988	11_10988	2H	125.76
1_0989	BOPA1	11_10989	11_10989	2H	125.76
1_0990	BOPA1	11_10990	11_10990	2H	125.76
1_1043	BOPA1	11_11043	11_11043	2H	125.76
1_1118	BOPA1	11_11118	11_11118	2H	125.76
1_1236	BOPA1	11_11236	11_11236	2H	125.76
2_0182	BOPA1	11_20182	11_20182	2H	125.76
SCRI_RS_143727			SCRI_RS_143727	2H	125.76
SCRI_RS_162690			SCRI_RS_162690	2H	125.76
SCRI_RS_190073			SCRI_RS_190073	2H	125.76
SCRI_RS_222093			SCRI_RS_222093	2H	125.76
SCRI_RS_224624			SCRI_RS_224624	2H	125.76
SCRI_RS_238760			SCRI_RS_238760	2H	125.76
1_0544				2H	125.76
SCRI_RS_16799			SCRI_RS_16799	2H	125.96
2_1396	BOPA2	12_21396	12_21396	2H	126.23
SCRI_RS_156045			SCRI_RS_156045	2H	126.23
SCRI_RS_192384			SCRI_RS_192384	2H	126.23
SCRI_RS_223885			SCRI_RS_223885	2H	126.23
SCRI_RS_48964			SCRI_RS_48964	2H	126.23
SCRI_RS_158091			SCRI_RS_158091	2H	126.46
SCRI_RS_219799			SCRI_RS_219799	2H	126.56
1_0429	BOPA1	11_10429	11_10429	2H	126.63
2_0989	BOPA2	12_20989	12_20989	2H	126.63
3_0459	BOPA2	12_30459	12_30459	2H	126.63
SCRI_RS_15050			SCRI_RS_15050	2H	126.63
SCRI_RS_15537			SCRI_RS_15537	2H	126.63
SCRI_RS_15711			SCRI_RS_15711	2H	126.63
SCRI_RS_918			SCRI_RS_918	2H	126.63
SCRI_RS_151617			SCRI_RS_151617	2H	126.66
SCRI_RS_223905			SCRI_RS_223905	2H	126.76
SCRI_RS_156220			SCRI_RS_156220	2H	127.36
1_0707	BOPA1	11_10707	11_10707	2H	129.47
SCRI_RS_238606			SCRI_RS_238606	2H	129.47
1_0538	BOPA1	11_10538	11_10538	2H	131.66
3_1095	BOPA2	12_31095	12_31095	2H	131.66
SCRI_RS_151349			SCRI_RS_151349	2H	131.66
SCRI_RS_610			SCRI_RS_610	2H	131.86
1_0404	BOPA1	11_10404	11_10404	2H	132.76
SCRI_RS_154176			SCRI_RS_154176	2H	133.16
1_0916	BOPA1	11_10916	11_10916	2H	133.86
SCRI_RS_164608			SCRI_RS_164608	2H	134.46
SCRI_RS_12444			SCRI_RS_12444	2H	134.66
SCRI_RS_144379			SCRI_RS_144379	2H	134.66
SCRI_RS_167694			SCRI_RS_167694	2H	134.66
SCRI_RS_207327			SCRI_RS_207327	2H	134.66
SCRI_RS_132586			SCRI_RS_132586	2H	135.36
SCRI_RS_149429			SCRI_RS_149429	2H	135.36
1_0739	BOPA2	12_10739	12_10739	2H	135.51
SCRI_RS_151556			SCRI_RS_151556	2H	135.56
SCRI_RS_142593			SCRI_RS_142593	2H	135.66
SCRI_RS_183064			SCRI_RS_183064	2H	135.66
SCRI_RS_205571			SCRI_RS_205571	2H	135.66
3_0598	BOPA2	12_30598	12_30598	2H	135.96
3_1264	BOPA2	12_31264	12_31264	2H	135.96
1_0780	BOPA1	11_10780	11_10780	2H	136.06
3_1406	BOPA2	12_31406	12_31406	2H	136.06
2_1220	BOPA1	11_21220	11_21220	2H	136.66
SCRI_RS_155689			SCRI_RS_155689	2H	136.66
1_0092	BOPA1	11_10092	11_10092	2H	137.44
2_0511	BOPA1	11_20511	11_20511	2H	137.44
SCRI_RS_155161			SCRI_RS_155161	2H	137.44
SCRI_RS_174214			SCRI_RS_174214	2H	137.44
SCRI_RS_235261			SCRI_RS_235261	2H	137.44
SCRI_RS_200033			SCRI_RS_200033	2H	137.93
3_0636	BOPA2	12_30636	12_30636	2H	138.03
3_0152	BOPA2	12_30152	12_30152	2H	138.13
SCRI_RS_129178			SCRI_RS_129178	2H	138.13
SCRI_RS_130279			SCRI_RS_130279	2H	138.13
SCRI_RS_130285			SCRI_RS_130285	2H	138.13
SCRI_RS_159243			SCRI_RS_159243	2H	138.13
SCRI_RS_205807			SCRI_RS_205807	2H	138.13
SCRI_RS_209218			SCRI_RS_209218	2H	138.23
SCRI_RS_224454			SCRI_RS_224454	2H	138.23
SCRI_RS_168629			SCRI_RS_168629	2H	138.43
3_0776				2H	138.51
1_1365	BOPA1	11_11365	11_11365	2H	138.54
2_1315	BOPA1	11_21315	11_21315	2H	138.54
SCRI_RS_116193			SCRI_RS_116193	2H	138.73
SCRI_RS_179555			SCRI_RS_179555	2H	138.93
SCRI_RS_185665			SCRI_RS_185665	2H	138.93
SCRI_RS_154954			SCRI_RS_154954	2H	139.43
3_0097	BOPA2	12_30097	12_30097	2H	139.62
2_0141	BOPA1	11_20141	11_20141	2H	141.7
1_0446	BOPA1	11_10446	11_10446	2H	142.03
2_0480	BOPA1	11_20480	11_20480	2H	142.03
2_0711	BOPA1	11_20711	11_20711	2H	142.03
2_1440	BOPA1	11_21440	11_21440	2H	142.03
3_0041	BOPA2	12_30041	12_30041	2H	142.03
3_0310	BOPA2	12_30310	12_30310	2H	142.03
3_0695	BOPA2	12_30695	12_30695	2H	142.03
SCRI_RS_211291			SCRI_RS_211291	2H	142.03
2_1484				2H	142.03
1_0109	BOPA1	11_10109	11_10109	2H	143.07
1_1486	BOPA1	11_11486	11_11486	2H	143.07
2_1370	BOPA1	11_21370	11_21370	2H	143.07
2_1406	BOPA1	11_21406	11_21406	2H	143.07
3_1100	BOPA2	12_31100	12_31100	2H	143.07
2_1459	BOPA1	11_21459		2H	143.07
2_0183	BOPA2	12_20183	12_20183	2H	143.1
1_0656	BOPA1	11_10656	11_10656	2H	144.2
2_0366	BOPA1	11_20366	11_20366	2H	144.2
2_1088	BOPA1	11_21088	11_21088	2H	144.2
3_0690	BOPA2	12_30690	12_30690	2H	144.2
3_0942	BOPA2	12_30942	12_30942	2H	144.2
3_1268	BOPA2	12_31268	12_31268	2H	144.2
SCRI_RS_139840			SCRI_RS_139840	2H	144.2
SCRI_RS_165373			SCRI_RS_165373	2H	144.2
SCRI_RS_239674			SCRI_RS_239674	2H	144.2
SCRI_RS_157504			SCRI_RS_157504	2H	144.4
SCRI_RS_194202			SCRI_RS_194202	2H	144.4
SCRI_RS_200949			SCRI_RS_200949	2H	144.4
SCRI_RS_223119			SCRI_RS_223119	2H	144.4
SCRI_RS_2552			SCRI_RS_2552	2H	144.4
SCRI_RS_209551			SCRI_RS_209551	2H	145.1
1_0065	BOPA1	11_10065	11_10065	2H	145.2
1_0383	BOPA1	11_10383	11_10383	2H	145.2
2_0215	BOPA1	11_20215	11_20215	2H	145.2
2_1125	BOPA1	11_21125	11_21125	2H	145.2
1_0472	BOPA2	12_10472	12_10472	2H	145.2
SCRI_RS_124541			SCRI_RS_124541	2H	145.2
SCRI_RS_175783			SCRI_RS_175783	2H	145.2
1_0164	BOPA2	12_10164	12_10164	2H	145.4
3_0678	BOPA2	12_30678	12_30678	2H	145.4
SCRI_RS_231021			SCRI_RS_231021	2H	145.4
SCRI_RS_142314			SCRI_RS_142314	2H	147.9
SCRI_RS_6458			SCRI_RS_6458	2H	148.1
SCRI_RS_238605			SCRI_RS_238605	2H	148.3
1_0376	BOPA1	11_10376	11_10376	2H	148.7
SCRI_RS_181112			SCRI_RS_181112	2H	149
SCRI_RS_182627			SCRI_RS_182627	2H	149
SCRI_RS_202469			SCRI_RS_202469	2H	149
2_0895	BOPA1	11_20895	11_20895	2H	149.12
1_1227	BOPA1	11_11227	11_11227	2H	149.13
1_0579	BOPA2	12_10579	12_10579	2H	149.6
SCRI_RS_134241			SCRI_RS_134241	2H	149.8
SCRI_RS_204022			SCRI_RS_204022	2H	150.2
3_0106	BOPA2	12_30106	12_30106	2H	150.78
3_0396	BOPA2	12_30396	12_30396	2H	150.78
SCRI_RS_118062			SCRI_RS_118062	2H	151.2
SCRI_RS_11645			SCRI_RS_11645	2H	151.5
SCRI_RS_136379			SCRI_RS_136379	2H	151.6
1_0915	BOPA2	12_10915	12_10915	2H	151.62
SCRI_RS_193100			SCRI_RS_193100	2H	151.7
2_0715	BOPA1	11_20715	11_20715	2H	152.83
3_0248	BOPA2	12_30248	12_30248	2H	154.01
2_1274	BOPA1	11_21274	11_21274	2H	155.26
3_0341	BOPA2	12_30341	12_30341	2H	155.26
2_0590	BOPA1	11_20590	11_20590	2H	155.66
2_1181	BOPA1	11_21181	11_21181	2H	155.66
SCRI_RS_106163			SCRI_RS_106163	2H	155.66
SCRI_RS_148699			SCRI_RS_148699	2H	155.82
SCRI_RS_158072			SCRI_RS_158072	2H	156.52
SCRI_RS_179544			SCRI_RS_179544	2H	156.52
1_0625	BOPA1	11_10625	11_10625	2H	157.42
1_0826	BOPA1	11_10826	11_10826	2H	157.42
1_1262	BOPA1	11_11262	11_11262	2H	157.42
2_0494	BOPA1	11_20494	11_20494	2H	157.42
2_0027	BOPA2	12_20027	12_20027	2H	157.42
3_0352	BOPA2	12_30352	12_30352	2H	157.42
3_0914	BOPA2	12_30914	12_30914	2H	157.42
3_1209	BOPA2	12_31209	12_31209	2H	157.42
3_1461	BOPA2	12_31461	12_31461	2H	157.42
SCRI_RS_230951			SCRI_RS_230951	2H	157.42
SCRI_RS_740			SCRI_RS_740	2H	157.42
1_0245				2H	157.42
1_0246				2H	157.42
1_1167				2H	157.42
1_0551	BOPA1	11_10551	11_10551	2H	157.76
1_0566	BOPA1	11_10566	11_10566	2H	158.11
1_0315	BOPA1	11_10315		2H	159.5
2_0518	BOPA2	12_20518	12_20518	2H	159.82
SCRI_RS_114969			SCRI_RS_114969	2H	159.82
SCRI_RS_174071			SCRI_RS_174071	2H	159.82
1_0447	BOPA2	12_10447	12_10447	2H	160.12
SCRI_RS_114673			SCRI_RS_114673	2H	160.12
1_0766	BOPA2	12_10766		2H	160.12
1_1023	BOPA1	11_11023	11_11023	2H	160.19
1_0714	BOPA1	11_10714	11_10714	2H	160.69
2_1250	BOPA1	11_21250	11_21250	2H	160.69
1_0487	BOPA2	12_10487	12_10487	2H	160.69
1_0950	BOPA2	12_10950	12_10950	2H	160.69
SCRI_RS_156155			SCRI_RS_156155	2H	160.69
SCRI_RS_188579			SCRI_RS_188579	2H	160.69
SCRI_RS_205658			SCRI_RS_205658	2H	160.69
SCRI_RS_233261			SCRI_RS_233261	2H	160.69
SCRI_RS_44952			SCRI_RS_44952	2H	160.69
1_1380	BOPA1	11_11380	11_11380	2H	161.26
1_1368	BOPA2	12_11368	12_11368	2H	161.83
SCRI_RS_138320			SCRI_RS_138320	2H	161.86
1_0181	BOPA2	12_10181	12_10181	2H	162.06
SCRI_RS_175216			SCRI_RS_175216	2H	162.06
SCRI_RS_222342			SCRI_RS_222342	2H	162.06
2_0994	BOPA1	11_20994	11_20994	2H	162.42
SCRI_RS_10006			SCRI_RS_10006	2H	162.76
SCRI_RS_161636			SCRI_RS_161636	2H	162.76
2_0293	BOPA1	11_20293	11_20293	2H	163.46
2_1346	BOPA1	11_21346	11_21346	2H	163.46
SCRI_RS_155544			SCRI_RS_155544	2H	163.96
SCRI_RS_230497			SCRI_RS_230497	2H	164.26
SCRI_RS_152664			SCRI_RS_152664	2H	164.36
SCRI_RS_156819			SCRI_RS_156819	2H	164.36
SCRI_RS_174077			SCRI_RS_174077	2H	164.36
SCRI_RS_194653			SCRI_RS_194653	2H	164.36
SCRI_RS_4691			SCRI_RS_4691	2H	165.36
SCRI_RS_173017			SCRI_RS_173017	2H	165.66
SCRI_RS_8420			SCRI_RS_8420	2H	165.66
2_0943	BOPA1	11_20943	11_20943	2H	166.65
2_1299	BOPA1	11_21299		2H	166.65
2_1436	BOPA1	11_21436	11_21436	2H	168.73
SCRI_RS_134343			SCRI_RS_134343	2H	168.73
3_0823	BOPA2	12_30823	12_30823	2H	168.93
SCRI_RS_116590			SCRI_RS_116590	2H	169.03
1_0791	BOPA1	11_10791	11_10791	2H	169.59
SCRI_RS_200267			SCRI_RS_200267	2H	169.59
SCRI_RS_147278			SCRI_RS_147278	2H	169.99
SCRI_RS_15119			SCRI_RS_15119	2H	169.99
1_0937	BOPA2	12_10937	12_10937	2H	171.37
1_0072	BOPA1	11_10072	11_10072	2H	171.55
1_0604				2H	171.55
SCRI_RS_171198			SCRI_RS_171198	2H	171.75
3_1300	BOPA2	12_31300	12_31300	2H	171.85
3_1527	BOPA2	12_31527	12_31527	2H	171.85
SCRI_RS_109266			SCRI_RS_109266	2H	172.15
SCRI_RS_225633			SCRI_RS_225633	2H	172.15
3_1506	BOPA2	12_31506	12_31506	2H	173.33
SCRI_RS_172136			SCRI_RS_172136	2H	173.53
SCRI_RS_73620			SCRI_RS_73620	2H	173.53
SCRI_RS_119718			SCRI_RS_119718	2H	174.03
SCRI_RS_227482			SCRI_RS_227482	2H	175.28
1_0329	BOPA1	11_10329	11_10329	2H	175.48
1_0770	BOPA1	11_10770	11_10770	2H	175.48
2_0561	BOPA1	11_20561	11_20561	2H	175.48
2_1099	BOPA1	11_21099	11_21099	2H	175.48
2_1453	BOPA1	11_21453	11_21453	2H	175.48
3_1180	BOPA2	12_31180	12_31180	2H	175.48
SCRI_RS_176159			SCRI_RS_176159	2H	175.48
1_0569				2H	175.48
3_1434				2H	175.48
SCRI_RS_170209			SCRI_RS_170209	2H	175.58
1_1050	BOPA2	12_11050	12_11050	2H	176.3
3_1413				2H	176.3
3_1330				2H	176.56
SCRI_RS_161281			SCRI_RS_161281	2H	176.78
SCRI_RS_161224			SCRI_RS_161224	2H	177.28
SCRI_RS_195051			SCRI_RS_195051	2H	177.28
SCRI_RS_228319			SCRI_RS_228319	2H	177.28
1_0085	BOPA1	11_10085	11_10085	2H	177.38
2_0681	BOPA1	11_20681	11_20681	2H	177.38
SCRI_RS_139106			SCRI_RS_139106	2H	177.38
SCRI_RS_139115			SCRI_RS_139115	2H	177.38
SCRI_RS_142982			SCRI_RS_142982	2H	177.38
SCRI_RS_159536			SCRI_RS_159536	2H	177.38
SCRI_RS_169970			SCRI_RS_169970	2H	177.38
SCRI_RS_170753			SCRI_RS_170753	2H	177.38
SCRI_RS_204579			SCRI_RS_204579	2H	177.38
SCRI_RS_223897			SCRI_RS_223897	2H	177.38
SCRI_RS_227525			SCRI_RS_227525	2H	177.38
SCRI_RS_231015			SCRI_RS_231015	2H	177.38
SCRI_RS_236521			SCRI_RS_236521	2H	177.38
SCRI_RS_134252			SCRI_RS_134252	2H	177.58
3_0378	BOPA2	12_30378	12_30378	2H	178.08
SCRI_RS_139737			SCRI_RS_139737	2H	178.08
2_1496	BOPA2	12_21496	12_21496	2H	178.17
1_1280				2H	178.17
SCRI_RS_151056			SCRI_RS_151056	2H	179.08
SCRI_RS_156075			SCRI_RS_156075	2H	179.08
SCRI_RS_163112			SCRI_RS_163112	2H	179.08
SCRI_RS_8671			SCRI_RS_8671	2H	179.18
SCRI_RS_13386			SCRI_RS_13386	2H	179.28
SCRI_RS_138848			SCRI_RS_138848	2H	179.28
SCRI_RS_160512			SCRI_RS_160512	2H	179.28
SCRI_RS_8637			SCRI_RS_8637	2H	179.28
SCRI_RS_206020			SCRI_RS_206020	2H	179.38
1_0101	BOPA1	11_10101	11_10101	2H	179.41
2_1106				2H	180.23
1_1372				2H	180.61
3_0102	BOPA2	12_30102		2H	180.61
2_0858	BOPA1	11_20858	11_20858	3H	0
3_1428	BOPA2	12_31428	12_31428	3H	0
1_0727				3H	2.89
SCRI_RS_148646			SCRI_RS_148646	3H	3.79
SCRI_RS_174383			SCRI_RS_174383	3H	3.79
SCRI_RS_190002			SCRI_RS_190002	3H	3.79
SCRI_RS_216164			SCRI_RS_216164	3H	3.79
SCRI_RS_1804			SCRI_RS_1804	3H	3.89
2_0797	BOPA1	11_20797	11_20797	3H	5.39
1_0103	BOPA2	12_10103	12_10103	3H	5.39
SCRI_RS_129935			SCRI_RS_129935	3H	5.39
SCRI_RS_207228			SCRI_RS_207228	3H	5.39
SCRI_RS_235332			SCRI_RS_235332	3H	5.39
SCRI_RS_67208			SCRI_RS_67208	3H	5.39
2_0175				3H	5.39
2_0090	BOPA2	12_20090		3H	5.39
3_1448	BOPA2	12_31448	12_31448	3H	5.6
SCRI_RS_173491			SCRI_RS_173491	3H	5.69
2_0159	BOPA1	11_20159	11_20159	3H	5.91
1_1453	BOPA1	11_11453	11_11453	3H	6.11
1_1434	BOPA2	12_11434	12_11434	3H	6.11
2_0252	BOPA1	11_20252	11_20252	3H	6.46
1_0173	BOPA2	12_10173	12_10173	3H	6.68
SCRI_RS_14819			SCRI_RS_14819	3H	6.98
SCRI_RS_119379			SCRI_RS_119379	3H	7.08
SCRI_RS_180343			SCRI_RS_180343	3H	7.08
2_0953	BOPA1	11_20953	11_20953	3H	7.26
3_1409	BOPA2	12_31409	12_31409	3H	7.26
2_0529	BOPA1	11_20529	11_20529	3H	8.33
2_1398	BOPA1	11_21398	11_21398	3H	8.86
3_0297	BOPA2	12_30297	12_30297	3H	8.86
1_1005	BOPA2	12_11005	12_11005	3H	9.79
2_1190	BOPA1	11_21190	11_21190	3H	9.82
2_1027	BOPA1	11_21027	11_21027	3H	11.02
2_0976	BOPA1	11_20976	11_20976	3H	11.94
1_1310	BOPA2	12_11310	12_11310	3H	11.94
3_0332				3H	11.94
3_0910	BOPA2	12_30910		3H	11.94
3_0818	BOPA2	12_30818	12_30818	3H	12.23
SCRI_RS_132388			SCRI_RS_132388	3H	12.23
1_0886	BOPA1	11_10886	11_10886	3H	13.53
3_0915	BOPA2	12_30915	12_30915	3H	13.53
SCRI_RS_127822			SCRI_RS_127822	3H	13.68
SCRI_RS_127903			SCRI_RS_127903	3H	13.68
SCRI_RS_155475			SCRI_RS_155475	3H	13.78
1_0112	BOPA1	11_10112	11_10112	3H	13.88
SCRI_RS_130264			SCRI_RS_130264	3H	14.18
1_0908				3H	15.2
2_1515				3H	15.25
2_0595	BOPA1	11_20595	11_20595	3H	15.52
SCRI_RS_239142			SCRI_RS_239142	3H	16.22
1_0832				3H	17.54
1_0571	BOPA2	12_10571		3H	17.54
SCRI_RS_184857			SCRI_RS_184857	3H	18.12
SCRI_RS_97417			SCRI_RS_97417	3H	18.72
SCRI_RS_97418			SCRI_RS_97418	3H	18.72
1_1013				3H	19.81
2_1410				3H	20.32
3_0113	BOPA2	12_30113		3H	20.32
2_0172	BOPA1	11_20172	11_20172	3H	20.46
SCRI_RS_209312			SCRI_RS_209312	3H	23.68
1_0087				3H	24.43
2_0742	BOPA1	11_20742	11_20742	3H	24.63
SCRI_RS_214280			SCRI_RS_214280	3H	24.63
1_0565	BOPA1	11_10565	11_10565	3H	25.27
SCRI_RS_153718			SCRI_RS_153718	3H	26.18
SCRI_RS_221814			SCRI_RS_221814	3H	26.18
SCRI_RS_151808			SCRI_RS_151808	3H	26.28
SCRI_RS_161041			SCRI_RS_161041	3H	26.28
SCRI_RS_192352			SCRI_RS_192352	3H	26.58
1_0559	BOPA1	11_10559	11_10559	3H	28.78
2_0552	BOPA1	11_20552	11_20552	3H	28.78
3_0192	BOPA2	12_30192	12_30192	3H	28.78
3_0920	BOPA2	12_30920	12_30920	3H	28.78
SCRI_RS_229894			SCRI_RS_229894	3H	28.78
1_0691				3H	29.6
SCRI_RS_159598			SCRI_RS_159598	3H	31.08
2_0794	BOPA1	11_20794	11_20794	3H	31.88
SCRI_RS_189757			SCRI_RS_189757	3H	31.88
SCRI_RS_177084			SCRI_RS_177084	3H	32.68
SCRI_RS_144410			SCRI_RS_144410	3H	33.28
SCRI_RS_222975			SCRI_RS_222975	3H	33.48
SCRI_RS_121895			SCRI_RS_121895	3H	34.28
1_1237	BOPA2	12_11237	12_11237	3H	34.32
3_0284	BOPA2	12_30284		3H	34.32
2_0455	BOPA1	11_20455	11_20455	3H	34.52
1_1308				3H	34.52
2_0968	BOPA1	11_20968	11_20968	3H	35.4
2_0607	BOPA1	11_20607	11_20607	3H	38.19
3_0571	BOPA2	12_30571	12_30571	3H	38.19
1_1414	BOPA2	12_11414	12_11414	3H	38.3
1_0026	BOPA1	11_10026	11_10026	3H	40.34
2_1268	BOPA2	12_21268	12_21268	3H	40.34
1_1527	BOPA2	12_11527	12_11527	3H	40.48
3_0431	BOPA2	12_30431	12_30431	3H	40.48
2_0492				3H	41.68
SCRI_RS_230486			SCRI_RS_230486	3H	43.08
2_0338				3H	43.74
2_0930				3H	43.74
1_0672	BOPA1	11_10672	11_10672	3H	43.79
SCRI_RS_115423			SCRI_RS_115423	3H	43.79
SCRI_RS_4528			SCRI_RS_4528	3H	43.82
SCRI_RS_119697			SCRI_RS_119697	3H	44.12
SCRI_RS_194531			SCRI_RS_194531	3H	44.22
SCRI_RS_231261			SCRI_RS_231261	3H	44.32
SCRI_RS_136959			SCRI_RS_136959	3H	44.42
SCRI_RS_6922			SCRI_RS_6922	3H	44.72
1_0968	BOPA2	12_10968	12_10968	3H	44.82
SCRI_RS_1627			SCRI_RS_1627	3H	44.82
SCRI_RS_173721			SCRI_RS_173721	3H	44.82
SCRI_RS_200512			SCRI_RS_200512	3H	44.82
1_0277				3H	44.82
1_0852				3H	44.82
3_0925	BOPA2	12_30925		3H	44.82
SCRI_RS_151299			SCRI_RS_151299	3H	44.92
SCRI_RS_181164			SCRI_RS_181164	3H	44.92
1_0710	BOPA1	11_10710	11_10710	3H	45.02
SCRI_RS_115969			SCRI_RS_115969	3H	45.02
SCRI_RS_175314			SCRI_RS_175314	3H	45.22
SCRI_RS_9439			SCRI_RS_9439	3H	45.22
2_0410	BOPA1	11_20410	11_20410	3H	45.32
1_0825	BOPA1	11_10825	11_10825	3H	45.39
1_0081	BOPA1	11_10081		3H	45.39
3_0953	BOPA2	12_30953	12_30953	3H	45.91
SCRI_RS_102837			SCRI_RS_102837	3H	45.91
SCRI_RS_133685			SCRI_RS_133685	3H	45.91
SCRI_RS_135333			SCRI_RS_135333	3H	45.91
SCRI_RS_152682			SCRI_RS_152682	3H	45.91
SCRI_RS_170626			SCRI_RS_170626	3H	45.91
SCRI_RS_174979			SCRI_RS_174979	3H	45.91
SCRI_RS_174984			SCRI_RS_174984	3H	45.91
1_1447				3H	45.91
3_1159	BOPA2	12_31159	12_31159	3H	46.64
3_1298	BOPA2	12_31298	12_31298	3H	46.64
SCRI_RS_115045			SCRI_RS_115045	3H	47.11
1_0114	BOPA2	12_10114	12_10114	3H	47.31
2_0193	BOPA1	11_20193	11_20193	3H	48.25
SCRI_RS_237761			SCRI_RS_237761	3H	48.35
SCRI_RS_211943			SCRI_RS_211943	3H	48.45
1_0863	BOPA1	11_10863	11_10863	3H	48.46
2_1145	BOPA1	11_21145	11_21145	3H	48.46
SCRI_RS_141171			SCRI_RS_141171	3H	49.45
SCRI_RS_199987			SCRI_RS_199987	3H	49.55
2_0647	BOPA1	11_20647	11_20647	3H	50.66
2_0666	BOPA1	11_20666		3H	50.66
2_1533	BOPA1	11_21533		3H	50.66
1_1002	BOPA1	11_11002	11_11002	3H	51.95
SCRI_RS_146425			SCRI_RS_146425	3H	51.95
1_1514				3H	52.04
SCRI_RS_229693			SCRI_RS_229693	3H	52.75
2_1259	BOPA1	11_21259	11_21259	3H	53.13
1_1117	BOPA2	12_11117	12_11117	3H	53.13
2_1506	BOPA2	12_21506	12_21506	3H	53.13
1_1371				3H	53.13
3_0913	BOPA2	12_30913		3H	53.13
3_0785	BOPA2	12_30785	12_30785	3H	53.42
SCRI_RS_127994			SCRI_RS_127994	3H	53.42
3_1475	BOPA2	12_31475	12_31475	3H	53.92
SCRI_RS_151254			SCRI_RS_151254	3H	53.92
3_0064	BOPA2	12_30064	12_30064	3H	54.52
SCRI_RS_227793			SCRI_RS_227793	3H	54.52
1_0601	BOPA1	11_10601	11_10601	3H	54.92
3_1009	BOPA2	12_31009	12_31009	3H	55.05
2_1093	BOPA1	11_21093	11_21093	3H	55.36
2_0328	BOPA1	11_20328	11_20328	3H	55.57
2_0356	BOPA1	11_20356	11_20356	3H	55.57
2_0719	BOPA1	11_20719	11_20719	3H	55.57
2_1189	BOPA1	11_21189	11_21189	3H	55.57
1_0532	BOPA2	12_10532	12_10532	3H	55.57
3_0474	BOPA2	12_30474	12_30474	3H	55.57
3_0609	BOPA2	12_30609	12_30609	3H	55.57
3_0737	BOPA2	12_30737	12_30737	3H	55.57
SCRI_RS_110693			SCRI_RS_110693	3H	55.57
SCRI_RS_11338			SCRI_RS_11338	3H	55.57
SCRI_RS_13433			SCRI_RS_13433	3H	55.57
SCRI_RS_141081			SCRI_RS_141081	3H	55.57
SCRI_RS_149207			SCRI_RS_149207	3H	55.57
SCRI_RS_166122			SCRI_RS_166122	3H	55.57
SCRI_RS_178915			SCRI_RS_178915	3H	55.57
SCRI_RS_182479			SCRI_RS_182479	3H	55.57
SCRI_RS_185596			SCRI_RS_185596	3H	55.57
SCRI_RS_218235			SCRI_RS_218235	3H	55.57
SCRI_RS_230096			SCRI_RS_230096	3H	55.57
SCRI_RS_886			SCRI_RS_886	3H	55.57
3_1122	BOPA2	12_31122	12_31122	3H	55.67
SCRI_RS_205711			SCRI_RS_205711	3H	55.67
2_1101	BOPA1	11_21101	11_21101	3H	55.99
SCRI_RS_189045			SCRI_RS_189045	3H	56.27
SCRI_RS_219247			SCRI_RS_219247	3H	56.67
1_1069	BOPA2	12_11069	12_11069	3H	56.79
2_0264	BOPA2	12_20264	12_20264	3H	56.79
3_0467	BOPA2	12_30467	12_30467	3H	56.79
1_0380	BOPA1	11_10380	11_10380	3H	57.36
1_1053				3H	57.94
3_0721	BOPA2	12_30721	12_30721	3H	58.01
SCRI_RS_175073			SCRI_RS_175073	3H	58.01
SCRI_RS_204057			SCRI_RS_204057	3H	58.01
1_0008	BOPA1	11_10008	11_10008	3H	58.31
1_0011	BOPA1	11_10011	11_10011	3H	58.31
1_0137	BOPA1	11_10137	11_10137	3H	58.31
1_0224	BOPA1	11_10224	11_10224	3H	58.31
1_0328	BOPA1	11_10328	11_10328	3H	58.31
1_0349	BOPA1	11_10349	11_10349	3H	58.31
1_0365	BOPA1	11_10365	11_10365	3H	58.31
1_0437	BOPA1	11_10437	11_10437	3H	58.31
1_0456	BOPA1	11_10456	11_10456	3H	58.31
1_0620	BOPA1	11_10620	11_10620	3H	58.31
1_0925	BOPA1	11_10925	11_10925	3H	58.31
1_0926	BOPA1	11_10926	11_10926	3H	58.31
1_0966	BOPA1	11_10966	11_10966	3H	58.31
1_1086	BOPA1	11_11086	11_11086	3H	58.31
1_1099	BOPA1	11_11099	11_11099	3H	58.31
1_1124	BOPA1	11_11124	11_11124	3H	58.31
1_1125	BOPA1	11_11125	11_11125	3H	58.31
1_1258	BOPA1	11_11258	11_11258	3H	58.31
1_1283	BOPA1	11_11283	11_11283	3H	58.31
1_1313	BOPA1	11_11313	11_11313	3H	58.31
1_1337	BOPA1	11_11337	11_11337	3H	58.31
1_1501	BOPA1	11_11501	11_11501	3H	58.31
1_1502	BOPA1	11_11502	11_11502	3H	58.31
1_1530	BOPA1	11_11530	11_11530	3H	58.31
2_0002	BOPA1	11_20002	11_20002	3H	58.31
2_0102	BOPA1	11_20102	11_20102	3H	58.31
2_0288	BOPA1	11_20288	11_20288	3H	58.31
2_0333	BOPA1	11_20333	11_20333	3H	58.31
2_0428	BOPA1	11_20428	11_20428	3H	58.31
2_0439	BOPA1	11_20439	11_20439	3H	58.31
2_0486	BOPA1	11_20486	11_20486	3H	58.31
2_0583	BOPA1	11_20583	11_20583	3H	58.31
2_0639	BOPA1	11_20639	11_20639	3H	58.31
2_0796	BOPA1	11_20796	11_20796	3H	58.31
2_0801	BOPA1	11_20801	11_20801	3H	58.31
2_0856	BOPA1	11_20856	11_20856	3H	58.31
2_0866	BOPA1	11_20866	11_20866	3H	58.31
2_0890	BOPA1	11_20890	11_20890	3H	58.31
2_0970	BOPA1	11_20970	11_20970	3H	58.31
2_1062	BOPA1	11_21062	11_21062	3H	58.31
2_1109	BOPA1	11_21109	11_21109	3H	58.31
2_1129	BOPA1	11_21129	11_21129	3H	58.31
2_1147	BOPA1	11_21147	11_21147	3H	58.31
2_1197	BOPA1	11_21197	11_21197	3H	58.31
2_1402	BOPA1	11_21402	11_21402	3H	58.31
2_1435	BOPA1	11_21435	11_21435	3H	58.31
2_1472	BOPA1	11_21472	11_21472	3H	58.31
1_0233	BOPA2	12_10233	12_10233	3H	58.31
1_0391	BOPA2	12_10391	12_10391	3H	58.31
1_0784	BOPA2	12_10784	12_10784	3H	58.31
1_1102	BOPA2	12_11102	12_11102	3H	58.31
1_1265	BOPA2	12_11265	12_11265	3H	58.31
1_1295	BOPA2	12_11295	12_11295	3H	58.31
1_1387	BOPA2	12_11387	12_11387	3H	58.31
1_1482	BOPA2	12_11482	12_11482	3H	58.31
1_1511	BOPA2	12_11511	12_11511	3H	58.31
1_1518	BOPA2	12_11518	12_11518	3H	58.31
2_0574	BOPA2	12_20574	12_20574	3H	58.31
2_0591	BOPA2	12_20591	12_20591	3H	58.31
2_0721	BOPA2	12_20721	12_20721	3H	58.31
2_1411	BOPA2	12_21411	12_21411	3H	58.31
3_0039	BOPA2	12_30039	12_30039	3H	58.31
3_0126	BOPA2	12_30126	12_30126	3H	58.31
3_0130	BOPA2	12_30130	12_30130	3H	58.31
3_0262	BOPA2	12_30262	12_30262	3H	58.31
3_0318	BOPA2	12_30318	12_30318	3H	58.31
3_0583	BOPA2	12_30583	12_30583	3H	58.31
3_0618	BOPA2	12_30618	12_30618	3H	58.31
3_0680	BOPA2	12_30680	12_30680	3H	58.31
3_0799	BOPA2	12_30799	12_30799	3H	58.31
3_0809	BOPA2	12_30809	12_30809	3H	58.31
3_0922	BOPA2	12_30922	12_30922	3H	58.31
3_0923	BOPA2	12_30923	12_30923	3H	58.31
3_1008	BOPA2	12_31008	12_31008	3H	58.31
3_1010	BOPA2	12_31010	12_31010	3H	58.31
3_1012	BOPA2	12_31012	12_31012	3H	58.31
3_1014	BOPA2	12_31014	12_31014	3H	58.31
3_1015	BOPA2	12_31015	12_31015	3H	58.31
3_1017	BOPA2	12_31017	12_31017	3H	58.31
3_1214	BOPA2	12_31214	12_31214	3H	58.31
3_1368	BOPA2	12_31368	12_31368	3H	58.31
3_1372	BOPA2	12_31372	12_31372	3H	58.31
3_1502	BOPA2	12_31502	12_31502	3H	58.31
SCRI_RS_108473			SCRI_RS_108473	3H	58.31
SCRI_RS_11126			SCRI_RS_11126	3H	58.31
SCRI_RS_115769			SCRI_RS_115769	3H	58.31
SCRI_RS_12851			SCRI_RS_12851	3H	58.31
SCRI_RS_128706			SCRI_RS_128706	3H	58.31
SCRI_RS_132190			SCRI_RS_132190	3H	58.31
SCRI_RS_136921			SCRI_RS_136921	3H	58.31
SCRI_RS_137552			SCRI_RS_137552	3H	58.31
SCRI_RS_141166			SCRI_RS_141166	3H	58.31
SCRI_RS_142442			SCRI_RS_142442	3H	58.31
SCRI_RS_144038			SCRI_RS_144038	3H	58.31
SCRI_RS_151799			SCRI_RS_151799	3H	58.31
SCRI_RS_157545			SCRI_RS_157545	3H	58.31
SCRI_RS_157988			SCRI_RS_157988	3H	58.31
SCRI_RS_159312			SCRI_RS_159312	3H	58.31
SCRI_RS_161083			SCRI_RS_161083	3H	58.31
SCRI_RS_164254			SCRI_RS_164254	3H	58.31
SCRI_RS_165264			SCRI_RS_165264	3H	58.31
SCRI_RS_169606			SCRI_RS_169606	3H	58.31
SCRI_RS_173348			SCRI_RS_173348	3H	58.31
SCRI_RS_173916			SCRI_RS_173916	3H	58.31
SCRI_RS_176023			SCRI_RS_176023	3H	58.31
SCRI_RS_178900			SCRI_RS_178900	3H	58.31
SCRI_RS_181847			SCRI_RS_181847	3H	58.31
SCRI_RS_182282			SCRI_RS_182282	3H	58.31
SCRI_RS_186341			SCRI_RS_186341	3H	58.31
SCRI_RS_186504			SCRI_RS_186504	3H	58.31
SCRI_RS_186923			SCRI_RS_186923	3H	58.31
SCRI_RS_189167			SCRI_RS_189167	3H	58.31
SCRI_RS_196189			SCRI_RS_196189	3H	58.31
SCRI_RS_207066			SCRI_RS_207066	3H	58.31
SCRI_RS_207180			SCRI_RS_207180	3H	58.31
SCRI_RS_212974			SCRI_RS_212974	3H	58.31
SCRI_RS_213411			SCRI_RS_213411	3H	58.31
SCRI_RS_213902			SCRI_RS_213902	3H	58.31
SCRI_RS_215085			SCRI_RS_215085	3H	58.31
SCRI_RS_219354			SCRI_RS_219354	3H	58.31
SCRI_RS_221896			SCRI_RS_221896	3H	58.31
SCRI_RS_222735			SCRI_RS_222735	3H	58.31
SCRI_RS_223894			SCRI_RS_223894	3H	58.31
SCRI_RS_225537			SCRI_RS_225537	3H	58.31
SCRI_RS_237716			SCRI_RS_237716	3H	58.31
SCRI_RS_238625			SCRI_RS_238625	3H	58.31
SCRI_RS_239964			SCRI_RS_239964	3H	58.31
SCRI_RS_2523			SCRI_RS_2523	3H	58.31
SCRI_RS_65878			SCRI_RS_65878	3H	58.31
SCRI_RS_906			SCRI_RS_906	3H	58.31
SCRI_RS_90637			SCRI_RS_90637	3H	58.31
2_0408				3H	58.31
2_0655				3H	58.31
1_0155	BOPA2	12_10155		3H	58.31
2_1475	BOPA2	12_21475		3H	58.31
2_0444	BOPA1	11_20444	11_20444	3H	58.32
SCRI_RS_144369			SCRI_RS_144369	3H	58.51
SCRI_RS_238114			SCRI_RS_238114	3H	58.51
SCRI_RS_8664			SCRI_RS_8664	3H	58.51
1_1401	BOPA1	11_11401	11_11401	3H	58.88
1_0225	BOPA1	11_10225	11_10225	3H	59.01
2_0108	BOPA2	12_20108	12_20108	3H	59.01
1_0653	BOPA1	11_10653	11_10653	3H	59.38
2_0325	BOPA1	11_20325	11_20325	3H	59.38
2_1511	BOPA1	11_21511	11_21511	3H	59.38
1_0678	BOPA2	12_10678	12_10678	3H	59.38
1_0850	BOPA2	12_10850	12_10850	3H	59.38
1_1429	BOPA2	12_11429	12_11429	3H	59.38
2_1064	BOPA2	12_21064	12_21064	3H	59.38
3_0009	BOPA2	12_30009	12_30009	3H	59.39
3_1281	BOPA2	12_31281	12_31281	3H	59.39
1_1016	BOPA1	11_11016	11_11016	3H	59.56
2_0276	BOPA1	11_20276	11_20276	3H	59.56
2_0995	BOPA1	11_20995	11_20995	3H	59.56
3_1011	BOPA2	12_31011	12_31011	3H	59.56
3_1016	BOPA2	12_31016	12_31016	3H	59.56
3_1393	BOPA2	12_31393	12_31393	3H	59.56
1_0005	BOPA1	11_10005	11_10005	3H	59.86
1_0728	BOPA1	11_10728	11_10728	3H	60.84
SCRI_RS_152172			SCRI_RS_152172	3H	61.29
SCRI_RS_186102			SCRI_RS_186102	3H	61.29
SCRI_RS_222102			SCRI_RS_222102	3H	61.59
1_0158	BOPA1	11_10158	11_10158	3H	61.82
3_0829	BOPA2	12_30829	12_30829	3H	61.82
SCRI_RS_155168			SCRI_RS_155168	3H	61.89
SCRI_RS_173186			SCRI_RS_173186	3H	61.89
1_0373	BOPA1	11_10373	11_10373	3H	61.94
3_0088	BOPA2	12_30088	12_30088	3H	61.94
SCRI_RS_12836			SCRI_RS_12836	3H	61.99
SCRI_RS_168665			SCRI_RS_168665	3H	61.99
1_1084	BOPA2	12_11084	12_11084	3H	62.91
1_1150	BOPA2	12_11150	12_11150	3H	62.91
1_0281	BOPA1	11_10281	11_10281	3H	62.97
1_1191	BOPA1	11_11191	11_11191	3H	62.97
2_1120	BOPA1	11_21120	11_21120	3H	62.97
2_0863	BOPA2	12_20863	12_20863	3H	62.97
SCRI_RS_10387			SCRI_RS_10387	3H	62.97
SCRI_RS_124201			SCRI_RS_124201	3H	62.97
SCRI_RS_124607			SCRI_RS_124607	3H	62.97
SCRI_RS_141109			SCRI_RS_141109	3H	62.97
SCRI_RS_151680			SCRI_RS_151680	3H	62.97
SCRI_RS_159661			SCRI_RS_159661	3H	62.97
SCRI_RS_162862			SCRI_RS_162862	3H	62.97
SCRI_RS_16934			SCRI_RS_16934	3H	62.97
SCRI_RS_175771			SCRI_RS_175771	3H	62.97
SCRI_RS_179275			SCRI_RS_179275	3H	62.97
SCRI_RS_214807			SCRI_RS_214807	3H	62.97
SCRI_RS_7385			SCRI_RS_7385	3H	62.97
3_0005	BOPA2	12_30005	12_30005	3H	63.27
SCRI_RS_162838			SCRI_RS_162838	3H	63.37
SCRI_RS_182328			SCRI_RS_182328	3H	63.37
SCRI_RS_197825			SCRI_RS_197825	3H	63.67
SCRI_RS_236448			SCRI_RS_236448	3H	63.67
1_1152	BOPA2	12_11152	12_11152	3H	63.69
2_1004				3H	63.69
1_0839	BOPA1	11_10839	11_10839	3H	64.07
2_0704	BOPA1	11_20704	11_20704	3H	64.07
2_1502	BOPA1	11_21502	11_21502	3H	64.07
SCRI_RS_152371			SCRI_RS_152371	3H	64.17
1_1284	BOPA2	12_11284	12_11284	3H	64.19
2_0608	BOPA2	12_20608	12_20608	3H	64.19
1_1342				3H	64.19
SCRI_RS_142939			SCRI_RS_142939	3H	64.37
SCRI_RS_143331			SCRI_RS_143331	3H	64.37
SCRI_RS_1799			SCRI_RS_1799	3H	64.37
SCRI_RS_200042			SCRI_RS_200042	3H	64.37
SCRI_RS_135581			SCRI_RS_135581	3H	64.57
SCRI_RS_157479			SCRI_RS_157479	3H	64.87
SCRI_RS_231801			SCRI_RS_231801	3H	64.97
1_0335	BOPA1	11_10335	11_10335	3H	65.16
2_1305	BOPA1	11_21305	11_21305	3H	65.16
SCRI_RS_107261			SCRI_RS_107261	3H	65.16
SCRI_RS_127140			SCRI_RS_127140	3H	65.16
SCRI_RS_130616			SCRI_RS_130616	3H	65.16
SCRI_RS_137934			SCRI_RS_137934	3H	65.16
SCRI_RS_230975			SCRI_RS_230975	3H	65.16
1_1391	BOPA1	11_11391		3H	65.16
3_1153	BOPA2	12_31153		3H	65.16
SCRI_RS_182209			SCRI_RS_182209	3H	65.36
SCRI_RS_211224			SCRI_RS_211224	3H	65.36
SCRI_RS_238981			SCRI_RS_238981	3H	65.36
1_1394	BOPA1	11_11394	11_11394	3H	65.44
2_0931	BOPA1	11_20931	11_20931	3H	65.44
3_0616	BOPA2	12_30616	12_30616	3H	65.44
3_0788	BOPA2	12_30788	12_30788	3H	65.44
SCRI_RS_13376			SCRI_RS_13376	3H	65.44
SCRI_RS_154396			SCRI_RS_154396	3H	65.44
SCRI_RS_157150			SCRI_RS_157150	3H	65.44
SCRI_RS_164731			SCRI_RS_164731	3H	65.44
SCRI_RS_171837			SCRI_RS_171837	3H	65.44
SCRI_RS_178907			SCRI_RS_178907	3H	65.44
SCRI_RS_231031			SCRI_RS_231031	3H	65.44
SCRI_RS_232895			SCRI_RS_232895	3H	65.44
3_1242	BOPA2	12_31242	12_31242	3H	65.74
SCRI_RS_161744			SCRI_RS_161744	3H	65.74
[truncated: 3,667 more rows]

## Sheet: iSelect SNPs
Table S3. iSelect consensus genetic map containing only iSelect SNP markers.
Name	Locus Name	Cromosome	Position
BOPA2_12_10420	12_10420	1H	1.3
BOPA2_12_30969	12_30969	1H	1.36
SCRI_RS_120053	SCRI_RS_120053	1H	1.36
SCRI_RS_120059	SCRI_RS_120059	1H	1.36
BOPA1_8670-388	11_21354	1H	1.38
BOPA1_7174-365	11_10895	1H	1.87
BOPA1_3220-723	11_20502	1H	2.44
BOPA1_6195-2137	11_21067	1H	2.44
BOPA2_12_11311	12_11311	1H	2.44
BOPA2_12_30715	12_30715	1H	2.44
SCRI_RS_113745	SCRI_RS_113745	1H	2.44
BOPA2_12_31144	12_31144	1H	4.98
BOPA2_12_10410	12_10410	1H	5.22
SCRI_RS_194326	SCRI_RS_194326	1H	5.68
SCRI_RS_232577	SCRI_RS_232577	1H	5.68
SCRI_RS_60145	SCRI_RS_60145	1H	5.68
SCRI_RS_60293	SCRI_RS_60293	1H	5.68
SCRI_RS_66630	SCRI_RS_66630	1H	5.68
SCRI_RS_82277	SCRI_RS_82277	1H	5.68
BOPA1_3101-111	11_10419	1H	6.15
BOPA2_12_10636	12_10636	1H	6.15
BOPA2_12_11011	12_11011	1H	6.32
BOPA2_12_30933	12_30933	1H	6.68
BOPA1_6949-895	11_21174	1H	9.34
BOPA1_7372-1253	11_21226	1H	10.35
SCRI_RS_162524	SCRI_RS_162524	1H	10.35
SCRI_RS_184274	SCRI_RS_184274	1H	10.7
SCRI_RS_1929	SCRI_RS_1929	1H	10.7
SCRI_RS_224686	SCRI_RS_224686	1H	10.7
BOPA2_12_31149	12_31149	1H	11.7
BOPA2_12_30919	12_30919	1H	12.5
BOPA2_12_30950	12_30950	1H	12.5
BOPA2_12_30952	12_30952	1H	12.67
BOPA2_12_30918	12_30918	1H	12.78
BOPA2_12_30951	12_30951	1H	12.78
SCRI_RS_119312	SCRI_RS_119312	1H	13.3
SCRI_RS_148560	SCRI_RS_148560	1H	14.2
BOPA2_12_30588	12_30588	1H	15.9
SCRI_RS_148733	SCRI_RS_148733	1H	15.9
SCRI_RS_130592	SCRI_RS_130592	1H	17.2
SCRI_RS_130600	SCRI_RS_130600	1H	17.2
SCRI_RS_182656	SCRI_RS_182656	1H	17.2
BOPA2_12_30955	12_30955	1H	18.07
SCRI_RS_157757	SCRI_RS_157757	1H	18.1
SCRI_RS_205669	SCRI_RS_205669	1H	18.6
SCRI_RS_3336	SCRI_RS_3336	1H	18.6
SCRI_RS_152464	SCRI_RS_152464	1H	19.1
SCRI_RS_139220	SCRI_RS_139220	1H	19.3
BOPA2_12_30948	12_30948	1H	20.31
BOPA1_4473-309	11_20749	1H	21.35
BOPA1_5494-316	11_10775	1H	21.35
BOPA1_2496-1916	11_20371	1H	21.97
BOPA1_10922-503	11_10030	1H	21.99
SCRI_RS_189506	SCRI_RS_189506	1H	21.99
BOPA2_12_30876	12_30876	1H	24.56
BOPA1_6792-1945	11_10873	1H	26.05
BOPA1_4226-570	11_20712	1H	26.32
SCRI_RS_124926	SCRI_RS_124926	1H	26.32
SCRI_RS_169091	SCRI_RS_169091	1H	26.32
SCRI_RS_182603	SCRI_RS_182603	1H	26.32
BOPA2_12_30241	12_30241	1H	26.35
SCRI_RS_150226	SCRI_RS_150226	1H	27.29
SCRI_RS_171221	SCRI_RS_171221	1H	27.29
SCRI_RS_88375	SCRI_RS_88375	1H	27.29
SCRI_RS_14227	SCRI_RS_14227	1H	27.39
BOPA1_1906-429	11_10186	1H	28.42
BOPA1_5318-436	11_10757	1H	28.78
SCRI_RS_155382	SCRI_RS_155382	1H	28.78
SCRI_RS_239784	SCRI_RS_239784	1H	30.39
BOPA1_5194-1118	11_10744	1H	31.24
BOPA1_6081-850	11_21048	1H	31.24
BOPA2_12_31276	12_31276	1H	32.09
BOPA1_3751-1136	11_20617	1H	35.6
BOPA1_5346-1587	11_10760	1H	36.02
BOPA1_6238-243	11_21072	1H	36.71
SCRI_RS_165811	SCRI_RS_165811	1H	36.71
BOPA2_12_31177	12_31177	1H	37.1
BOPA1_2151-1310	11_10238	1H	37.77
BOPA2_12_11357	12_11357	1H	39.74
BOPA2_12_11498	12_11498	1H	41.09
SCRI_RS_114047	SCRI_RS_114047	1H	42.01
SCRI_RS_193392	SCRI_RS_193392	1H	42.01
BOPA2_12_30336	12_30336	1H	42.17
SCRI_RS_153785	SCRI_RS_153785	1H	43.41
SCRI_RS_170869	SCRI_RS_170869	1H	43.41
SCRI_RS_170878	SCRI_RS_170878	1H	43.41
BOPA1_5381-1950	11_10764	1H	43.62
SCRI_RS_189483	SCRI_RS_189483	1H	43.62
SCRI_RS_140837	SCRI_RS_140837	1H	43.81
SCRI_RS_184784	SCRI_RS_184784	1H	43.81
SCRI_RS_230987	SCRI_RS_230987	1H	43.81
SCRI_RS_11615	SCRI_RS_11615	1H	44.11
SCRI_RS_160545	SCRI_RS_160545	1H	44.31
SCRI_RS_205816	SCRI_RS_205816	1H	44.31
BOPA1_2314-1412	11_10275	1H	44.69
BOPA1_3277-446	11_20514	1H	44.69
BOPA1_409-1643	11_10597	1H	45.01
SCRI_RS_141140	SCRI_RS_141140	1H	45.01
SCRI_RS_147042	SCRI_RS_147042	1H	45.01
SCRI_RS_183171	SCRI_RS_183171	1H	45.01
SCRI_RS_187264	SCRI_RS_187264	1H	45.01
BOPA1_6720-641	11_21134	1H	45.11
BOPA2_12_11266	12_11266	1H	45.12
BOPA2_12_30268	12_30268	1H	45.12
SCRI_RS_199178	SCRI_RS_199178	1H	45.21
SCRI_RS_199179	SCRI_RS_199179	1H	45.21
SCRI_RS_9480	SCRI_RS_9480	1H	45.21
SCRI_RS_132461	SCRI_RS_132461	1H	45.41
BOPA2_12_10314	12_10314	1H	46.53
BOPA1_2407-1771	11_10294	1H	47.92
BOPA1_6382-396	11_21095	1H	47.92
SCRI_RS_221759	SCRI_RS_221759	1H	48.11
BOPA1_2265-363	11_10259	1H	48.12
BOPA1_3710-852	11_10526	1H	48.8
BOPA2_12_30683	12_30683	1H	49.1
BOPA2_12_31467	12_31467	1H	49.1
SCRI_RS_151764	SCRI_RS_151764	1H	49.1
SCRI_RS_182631	SCRI_RS_182631	1H	49.1
SCRI_RS_188937	SCRI_RS_188937	1H	49.1
BOPA2_12_11301	12_11301	1H	49.42
BOPA2_12_30796	12_30796	1H	49.6
SCRI_RS_160916	SCRI_RS_160916	1H	49.6
BOPA1_5019-879	11_20855	1H	49.8
BOPA1_8166-525	11_10957	1H	49.8
BOPA1_ABC02639-1-4-370	11_11064	1H	49.8
BOPA1_ABC07133-1-1-56	11_11162	1H	49.8
BOPA2_12_10235	12_10235	1H	49.8
SCRI_RS_139785	SCRI_RS_139785	1H	49.8
SCRI_RS_149971	SCRI_RS_149971	1H	49.8
SCRI_RS_17924	SCRI_RS_17924	1H	49.8
SCRI_RS_82327	SCRI_RS_82327	1H	49.8
SCRI_RS_85917	SCRI_RS_85917	1H	49.8
SCRI_RS_85918	SCRI_RS_85918	1H	49.8
BOPA1_10795-462	11_20047	1H	50
BOPA1_1294-473	11_10075	1H	50
BOPA1_1866-866	11_20260	1H	50
BOPA1_2851-848	11_20427	1H	50
BOPA1_3217-929	11_10438	1H	50
BOPA1_3444-1044	11_10470	1H	50
BOPA1_4020-643	11_20660	1H	50
BOPA1_4163-1786	11_20698	1H	50
BOPA1_4511-1878	11_20757	1H	50
BOPA1_4793-777	11_20810	1H	50
BOPA1_5297-796	11_20912	1H	50
BOPA1_5798-867	11_21000	1H	50
BOPA1_7090-1260	11_21193	1H	50
BOPA1_8224-561	11_21312	1H	50
BOPA1_8613-278	11_10985	1H	50
BOPA1_8717-244	11_21357	1H	50
BOPA1_ABC11913-1-1-104	11_11287	1H	50
BOPA1_ABC14148-1-1-177	11_11336	1H	50
BOPA1_ConsensusGBS0342-1	11_11478	1H	50
BOPA1_ConsensusGBS0371-2	11_11484	1H	50
BOPA2_12_10159	12_10159	1H	50
BOPA2_12_10300	12_10300	1H	50
BOPA2_12_10506	12_10506	1H	50
BOPA2_12_10938	12_10938	1H	50
BOPA2_12_11036	12_11036	1H	50
BOPA2_12_11107	12_11107	1H	50
BOPA2_12_11169	12_11169	1H	50
BOPA2_12_11209	12_11209	1H	50
BOPA2_12_21408	12_21408	1H	50
BOPA2_12_30043	12_30043	1H	50
BOPA2_12_30059	12_30059	1H	50
BOPA2_12_30404	12_30404	1H	50
BOPA2_12_30436	12_30436	1H	50
BOPA2_12_30438	12_30438	1H	50
BOPA2_12_30462	12_30462	1H	50
BOPA2_12_30498	12_30498	1H	50
BOPA2_12_30522	12_30522	1H	50
BOPA2_12_30562	12_30562	1H	50
BOPA2_12_30592	12_30592	1H	50
BOPA2_12_30762	12_30762	1H	50
BOPA2_12_31134	12_31134	1H	50
BOPA2_12_31208	12_31208	1H	50
BOPA2_12_31272	12_31272	1H	50
BOPA2_12_31381	12_31381	1H	50
SCRI_RS_116685	SCRI_RS_116685	1H	50
SCRI_RS_122889	SCRI_RS_122889	1H	50
SCRI_RS_124377	SCRI_RS_124377	1H	50
SCRI_RS_125407	SCRI_RS_125407	1H	50
SCRI_RS_130590	SCRI_RS_130590	1H	50
SCRI_RS_132599	SCRI_RS_132599	1H	50
SCRI_RS_132604	SCRI_RS_132604	1H	50
SCRI_RS_138691	SCRI_RS_138691	1H	50
SCRI_RS_141511	SCRI_RS_141511	1H	50
SCRI_RS_143927	SCRI_RS_143927	1H	50
SCRI_RS_149726	SCRI_RS_149726	1H	50
SCRI_RS_155439	SCRI_RS_155439	1H	50
SCRI_RS_158003	SCRI_RS_158003	1H	50
SCRI_RS_160466	SCRI_RS_160466	1H	50
SCRI_RS_163127	SCRI_RS_163127	1H	50
SCRI_RS_171543	SCRI_RS_171543	1H	50
SCRI_RS_172170	SCRI_RS_172170	1H	50
SCRI_RS_186830	SCRI_RS_186830	1H	50
SCRI_RS_189248	SCRI_RS_189248	1H	50
SCRI_RS_189586	SCRI_RS_189586	1H	50
SCRI_RS_189898	SCRI_RS_189898	1H	50
SCRI_RS_189920	SCRI_RS_189920	1H	50
SCRI_RS_193640	SCRI_RS_193640	1H	50
SCRI_RS_213103	SCRI_RS_213103	1H	50
SCRI_RS_219043	SCRI_RS_219043	1H	50
SCRI_RS_229932	SCRI_RS_229932	1H	50
SCRI_RS_7197	SCRI_RS_7197	1H	50
SCRI_RS_7813	SCRI_RS_7813	1H	50
BOPA2_12_30350	12_30350	1H	50.1
SCRI_RS_153434	SCRI_RS_153434	1H	50.1
SCRI_RS_152642	SCRI_RS_152642	1H	50.2
SCRI_RS_204810	SCRI_RS_204810	1H	50.2
SCRI_RS_221609	SCRI_RS_221609	1H	50.2
BOPA1_4716-1205	11_20798	1H	50.3
BOPA2_12_30110	12_30110	1H	50.3
BOPA2_12_30694	12_30694	1H	50.3
SCRI_RS_118168	SCRI_RS_118168	1H	50.36
SCRI_RS_17256	SCRI_RS_17256	1H	50.36
BOPA1_3689-1101	11_10520	1H	50.5
BOPA2_12_30406	12_30406	1H	50.5
SCRI_RS_109060	SCRI_RS_109060	1H	50.66
BOPA1_7284-710	11_21217	1H	50.86
BOPA1_8743-197	11_21361	1H	50.86
BOPA1_ABC13652-1-2-156	11_11326	1H	50.86
BOPA1_ABC15349-1-1-162	11_11359	1H	50.86
SCRI_RS_153733	SCRI_RS_153733	1H	50.86
BOPA2_12_30478	12_30478	1H	50.99
BOPA2_12_30499	12_30499	1H	50.99
BOPA2_12_30672	12_30672	1H	50.99
BOPA2_12_30750	12_30750	1H	50.99
BOPA2_12_30786	12_30786	1H	50.99
SCRI_RS_119743	SCRI_RS_119743	1H	50.99
SCRI_RS_148600	SCRI_RS_148600	1H	50.99
BOPA1_7800-594	11_10933	1H	51.06
BOPA1_ABC10636-1-4-285	11_11256	1H	51.06
BOPA2_12_30243	12_30243	1H	51.06
SCRI_RS_14834	SCRI_RS_14834	1H	51.19
SCRI_RS_198546	SCRI_RS_198546	1H	51.19
SCRI_RS_161643	SCRI_RS_161643	1H	51.28
SCRI_RS_167877	SCRI_RS_167877	1H	51.28
BOPA1_2577-1122	11_10324	1H	51.86
BOPA1_6118-595	11_21053	1H	51.86
BOPA2_12_10198	12_10198	1H	51.86
BOPA2_12_30710	12_30710	1H	51.86
BOPA2_12_30343	12_30343	1H	52.08
BOPA2_12_30348	12_30348	1H	52.08
SCRI_RS_56976	SCRI_RS_56976	1H	53.1
BOPA1_5402-929	11_10768	1H	53.3
BOPA1_8486-1964	11_21333	1H	53.3
BOPA2_12_11444	12_11444	1H	53.3
SCRI_RS_156506	SCRI_RS_156506	1H	53.3
SCRI_RS_1445	SCRI_RS_1445	1H	53.5
SCRI_RS_193401	SCRI_RS_193401	1H	53.5
SCRI_RS_207335	SCRI_RS_207335	1H	53.5
SCRI_RS_100503	SCRI_RS_100503	1H	54.1
BOPA1_5790-558	11_20997	1H	54.14
SCRI_RS_138118	SCRI_RS_138118	1H	54.3
SCRI_RS_165072	SCRI_RS_165072	1H	54.3
SCRI_RS_201072	SCRI_RS_201072	1H	54.3
SCRI_RS_145305	SCRI_RS_145305	1H	54.5
SCRI_RS_207081	SCRI_RS_207081	1H	54.5
SCRI_RS_213455	SCRI_RS_213455	1H	54.5
SCRI_RS_225107	SCRI_RS_225107	1H	54.5
SCRI_RS_229636	SCRI_RS_229636	1H	54.5
SCRI_RS_907	SCRI_RS_907	1H	54.5
BOPA2_12_30821	12_30821	1H	55.2
SCRI_RS_121978	SCRI_RS_121978	1H	55.2
SCRI_RS_211274	SCRI_RS_211274	1H	55.3
BOPA1_3845-1089	11_10552	1H	55.57
SCRI_RS_152795	SCRI_RS_152795	1H	55.7
SCRI_RS_192779	SCRI_RS_192779	1H	56.2
SCRI_RS_130666	SCRI_RS_130666	1H	56.3
SCRI_RS_21483	SCRI_RS_21483	1H	56.3
SCRI_RS_236104	SCRI_RS_236104	1H	56.3
BOPA2_12_30753	12_30753	1H	56.5
SCRI_RS_182431	SCRI_RS_182431	1H	56.5
BOPA1_1190-86	11_20095	1H	56.7
BOPA2_12_10201	12_10201	1H	57.85
SCRI_RS_237999	SCRI_RS_237999	1H	57.85
SCRI_RS_118785	SCRI_RS_118785	1H	57.87
SCRI_RS_2945	SCRI_RS_2945	1H	58.17
BOPA1_1857-64	11_10176	1H	59.01
BOPA1_4178-1592	11_10617	1H	59.07
BOPA1_5768-469	11_10798	1H	59.07
BOPA1_ABC01838-2-2-322	11_11049	1H	59.07
BOPA2_12_30304	12_30304	1H	59.07
BOPA2_12_30744	12_30744	1H	59.07
SCRI_RS_12873	SCRI_RS_12873	1H	59.07
SCRI_RS_132028	SCRI_RS_132028	1H	59.97
BOPA2_12_21131	12_21131	1H	60.14
BOPA1_2459-237	11_10302	1H	61.2
BOPA2_12_31179	12_31179	1H	61.22
SCRI_RS_145336	SCRI_RS_145336	1H	61.22
SCRI_RS_236551	SCRI_RS_236551	1H	61.22
BOPA1_2877-867	11_20432	1H	62.26
SCRI_RS_194015	SCRI_RS_194015	1H	62.26
BOPA1_9638-619	11_21431	1H	62.83
SCRI_RS_180349	SCRI_RS_180349	1H	64.23
SCRI_RS_219685	SCRI_RS_219685	1H	64.23
SCRI_RS_85391	SCRI_RS_85391	1H	64.23
BOPA1_11603-445	11_10043	1H	64.44
BOPA1_3675-2615	11_10516	1H	64.44
BOPA1_10070-1435	11_10002	1H	64.93
BOPA1_7299-183	11_21219	1H	64.93
BOPA1_ABC16273-1-1-48	11_11367	1H	64.93
BOPA2_12_11062	12_11062	1H	64.93
BOPA2_12_31464	12_31464	1H	64.93
SCRI_RS_120605	SCRI_RS_120605	1H	64.93
SCRI_RS_175487	SCRI_RS_175487	1H	65.23
SCRI_RS_133886	SCRI_RS_133886	1H	65.73
SCRI_RS_157039	SCRI_RS_157039	1H	66.23
BOPA2_12_30295	12_30295	1H	67.34
BOPA1_1386-2088	11_20157	1H	68.47
BOPA1_2036-1027	11_20290	1H	69.73
BOPA2_12_10166	12_10166	1H	69.73
SCRI_RS_159201	SCRI_RS_159201	1H	69.73
BOPA2_12_20696	12_20696	1H	69.88
BOPA2_12_30298	12_30298	1H	69.88
BOPA2_12_30505	12_30505	1H	70.37
SCRI_RS_195238	SCRI_RS_195238	1H	70.37
BOPA2_12_21176	12_21176	1H	71.44
BOPA2_12_30742	12_30742	1H	71.44
BOPA1_1670-369	11_20229	1H	71.7
BOPA1_6142-1544	11_21057	1H	71.77
BOPA1_1016-376	11_10006	1H	72.86
BOPA1_233-1327	11_10279	1H	72.86
BOPA1_4665-882	11_10686	1H	72.86
BOPA1_6655-978	11_21126	1H	72.86
BOPA1_713-972	11_10890	1H	72.86
BOPA2_12_11267	12_11267	1H	72.86
SCRI_RS_138527	SCRI_RS_138527	1H	72.86
SCRI_RS_160234	SCRI_RS_160234	1H	72.86
SCRI_RS_188360	SCRI_RS_188360	1H	72.86
SCRI_RS_181239	SCRI_RS_181239	1H	73.06
BOPA1_12492-541	11_20121	1H	73.59
SCRI_RS_156208	SCRI_RS_156208	1H	73.59
BOPA1_5772-1176	11_20990	1H	74.12
BOPA1_4005-530	11_20657	1H	75.65
SCRI_RS_181353	SCRI_RS_181353	1H	78.25
SCRI_RS_125339	SCRI_RS_125339	1H	81.65
SCRI_RS_9158	SCRI_RS_9158	1H	82.45
BOPA1_2881-935	11_20434	1H	83.15
BOPA1_34-472	11_10471	1H	83.15
BOPA2_12_31160	12_31160	1H	83.15
BOPA2_12_11144	12_11144	1H	83.44
BOPA2_12_11463	12_11463	1H	83.44
BOPA1_3404-2470	11_20550	1H	83.85
BOPA1_6250-1056	11_10830	1H	83.95
SCRI_RS_225431	SCRI_RS_225431	1H	83.95
SCRI_RS_154140	SCRI_RS_154140	1H	84.45
SCRI_RS_135092	SCRI_RS_135092	1H	85.05
SCRI_RS_157246	SCRI_RS_157246	1H	85.15
SCRI_RS_236576	SCRI_RS_236576	1H	85.15
BOPA2_12_10535	12_10535	1H	87.75
BOPA1_4691-721	11_20792	1H	88.25
SCRI_RS_144315	SCRI_RS_144315	1H	88.34
SCRI_RS_166168	SCRI_RS_166168	1H	88.54
SCRI_RS_236623	SCRI_RS_236623	1H	88.54
BOPA1_4578-899	11_20769	1H	88.82
SCRI_RS_121048	SCRI_RS_121048	1H	89.04
SCRI_RS_170389	SCRI_RS_170389	1H	89.04
SCRI_RS_195200	SCRI_RS_195200	1H	89.04
BOPA1_3087-1763	11_20475	1H	89.34
BOPA1_3201-603	11_10433	1H	89.34
BOPA1_9757-582	11_21446	1H	89.34
BOPA2_12_30546	12_30546	1H	89.34
SCRI_RS_17486	SCRI_RS_17486	1H	89.34
SCRI_RS_209524	SCRI_RS_209524	1H	89.34
SCRI_RS_189168	SCRI_RS_189168	1H	90.04
BOPA1_8867-459	11_21373	1H	90.98
BOPA2_12_11008	12_11008	1H	90.98
SCRI_RS_197263	SCRI_RS_197263	1H	92.5
BOPA2_12_31163	12_31163	1H	92.6
SCRI_RS_188218	SCRI_RS_188218	1H	93.35
SCRI_RS_213675	SCRI_RS_213675	1H	94.25
BOPA1_1347-1061	11_20149	1H	94.48
BOPA1_2935-1634	11_10396	1H	94.48
BOPA2_12_31192	12_31192	1H	94.48
BOPA1_ABC11290-sfp44-06	11_11277	1H	96.25
BOPA2_12_31319	12_31319	1H	96.25
SCRI_RS_138010	SCRI_RS_138010	1H	96.25
SCRI_RS_194371	SCRI_RS_194371	1H	96.25
SCRI_RS_199689	SCRI_RS_199689	1H	96.55
SCRI_RS_130139	SCRI_RS_130139	1H	97.15
SCRI_RS_142282	SCRI_RS_142282	1H	97.15
SCRI_RS_145026	SCRI_RS_145026	1H	97.15
BOPA1_1270-1263	11_20125	1H	97.23
BOPA1_13589-175	11_20153	1H	97.23
BOPA1_14371-423	11_20169	1H	97.98
BOPA1_3702-982	11_10522	1H	97.98
BOPA1_4499-1364	11_20754	1H	97.98
SCRI_RS_188909	SCRI_RS_188909	1H	98.45
BOPA2_12_11173	12_11173	1H	98.56
SCRI_RS_235968	SCRI_RS_235968	1H	98.75
SCRI_RS_136856	SCRI_RS_136856	1H	99.15
SCRI_RS_235724	SCRI_RS_235724	1H	99.35
BOPA1_2711-234	11_10357	1H	99.45
SCRI_RS_143810	SCRI_RS_143810	1H	100.25
SCRI_RS_6913	SCRI_RS_6913	1H	100.45
BOPA1_1497-628	11_10111	1H	101.05
BOPA2_12_20187	12_20187	1H	101.05
BOPA2_12_31152	12_31152	1H	101.05
SCRI_RS_171501	SCRI_RS_171501	1H	101.05
BOPA1_5284-227	11_20909	1H	104.1
BOPA2_12_20613	12_20613	1H	104.1
BOPA2_12_21020	12_21020	1H	104.1
BOPA1_1923-265	11_20267	1H	105.52
BOPA2_12_30509	12_30509	1H	105.52
BOPA2_12_30191	12_30191	1H	107.18
BOPA1_4625-1413	11_20780	1H	107.33
SCRI_RS_106754	SCRI_RS_106754	1H	107.72
SCRI_RS_146959	SCRI_RS_146959	1H	107.72
SCRI_RS_201086	SCRI_RS_201086	1H	107.72
SCRI_RS_175646	SCRI_RS_175646	1H	108.22
SCRI_RS_154528	SCRI_RS_154528	1H	108.32
BOPA1_3786-2204	11_20625	1H	108.4
BOPA1_5336-400	11_20921	1H	108.4
BOPA1_1625-303	11_20220	1H	109.53
BOPA1_4962-1295	11_20844	1H	109.53
BOPA2_12_30532	12_30532	1H	109.53
SCRI_RS_161388	SCRI_RS_161388	1H	109.53
SCRI_RS_197337	SCRI_RS_197337	1H	109.53
SCRI_RS_192730	SCRI_RS_192730	1H	109.63
BOPA1_10360-563	11_20021	1H	109.83
SCRI_RS_173813	SCRI_RS_173813	1H	109.83
SCRI_RS_206896	SCRI_RS_206896	1H	109.83
SCRI_RS_120481	SCRI_RS_120481	1H	112.13
SCRI_RS_139733	SCRI_RS_139733	1H	113.57
SCRI_RS_218473	SCRI_RS_218473	1H	113.57
SCRI_RS_219889	SCRI_RS_219889	1H	113.57
SCRI_RS_91596	SCRI_RS_91596	1H	113.57
BOPA1_9105-497	11_21392	1H	114.3
SCRI_RS_238125	SCRI_RS_238125	1H	114.3
SCRI_RS_155997	SCRI_RS_155997	1H	114.8
BOPA2_12_31526	12_31526	1H	114.89
BOPA1_5690-1045	11_10789	1H	114.98
BOPA2_12_30014	12_30014	1H	114.98
BOPA2_12_10905	12_10905	1H	115.97
SCRI_RS_157953	SCRI_RS_157953	1H	116.3
BOPA2_12_11409	12_11409	1H	117.04
SCRI_RS_168172	SCRI_RS_168172	1H	117.4
BOPA1_2633-498	11_10338	1H	121.6
BOPA1_557-1297	11_20959	1H	122.29
BOPA1_6547-1363	11_10854	1H	122.29
BOPA2_12_30257	12_30257	1H	122.29
SCRI_RS_224392	SCRI_RS_224392	1H	122.4
BOPA2_12_21172	12_21172	1H	124.44
BOPA1_7527-1618	11_10911	1H	126.23
BOPA2_12_31105	12_31105	1H	126.23
SCRI_RS_127646	SCRI_RS_127646	1H	126.4
SCRI_RS_137116	SCRI_RS_137116	1H	126.4
BOPA1_5283-1090	11_20908	1H	126.6
BOPA1_ConsensusGBS0687-3	11_11528	1H	126.6
BOPA2_12_11457	12_11457	1H	126.6
BOPA1_6026-1949	11_21038	1H	126.9
SCRI_RS_170110	SCRI_RS_170110	1H	126.9
SCRI_RS_201865	SCRI_RS_201865	1H	126.9
BOPA1_4027-1814	11_10586	1H	127.6
SCRI_RS_4522	SCRI_RS_4522	1H	127.9
BOPA2_12_11443	12_11443	1H	128.27
SCRI_RS_159031	SCRI_RS_159031	1H	128.27
SCRI_RS_147611	SCRI_RS_147611	1H	128.4
BOPA1_4978-1030	11_10722	1H	128.45
SCRI_RS_155758	SCRI_RS_155758	1H	128.45
BOPA1_6201-1190	11_21068	1H	128.92
BOPA1_677-411	11_21140	1H	128.92
SCRI_RS_162765	SCRI_RS_162765	1H	128.92
SCRI_RS_165588	SCRI_RS_165588	1H	128.92
BOPA2_12_10207	12_10207	1H	129.14
BOPA2_12_30403	12_30403	1H	129.42
BOPA2_12_31377	12_31377	1H	129.42
SCRI_RS_189967	SCRI_RS_189967	1H	129.42
BOPA1_ConsensusGBS0361-5	11_11481	1H	129.75
BOPA1_4393-1078	11_10644	1H	130.02
SCRI_RS_160475	SCRI_RS_160475	1H	130.05
BOPA2_12_10808	12_10808	1H	131.46
BOPA2_12_31387	12_31387	1H	131.46
BOPA1_1298-1450	11_20133	1H	131.66
BOPA1_ABC00875-1-3-436	11_11038	1H	131.66
BOPA2_12_30649	12_30649	1H	131.66
BOPA2_12_10693	12_10693	1H	132.54
SCRI_RS_169881	SCRI_RS_169881	1H	132.64
SCRI_RS_216088	SCRI_RS_216088	1H	132.74
BOPA1_7381-1292	11_10903	1H	134.98
BOPA1_2572-986	11_20383	1H	136.65
SCRI_RS_207416	SCRI_RS_207416	1H	136.65
SCRI_RS_196025	SCRI_RS_196025	1H	136.75
BOPA1_5555-438	11_10782	1H	137.75
SCRI_RS_162628	SCRI_RS_162628	1H	138.65
SCRI_RS_182206	SCRI_RS_182206	1H	138.65
SCRI_RS_184058	SCRI_RS_184058	1H	138.65
SCRI_RS_10956	SCRI_RS_10956	1H	138.95
SCRI_RS_150786	SCRI_RS_150786	1H	138.95
BOPA2_12_21105	12_21105	1H	141.08
BOPA1_11454-414	11_10041	1H	142.16
BOPA1_3639-969	11_20594	1H	142.16
BOPA1_3671-59	11_20603	1H	142.16
BOPA1_ABC05061-1-1-159	11_11105	1H	142.16
BOPA1_ConsensusGBS0554-4	11_11509	1H	142.16
BOPA2_12_11496	12_11496	1H	142.16
BOPA2_12_20599	12_20599	1H	142.16
BOPA2_12_30277	12_30277	1H	142.16
BOPA2_12_30517	12_30517	1H	142.16
SCRI_RS_163142	SCRI_RS_163142	1H	142.16
SCRI_RS_187051	SCRI_RS_187051	1H	142.16
SCRI_RS_206337	SCRI_RS_206337	1H	142.16
SCRI_RS_236175	SCRI_RS_236175	1H	142.16
SCRI_RS_143790	SCRI_RS_143790	1H	142.54
SCRI_RS_4928	SCRI_RS_4928	1H	142.54
BOPA1_13095-187	11_20138	1H	142.74
BOPA1_3263-2865	11_10443	1H	142.74
BOPA1_4057-2114	11_10590	1H	142.74
BOPA1_4592-118	11_20772	1H	142.74
BOPA1_4927-1340	11_20840	1H	142.74
BOPA1_5316-739	11_20915	1H	142.74
BOPA1_9022-543	11_21384	1H	142.74
BOPA2_12_10746	12_10746	1H	142.74
BOPA2_12_20429	12_20429	1H	142.74
BOPA2_12_30231	12_30231	1H	142.74
SCRI_RS_117283	SCRI_RS_117283	1H	142.74
SCRI_RS_150935	SCRI_RS_150935	1H	142.74
SCRI_RS_153896	SCRI_RS_153896	1H	142.74
SCRI_RS_158298	SCRI_RS_158298	1H	142.74
SCRI_RS_175218	SCRI_RS_175218	1H	142.74
SCRI_RS_176006	SCRI_RS_176006	1H	142.74
SCRI_RS_195067	SCRI_RS_195067	1H	142.74
SCRI_RS_199945	SCRI_RS_199945	1H	142.74
BOPA2_12_30934	12_30934	1H	142.94
BOPA2_12_31081	12_31081	1H	145.82
BOPA2_12_31446	12_31446	2H	1.08
BOPA2_12_10718	12_10718	2H	5.39
BOPA2_12_21415	12_21415	2H	5.39
SCRI_RS_166806	SCRI_RS_166806	2H	5.99
SCRI_RS_187638	SCRI_RS_187638	2H	5.99
SCRI_RS_219333	SCRI_RS_219333	2H	5.99
SCRI_RS_225720	SCRI_RS_225720	2H	5.99
BOPA1_2582-767	11_10326	2H	7.29
SCRI_RS_165171	SCRI_RS_165171	2H	7.99
SCRI_RS_166816	SCRI_RS_166816	2H	7.99
SCRI_RS_135585	SCRI_RS_135585	2H	8.09
SCRI_RS_139708	SCRI_RS_139708	2H	8.19
SCRI_RS_136200	SCRI_RS_136200	2H	8.29
SCRI_RS_163314	SCRI_RS_163314	2H	8.29
SCRI_RS_173486	SCRI_RS_173486	2H	8.29
SCRI_RS_175550	SCRI_RS_175550	2H	8.29
SCRI_RS_10642	SCRI_RS_10642	2H	9.79
SCRI_RS_122	SCRI_RS_122	2H	10.19
SCRI_RS_184395	SCRI_RS_184395	2H	10.49
BOPA2_12_11030	12_11030	2H	10.78
SCRI_RS_192440	SCRI_RS_192440	2H	11.39
SCRI_RS_168604	SCRI_RS_168604	2H	11.49
BOPA1_ABC02329-1-20-250	11_11059	2H	11.86
BOPA2_12_10230	12_10230	2H	11.86
SCRI_RS_133377	SCRI_RS_133377	2H	12.29
SCRI_RS_13476	SCRI_RS_13476	2H	12.29
SCRI_RS_169758	SCRI_RS_169758	2H	12.39
SCRI_RS_187012	SCRI_RS_187012	2H	12.39
SCRI_RS_192463	SCRI_RS_192463	2H	12.49
SCRI_RS_88391	SCRI_RS_88391	2H	12.59
BOPA1_8930-370	11_21377	2H	13.19
BOPA1_3453-1974	11_20563	2H	13.39
BOPA2_12_30781	12_30781	2H	13.39
SCRI_RS_213799	SCRI_RS_213799	2H	13.39
BOPA2_12_10592	12_10592	2H	13.79
SCRI_RS_167465	SCRI_RS_167465	2H	13.79
SCRI_RS_141753	SCRI_RS_141753	2H	13.89
SCRI_RS_194134	SCRI_RS_194134	2H	13.89
SCRI_RS_159503	SCRI_RS_159503	2H	14.29
BOPA1_3452-1355	11_20562	2H	14.77
BOPA2_12_31497	12_31497	2H	15.17
SCRI_RS_141771	SCRI_RS_141771	2H	15.17
SCRI_RS_192552	SCRI_RS_192552	2H	15.17
BOPA1_9490-843	11_21416	2H	15.47
BOPA2_12_10502	12_10502	2H	15.47
SCRI_RS_173604	SCRI_RS_173604	2H	15.47
SCRI_RS_231057	SCRI_RS_231057	2H	15.47
SCRI_RS_204158	SCRI_RS_204158	2H	15.77
SCRI_RS_149407	SCRI_RS_149407	2H	15.87
BOPA2_12_30155	12_30155	2H	16.17
SCRI_RS_157480	SCRI_RS_157480	2H	16.17
BOPA2_12_30631	12_30631	2H	19.42
BOPA2_12_30775	12_30775	2H	19.42
SCRI_RS_209516	SCRI_RS_209516	2H	21.86
SCRI_RS_144545	SCRI_RS_144545	2H	21.96
BOPA1_4277-1901	11_20724	2H	22.67
SCRI_RS_160747	SCRI_RS_160747	2H	22.86
SCRI_RS_188511	SCRI_RS_188511	2H	23.06
BOPA1_12224-363	11_20112	2H	23.56
SCRI_RS_141564	SCRI_RS_141564	2H	23.56
SCRI_RS_231806	SCRI_RS_231806	2H	23.56
BOPA1_ABC01004-sfp18-05	11_11040	2H	23.73
SCRI_RS_152744	SCRI_RS_152744	2H	23.76
SCRI_RS_226348	SCRI_RS_226348	2H	23.96
BOPA1_12100-378	11_20107	2H	24.16
SCRI_RS_155957	SCRI_RS_155957	2H	24.16
SCRI_RS_128162	SCRI_RS_128162	2H	24.76
SCRI_RS_231889	SCRI_RS_231889	2H	24.86
SCRI_RS_194812	SCRI_RS_194812	2H	24.96
BOPA1_791-1113	11_10943	2H	25.53
SCRI_RS_153226	SCRI_RS_153226	2H	25.86
SCRI_RS_154683	SCRI_RS_154683	2H	25.86
BOPA2_12_31284	12_31284	2H	26.86
SCRI_RS_198643	SCRI_RS_198643	2H	26.86
SCRI_RS_159228	SCRI_RS_159228	2H	28.26
SCRI_RS_150590	SCRI_RS_150590	2H	29.06
SCRI_RS_153672	SCRI_RS_153672	2H	29.56
BOPA2_12_10777	12_10777	2H	30.36
SCRI_RS_153798	SCRI_RS_153798	2H	31.74
SCRI_RS_210172	SCRI_RS_210172	2H	31.74
SCRI_RS_233272	SCRI_RS_233272	2H	31.74
BOPA1_1865-396	11_10180	2H	31.94
SCRI_RS_195810	SCRI_RS_195810	2H	32.74
SCRI_RS_131218	SCRI_RS_131218	2H	35.04
SCRI_RS_188893	SCRI_RS_188893	2H	35.04
SCRI_RS_143250	SCRI_RS_143250	2H	35.84
SCRI_RS_170337	SCRI_RS_170337	2H	35.84
BOPA2_12_30871	12_30871	2H	38.6
BOPA2_12_30872	12_30872	2H	38.6
BOPA1_2646-1277	11_20394	2H	39.69
BOPA1_5880-2547	11_21015	2H	39.69
SCRI_RS_120529	SCRI_RS_120529	2H	39.69
SCRI_RS_173164	SCRI_RS_173164	2H	39.69
SCRI_RS_183655	SCRI_RS_183655	2H	39.69
SCRI_RS_186387	SCRI_RS_186387	2H	39.69
SCRI_RS_192783	SCRI_RS_192783	2H	39.69
SCRI_RS_239882	SCRI_RS_239882	2H	39.69
SCRI_RS_12516	SCRI_RS_12516	2H	40.17
SCRI_RS_186448	SCRI_RS_186448	2H	40.17
BOPA1_2029-1143	11_10216	2H	40.73
SCRI_RS_153693	SCRI_RS_153693	2H	40.87
SCRI_RS_155612	SCRI_RS_155612	2H	41.17
SCRI_RS_115905	SCRI_RS_115905	2H	41.67
BOPA1_7747-1056	11_21261	2H	41.77
BOPA1_7766-492	11_21265	2H	41.77
BOPA1_8787-1459	11_21366	2H	41.77
SCRI_RS_115892	SCRI_RS_115892	2H	41.77
SCRI_RS_7026	SCRI_RS_7026	2H	41.77
BOPA1_7032-201	11_21187	2H	42.37
SCRI_RS_147371	SCRI_RS_147371	2H	42.37
SCRI_RS_140819	SCRI_RS_140819	2H	43.27
BOPA2_12_20593	12_20593	2H	43.46
BOPA1_2477-377	11_10307	2H	44.54
BOPA1_7144-973	11_10891	2H	44.54
BOPA2_12_20368	12_20368	2H	44.54
SCRI_RS_182371	SCRI_RS_182371	2H	44.54
SCRI_RS_192657	SCRI_RS_192657	2H	44.54
SCRI_RS_207162	SCRI_RS_207162	2H	44.54
BOPA1_5652-419	11_10787	2H	44.88
BOPA1_864-594	11_10987	2H	44.88
BOPA1_5050-1101	11_20864	2H	44.93
BOPA2_12_21049	12_21049	2H	45.76
BOPA1_816-265	11_21304	2H	47.35
BOPA2_12_11452	12_11452	2H	47.68
SCRI_RS_5552	SCRI_RS_5552	2H	48.06
BOPA2_12_10847	12_10847	2H	48.36
SCRI_RS_174935	SCRI_RS_174935	2H	51.96
BOPA1_1447-464	11_20173	2H	52.26
SCRI_RS_206586	SCRI_RS_206586	2H	52.36
BOPA1_1862-765	11_10178	2H	52.96
BOPA1_3709-716	11_10525	2H	52.96
BOPA1_ABC03253-1-2-279	11_11073	2H	52.96
SCRI_RS_207244	SCRI_RS_207244	2H	52.96
SCRI_RS_78277	SCRI_RS_78277	2H	52.96
SCRI_RS_89851	SCRI_RS_89851	2H	52.96
BOPA1_2964-382	11_10399	2H	53.26
BOPA1_4410-284	11_10648	2H	53.26
BOPA1_6338-682	11_10837	2H	53.26
BOPA1_7623-818	11_10919	2H	53.26
BOPA2_12_10296	12_10296	2H	53.26
BOPA2_12_20326	12_20326	2H	53.26
BOPA2_12_21461	12_21461	2H	53.26
BOPA2_12_30420	12_30420	2H	53.26
BOPA2_12_30657	12_30657	2H	53.26
SCRI_RS_137093	SCRI_RS_137093	2H	53.26
SCRI_RS_158687	SCRI_RS_158687	2H	53.26
SCRI_RS_212932	SCRI_RS_212932	2H	53.26
SCRI_RS_81287	SCRI_RS_81287	2H	53.26
BOPA1_6846-1161	11_21153	2H	53.95
BOPA2_12_30432	12_30432	2H	54.31
SCRI_RS_125793	SCRI_RS_125793	2H	54.31
SCRI_RS_177405	SCRI_RS_177405	2H	54.31
SCRI_RS_154981	SCRI_RS_154981	2H	54.71
BOPA1_2651-1774	11_10342	2H	55.41
BOPA1_8512-430	11_21338	2H	55.41
SCRI_RS_141655	SCRI_RS_141655	2H	55.41
BOPA2_12_11493	12_11493	2H	56.88
SCRI_RS_229103	SCRI_RS_229103	2H	57.21
SCRI_RS_171029	SCRI_RS_171029	2H	57.31
SCRI_RS_206245	SCRI_RS_206245	2H	57.31
SCRI_RS_194318	SCRI_RS_194318	2H	57.91
BOPA2_12_10715	12_10715	2H	58.1
BOPA2_12_30029	12_30029	2H	58.24
BOPA2_12_30379	12_30379	2H	58.24
BOPA2_12_10486	12_10486	2H	59.32
BOPA2_12_30491	12_30491	2H	59.32
SCRI_RS_152206	SCRI_RS_152206	2H	59.91
BOPA2_12_11340	12_11340	2H	61.47
BOPA2_12_20281	12_20281	2H	61.47
SCRI_RS_14801	SCRI_RS_14801	2H	61.91
SCRI_RS_201800	SCRI_RS_201800	2H	61.91
SCRI_RS_237094	SCRI_RS_237094	2H	62.11
BOPA1_ABC02350-pHv759-04	11_11061	2H	62.38
SCRI_RS_239231	SCRI_RS_239231	2H	62.71
SCRI_RS_221843	SCRI_RS_221843	2H	62.91
SCRI_RS_8366	SCRI_RS_8366	2H	62.91
BOPA2_12_30703	12_30703	2H	63.08
BOPA2_12_31169	12_31169	2H	63.61
BOPA1_ConsensusGBS0524-2	11_11505	2H	63.62
SCRI_RS_198148	SCRI_RS_198148	2H	63.91
SCRI_RS_126877	SCRI_RS_126877	2H	64.01
SCRI_RS_158928	SCRI_RS_158928	2H	64.01
SCRI_RS_173531	SCRI_RS_173531	2H	64.01
SCRI_RS_198460	SCRI_RS_198460	2H	64.01
SCRI_RS_212484	SCRI_RS_212484	2H	64.01
SCRI_RS_151576	SCRI_RS_151576	2H	64.31
SCRI_RS_158649	SCRI_RS_158649	2H	64.31
SCRI_RS_231782	SCRI_RS_231782	2H	64.31
BOPA1_ABC01899-1-1-301	11_11054	2H	64.55
BOPA1_2128-874	11_10234	2H	64.7
BOPA1_2417-924	11_10297	2H	64.7
BOPA1_3598-489	11_10498	2H	64.7
BOPA1_5823-1073	11_21005	2H	64.7
BOPA2_12_10156	12_10156	2H	64.7
BOPA2_12_11428	12_11428	2H	64.7
BOPA2_12_20688	12_20688	2H	64.7
BOPA2_12_30691	12_30691	2H	64.7
BOPA1_4065-397	11_20674	2H	65
SCRI_RS_182050	SCRI_RS_182050	2H	65.1
BOPA1_6384-866	11_21096	2H	65.4
SCRI_RS_224846	SCRI_RS_224846	2H	65.4
SCRI_RS_147210	SCRI_RS_147210	2H	65.41
SCRI_RS_122681	SCRI_RS_122681	2H	65.71
SCRI_RS_151535	SCRI_RS_151535	2H	65.71
BOPA1_5379-595	11_20929	2H	65.76
SCRI_RS_175065	SCRI_RS_175065	2H	65.81
SCRI_RS_238424	SCRI_RS_238424	2H	65.81
BOPA2_12_30259	12_30259	2H	66.01
BOPA1_1292-406	11_20131	2H	66.11
BOPA1_2580-1456	11_10325	2H	66.11
BOPA1_2601-171	11_20387	2H	66.11
BOPA1_3122-909	11_10422	2H	66.11
BOPA1_4331-1475	11_10638	2H	66.11
BOPA1_5113-624	11_10733	2H	66.11
BOPA1_9060-471	11_21388	2H	66.11
BOPA1_ABC12560-1-1-421	11_11302	2H	66.11
BOPA1_ABC20402-1-3-298	11_11400	2H	66.11
BOPA2_12_11131	12_11131	2H	66.11
BOPA2_12_31474	12_31474	2H	66.11
SCRI_RS_154617	SCRI_RS_154617	2H	66.11
SCRI_RS_199897	SCRI_RS_199897	2H	66.11
SCRI_RS_199898	SCRI_RS_199898	2H	66.11
SCRI_RS_218303	SCRI_RS_218303	2H	66.11
BOPA1_887-736	11_10996	2H	66.41
SCRI_RS_155546	SCRI_RS_155546	2H	66.51
SCRI_RS_10398	SCRI_RS_10398	2H	66.61
SCRI_RS_6792	SCRI_RS_6792	2H	66.61
BOPA1_946-2500	11_11015	2H	66.82
SCRI_RS_144592	SCRI_RS_144592	2H	67.01
BOPA1_3662-381	11_20602	2H	67.21
BOPA2_12_11272	12_11272	2H	67.21
BOPA2_12_30338	12_30338	2H	67.21
BOPA1_1698-619	11_10147	2H	67.7
BOPA1_5184-1163	11_20891	2H	67.89
BOPA2_12_10927	12_10927	2H	67.89
BOPA2_12_20235	12_20235	2H	67.89
BOPA2_12_20917	12_20917	2H	67.89
BOPA2_12_30195	12_30195	2H	67.89
BOPA2_12_30209	12_30209	2H	67.89
BOPA2_12_30251	12_30251	2H	67.89
BOPA1_8889-842	11_10997	2H	68.14
BOPA2_12_31288	12_31288	2H	68.3
BOPA1_5254-1845	11_20905	2H	68.7
SCRI_RS_106444	SCRI_RS_106444	2H	68.7
SCRI_RS_131936	SCRI_RS_131936	2H	68.7
SCRI_RS_132200	SCRI_RS_132200	2H	68.7
SCRI_RS_136233	SCRI_RS_136233	2H	68.7
SCRI_RS_141874	SCRI_RS_141874	2H	68.7
SCRI_RS_144891	SCRI_RS_144891	2H	68.7
SCRI_RS_151430	SCRI_RS_151430	2H	68.7
SCRI_RS_151459	SCRI_RS_151459	2H	68.7
SCRI_RS_164343	SCRI_RS_164343	2H	68.7
SCRI_RS_180032	SCRI_RS_180032	2H	68.7
SCRI_RS_186840	SCRI_RS_186840	2H	68.7
SCRI_RS_196323	SCRI_RS_196323	2H	68.7
SCRI_RS_204254	SCRI_RS_204254	2H	68.7
SCRI_RS_219675	SCRI_RS_219675	2H	68.7
SCRI_RS_220718	SCRI_RS_220718	2H	68.7
SCRI_RS_231746	SCRI_RS_231746	2H	68.7
SCRI_RS_98229	SCRI_RS_98229	2H	68.7
BOPA1_1040-279	11_10012	2H	68.8
BOPA1_1275-734	11_10070	2H	68.8
BOPA1_3212-2979	11_20500	2H	68.8
BOPA1_411-495	11_10602	2H	68.8
BOPA1_4233-63	11_10624	2H	68.8
BOPA1_4630-1036	11_10679	2H	68.8
BOPA1_5759-478	11_10796	2H	68.8
BOPA1_7932-687	11_21286	2H	68.8
BOPA1_ABC01644-1-3-379	11_11046	2H	68.8
BOPA1_ABC06091-1-1-187	11_11133	2H	68.8
BOPA2_12_10330	12_10330	2H	68.8
BOPA2_12_10485	12_10485	2H	68.8
BOPA2_12_10558	12_10558	2H	68.8
BOPA2_12_10948	12_10948	2H	68.8
BOPA2_12_30557	12_30557	2H	68.8
BOPA2_12_30634	12_30634	2H	68.8
BOPA2_12_30828	12_30828	2H	68.8
BOPA2_12_30853	12_30853	2H	68.8
SCRI_RS_109192	SCRI_RS_109192	2H	68.8
SCRI_RS_122871	SCRI_RS_122871	2H	68.8
SCRI_RS_131325	SCRI_RS_131325	2H	68.8
SCRI_RS_135633	SCRI_RS_135633	2H	68.8
SCRI_RS_138888	SCRI_RS_138888	2H	68.8
SCRI_RS_13952	SCRI_RS_13952	2H	68.8
SCRI_RS_146010	SCRI_RS_146010	2H	68.8
SCRI_RS_167882	SCRI_RS_167882	2H	68.8
SCRI_RS_171237	SCRI_RS_171237	2H	68.8
SCRI_RS_192676	SCRI_RS_192676	2H	68.8
SCRI_RS_198865	SCRI_RS_198865	2H	68.8
SCRI_RS_228442	SCRI_RS_228442	2H	68.8
BOPA1_1062-478	11_20032	2H	69
BOPA1_10719-459	11_20039	2H	69
BOPA1_13926-531	11_20160	2H	69
BOPA1_2528-2111	11_10317	2H	69
BOPA1_2802-685	11_20417	2H	69
BOPA1_2998-508	11_20458	2H	69
BOPA1_7959-829	11_10947	2H	69
BOPA1_ABC07566-2-1-82	11_11178	2H	69
BOPA1_ABC09016-2-2-348	11_11211	2H	69
BOPA1_ABC14943-1-2-466	11_11354	2H	69
BOPA1_ABC17685-1-4-365	11_11384	2H	69
BOPA2_12_10099	12_10099	2H	69
BOPA2_12_10474	12_10474	2H	69
BOPA2_12_10640	12_10640	2H	69
BOPA2_12_10883	12_10883	2H	69
BOPA2_12_11288	12_11288	2H	69
BOPA2_12_11369	12_11369	2H	69
BOPA2_12_20181	12_20181	2H	69
BOPA2_12_20196	12_20196	2H	69
BOPA2_12_20335	12_20335	2H	69
BOPA2_12_20878	12_20878	2H	69
BOPA2_12_21337	12_21337	2H	69
BOPA2_12_30042	12_30042	2H	69
BOPA2_12_30068	12_30068	2H	69
BOPA2_12_30179	12_30179	2H	69
BOPA2_12_30206	12_30206	2H	69
BOPA2_12_30561	12_30561	2H	69
BOPA2_12_30582	12_30582	2H	69
BOPA2_12_30772	12_30772	2H	69
BOPA2_12_31175	12_31175	2H	69
BOPA2_12_31189	12_31189	2H	69
BOPA2_12_31218	12_31218	2H	69
SCRI_RS_11204	SCRI_RS_11204	2H	69
SCRI_RS_117951	SCRI_RS_117951	2H	69
SCRI_RS_12448	SCRI_RS_12448	2H	69
SCRI_RS_130072	SCRI_RS_130072	2H	69
SCRI_RS_135468	SCRI_RS_135468	2H	69
SCRI_RS_137018	SCRI_RS_137018	2H	69
SCRI_RS_147644	SCRI_RS_147644	2H	69
SCRI_RS_151921	SCRI_RS_151921	2H	69
SCRI_RS_155067	SCRI_RS_155067	2H	69
SCRI_RS_157207	SCRI_RS_157207	2H	69
SCRI_RS_160277	SCRI_RS_160277	2H	69
SCRI_RS_170235	SCRI_RS_170235	2H	69
SCRI_RS_173145	SCRI_RS_173145	2H	69
SCRI_RS_174318	SCRI_RS_174318	2H	69
SCRI_RS_175300	SCRI_RS_175300	2H	69
SCRI_RS_176173	SCRI_RS_176173	2H	69
SCRI_RS_182959	SCRI_RS_182959	2H	69
SCRI_RS_185513	SCRI_RS_185513	2H	69
SCRI_RS_193756	SCRI_RS_193756	2H	69
SCRI_RS_194604	SCRI_RS_194604	2H	69
SCRI_RS_194640	SCRI_RS_194640	2H	69
SCRI_RS_197997	SCRI_RS_197997	2H	69
SCRI_RS_206358	SCRI_RS_206358	2H	69
SCRI_RS_208799	SCRI_RS_208799	2H	69
SCRI_RS_219740	SCRI_RS_219740	2H	69
SCRI_RS_220670	SCRI_RS_220670	2H	69
SCRI_RS_230984	SCRI_RS_230984	2H	69
SCRI_RS_231897	SCRI_RS_231897	2H	69
SCRI_RS_232669	SCRI_RS_232669	2H	69
SCRI_RS_235694	SCRI_RS_235694	2H	69
SCRI_RS_236164	SCRI_RS_236164	2H	69
SCRI_RS_236995	SCRI_RS_236995	2H	69
SCRI_RS_240011	SCRI_RS_240011	2H	69
SCRI_RS_55840	SCRI_RS_55840	2H	69
SCRI_RS_87934	SCRI_RS_87934	2H	69
BOPA1_1826-229	11_20251	2H	69.2
BOPA1_2719-672	11_10358	2H	69.2
BOPA1_3090-138	11_20476	2H	69.2
BOPA1_3813-1629	11_20631	2H	69.2
BOPA1_4049-233	11_20669	2H	69.2
BOPA2_12_10035	12_10035	2H	69.2
SCRI_RS_161169	SCRI_RS_161169	2H	69.25
BOPA1_1917-848	11_10191	2H	69.55
BOPA1_1940-567	11_10194	2H	69.55
BOPA1_217-677	11_10243	2H	69.55
BOPA1_2517-487	11_20374	2H	69.55
BOPA1_2634-2228	11_20390	2H	69.55
BOPA1_2895-1064	11_20438	2H	69.55
BOPA1_2910-1085	11_20442	2H	69.55
BOPA1_3214-945	11_10436	2H	69.55
BOPA1_3355-605	11_20532	2H	69.55
BOPA1_3576-2715	11_20585	2H	69.55
BOPA1_4280-295	11_10632	2H	69.55
BOPA1_4659-1261	11_10685	2H	69.55
BOPA1_4717-386	11_10692	2H	69.55
BOPA1_5046-619	11_20862	2H	69.55
BOPA1_5160-268	11_20887	2H	69.55
BOPA1_6355-222	11_21094	2H	69.55
BOPA1_7489-442	11_10909	2H	69.55
BOPA1_9191-263	11_21399	2H	69.55
BOPA1_ABC08774-1-1-752	11_11206	2H	69.55
BOPA1_ConsensusGBS0008-1	11_11430	2H	69.55
BOPA2_12_11278	12_11278	2H	69.55
BOPA2_12_11316	12_11316	2H	69.55
BOPA2_12_11324	12_11324	2H	69.55
BOPA2_12_11504	12_11504	2H	69.55
BOPA2_12_21476	12_21476	2H	69.55
BOPA2_12_30108	12_30108	2H	69.55
BOPA2_12_30265	12_30265	2H	69.55
BOPA2_12_30275	12_30275	2H	69.55
BOPA2_12_30323	12_30323	2H	69.55
BOPA2_12_30724	12_30724	2H	69.55
BOPA2_12_31252	12_31252	2H	69.55
BOPA2_12_31256	12_31256	2H	69.55
SCRI_RS_100054	SCRI_RS_100054	2H	69.55
SCRI_RS_116920	SCRI_RS_116920	2H	69.55
SCRI_RS_12492	SCRI_RS_12492	2H	69.55
SCRI_RS_125516	SCRI_RS_125516	2H	69.55
SCRI_RS_127347	SCRI_RS_127347	2H	69.55
SCRI_RS_132839	SCRI_RS_132839	2H	69.55
SCRI_RS_133246	SCRI_RS_133246	2H	69.55
SCRI_RS_134925	SCRI_RS_134925	2H	69.55
SCRI_RS_136740	SCRI_RS_136740	2H	69.55
SCRI_RS_137710	SCRI_RS_137710	2H	69.55
SCRI_RS_138697	SCRI_RS_138697	2H	69.55
SCRI_RS_140618	SCRI_RS_140618	2H	69.55
SCRI_RS_141789	SCRI_RS_141789	2H	69.55
SCRI_RS_144776	SCRI_RS_144776	2H	69.55
SCRI_RS_145617	SCRI_RS_145617	2H	69.55
SCRI_RS_1502	SCRI_RS_1502	2H	69.55
SCRI_RS_153880	SCRI_RS_153880	2H	69.55
SCRI_RS_154657	SCRI_RS_154657	2H	69.55
SCRI_RS_162917	SCRI_RS_162917	2H	69.55
SCRI_RS_165574	SCRI_RS_165574	2H	69.55
SCRI_RS_165669	SCRI_RS_165669	2H	69.55
SCRI_RS_167594	SCRI_RS_167594	2H	69.55
SCRI_RS_168400	SCRI_RS_168400	2H	69.55
SCRI_RS_171045	SCRI_RS_171045	2H	69.55
SCRI_RS_171203	SCRI_RS_171203	2H	69.55
SCRI_RS_172109	SCRI_RS_172109	2H	69.55
SCRI_RS_177375	SCRI_RS_177375	2H	69.55
SCRI_RS_184218	SCRI_RS_184218	2H	69.55
SCRI_RS_185710	SCRI_RS_185710	2H	69.55
SCRI_RS_186769	SCRI_RS_186769	2H	69.55
SCRI_RS_188255	SCRI_RS_188255	2H	69.55
SCRI_RS_191136	SCRI_RS_191136	2H	69.55
SCRI_RS_195208	SCRI_RS_195208	2H	69.55
SCRI_RS_196026	SCRI_RS_196026	2H	69.55
SCRI_RS_200879	SCRI_RS_200879	2H	69.55
SCRI_RS_208320	SCRI_RS_208320	2H	69.55
SCRI_RS_213826	SCRI_RS_213826	2H	69.55
SCRI_RS_216129	SCRI_RS_216129	2H	69.55
SCRI_RS_222769	SCRI_RS_222769	2H	69.55
SCRI_RS_231725	SCRI_RS_231725	2H	69.55
SCRI_RS_233449	SCRI_RS_233449	2H	69.55
SCRI_RS_235063	SCRI_RS_235063	2H	69.55
SCRI_RS_237688	SCRI_RS_237688	2H	69.55
SCRI_RS_4969	SCRI_RS_4969	2H	69.55
SCRI_RS_83731	SCRI_RS_83731	2H	69.55
SCRI_RS_206529	SCRI_RS_206529	2H	69.68
BOPA1_6510-1430	11_21110	2H	69.88
BOPA1_6911-866	11_21166	2H	69.88
BOPA2_12_11121	12_11121	2H	69.88
SCRI_RS_107754	SCRI_RS_107754	2H	69.88
SCRI_RS_143213	SCRI_RS_143213	2H	69.88
SCRI_RS_4802	SCRI_RS_4802	2H	69.98
BOPA1_ABC03181-1-1-164	11_11072	2H	70.11
BOPA1_4136-869	11_20690	2H	71.37
BOPA2_12_10545	12_10545	2H	71.94
BOPA1_6804-1197	11_21144	2H	72.44
SCRI_RS_162413	SCRI_RS_162413	2H	72.44
SCRI_RS_202786	SCRI_RS_202786	2H	72.44
BOPA2_12_11096	12_11096	2H	72.55
SCRI_RS_153531	SCRI_RS_153531	2H	72.64
SCRI_RS_163975	SCRI_RS_163975	2H	74.34
SCRI_RS_59851	SCRI_RS_59851	2H	74.34
BOPA1_4434-804	11_10651	2H	74.49
BOPA1_10489-586	11_10017	2H	75.08
BOPA1_2284-1738	11_10265	2H	75.18
BOPA1_7729-565	11_21258	2H	75.18
SCRI_RS_198848	SCRI_RS_198848	2H	76
BOPA1_3014-914	11_10407	2H	76.22
BOPA1_4868-166	11_20833	2H	76.26
BOPA2_12_30205	12_30205	2H	76.26
BOPA2_12_31021	12_31021	2H	76.26
BOPA1_7187-382	11_21205	2H	76.3
BOPA1_7660-476	11_21251	2H	76.3
BOPA2_12_10719	12_10719	2H	76.3
BOPA2_12_31020	12_31020	2H	76.3
BOPA2_12_10717	12_10717	2H	76.34
BOPA1_334-1164	11_20528	2H	77.34
BOPA1_4037-916	11_20667	2H	77.34
BOPA1_5499-1430	11_20947	2H	77.34
BOPA1_6280-1098	11_21078	2H	77.34
BOPA1_ABC22343-1-1-120	11_11402	2H	77.34
BOPA2_12_10650	12_10650	2H	77.34
BOPA2_12_31383	12_31383	2H	77.34
SCRI_RS_150266	SCRI_RS_150266	2H	77.34
SCRI_RS_156871	SCRI_RS_156871	2H	77.34
SCRI_RS_16024	SCRI_RS_16024	2H	77.34
SCRI_RS_16995	SCRI_RS_16995	2H	77.34
SCRI_RS_206677	SCRI_RS_206677	2H	77.34
SCRI_RS_207224	SCRI_RS_207224	2H	77.34
SCRI_RS_221992	SCRI_RS_221992	2H	77.34
SCRI_RS_6727	SCRI_RS_6727	2H	77.34
SCRI_RS_73	SCRI_RS_73	2H	77.34
SCRI_RS_9469	SCRI_RS_9469	2H	77.54
BOPA1_2809-271	11_20419	2H	77.68
BOPA1_6852-506	11_21156	2H	77.94
BOPA1_5573-1170	11_20960	2H	78.02
BOPA2_12_30674	12_30674	2H	78.02
BOPA2_12_31394	12_31394	2H	78.02
SCRI_RS_150	SCRI_RS_150	2H	78.02
BOPA1_4377-571	11_20734	2H	79.75
BOPA1_8065-1203	11_10952	2H	79.75
BOPA2_12_11449	12_11449	2H	79.75
BOPA2_12_31398	12_31398	2H	79.75
BOPA1_1946-698	11_10196	2H	81.26
BOPA1_4164-176	11_20699	2H	81.26
BOPA1_6023-567	11_10818	2H	81.26
BOPA1_ConsensusGBS0033-1	11_11435	2H	81.26
BOPA2_12_30696	12_30696	2H	81.26
SCRI_RS_182079	SCRI_RS_182079	2H	81.26
SCRI_RS_219568	SCRI_RS_219568	2H	81.46
SCRI_RS_220533	SCRI_RS_220533	2H	81.46
BOPA2_12_20489	12_20489	2H	83.49
BOPA2_12_31445	12_31445	2H	83.59
SCRI_RS_17898	SCRI_RS_17898	2H	84.49
BOPA2_12_31293	12_31293	2H	84.69
BOPA2_12_11388	12_11388	2H	84.74
SCRI_RS_235874	SCRI_RS_235874	2H	85.09
SCRI_RS_133539	SCRI_RS_133539	2H	85.19
BOPA2_12_10859	12_10859	2H	85.39
SCRI_RS_156323	SCRI_RS_156323	2H	85.39
SCRI_RS_158285	SCRI_RS_158285	2H	85.39
SCRI_RS_129857	SCRI_RS_129857	2H	86.44
SCRI_RS_221795	SCRI_RS_221795	2H	86.44
SCRI_RS_222844	SCRI_RS_222844	2H	86.44
SCRI_RS_239742	SCRI_RS_239742	2H	86.44
BOPA1_5644-206	11_10786	2H	86.84
BOPA1_7549-782	11_21242	2H	86.84
SCRI_RS_139193	SCRI_RS_139193	2H	86.84
SCRI_RS_166540	SCRI_RS_166540	2H	87.34
SCRI_RS_200291	SCRI_RS_200291	2H	87.34
SCRI_RS_2961	SCRI_RS_2961	2H	87.34
SCRI_RS_154398	SCRI_RS_154398	2H	87.44
SCRI_RS_157347	SCRI_RS_157347	2H	87.44
SCRI_RS_134812	SCRI_RS_134812	2H	87.84
BOPA1_4629-162	11_20781	2H	88.04
BOPA1_6117-1507	11_10823	2H	88.04
BOPA1_ABC04861-2-1-334	11_11100	2H	88.04
BOPA1_ABC09163-1-3-313	11_11214	2H	88.04
SCRI_RS_235860	SCRI_RS_235860	2H	88.14
SCRI_RS_4930	SCRI_RS_4930	2H	88.54
SCRI_RS_171032	SCRI_RS_171032	2H	90.64
BOPA1_2322-462	11_20340	2H	90.99
BOPA1_2371-950	11_10287	2H	90.99
BOPA2_12_30900	12_30900	2H	90.99
BOPA2_12_30901	12_30901	2H	90.99
SCRI_RS_91810	SCRI_RS_91810	2H	90.99
BOPA2_12_30896	12_30896	2H	91.09
BOPA2_12_30897	12_30897	2H	91.09
SCRI_RS_196853	SCRI_RS_196853	2H	91.09
SCRI_RS_88704	SCRI_RS_88704	2H	91.09
SCRI_RS_137263	SCRI_RS_137263	2H	91.29
SCRI_RS_171038	SCRI_RS_171038	2H	91.69
BOPA1_ConsensusGBS0705-1	11_11533	2H	91.99
BOPA2_12_31205	12_31205	2H	92.07
SCRI_RS_13565	SCRI_RS_13565	2H	92.07
SCRI_RS_192398	SCRI_RS_192398	2H	92.07
SCRI_RS_221886	SCRI_RS_221886	2H	92.07
SCRI_RS_3376	SCRI_RS_3376	2H	92.07
SCRI_RS_180028	SCRI_RS_180028	2H	92.37
BOPA1_3469-1152	11_10475	2H	92.8
SCRI_RS_10670	SCRI_RS_10670	2H	92.8
SCRI_RS_128449	SCRI_RS_128449	2H	92.8
SCRI_RS_156090	SCRI_RS_156090	2H	92.8
SCRI_RS_159462	SCRI_RS_159462	2H	92.8
SCRI_RS_160616	SCRI_RS_160616	2H	92.8
SCRI_RS_160833	SCRI_RS_160833	2H	92.8
SCRI_RS_172648	SCRI_RS_172648	2H	92.8
SCRI_RS_185505	SCRI_RS_185505	2H	92.8
SCRI_RS_198601	SCRI_RS_198601	2H	92.8
SCRI_RS_198603	SCRI_RS_198603	2H	92.8
SCRI_RS_211281	SCRI_RS_211281	2H	92.8
SCRI_RS_235221	SCRI_RS_235221	2H	92.8
SCRI_RS_179213	SCRI_RS_179213	2H	93.1
SCRI_RS_188339	SCRI_RS_188339	2H	93.1
SCRI_RS_208760	SCRI_RS_208760	2H	93.1
BOPA1_7612-375	11_21245	2H	93.14
BOPA2_12_10936	12_10936	2H	93.14
BOPA2_12_31424	12_31424	2H	93.14
BOPA1_6752-1013	11_21136	2H	93.83
BOPA1_8632-1809	11_21351	2H	93.83
BOPA2_12_10969	12_10969	2H	93.83
SCRI_RS_119261	SCRI_RS_119261	2H	93.83
SCRI_RS_155456	SCRI_RS_155456	2H	93.83
SCRI_RS_157236	SCRI_RS_157236	2H	93.83
SCRI_RS_162798	SCRI_RS_162798	2H	93.83
SCRI_RS_174800	SCRI_RS_174800	2H	93.83
SCRI_RS_176114	SCRI_RS_176114	2H	93.83
SCRI_RS_182039	SCRI_RS_182039	2H	93.83
SCRI_RS_183984	SCRI_RS_183984	2H	93.83
SCRI_RS_211894	SCRI_RS_211894	2H	93.83
SCRI_RS_237481	SCRI_RS_237481	2H	93.83
BOPA1_6024-1095	11_21037	2H	93.93
SCRI_RS_138463	SCRI_RS_138463	2H	93.93
BOPA2_12_20793	12_20793	2H	94.21
BOPA1_ABC02258-1-6-382	11_11058	2H	94.23
SCRI_RS_219074	SCRI_RS_219074	2H	95.24
SCRI_RS_116694	SCRI_RS_116694	2H	98.44
BOPA1_2020-539	11_10214	2H	99.04
SCRI_RS_157140	SCRI_RS_157140	2H	99.04
SCRI_RS_237763	SCRI_RS_237763	2H	99.04
SCRI_RS_2911	SCRI_RS_2911	2H	99.04
SCRI_RS_165795	SCRI_RS_165795	2H	99.24
SCRI_RS_237921	SCRI_RS_237921	2H	100.84
BOPA1_11591-265	11_20080	2H	100.94
SCRI_RS_129223	SCRI_RS_129223	2H	100.94
SCRI_RS_144778	SCRI_RS_144778	2H	100.94
SCRI_RS_218338	SCRI_RS_218338	2H	100.94
SCRI_RS_222876	SCRI_RS_222876	2H	100.94
BOPA1_5837-427	11_21007	2H	101.12
BOPA1_1635-691	11_10138	2H	101.98
BOPA1_6951-875	11_21175	2H	101.98
BOPA2_12_10649	12_10649	2H	101.98
BOPA2_12_30216	12_30216	2H	101.98
SCRI_RS_195164	SCRI_RS_195164	2H	101.98
BOPA1_ABC12856-1-1-77	11_11307	2H	102.28
SCRI_RS_172220	SCRI_RS_172220	2H	102.38
BOPA2_12_11285	12_11285	2H	102.83
BOPA1_11660-365	11_20086	2H	103.48
SCRI_RS_160958	SCRI_RS_160958	2H	104.08
BOPA1_682-767	11_10876	2H	105.28
BOPA1_ABC10472-1-2-247	11_11250	2H	105.28
SCRI_RS_194603	SCRI_RS_194603	2H	106.4
SCRI_RS_196270	SCRI_RS_196270	2H	106.4
SCRI_RS_159484	SCRI_RS_159484	2H	106.5
SCRI_RS_173374	SCRI_RS_173374	2H	106.5
SCRI_RS_150494	SCRI_RS_150494	2H	106.7
SCRI_RS_142188	SCRI_RS_142188	2H	106.8
BOPA1_2944-1813	11_10398	2H	106.9
BOPA1_5347-585	11_20923	2H	106.9
BOPA2_12_30200	12_30200	2H	106.9
SCRI_RS_196842	SCRI_RS_196842	2H	106.9
SCRI_RS_221763	SCRI_RS_221763	2H	106.9
BOPA1_7236-1384	11_10900	2H	106.92
BOPA1_ABC14531-1-2-91	11_11346	2H	106.92
BOPA2_12_21527	12_21527	2H	106.92
BOPA1_3206-670	11_20498	2H	107.47
BOPA2_12_30095	12_30095	2H	108.14
BOPA2_12_30480	12_30480	2H	108.14
SCRI_RS_153793	SCRI_RS_153793	2H	109.8
BOPA1_8523-316	11_21340	2H	110.49
BOPA1_ABC13569-1-1-107	11_11323	2H	112.22
BOPA2_12_30555	12_30555	2H	112.22
BOPA1_ConsensusGBS0348-2	11_11480	2H	112.44
BOPA1_11979-928	11_20099	2H	121.76
BOPA1_111-499	11_20064	2H	123.61
BOPA1_6996-838	11_21184	2H	123.61
BOPA1_1584-263	11_10128	2H	124.5
BOPA1_7487-390	11_21238	2H	125.56
BOPA2_12_31402	12_31402	2H	125.56
BOPA1_14832-296	11_20182	2H	125.76
BOPA1_2277-634	11_10263	2H	125.76
BOPA1_5088-59	11_10731	2H	125.76
BOPA1_866-442	11_10988	2H	125.76
BOPA1_868-675	11_10989	2H	125.76
BOPA1_871-462	11_10990	2H	125.76
BOPA1_ABC01334-1-1-55	11_11043	2H	125.76
BOPA1_ABC05640-1-1-248	11_11118	2H	125.76
BOPA1_ABC09941-1-1-100	11_11236	2H	125.76
SCRI_RS_143727	SCRI_RS_143727	2H	125.76
SCRI_RS_162690	SCRI_RS_162690	2H	125.76
SCRI_RS_190073	SCRI_RS_190073	2H	125.76
SCRI_RS_222093	SCRI_RS_222093	2H	125.76
SCRI_RS_224624	SCRI_RS_224624	2H	125.76
SCRI_RS_238760	SCRI_RS_238760	2H	125.76
SCRI_RS_16799	SCRI_RS_16799	2H	125.96
BOPA2_12_21396	12_21396	2H	126.23
SCRI_RS_156045	SCRI_RS_156045	2H	126.23
SCRI_RS_192384	SCRI_RS_192384	2H	126.23
SCRI_RS_223885	SCRI_RS_223885	2H	126.23
SCRI_RS_48964	SCRI_RS_48964	2H	126.23
SCRI_RS_158091	SCRI_RS_158091	2H	126.46
SCRI_RS_219799	SCRI_RS_219799	2H	126.56
BOPA1_3180-1771	11_10429	2H	126.63
BOPA2_12_20989	12_20989	2H	126.63
BOPA2_12_30459	12_30459	2H	126.63
SCRI_RS_15050	SCRI_RS_15050	2H	126.63
SCRI_RS_15537	SCRI_RS_15537	2H	126.63
SCRI_RS_15711	SCRI_RS_15711	2H	126.63
SCRI_RS_918	SCRI_RS_918	2H	126.63
SCRI_RS_151617	SCRI_RS_151617	2H	126.66
SCRI_RS_223905	SCRI_RS_223905	2H	126.76
SCRI_RS_156220	SCRI_RS_156220	2H	127.36
BOPA1_4833-420	11_10707	2H	129.47
SCRI_RS_238606	SCRI_RS_238606	2H	129.47
BOPA1_3763-595	11_10538	2H	131.66
BOPA2_12_31095	12_31095	2H	131.66
SCRI_RS_151349	SCRI_RS_151349	2H	131.66
SCRI_RS_610	SCRI_RS_610	2H	131.86
BOPA1_3000-1074	11_10404	2H	132.76
SCRI_RS_154176	SCRI_RS_154176	2H	133.16
BOPA1_7576-818	11_10916	2H	133.86
SCRI_RS_164608	SCRI_RS_164608	2H	134.46
SCRI_RS_12444	SCRI_RS_12444	2H	134.66
SCRI_RS_144379	SCRI_RS_144379	2H	134.66
SCRI_RS_167694	SCRI_RS_167694	2H	134.66
SCRI_RS_207327	SCRI_RS_207327	2H	134.66
SCRI_RS_132586	SCRI_RS_132586	2H	135.36
SCRI_RS_149429	SCRI_RS_149429	2H	135.36
BOPA2_12_10739	12_10739	2H	135.51
SCRI_RS_151556	SCRI_RS_151556	2H	135.56
SCRI_RS_142593	SCRI_RS_142593	2H	135.66
SCRI_RS_183064	SCRI_RS_183064	2H	135.66
SCRI_RS_205571	SCRI_RS_205571	2H	135.66
BOPA2_12_30598	12_30598	2H	135.96
BOPA2_12_31264	12_31264	2H	135.96
BOPA1_5541-418	11_10780	2H	136.06
BOPA2_12_31406	12_31406	2H	136.06
BOPA1_7302-240	11_21220	2H	136.66
SCRI_RS_155689	SCRI_RS_155689	2H	136.66
BOPA1_1381-547	11_10092	2H	137.44
BOPA1_3256-1196	11_20511	2H	137.44
SCRI_RS_155161	SCRI_RS_155161	2H	137.44
SCRI_RS_174214	SCRI_RS_174214	2H	137.44
SCRI_RS_235261	SCRI_RS_235261	2H	137.44
SCRI_RS_200033	SCRI_RS_200033	2H	137.93
BOPA2_12_30636	12_30636	2H	138.03
BOPA2_12_30152	12_30152	2H	138.13
SCRI_RS_129178	SCRI_RS_129178	2H	138.13
SCRI_RS_130279	SCRI_RS_130279	2H	138.13
SCRI_RS_130285	SCRI_RS_130285	2H	138.13
SCRI_RS_159243	SCRI_RS_159243	2H	138.13
SCRI_RS_205807	SCRI_RS_205807	2H	138.13
SCRI_RS_209218	SCRI_RS_209218	2H	138.23
SCRI_RS_224454	SCRI_RS_224454	2H	138.23
SCRI_RS_168629	SCRI_RS_168629	2H	138.43
BOPA1_8293-202	11_21315	2H	138.54
BOPA1_ABC16258-1-1-77	11_11365	2H	138.54
SCRI_RS_116193	SCRI_RS_116193	2H	138.73
SCRI_RS_179555	SCRI_RS_179555	2H	138.93
SCRI_RS_185665	SCRI_RS_185665	2H	138.93
SCRI_RS_154954	SCRI_RS_154954	2H	139.43
BOPA2_12_30097	12_30097	2H	139.62
BOPA1_13178-89	11_20141	2H	141.7
BOPA1_3108-232	11_20480	2H	142.03
BOPA1_3271-1422	11_10446	2H	142.03
BOPA1_4218-1230	11_20711	2H	142.03
BOPA1_9701-925	11_21440	2H	142.03
BOPA2_12_30041	12_30041	2H	142.03
BOPA2_12_30310	12_30310	2H	142.03
BOPA2_12_30695	12_30695	2H	142.03
SCRI_RS_211291	SCRI_RS_211291	2H	142.03
BOPA1_1486-908	11_10109	2H	143.07
BOPA1_8817-798	11_21370	2H	143.07
BOPA1_9291-1322	11_21406	2H	143.07
BOPA1_ConsensusGBS0379-1	11_11486	2H	143.07
BOPA2_12_31100	12_31100	2H	143.07
BOPA2_12_20183	12_20183	2H	143.1
BOPA1_2464-1228	11_20366	2H	144.2
BOPA1_4472-658	11_10656	2H	144.2
BOPA1_6328-736	11_21088	2H	144.2
BOPA2_12_30690	12_30690	2H	144.2
BOPA2_12_30942	12_30942	2H	144.2
BOPA2_12_31268	12_31268	2H	144.2
SCRI_RS_139840	SCRI_RS_139840	2H	144.2
SCRI_RS_165373	SCRI_RS_165373	2H	144.2
SCRI_RS_239674	SCRI_RS_239674	2H	144.2
SCRI_RS_157504	SCRI_RS_157504	2H	144.4
SCRI_RS_194202	SCRI_RS_194202	2H	144.4
SCRI_RS_200949	SCRI_RS_200949	2H	144.4
SCRI_RS_223119	SCRI_RS_223119	2H	144.4
SCRI_RS_2552	SCRI_RS_2552	2H	144.4
SCRI_RS_209551	SCRI_RS_209551	2H	145.1
BOPA1_1250-923	11_10065	2H	145.2
BOPA1_1613-291	11_20215	2H	145.2
BOPA1_285-2932	11_10383	2H	145.2
BOPA1_6652-209	11_21125	2H	145.2
BOPA2_12_10472	12_10472	2H	145.2
SCRI_RS_124541	SCRI_RS_124541	2H	145.2
SCRI_RS_175783	SCRI_RS_175783	2H	145.2
BOPA2_12_10164	12_10164	2H	145.4
BOPA2_12_30678	12_30678	2H	145.4
SCRI_RS_231021	SCRI_RS_231021	2H	145.4
SCRI_RS_142314	SCRI_RS_142314	2H	147.9
SCRI_RS_6458	SCRI_RS_6458	2H	148.1
SCRI_RS_238605	SCRI_RS_238605	2H	148.3
BOPA1_2822-739	11_10376	2H	148.7
SCRI_RS_181112	SCRI_RS_181112	2H	149
SCRI_RS_182627	SCRI_RS_182627	2H	149
SCRI_RS_202469	SCRI_RS_202469	2H	149
BOPA1_5211-1755	11_20895	2H	149.12
BOPA1_ABC09559-1-2-143	11_11227	2H	149.13
BOPA2_12_10579	12_10579	2H	149.6
SCRI_RS_134241	SCRI_RS_134241	2H	149.8
SCRI_RS_204022	SCRI_RS_204022	2H	150.2
BOPA2_12_30106	12_30106	2H	150.78
BOPA2_12_30396	12_30396	2H	150.78
SCRI_RS_118062	SCRI_RS_118062	2H	151.2
SCRI_RS_11645	SCRI_RS_11645	2H	151.5
SCRI_RS_136379	SCRI_RS_136379	2H	151.6
BOPA2_12_10915	12_10915	2H	151.62
SCRI_RS_193100	SCRI_RS_193100	2H	151.7
BOPA1_4241-445	11_20715	2H	152.83
BOPA2_12_30248	12_30248	2H	154.01
BOPA1_7826-869	11_21274	2H	155.26
BOPA2_12_30341	12_30341	2H	155.26
BOPA1_3608-2133	11_20590	2H	155.66
BOPA1_6990-661	11_21181	2H	155.66
SCRI_RS_106163	SCRI_RS_106163	2H	155.66
SCRI_RS_148699	SCRI_RS_148699	2H	155.82
SCRI_RS_158072	SCRI_RS_158072	2H	156.52
SCRI_RS_179544	SCRI_RS_179544	2H	156.52
BOPA1_3179-497	11_20494	2H	157.42
BOPA1_4240-749	11_10625	2H	157.42
BOPA1_6157-1233	11_10826	2H	157.42
BOPA1_ABC10785-1-1-82	11_11262	2H	157.42
BOPA2_12_20027	12_20027	2H	157.42
BOPA2_12_30352	12_30352	2H	157.42
BOPA2_12_30914	12_30914	2H	157.42
BOPA2_12_31209	12_31209	2H	157.42
BOPA2_12_31461	12_31461	2H	157.42
SCRI_RS_230951	SCRI_RS_230951	2H	157.42
SCRI_RS_740	SCRI_RS_740	2H	157.42
BOPA1_3840-348	11_10551	2H	157.76
BOPA1_3910-1648	11_10566	2H	158.11
BOPA2_12_20518	12_20518	2H	159.82
SCRI_RS_114969	SCRI_RS_114969	2H	159.82
SCRI_RS_174071	SCRI_RS_174071	2H	159.82
BOPA2_12_10447	12_10447	2H	160.12
SCRI_RS_114673	SCRI_RS_114673	2H	160.12
BOPA1_968-979	11_11023	2H	160.19
BOPA1_4879-1560	11_10714	2H	160.69
BOPA1_7655-579	11_21250	2H	160.69
BOPA2_12_10487	12_10487	2H	160.69
BOPA2_12_10950	12_10950	2H	160.69
SCRI_RS_156155	SCRI_RS_156155	2H	160.69
SCRI_RS_188579	SCRI_RS_188579	2H	160.69
SCRI_RS_205658	SCRI_RS_205658	2H	160.69
SCRI_RS_233261	SCRI_RS_233261	2H	160.69
SCRI_RS_44952	SCRI_RS_44952	2H	160.69
BOPA1_ABC17314-1-1-226	11_11380	2H	161.26
BOPA2_12_11368	12_11368	2H	161.83
SCRI_RS_138320	SCRI_RS_138320	2H	161.86
BOPA2_12_10181	12_10181	2H	162.06
SCRI_RS_175216	SCRI_RS_175216	2H	162.06
SCRI_RS_222342	SCRI_RS_222342	2H	162.06
BOPA1_5784-213	11_20994	2H	162.42
SCRI_RS_10006	SCRI_RS_10006	2H	162.76
SCRI_RS_161636	SCRI_RS_161636	2H	162.76
BOPA1_2052-792	11_20293	2H	163.46
BOPA1_8586-1221	11_21346	2H	163.46
SCRI_RS_155544	SCRI_RS_155544	2H	163.96
SCRI_RS_230497	SCRI_RS_230497	2H	164.26
SCRI_RS_152664	SCRI_RS_152664	2H	164.36
SCRI_RS_156819	SCRI_RS_156819	2H	164.36
SCRI_RS_174077	SCRI_RS_174077	2H	164.36
SCRI_RS_194653	SCRI_RS_194653	2H	164.36
SCRI_RS_4691	SCRI_RS_4691	2H	165.36
SCRI_RS_173017	SCRI_RS_173017	2H	165.66
SCRI_RS_8420	SCRI_RS_8420	2H	165.66
BOPA1_5483-787	11_20943	2H	166.65
BOPA1_9668-422	11_21436	2H	168.73
SCRI_RS_134343	SCRI_RS_134343	2H	168.73
BOPA2_12_30823	12_30823	2H	168.93
SCRI_RS_116590	SCRI_RS_116590	2H	169.03
BOPA1_570-1376	11_10791	2H	169.59
SCRI_RS_200267	SCRI_RS_200267	2H	169.59
SCRI_RS_147278	SCRI_RS_147278	2H	169.99
SCRI_RS_15119	SCRI_RS_15119	2H	169.99
BOPA2_12_10937	12_10937	2H	171.37
BOPA1_1283-332	11_10072	2H	171.55
SCRI_RS_171198	SCRI_RS_171198	2H	171.75
BOPA2_12_31300	12_31300	2H	171.85
BOPA2_12_31527	12_31527	2H	171.85
SCRI_RS_109266	SCRI_RS_109266	2H	172.15
SCRI_RS_225633	SCRI_RS_225633	2H	172.15
BOPA2_12_31506	12_31506	2H	173.33
SCRI_RS_172136	SCRI_RS_172136	2H	173.53
SCRI_RS_73620	SCRI_RS_73620	2H	173.53
SCRI_RS_119718	SCRI_RS_119718	2H	174.03
SCRI_RS_227482	SCRI_RS_227482	2H	175.28
BOPA1_2592-1237	11_10329	2H	175.48
BOPA1_3450-692	11_20561	2H	175.48
BOPA1_5419-760	11_10770	2H	175.48
BOPA1_6419-1680	11_21099	2H	175.48
BOPA1_9910-427	11_21453	2H	175.48
BOPA2_12_31180	12_31180	2H	175.48
SCRI_RS_176159	SCRI_RS_176159	2H	175.48
SCRI_RS_170209	SCRI_RS_170209	2H	175.58
BOPA2_12_11050	12_11050	2H	176.3
SCRI_RS_161281	SCRI_RS_161281	2H	176.78
SCRI_RS_161224	SCRI_RS_161224	2H	177.28
SCRI_RS_195051	SCRI_RS_195051	2H	177.28
SCRI_RS_228319	SCRI_RS_228319	2H	177.28
BOPA1_1344-930	11_10085	2H	177.38
BOPA1_4100-1047	11_20681	2H	177.38
SCRI_RS_139106	SCRI_RS_139106	2H	177.38
SCRI_RS_139115	SCRI_RS_139115	2H	177.38
SCRI_RS_142982	SCRI_RS_142982	2H	177.38
SCRI_RS_159536	SCRI_RS_159536	2H	177.38
SCRI_RS_169970	SCRI_RS_169970	2H	177.38
SCRI_RS_170753	SCRI_RS_170753	2H	177.38
SCRI_RS_204579	SCRI_RS_204579	2H	177.38
SCRI_RS_223897	SCRI_RS_223897	2H	177.38
SCRI_RS_227525	SCRI_RS_227525	2H	177.38
SCRI_RS_231015	SCRI_RS_231015	2H	177.38
SCRI_RS_236521	SCRI_RS_236521	2H	177.38
SCRI_RS_134252	SCRI_RS_134252	2H	177.58
BOPA2_12_30378	12_30378	2H	178.08
SCRI_RS_139737	SCRI_RS_139737	2H	178.08
BOPA2_12_21496	12_21496	2H	178.17
SCRI_RS_151056	SCRI_RS_151056	2H	179.08
SCRI_RS_156075	SCRI_RS_156075	2H	179.08
SCRI_RS_163112	SCRI_RS_163112	2H	179.08
SCRI_RS_8671	SCRI_RS_8671	2H	179.18
SCRI_RS_13386	SCRI_RS_13386	2H	179.28
SCRI_RS_138848	SCRI_RS_138848	2H	179.28
SCRI_RS_160512	SCRI_RS_160512	2H	179.28
SCRI_RS_8637	SCRI_RS_8637	2H	179.28
SCRI_RS_206020	SCRI_RS_206020	2H	179.38
BOPA1_1449-1103	11_10101	2H	179.41
BOPA1_5029-1423	11_20858	3H	0
BOPA2_12_31428	12_31428	3H	0
SCRI_RS_148646	SCRI_RS_148646	3H	3.79
SCRI_RS_174383	SCRI_RS_174383	3H	3.79
SCRI_RS_190002	SCRI_RS_190002	3H	3.79
SCRI_RS_216164	SCRI_RS_216164	3H	3.79
SCRI_RS_1804	SCRI_RS_1804	3H	3.89
BOPA1_4715-810	11_20797	3H	5.39
BOPA2_12_10103	12_10103	3H	5.39
SCRI_RS_129935	SCRI_RS_129935	3H	5.39
SCRI_RS_207228	SCRI_RS_207228	3H	5.39
SCRI_RS_235332	SCRI_RS_235332	3H	5.39
SCRI_RS_67208	SCRI_RS_67208	3H	5.39
BOPA2_12_31448	12_31448	3H	5.6
SCRI_RS_173491	SCRI_RS_173491	3H	5.69
BOPA1_13924-403	11_20159	3H	5.91
BOPA1_ConsensusGBS0194-1	11_11453	3H	6.11
BOPA2_12_11434	12_11434	3H	6.11
BOPA1_1831-241	11_20252	3H	6.46
BOPA2_12_10173	12_10173	3H	6.68
SCRI_RS_14819	SCRI_RS_14819	3H	6.98
SCRI_RS_119379	SCRI_RS_119379	3H	7.08
SCRI_RS_180343	SCRI_RS_180343	3H	7.08
BOPA1_5533-340	11_20953	3H	7.26
BOPA2_12_31409	12_31409	3H	7.26
BOPA1_3344-1147	11_20529	3H	8.33
BOPA1_918-480	11_21398	3H	8.86
BOPA2_12_30297	12_30297	3H	8.86
BOPA2_12_11005	12_11005	3H	9.79
BOPA1_7060-1237	11_21190	3H	9.82
BOPA1_5945-748	11_21027	3H	11.02
BOPA1_5700-156	11_20976	3H	11.94
BOPA2_12_11310	12_11310	3H	11.94
BOPA2_12_30818	12_30818	3H	12.23
SCRI_RS_132388	SCRI_RS_132388	3H	12.23
BOPA1_7044-705	11_10886	3H	13.53
BOPA2_12_30915	12_30915	3H	13.53
SCRI_RS_127822	SCRI_RS_127822	3H	13.68
SCRI_RS_127903	SCRI_RS_127903	3H	13.68
SCRI_RS_155475	SCRI_RS_155475	3H	13.78
BOPA1_1499-290	11_10112	3H	13.88
SCRI_RS_130264	SCRI_RS_130264	3H	14.18
BOPA1_3646-1984	11_20595	3H	15.52
SCRI_RS_239142	SCRI_RS_239142	3H	16.22
SCRI_RS_184857	SCRI_RS_184857	3H	18.12
SCRI_RS_97417	SCRI_RS_97417	3H	18.72
SCRI_RS_97418	SCRI_RS_97418	3H	18.72
BOPA1_1440-1148	11_20172	3H	20.46
SCRI_RS_209312	SCRI_RS_209312	3H	23.68
BOPA1_4443-1835	11_20742	3H	24.63
SCRI_RS_214280	SCRI_RS_214280	3H	24.63
BOPA1_3906-558	11_10565	3H	25.27
SCRI_RS_153718	SCRI_RS_153718	3H	26.18
SCRI_RS_221814	SCRI_RS_221814	3H	26.18
SCRI_RS_151808	SCRI_RS_151808	3H	26.28
SCRI_RS_161041	SCRI_RS_161041	3H	26.28
SCRI_RS_192352	SCRI_RS_192352	3H	26.58
BOPA1_3413-1488	11_20552	3H	28.78
BOPA1_3886-313	11_10559	3H	28.78
BOPA2_12_30192	12_30192	3H	28.78
BOPA2_12_30920	12_30920	3H	28.78
SCRI_RS_229894	SCRI_RS_229894	3H	28.78
SCRI_RS_159598	SCRI_RS_159598	3H	31.08
BOPA1_4701-2395	11_20794	3H	31.88
SCRI_RS_189757	SCRI_RS_189757	3H	31.88
SCRI_RS_177084	SCRI_RS_177084	3H	32.68
SCRI_RS_144410	SCRI_RS_144410	3H	33.28
SCRI_RS_222975	SCRI_RS_222975	3H	33.48
SCRI_RS_121895	SCRI_RS_121895	3H	34.28
BOPA2_12_11237	12_11237	3H	34.32
BOPA1_2995-717	11_20455	3H	34.52
BOPA1_5646-568	11_20968	3H	35.4
BOPA1_3688-1291	11_20607	3H	38.19
BOPA2_12_30571	12_30571	3H	38.19
BOPA2_12_11414	12_11414	3H	38.3
BOPA1_1074-992	11_10026	3H	40.34
BOPA2_12_21268	12_21268	3H	40.34
BOPA2_12_11527	12_11527	3H	40.48
BOPA2_12_30431	12_30431	3H	40.48
SCRI_RS_230486	SCRI_RS_230486	3H	43.08
BOPA1_4593-2007	11_10672	3H	43.79
SCRI_RS_115423	SCRI_RS_115423	3H	43.79
SCRI_RS_4528	SCRI_RS_4528	3H	43.82
SCRI_RS_119697	SCRI_RS_119697	3H	44.12
SCRI_RS_194531	SCRI_RS_194531	3H	44.22
SCRI_RS_231261	SCRI_RS_231261	3H	44.32
SCRI_RS_136959	SCRI_RS_136959	3H	44.42
SCRI_RS_6922	SCRI_RS_6922	3H	44.72
BOPA2_12_10968	12_10968	3H	44.82
SCRI_RS_1627	SCRI_RS_1627	3H	44.82
SCRI_RS_173721	SCRI_RS_173721	3H	44.82
SCRI_RS_200512	SCRI_RS_200512	3H	44.82
SCRI_RS_151299	SCRI_RS_151299	3H	44.92
SCRI_RS_181164	SCRI_RS_181164	3H	44.92
BOPA1_4844-1737	11_10710	3H	45.02
SCRI_RS_115969	SCRI_RS_115969	3H	45.02
SCRI_RS_175314	SCRI_RS_175314	3H	45.22
SCRI_RS_9439	SCRI_RS_9439	3H	45.22
BOPA1_2765-406	11_20410	3H	45.32
BOPA1_6156-1399	11_10825	3H	45.39
BOPA2_12_30953	12_30953	3H	45.91
SCRI_RS_102837	SCRI_RS_102837	3H	45.91
SCRI_RS_133685	SCRI_RS_133685	3H	45.91
SCRI_RS_135333	SCRI_RS_135333	3H	45.91
SCRI_RS_152682	SCRI_RS_152682	3H	45.91
SCRI_RS_170626	SCRI_RS_170626	3H	45.91
SCRI_RS_174979	SCRI_RS_174979	3H	45.91
SCRI_RS_174984	SCRI_RS_174984	3H	45.91
BOPA2_12_31159	12_31159	3H	46.64
BOPA2_12_31298	12_31298	3H	46.64
SCRI_RS_115045	SCRI_RS_115045	3H	47.11
BOPA2_12_10114	12_10114	3H	47.31
BOPA1_15141-257	11_20193	3H	48.25
SCRI_RS_237761	SCRI_RS_237761	3H	48.35
SCRI_RS_211943	SCRI_RS_211943	3H	48.45
BOPA1_6634-263	11_10863	3H	48.46
BOPA1_6805-1110	11_21145	3H	48.46
SCRI_RS_141171	SCRI_RS_141171	3H	49.45
SCRI_RS_199987	SCRI_RS_199987	3H	49.55
BOPA1_3933-1077	11_20647	3H	50.66
BOPA1_9018-522	11_11002	3H	51.95
SCRI_RS_146425	SCRI_RS_146425	3H	51.95
SCRI_RS_229693	SCRI_RS_229693	3H	52.75
BOPA1_7738-324	11_21259	3H	53.13
BOPA2_12_11117	12_11117	3H	53.13
BOPA2_12_21506	12_21506	3H	53.13
BOPA2_12_30785	12_30785	3H	53.42
SCRI_RS_127994	SCRI_RS_127994	3H	53.42
BOPA2_12_31475	12_31475	3H	53.92
SCRI_RS_151254	SCRI_RS_151254	3H	53.92
BOPA2_12_30064	12_30064	3H	54.52
SCRI_RS_227793	SCRI_RS_227793	3H	54.52
BOPA1_4105-1417	11_10601	3H	54.92
BOPA2_12_31009	12_31009	3H	55.05
BOPA1_6354-1193	11_21093	3H	55.36
BOPA1_2254-156	11_20328	3H	55.57
BOPA1_2391-566	11_20356	3H	55.57
BOPA1_4256-833	11_20719	3H	55.57
BOPA1_7045-950	11_21189	3H	55.57
BOPA2_12_10532	12_10532	3H	55.57
BOPA2_12_30474	12_30474	3H	55.57
BOPA2_12_30609	12_30609	3H	55.57
BOPA2_12_30737	12_30737	3H	55.57
SCRI_RS_110693	SCRI_RS_110693	3H	55.57
SCRI_RS_11338	SCRI_RS_11338	3H	55.57
SCRI_RS_13433	SCRI_RS_13433	3H	55.57
SCRI_RS_141081	SCRI_RS_141081	3H	55.57
SCRI_RS_149207	SCRI_RS_149207	3H	55.57
SCRI_RS_166122	SCRI_RS_166122	3H	55.57
SCRI_RS_178915	SCRI_RS_178915	3H	55.57
SCRI_RS_182479	SCRI_RS_182479	3H	55.57
SCRI_RS_185596	SCRI_RS_185596	3H	55.57
SCRI_RS_218235	SCRI_RS_218235	3H	55.57
SCRI_RS_230096	SCRI_RS_230096	3H	55.57
SCRI_RS_886	SCRI_RS_886	3H	55.57
BOPA2_12_31122	12_31122	3H	55.67
SCRI_RS_205711	SCRI_RS_205711	3H	55.67
BOPA1_6460-355	11_21101	3H	55.99
SCRI_RS_189045	SCRI_RS_189045	3H	56.27
SCRI_RS_219247	SCRI_RS_219247	3H	56.67
BOPA2_12_11069	12_11069	3H	56.79
BOPA2_12_20264	12_20264	3H	56.79
BOPA2_12_30467	12_30467	3H	56.79
BOPA1_2838-663	11_10380	3H	57.36
BOPA2_12_30721	12_30721	3H	58.01
SCRI_RS_175073	SCRI_RS_175073	3H	58.01
SCRI_RS_204057	SCRI_RS_204057	3H	58.01
BOPA1_10012-1239	11_20002	3H	58.31
BOPA1_10248-954	11_10008	3H	58.31
BOPA1_10353-119	11_10011	3H	58.31
BOPA1_12007-70	11_20102	3H	58.31
BOPA1_1630-1150	11_10137	3H	58.31
BOPA1_2027-1307	11_20288	3H	58.31
BOPA1_2066-1133	11_10224	3H	58.31
BOPA1_2288-126	11_20333	3H	58.31
BOPA1_2588-229	11_10328	3H	58.31
BOPA1_2676-256	11_10349	3H	58.31
BOPA1_2751-2205	11_10365	3H	58.31
BOPA1_2861-1941	11_20428	3H	58.31
BOPA1_2897-208	11_20439	3H	58.31
BOPA1_3143-1276	11_20486	3H	58.31
BOPA1_3215-654	11_10437	3H	58.31
BOPA1_3354-121	11_10456	3H	58.31
BOPA1_3567-112	11_20583	3H	58.31
BOPA1_3892-2472	11_20639	3H	58.31
BOPA1_4213-2378	11_10620	3H	58.31
BOPA1_4707-421	11_20796	3H	58.31
BOPA1_4728-1735	11_20801	3H	58.31
BOPA1_5020-145	11_20856	3H	58.31
BOPA1_5058-404	11_20866	3H	58.31
BOPA1_5183-924	11_20890	3H	58.31
BOPA1_5657-1187	11_20970	3H	58.31
BOPA1_6171-956	11_21062	3H	58.31
BOPA1_6491-295	11_21109	3H	58.31
BOPA1_6681-314	11_21129	3H	58.31
BOPA1_6818-411	11_21147	3H	58.31
BOPA1_7125-585	11_21197	3H	58.31
BOPA1_7716-721	11_10925	3H	58.31
BOPA1_7728-341	11_10926	3H	58.31
BOPA1_8383-349	11_10966	3H	58.31
BOPA1_921-414	11_21402	3H	58.31
BOPA1_9658-234	11_21435	3H	58.31
BOPA1_ABC04214-1-2-360	11_11086	3H	58.31
BOPA1_ABC04375-1-1-173	11_21472	3H	58.31
BOPA1_ABC04826-1-1-174	11_11099	3H	58.31
BOPA1_ABC05852-1-2-658	11_11124	3H	58.31
BOPA1_ABC05866-1-1-311	11_11125	3H	58.31
BOPA1_ABC10667-1-1-288	11_11258	3H	58.31
BOPA1_ABC11783-1-1-99	11_11283	3H	58.31
BOPA1_ABC13089-1-2-478	11_11313	3H	58.31
BOPA1_ABC14167-1-2-250	11_11337	3H	58.31
BOPA1_ConsensusGBS0471-1	11_11501	3H	58.31
BOPA1_ConsensusGBS0508-1	11_11502	3H	58.31
BOPA1_ConsensusGBS0697-1	11_11530	3H	58.31
BOPA2_12_10233	12_10233	3H	58.31
BOPA2_12_10391	12_10391	3H	58.31
BOPA2_12_10784	12_10784	3H	58.31
BOPA2_12_11102	12_11102	3H	58.31
BOPA2_12_11265	12_11265	3H	58.31
BOPA2_12_11295	12_11295	3H	58.31
BOPA2_12_11387	12_11387	3H	58.31
BOPA2_12_11482	12_11482	3H	58.31
BOPA2_12_11511	12_11511	3H	58.31
BOPA2_12_11518	12_11518	3H	58.31
BOPA2_12_20574	12_20574	3H	58.31
BOPA2_12_20591	12_20591	3H	58.31
BOPA2_12_20721	12_20721	3H	58.31
BOPA2_12_21411	12_21411	3H	58.31
BOPA2_12_30039	12_30039	3H	58.31
BOPA2_12_30126	12_30126	3H	58.31
BOPA2_12_30130	12_30130	3H	58.31
BOPA2_12_30262	12_30262	3H	58.31
BOPA2_12_30318	12_30318	3H	58.31
BOPA2_12_30583	12_30583	3H	58.31
BOPA2_12_30618	12_30618	3H	58.31
BOPA2_12_30680	12_30680	3H	58.31
BOPA2_12_30799	12_30799	3H	58.31
BOPA2_12_30809	12_30809	3H	58.31
BOPA2_12_30922	12_30922	3H	58.31
BOPA2_12_30923	12_30923	3H	58.31
BOPA2_12_31008	12_31008	3H	58.31
BOPA2_12_31010	12_31010	3H	58.31
BOPA2_12_31012	12_31012	3H	58.31
BOPA2_12_31014	12_31014	3H	58.31
BOPA2_12_31015	12_31015	3H	58.31
BOPA2_12_31017	12_31017	3H	58.31
BOPA2_12_31214	12_31214	3H	58.31
BOPA2_12_31368	12_31368	3H	58.31
BOPA2_12_31372	12_31372	3H	58.31
BOPA2_12_31502	12_31502	3H	58.31
SCRI_RS_108473	SCRI_RS_108473	3H	58.31
SCRI_RS_11126	SCRI_RS_11126	3H	58.31
SCRI_RS_115769	SCRI_RS_115769	3H	58.31
SCRI_RS_12851	SCRI_RS_12851	3H	58.31
SCRI_RS_128706	SCRI_RS_128706	3H	58.31
SCRI_RS_132190	SCRI_RS_132190	3H	58.31
SCRI_RS_136921	SCRI_RS_136921	3H	58.31
SCRI_RS_137552	SCRI_RS_137552	3H	58.31
SCRI_RS_141166	SCRI_RS_141166	3H	58.31
SCRI_RS_142442	SCRI_RS_142442	3H	58.31
SCRI_RS_144038	SCRI_RS_144038	3H	58.31
SCRI_RS_151799	SCRI_RS_151799	3H	58.31
SCRI_RS_157545	SCRI_RS_157545	3H	58.31
SCRI_RS_157988	SCRI_RS_157988	3H	58.31
SCRI_RS_159312	SCRI_RS_159312	3H	58.31
SCRI_RS_161083	SCRI_RS_161083	3H	58.31
SCRI_RS_164254	SCRI_RS_164254	3H	58.31
SCRI_RS_165264	SCRI_RS_165264	3H	58.31
SCRI_RS_169606	SCRI_RS_169606	3H	58.31
SCRI_RS_173348	SCRI_RS_173348	3H	58.31
SCRI_RS_173916	SCRI_RS_173916	3H	58.31
SCRI_RS_176023	SCRI_RS_176023	3H	58.31
SCRI_RS_178900	SCRI_RS_178900	3H	58.31
SCRI_RS_181847	SCRI_RS_181847	3H	58.31
SCRI_RS_182282	SCRI_RS_182282	3H	58.31
SCRI_RS_186341	SCRI_RS_186341	3H	58.31
SCRI_RS_186504	SCRI_RS_186504	3H	58.31
SCRI_RS_186923	SCRI_RS_186923	3H	58.31
SCRI_RS_189167	SCRI_RS_189167	3H	58.31
SCRI_RS_196189	SCRI_RS_196189	3H	58.31
SCRI_RS_207066	SCRI_RS_207066	3H	58.31
SCRI_RS_207180	SCRI_RS_207180	3H	58.31
SCRI_RS_212974	SCRI_RS_212974	3H	58.31
SCRI_RS_213411	SCRI_RS_213411	3H	58.31
SCRI_RS_213902	SCRI_RS_213902	3H	58.31
SCRI_RS_215085	SCRI_RS_215085	3H	58.31
SCRI_RS_219354	SCRI_RS_219354	3H	58.31
SCRI_RS_221896	SCRI_RS_221896	3H	58.31
SCRI_RS_222735	SCRI_RS_222735	3H	58.31
SCRI_RS_223894	SCRI_RS_223894	3H	58.31
SCRI_RS_225537	SCRI_RS_225537	3H	58.31
SCRI_RS_237716	SCRI_RS_237716	3H	58.31
SCRI_RS_238625	SCRI_RS_238625	3H	58.31
SCRI_RS_239964	SCRI_RS_239964	3H	58.31
SCRI_RS_2523	SCRI_RS_2523	3H	58.31
SCRI_RS_65878	SCRI_RS_65878	3H	58.31
SCRI_RS_906	SCRI_RS_906	3H	58.31
SCRI_RS_90637	SCRI_RS_90637	3H	58.31
BOPA1_2934-1076	11_20444	3H	58.32
SCRI_RS_144369	SCRI_RS_144369	3H	58.51
SCRI_RS_238114	SCRI_RS_238114	3H	58.51
SCRI_RS_8664	SCRI_RS_8664	3H	58.51
BOPA1_ABC21245-1-2-275	11_11401	3H	58.88
BOPA1_2067-775	11_10225	3H	59.01
BOPA2_12_20108	12_20108	3H	59.01
BOPA1_2231-557	11_20325	3H	59.38
BOPA1_4453-422	11_10653	3H	59.38
BOPA1_ABC18582-1-2-417	11_21511	3H	59.38
BOPA2_12_10678	12_10678	3H	59.38
BOPA2_12_10850	12_10850	3H	59.38
BOPA2_12_11429	12_11429	3H	59.38
BOPA2_12_21064	12_21064	3H	59.38
BOPA2_12_30009	12_30009	3H	59.39
BOPA2_12_31281	12_31281	3H	59.39
BOPA1_1977-1385	11_20276	3H	59.56
BOPA1_5785-748	11_20995	3H	59.56
BOPA1_9481-859	11_11016	3H	59.56
BOPA2_12_31011	12_31011	3H	59.56
BOPA2_12_31016	12_31016	3H	59.56
BOPA2_12_31393	12_31393	3H	59.56
BOPA1_10126-999	11_10005	3H	59.86
BOPA1_5038-1035	11_10728	3H	60.84
SCRI_RS_152172	SCRI_RS_152172	3H	61.29
SCRI_RS_186102	SCRI_RS_186102	3H	61.29
SCRI_RS_222102	SCRI_RS_222102	3H	61.59
BOPA1_1746-1527	11_10158	3H	61.82
BOPA2_12_30829	12_30829	3H	61.82
SCRI_RS_155168	SCRI_RS_155168	3H	61.89
SCRI_RS_173186	SCRI_RS_173186	3H	61.89
BOPA1_2804-1832	11_10373	3H	61.94
BOPA2_12_30088	12_30088	3H	61.94
SCRI_RS_12836	SCRI_RS_12836	3H	61.99
SCRI_RS_168665	SCRI_RS_168665	3H	61.99
BOPA2_12_11084	12_11084	3H	62.91
BOPA2_12_11150	12_11150	3H	62.91
BOPA1_2338-1572	11_10281	3H	62.97
BOPA1_6573-369	11_21120	3H	62.97
BOPA1_ABC08184-2-1-35	11_11191	3H	62.97
BOPA2_12_20863	12_20863	3H	62.97
SCRI_RS_10387	SCRI_RS_10387	3H	62.97
SCRI_RS_124201	SCRI_RS_124201	3H	62.97
SCRI_RS_124607	SCRI_RS_124607	3H	62.97
SCRI_RS_141109	SCRI_RS_141109	3H	62.97
SCRI_RS_151680	SCRI_RS_151680	3H	62.97
SCRI_RS_159661	SCRI_RS_159661	3H	62.97
SCRI_RS_162862	SCRI_RS_162862	3H	62.97
SCRI_RS_16934	SCRI_RS_16934	3H	62.97
SCRI_RS_175771	SCRI_RS_175771	3H	62.97
SCRI_RS_179275	SCRI_RS_179275	3H	62.97
SCRI_RS_214807	SCRI_RS_214807	3H	62.97
SCRI_RS_7385	SCRI_RS_7385	3H	62.97
BOPA2_12_30005	12_30005	3H	63.27
SCRI_RS_162838	SCRI_RS_162838	3H	63.37
SCRI_RS_182328	SCRI_RS_182328	3H	63.37
SCRI_RS_197825	SCRI_RS_197825	3H	63.67
SCRI_RS_236448	SCRI_RS_236448	3H	63.67
BOPA2_12_11152	12_11152	3H	63.69
BOPA1_4184-393	11_20704	3H	64.07
BOPA1_6364-645	11_10839	3H	64.07
BOPA1_ABC14384-1-1-53	11_21502	3H	64.07
SCRI_RS_152371	SCRI_RS_152371	3H	64.17
BOPA2_12_11284	12_11284	3H	64.19
BOPA2_12_20608	12_20608	3H	64.19
SCRI_RS_142939	SCRI_RS_142939	3H	64.37
SCRI_RS_143331	SCRI_RS_143331	3H	64.37
SCRI_RS_1799	SCRI_RS_1799	3H	64.37
SCRI_RS_200042	SCRI_RS_200042	3H	64.37
SCRI_RS_135581	SCRI_RS_135581	3H	64.57
SCRI_RS_157479	SCRI_RS_157479	3H	64.87
SCRI_RS_231801	SCRI_RS_231801	3H	64.97
BOPA1_2616-2560	11_10335	3H	65.16
BOPA1_8180-450	11_21305	3H	65.16
SCRI_RS_107261	SCRI_RS_107261	3H	65.16
SCRI_RS_127140	SCRI_RS_127140	3H	65.16
SCRI_RS_130616	SCRI_RS_130616	3H	65.16
SCRI_RS_137934	SCRI_RS_137934	3H	65.16
SCRI_RS_230975	SCRI_RS_230975	3H	65.16
SCRI_RS_182209	SCRI_RS_182209	3H	65.36
SCRI_RS_211224	SCRI_RS_211224	3H	65.36
SCRI_RS_238981	SCRI_RS_238981	3H	65.36
BOPA1_5385-722	11_20931	3H	65.44
BOPA1_ABC19175-1-2-375	11_11394	3H	65.44
BOPA2_12_30616	12_30616	3H	65.44
BOPA2_12_30788	12_30788	3H	65.44
SCRI_RS_13376	SCRI_RS_13376	3H	65.44
SCRI_RS_154396	SCRI_RS_154396	3H	65.44
SCRI_RS_157150	SCRI_RS_157150	3H	65.44
SCRI_RS_164731	SCRI_RS_164731	3H	65.44
SCRI_RS_171837	SCRI_RS_171837	3H	65.44
SCRI_RS_178907	SCRI_RS_178907	3H	65.44
SCRI_RS_231031	SCRI_RS_231031	3H	65.44
SCRI_RS_232895	SCRI_RS_232895	3H	65.44
BOPA2_12_31242	12_31242	3H	65.74
SCRI_RS_161744	SCRI_RS_161744	3H	65.74
SCRI_RS_167463	SCRI_RS_167463	3H	65.74
SCRI_RS_187102	SCRI_RS_187102	3H	65.74
SCRI_RS_200508	SCRI_RS_200508	3H	65.74
SCRI_RS_204491	SCRI_RS_204491	3H	65.74
BOPA1_10317-448	11_20017	3H	66.15
BOPA1_2372-703	11_20351	3H	66.15
BOPA1_5960-1302	11_10813	3H	66.15
BOPA1_ABC13107-1-3-299	11_11314	3H	66.15
SCRI_RS_10288	SCRI_RS_10288	3H	66.74
SCRI_RS_1398	SCRI_RS_1398	3H	66.74
SCRI_RS_182061	SCRI_RS_182061	3H	66.74
SCRI_RS_220192	SCRI_RS_220192	3H	66.74
SCRI_RS_225540	SCRI_RS_225540	3H	66.74
SCRI_RS_235065	SCRI_RS_235065	3H	66.74
SCRI_RS_4575	SCRI_RS_4575	3H	66.74
BOPA1_4149-219	11_20694	3H	66.84
BOPA1_5128-1831	11_20877	3H	66.84
BOPA1_ABC10084-1-2-363	11_11241	3H	66.84
BOPA2_12_30754	12_30754	3H	66.84
BOPA2_12_31323	12_31323	3H	66.84
SCRI_RS_139449	SCRI_RS_139449	3H	66.84
SCRI_RS_144535	SCRI_RS_144535	3H	66.84
SCRI_RS_157904	SCRI_RS_157904	3H	66.84
SCRI_RS_224360	SCRI_RS_224360	3H	66.84
SCRI_RS_138291	SCRI_RS_138291	3H	66.89
SCRI_RS_161066	SCRI_RS_161066	3H	66.89
SCRI_RS_187887	SCRI_RS_187887	3H	66.89
BOPA2_12_31356	12_31356	3H	67.09
SCRI_RS_139294	SCRI_RS_139294	3H	67.09
SCRI_RS_144534	SCRI_RS_144534	3H	67.09
SCRI_RS_159431	SCRI_RS_159431	3H	67.09
SCRI_RS_183659	SCRI_RS_183659	3H	67.09
BOPA1_2677-501	11_10350	3H	67.19
SCRI_RS_225522	SCRI_RS_225522	3H	67.19
BOPA1_2315-702	11_10276	3H	67.31
BOPA1_3306-446	11_20521	3H	67.31
BOPA2_12_10452	12_10452	3H	67.31
BOPA2_12_31529	12_31529	3H	67.31
SCRI_RS_162931	SCRI_RS_162931	3H	67.39
SCRI_RS_237939	SCRI_RS_237939	3H	67.39
BOPA1_3470-134	11_20566	3H	67.53
BOPA2_12_30399	12_30399	3H	67.53
SCRI_RS_13778	SCRI_RS_13778	3H	68.09
SCRI_RS_194602	SCRI_RS_194602	3H	68.09
BOPA1_4150-398	11_20695	3H	68.29
BOPA1_4618-1559	11_20778	3H	68.29
BOPA1_4647-248	11_10683	3H	68.29
BOPA2_12_10609	12_10609	3H	68.29
BOPA2_12_30743	12_30743	3H	68.29
SCRI_RS_104564	SCRI_RS_104564	3H	68.39
SCRI_RS_155609	SCRI_RS_155609	3H	68.39
SCRI_RS_221981	SCRI_RS_221981	3H	68.39
BOPA2_12_31346	12_31346	3H	68.6
SCRI_RS_164675	SCRI_RS_164675	3H	68.64
SCRI_RS_156056	SCRI_RS_156056	3H	68.84
SCRI_RS_160216	SCRI_RS_160216	3H	68.84
BOPA1_1176-1547	11_10047	3H	69.28
BOPA1_2447-546	11_20362	3H	69.28
BOPA1_3650-311	11_20597	3H	69.28
BOPA2_12_11454	12_11454	3H	69.28
BOPA2_12_11524	12_11524	3H	70.5
BOPA2_12_21194	12_21194	3H	70.5
BOPA1_1639-613	11_20222	3H	70.87
SCRI_RS_189039	SCRI_RS_189039	3H	71.44
SCRI_RS_207408	SCRI_RS_207408	3H	71.54
BOPA1_12280-797	11_20115	3H	71.74
BOPA2_12_20849	12_20849	3H	71.74
SCRI_RS_175886	SCRI_RS_175886	3H	71.74
BOPA1_6883-203	11_21163	3H	71.84
BOPA2_12_30170	12_30170	3H	71.84
SCRI_RS_171415	SCRI_RS_171415	3H	71.84
SCRI_RS_208373	SCRI_RS_208373	3H	71.84
SCRI_RS_27417	SCRI_RS_27417	3H	72.71
SCRI_RS_27538	SCRI_RS_27538	3H	72.71
SCRI_RS_136721	SCRI_RS_136721	3H	72.81
SCRI_RS_137852	SCRI_RS_137852	3H	72.81
SCRI_RS_140190	SCRI_RS_140190	3H	72.81
SCRI_RS_141432	SCRI_RS_141432	3H	72.81
SCRI_RS_171062	SCRI_RS_171062	3H	72.81
SCRI_RS_227898	SCRI_RS_227898	3H	72.81
BOPA2_12_30677	12_30677	3H	72.91
SCRI_RS_148020	SCRI_RS_148020	3H	72.91
SCRI_RS_223611	SCRI_RS_223611	3H	72.91
BOPA2_12_11517	12_11517	3H	72.94
BOPA1_11832-415	11_20093	3H	73.21
BOPA1_8722-512	11_21358	3H	73.21
BOPA2_12_31262	12_31262	3H	73.21
SCRI_RS_159249	SCRI_RS_159249	3H	73.21
SCRI_RS_190676	SCRI_RS_190676	3H	73.21
SCRI_RS_219894	SCRI_RS_219894	3H	73.21
SCRI_RS_238157	SCRI_RS_238157	3H	73.21
BOPA2_12_30278	12_30278	3H	73.91
SCRI_RS_223097	SCRI_RS_223097	3H	74.11
SCRI_RS_202772	SCRI_RS_202772	3H	74.41
SCRI_RS_153148	SCRI_RS_153148	3H	75.71
BOPA1_11116-257	11_20063	3H	76.17
BOPA2_12_11138	12_11138	3H	76.17
BOPA1_42-512	11_10628	3H	76.76
BOPA1_861-268	11_21348	3H	77.13
SCRI_RS_208662	SCRI_RS_208662	3H	77.21
SCRI_RS_167410	SCRI_RS_167410	3H	77.41
SCRI_RS_178618	SCRI_RS_178618	3H	77.41
BOPA1_3266-570	11_10444	3H	78.93
BOPA2_12_31299	12_31299	3H	78.93
SCRI_RS_155763	SCRI_RS_155763	3H	79.01
BOPA1_ABC15290-1-3-262	11_21505	3H	79.13
SCRI_RS_146347	SCRI_RS_146347	3H	79.41
SCRI_RS_206471	SCRI_RS_206471	3H	79.41
SCRI_RS_199922	SCRI_RS_199922	3H	80.71
SCRI_RS_95272	SCRI_RS_95272	3H	80.71
BOPA1_13081-199	11_20136	3H	81.11
BOPA1_8020-87	11_21294	3H	81.11
BOPA2_12_30663	12_30663	3H	81.11
BOPA2_12_31018	12_31018	3H	81.11
SCRI_RS_134017	SCRI_RS_134017	3H	81.11
SCRI_RS_159006	SCRI_RS_159006	3H	81.11
SCRI_RS_116760	SCRI_RS_116760	3H	81.21
SCRI_RS_182014	SCRI_RS_182014	3H	81.21
SCRI_RS_231362	SCRI_RS_231362	3H	81.21
BOPA2_12_10134	12_10134	3H	81.31
SCRI_RS_156111	SCRI_RS_156111	3H	81.71
BOPA2_12_10583	12_10583	3H	82.11
BOPA2_12_30325	12_30325	3H	82.11
BOPA1_2236-773	11_10253	3H	82.19
BOPA1_4019-302	11_20659	3H	82.19
BOPA1_5224-1560	11_10747	3H	82.19
BOPA1_963-386	11_11021	3H	82.19
SCRI_RS_136937	SCRI_RS_136937	3H	82.19
SCRI_RS_143933	SCRI_RS_143933	3H	82.19
SCRI_RS_219733	SCRI_RS_219733	3H	82.19
SCRI_RS_826	SCRI_RS_826	3H	82.19
SCRI_RS_198609	SCRI_RS_198609	3H	84.77
BOPA2_12_31367	12_31367	3H	85.85
SCRI_RS_146429	SCRI_RS_146429	3H	86.87
SCRI_RS_1509	SCRI_RS_1509	3H	86.87
SCRI_RS_172730	SCRI_RS_172730	3H	86.87
SCRI_RS_206202	SCRI_RS_206202	3H	86.87
SCRI_RS_192761	SCRI_RS_192761	3H	87.57
SCRI_RS_235849	SCRI_RS_235849	3H	87.67
SCRI_RS_227472	SCRI_RS_227472	3H	87.77
BOPA2_12_30250	12_30250	3H	88.17
SCRI_RS_159340	SCRI_RS_159340	3H	88.17
BOPA1_1291-936	11_20130	3H	89.77
BOPA1_3791-1525	11_20628	3H	89.77
BOPA1_5797-777	11_20999	3H	89.77
BOPA1_9683-140	11_21438	3H	89.77
BOPA2_12_10074	12_10074	3H	89.77
BOPA2_12_30090	12_30090	3H	89.77
BOPA2_12_30909	12_30909	3H	89.77
SCRI_RS_166119	SCRI_RS_166119	3H	89.77
BOPA2_12_30640	12_30640	3H	90.74
SCRI_RS_138193	SCRI_RS_138193	3H	90.78
SCRI_RS_174067	SCRI_RS_174067	3H	90.78
SCRI_RS_231007	SCRI_RS_231007	3H	90.78
BOPA1_3787-1223	11_20626	3H	91.33
BOPA1_3674-1352	11_10515	3H	91.35
BOPA1_6302-250	11_21083	3H	92.18
BOPA1_8984-579	11_21381	3H	92.18
SCRI_RS_162929	SCRI_RS_162929	3H	92.18
SCRI_RS_229593	SCRI_RS_229593	3H	92.18
SCRI_RS_3125	SCRI_RS_3125	3H	92.18
SCRI_RS_120503	SCRI_RS_120503	3H	92.98
SCRI_RS_228486	SCRI_RS_228486	3H	93.23
SCRI_RS_115925	SCRI_RS_115925	3H	93.43
SCRI_RS_170206	SCRI_RS_170206	3H	93.43
SCRI_RS_161385	SCRI_RS_161385	3H	93.86
SCRI_RS_238430	SCRI_RS_238430	3H	93.86
SCRI_RS_3352	SCRI_RS_3352	3H	93.86
BOPA1_ABC11028-1-1-64	11_21495	3H	94.03
BOPA2_12_10344	12_10344	3H	94.03
BOPA2_12_10662	12_10662	3H	94.03
BOPA2_12_30342	12_30342	3H	94.03
[truncated: 3,202 more rows]
