# Supplementary material for: The USDA Barley Core Collection: Genetic Diversity, Population Structure, and Potential for Genome-Wide Association Studies
Source: PLoS One. 2014 Apr 14;9(4):e94688. doi: 10.1371/journal.pone.0094688 (PMC3986206; doi:10.1371/journal.pone.0094688)
Supplement: Table S4 — GWAS results of ‘hull cover’, ‘spike row number’, and ‘heading date’. (XLSX) [file pone.0094688.s007.xlsx]

## Sheet: Hull_cover
Marker	Chr.	Position (cM)	p	fdr_p	-log10(fdr_p)
12_10420	1H	1.3	0.910746	0.999965	1.50082e-05
12_30969	1H	1.36	0.848971	0.999965	1.50082e-05
SCRI_RS_120053	1H	1.36	0.862741	0.999965	1.50082e-05
SCRI_RS_120059	1H	1.36	0.862633	0.999965	1.50082e-05
11_21354	1H	1.38	0.910497	0.999965	1.50082e-05
11_10895	1H	1.87	0.75078	0.999965	1.50082e-05
11_20502	1H	2.44	0.700696	0.999965	1.50082e-05
11_21067	1H	2.44	0.679638	0.999965	1.50082e-05
12_11311	1H	2.44	0.957616	0.999965	1.50082e-05
12_30715	1H	2.44	0.394093	0.999965	1.50082e-05
SCRI_RS_113745	1H	2.44	0.783339	0.999965	1.50082e-05
12_10410	1H	5.22	0.056165	0.818908	0.0867646
SCRI_RS_194326	1H	5.68	0.293172	0.999965	1.50082e-05
SCRI_RS_60145	1H	5.68	0.944016	0.999965	1.50082e-05
SCRI_RS_66630	1H	5.68	0.948037	0.999965	1.50082e-05
SCRI_RS_82277	1H	5.68	0.195445	0.999965	1.50082e-05
11_10419	1H	6.15	0.304711	0.999965	1.50082e-05
12_10636	1H	6.15	0.538502	0.999965	1.50082e-05
12_11011	1H	6.32	0.662429	0.999965	1.50082e-05
12_30933	1H	6.68	0.348861	0.999965	1.50082e-05
11_21174	1H	9.34	0.922608	0.999965	1.50082e-05
11_21226	1H	10.35	0.491054	0.999965	1.50082e-05
SCRI_RS_162524	1H	10.35	0.769566	0.999965	1.50082e-05
SCRI_RS_184274	1H	10.7	0.70313	0.999965	1.50082e-05
SCRI_RS_1929	1H	10.7	0.470815	0.999965	1.50082e-05
SCRI_RS_224686	1H	10.7	0.679101	0.999965	1.50082e-05
12_30919	1H	12.5	0.716265	0.999965	1.50082e-05
12_30950	1H	12.5	0.655803	0.999965	1.50082e-05
12_30952	1H	12.67	0.48446	0.999965	1.50082e-05
SCRI_RS_148560	1H	14.2	0.994713	0.999965	1.50082e-05
12_30588	1H	15.9	0.513253	0.999965	1.50082e-05
SCRI_RS_148733	1H	15.9	0.417014	0.999965	1.50082e-05
SCRI_RS_130592	1H	17.2	0.805105	0.999965	1.50082e-05
SCRI_RS_130600	1H	17.2	0.856728	0.999965	1.50082e-05
SCRI_RS_157757	1H	18.1	0.690959	0.999965	1.50082e-05
SCRI_RS_205669	1H	18.6	0.838109	0.999965	1.50082e-05
SCRI_RS_152464	1H	19.1	0.31631	0.999965	1.50082e-05
SCRI_RS_139220	1H	19.3	0.809515	0.999965	1.50082e-05
12_30948	1H	20.31	0.76462	0.999965	1.50082e-05
11_20371	1H	21.97	0.561471	0.999965	1.50082e-05
11_10030	1H	21.99	0.618718	0.999965	1.50082e-05
SCRI_RS_189506	1H	21.99	0.0580581	0.836062	0.0777613
12_30876	1H	24.56	0.275102	0.999965	1.50082e-05
11_20712	1H	26.32	0.258603	0.999965	1.50082e-05
SCRI_RS_124926	1H	26.32	0.493986	0.999965	1.50082e-05
12_30241	1H	26.35	0.558773	0.999965	1.50082e-05
SCRI_RS_150226	1H	27.29	0.309267	0.999965	1.50082e-05
SCRI_RS_171221	1H	27.29	0.752226	0.999965	1.50082e-05
SCRI_RS_88375	1H	27.29	0.365175	0.999965	1.50082e-05
SCRI_RS_14227	1H	27.39	0.397909	0.999965	1.50082e-05
11_10186	1H	28.42	0.864226	0.999965	1.50082e-05
11_10757	1H	28.78	0.991477	0.999965	1.50082e-05
SCRI_RS_155382	1H	28.78	0.889441	0.999965	1.50082e-05
SCRI_RS_239784	1H	30.39	0.644983	0.999965	1.50082e-05
11_10744	1H	31.24	0.43715	0.999965	1.50082e-05
11_21048	1H	31.24	0.384819	0.999965	1.50082e-05
12_31276	1H	32.09	0.217694	0.999965	1.50082e-05
11_20617	1H	35.6	0.866652	0.999965	1.50082e-05
11_10760	1H	36.02	0.472814	0.999965	1.50082e-05
11_21072	1H	36.71	0.280162	0.999965	1.50082e-05
12_31177	1H	37.1	0.78283	0.999965	1.50082e-05
12_11357	1H	39.74	0.95965	0.999965	1.50082e-05
12_11498	1H	41.09	0.896294	0.999965	1.50082e-05
SCRI_RS_114047	1H	42.01	0.337997	0.999965	1.50082e-05
SCRI_RS_193392	1H	42.01	0.639084	0.999965	1.50082e-05
12_30336	1H	42.17	0.321957	0.999965	1.50082e-05
SCRI_RS_153785	1H	43.41	0.438459	0.999965	1.50082e-05
SCRI_RS_170869	1H	43.41	0.211317	0.999965	1.50082e-05
SCRI_RS_170878	1H	43.41	0.450261	0.999965	1.50082e-05
11_10764	1H	43.62	0.99795	0.999965	1.50082e-05
SCRI_RS_189483	1H	43.62	0.284738	0.999965	1.50082e-05
SCRI_RS_140837	1H	43.81	0.889608	0.999965	1.50082e-05
SCRI_RS_184784	1H	43.81	0.37637	0.999965	1.50082e-05
SCRI_RS_230987	1H	43.81	0.356139	0.999965	1.50082e-05
SCRI_RS_11615	1H	44.11	0.266118	0.999965	1.50082e-05
SCRI_RS_160545	1H	44.31	0.943235	0.999965	1.50082e-05
11_10275	1H	44.69	0.885575	0.999965	1.50082e-05
11_20514	1H	44.69	0.155161	0.999965	1.50082e-05
11_10597	1H	45.01	0.542921	0.999965	1.50082e-05
SCRI_RS_141140	1H	45.01	0.125396	0.999965	1.50082e-05
SCRI_RS_147042	1H	45.01	0.376823	0.999965	1.50082e-05
SCRI_RS_183171	1H	45.01	0.173058	0.999965	1.50082e-05
SCRI_RS_187264	1H	45.01	0.258521	0.999965	1.50082e-05
11_21134	1H	45.11	0.928161	0.999965	1.50082e-05
12_30268	1H	45.12	0.0707997	0.895645	0.0478642
SCRI_RS_199178	1H	45.21	0.982474	0.999965	1.50082e-05
SCRI_RS_9480	1H	45.21	0.628472	0.999965	1.50082e-05
SCRI_RS_132461	1H	45.41	0.648531	0.999965	1.50082e-05
12_10314	1H	46.53	0.886059	0.999965	1.50082e-05
11_10294	1H	47.92	0.199807	0.999965	1.50082e-05
11_21095	1H	47.92	0.684346	0.999965	1.50082e-05
SCRI_RS_221759	1H	48.11	0.352624	0.999965	1.50082e-05
11_10259	1H	48.12	0.967992	0.999965	1.50082e-05
11_10526	1H	48.8	0.51163	0.999965	1.50082e-05
12_30683	1H	49.1	0.0545136	0.811832	0.0905339
12_31467	1H	49.1	0.115975	0.999965	1.50082e-05
SCRI_RS_182631	1H	49.1	0.404831	0.999965	1.50082e-05
SCRI_RS_188937	1H	49.1	0.131775	0.999965	1.50082e-05
12_11301	1H	49.42	0.142506	0.999965	1.50082e-05
12_30796	1H	49.6	0.381607	0.999965	1.50082e-05
SCRI_RS_160916	1H	49.6	0.382483	0.999965	1.50082e-05
11_10957	1H	49.8	0.394721	0.999965	1.50082e-05
11_11064	1H	49.8	0.463631	0.999965	1.50082e-05
11_11162	1H	49.8	0.248669	0.999965	1.50082e-05
12_10235	1H	49.8	0.775929	0.999965	1.50082e-05
SCRI_RS_139785	1H	49.8	0.429837	0.999965	1.50082e-05
SCRI_RS_149971	1H	49.8	0.369547	0.999965	1.50082e-05
SCRI_RS_17924	1H	49.8	0.103942	0.999965	1.50082e-05
SCRI_RS_82327	1H	49.8	0.119663	0.999965	1.50082e-05
SCRI_RS_85917	1H	49.8	0.39231	0.999965	1.50082e-05
SCRI_RS_85918	1H	49.8	0.390257	0.999965	1.50082e-05
11_20260	1H	50	0.125232	0.999965	1.50082e-05
11_20427	1H	50	0.166356	0.999965	1.50082e-05
11_10438	1H	50	0.0782744	0.942939	0.0255165
11_10470	1H	50	0.115161	0.999965	1.50082e-05
11_20660	1H	50	0.54066	0.999965	1.50082e-05
11_20698	1H	50	0.0178934	0.486463	0.31295
11_20757	1H	50	0.452724	0.999965	1.50082e-05
11_20810	1H	50	0.702326	0.999965	1.50082e-05
11_20912	1H	50	0.955865	0.999965	1.50082e-05
11_21000	1H	50	0.979188	0.999965	1.50082e-05
11_21193	1H	50	0.122221	0.999965	1.50082e-05
11_21312	1H	50	0.991472	0.999965	1.50082e-05
11_10985	1H	50	0.918985	0.999965	1.50082e-05
11_21357	1H	50	0.915189	0.999965	1.50082e-05
11_11287	1H	50	0.95445	0.999965	1.50082e-05
11_11336	1H	50	0.591925	0.999965	1.50082e-05
11_11478	1H	50	0.114866	0.999965	1.50082e-05
11_11484	1H	50	0.464739	0.999965	1.50082e-05
12_10159	1H	50	0.0987244	0.999965	1.50082e-05
12_10300	1H	50	0.0791686	0.945768	0.0242154
12_10506	1H	50	0.584507	0.999965	1.50082e-05
12_10938	1H	50	0.751217	0.999965	1.50082e-05
12_11107	1H	50	0.936572	0.999965	1.50082e-05
12_11209	1H	50	0.899864	0.999965	1.50082e-05
12_30043	1H	50	0.0162658	0.464144	0.333347
12_30404	1H	50	0.122199	0.999965	1.50082e-05
12_30436	1H	50	0.498068	0.999965	1.50082e-05
12_30438	1H	50	0.102487	0.999965	1.50082e-05
12_30498	1H	50	0.108767	0.999965	1.50082e-05
12_30522	1H	50	0.474916	0.999965	1.50082e-05
12_30562	1H	50	0.801096	0.999965	1.50082e-05
12_30592	1H	50	0.286478	0.999965	1.50082e-05
12_30762	1H	50	0.607601	0.999965	1.50082e-05
12_31134	1H	50	0.950659	0.999965	1.50082e-05
12_31208	1H	50	0.375013	0.999965	1.50082e-05
12_31272	1H	50	0.44327	0.999965	1.50082e-05
12_31381	1H	50	0.734353	0.999965	1.50082e-05
SCRI_RS_116685	1H	50	0.755558	0.999965	1.50082e-05
SCRI_RS_122889	1H	50	0.569252	0.999965	1.50082e-05
SCRI_RS_125407	1H	50	0.44395	0.999965	1.50082e-05
SCRI_RS_130590	1H	50	0.793443	0.999965	1.50082e-05
SCRI_RS_132604	1H	50	0.209939	0.999965	1.50082e-05
SCRI_RS_141511	1H	50	0.155976	0.999965	1.50082e-05
SCRI_RS_143927	1H	50	0.560269	0.999965	1.50082e-05
SCRI_RS_155439	1H	50	0.850999	0.999965	1.50082e-05
SCRI_RS_158003	1H	50	0.708681	0.999965	1.50082e-05
SCRI_RS_160466	1H	50	0.969183	0.999965	1.50082e-05
SCRI_RS_163127	1H	50	0.990239	0.999965	1.50082e-05
SCRI_RS_171543	1H	50	0.936843	0.999965	1.50082e-05
SCRI_RS_172170	1H	50	0.858663	0.999965	1.50082e-05
SCRI_RS_186830	1H	50	0.245789	0.999965	1.50082e-05
SCRI_RS_189248	1H	50	0.934506	0.999965	1.50082e-05
SCRI_RS_189586	1H	50	0.534755	0.999965	1.50082e-05
SCRI_RS_189898	1H	50	0.685552	0.999965	1.50082e-05
SCRI_RS_189920	1H	50	0.647004	0.999965	1.50082e-05
SCRI_RS_193640	1H	50	0.163809	0.999965	1.50082e-05
SCRI_RS_213103	1H	50	0.382794	0.999965	1.50082e-05
SCRI_RS_219043	1H	50	0.647004	0.999965	1.50082e-05
SCRI_RS_229932	1H	50	0.9483	0.999965	1.50082e-05
SCRI_RS_7197	1H	50	0.083531	0.967767	0.014229
SCRI_RS_7813	1H	50	0.927053	0.999965	1.50082e-05
12_30350	1H	50.1	0.718066	0.999965	1.50082e-05
SCRI_RS_153434	1H	50.1	0.815168	0.999965	1.50082e-05
SCRI_RS_152642	1H	50.2	0.860841	0.999965	1.50082e-05
SCRI_RS_204810	1H	50.2	0.974165	0.999965	1.50082e-05
SCRI_RS_221609	1H	50.2	0.937221	0.999965	1.50082e-05
11_20798	1H	50.3	0.219485	0.999965	1.50082e-05
12_30110	1H	50.3	0.284647	0.999965	1.50082e-05
12_30694	1H	50.3	0.265681	0.999965	1.50082e-05
SCRI_RS_118168	1H	50.36	0.70391	0.999965	1.50082e-05
SCRI_RS_17256	1H	50.36	0.232798	0.999965	1.50082e-05
11_10520	1H	50.5	0.456351	0.999965	1.50082e-05
12_30406	1H	50.5	0.156413	0.999965	1.50082e-05
SCRI_RS_109060	1H	50.66	0.593869	0.999965	1.50082e-05
11_21217	1H	50.86	0.663368	0.999965	1.50082e-05
11_21361	1H	50.86	0.555531	0.999965	1.50082e-05
11_11326	1H	50.86	0.906355	0.999965	1.50082e-05
SCRI_RS_153733	1H	50.86	0.617439	0.999965	1.50082e-05
12_30478	1H	50.99	0.573981	0.999965	1.50082e-05
12_30499	1H	50.99	0.677675	0.999965	1.50082e-05
12_30672	1H	50.99	0.784384	0.999965	1.50082e-05
12_30750	1H	50.99	0.510648	0.999965	1.50082e-05
12_30786	1H	50.99	0.756093	0.999965	1.50082e-05
SCRI_RS_119743	1H	50.99	0.80419	0.999965	1.50082e-05
SCRI_RS_148600	1H	50.99	0.722312	0.999965	1.50082e-05
11_10933	1H	51.06	0.629942	0.999965	1.50082e-05
11_11256	1H	51.06	0.324921	0.999965	1.50082e-05
12_30243	1H	51.06	0.460515	0.999965	1.50082e-05
SCRI_RS_14834	1H	51.19	0.857906	0.999965	1.50082e-05
SCRI_RS_161643	1H	51.28	0.79428	0.999965	1.50082e-05
SCRI_RS_167877	1H	51.28	0.761344	0.999965	1.50082e-05
11_21053	1H	51.86	0.93316	0.999965	1.50082e-05
12_10198	1H	51.86	0.544353	0.999965	1.50082e-05
12_30710	1H	51.86	0.710647	0.999965	1.50082e-05
12_30343	1H	52.08	0.736424	0.999965	1.50082e-05
12_30348	1H	52.08	0.525859	0.999965	1.50082e-05
SCRI_RS_56976	1H	53.1	0.621521	0.999965	1.50082e-05
11_10768	1H	53.3	0.212456	0.999965	1.50082e-05
11_21333	1H	53.3	0.499753	0.999965	1.50082e-05
12_11444	1H	53.3	0.437432	0.999965	1.50082e-05
SCRI_RS_156506	1H	53.3	0.399293	0.999965	1.50082e-05
SCRI_RS_1445	1H	53.5	0.473139	0.999965	1.50082e-05
SCRI_RS_193401	1H	53.5	0.901952	0.999965	1.50082e-05
SCRI_RS_207335	1H	53.5	0.324297	0.999965	1.50082e-05
SCRI_RS_100503	1H	54.1	0.258058	0.999965	1.50082e-05
11_20997	1H	54.14	0.65703	0.999965	1.50082e-05
SCRI_RS_138118	1H	54.3	0.784984	0.999965	1.50082e-05
SCRI_RS_165072	1H	54.3	0.863632	0.999965	1.50082e-05
SCRI_RS_201072	1H	54.3	0.873557	0.999965	1.50082e-05
SCRI_RS_145305	1H	54.5	0.38293	0.999965	1.50082e-05
SCRI_RS_207081	1H	54.5	0.883374	0.999965	1.50082e-05
SCRI_RS_213455	1H	54.5	0.580356	0.999965	1.50082e-05
SCRI_RS_225107	1H	54.5	0.578134	0.999965	1.50082e-05
SCRI_RS_229636	1H	54.5	0.573539	0.999965	1.50082e-05
SCRI_RS_907	1H	54.5	0.599048	0.999965	1.50082e-05
12_30821	1H	55.2	0.665399	0.999965	1.50082e-05
SCRI_RS_121978	1H	55.2	0.678605	0.999965	1.50082e-05
SCRI_RS_211274	1H	55.3	0.637594	0.999965	1.50082e-05
11_10552	1H	55.57	0.896988	0.999965	1.50082e-05
SCRI_RS_152795	1H	55.7	0.700676	0.999965	1.50082e-05
SCRI_RS_192779	1H	56.2	0.402455	0.999965	1.50082e-05
SCRI_RS_130666	1H	56.3	0.998547	0.999965	1.50082e-05
SCRI_RS_21483	1H	56.3	0.10694	0.999965	1.50082e-05
SCRI_RS_236104	1H	56.3	0.516483	0.999965	1.50082e-05
12_30753	1H	56.5	0.358549	0.999965	1.50082e-05
SCRI_RS_182431	1H	56.5	0.934242	0.999965	1.50082e-05
11_20095	1H	56.7	0.57271	0.999965	1.50082e-05
12_10201	1H	57.85	0.658632	0.999965	1.50082e-05
SCRI_RS_237999	1H	57.85	0.741788	0.999965	1.50082e-05
SCRI_RS_118785	1H	57.87	0.72413	0.999965	1.50082e-05
SCRI_RS_2945	1H	58.17	0.847405	0.999965	1.50082e-05
11_10176	1H	59.01	0.449136	0.999965	1.50082e-05
11_10617	1H	59.07	0.973078	0.999965	1.50082e-05
11_10798	1H	59.07	0.558372	0.999965	1.50082e-05
11_11049	1H	59.07	0.587937	0.999965	1.50082e-05
12_30304	1H	59.07	0.915362	0.999965	1.50082e-05
SCRI_RS_12873	1H	59.07	0.672479	0.999965	1.50082e-05
SCRI_RS_132028	1H	59.97	0.520514	0.999965	1.50082e-05
12_21131	1H	60.14	0.439948	0.999965	1.50082e-05
11_10302	1H	61.2	0.600656	0.999965	1.50082e-05
12_31179	1H	61.22	0.947024	0.999965	1.50082e-05
SCRI_RS_145336	1H	61.22	0.687282	0.999965	1.50082e-05
SCRI_RS_236551	1H	61.22	0.657705	0.999965	1.50082e-05
11_20432	1H	62.26	0.217839	0.999965	1.50082e-05
SCRI_RS_194015	1H	62.26	0.329191	0.999965	1.50082e-05
11_21431	1H	62.83	0.786606	0.999965	1.50082e-05
SCRI_RS_180349	1H	64.23	0.569219	0.999965	1.50082e-05
SCRI_RS_219685	1H	64.23	0.871625	0.999965	1.50082e-05
SCRI_RS_85391	1H	64.23	0.621347	0.999965	1.50082e-05
11_10043	1H	64.44	0.505633	0.999965	1.50082e-05
11_10516	1H	64.44	0.543867	0.999965	1.50082e-05
11_10002	1H	64.93	0.398859	0.999965	1.50082e-05
11_11367	1H	64.93	0.455749	0.999965	1.50082e-05
12_11062	1H	64.93	0.789656	0.999965	1.50082e-05
12_31464	1H	64.93	0.835017	0.999965	1.50082e-05
SCRI_RS_120605	1H	64.93	0.915172	0.999965	1.50082e-05
SCRI_RS_133886	1H	65.73	0.828787	0.999965	1.50082e-05
SCRI_RS_157039	1H	66.23	0.196822	0.999965	1.50082e-05
12_30295	1H	67.34	0.513058	0.999965	1.50082e-05
11_20290	1H	69.73	0.952906	0.999965	1.50082e-05
12_10166	1H	69.73	0.0360226	0.719009	0.143265
12_30298	1H	69.88	0.0161335	0.464144	0.333347
12_30505	1H	70.37	0.114398	0.999965	1.50082e-05
SCRI_RS_195238	1H	70.37	0.0120746	0.389389	0.409616
12_30742	1H	71.44	0.0159375	0.464144	0.333347
11_20229	1H	71.7	0.641228	0.999965	1.50082e-05
11_10006	1H	72.86	0.351513	0.999965	1.50082e-05
11_10279	1H	72.86	0.981401	0.999965	1.50082e-05
11_10686	1H	72.86	0.543472	0.999965	1.50082e-05
11_21126	1H	72.86	0.566247	0.999965	1.50082e-05
11_10890	1H	72.86	0.694388	0.999965	1.50082e-05
12_11267	1H	72.86	0.257744	0.999965	1.50082e-05
SCRI_RS_138527	1H	72.86	0.249521	0.999965	1.50082e-05
SCRI_RS_160234	1H	72.86	0.797886	0.999965	1.50082e-05
SCRI_RS_188360	1H	72.86	0.935658	0.999965	1.50082e-05
SCRI_RS_181239	1H	73.06	0.8369	0.999965	1.50082e-05
11_20121	1H	73.59	0.142406	0.999965	1.50082e-05
SCRI_RS_156208	1H	73.59	0.0394487	0.735116	0.133644
11_20990	1H	74.12	0.0926163	0.995719	0.00186311
11_20657	1H	75.65	0.650225	0.999965	1.50082e-05
SCRI_RS_181353	1H	78.25	0.376052	0.999965	1.50082e-05
SCRI_RS_125339	1H	81.65	0.50642	0.999965	1.50082e-05
SCRI_RS_9158	1H	82.45	0.39223	0.999965	1.50082e-05
11_20434	1H	83.15	0.813391	0.999965	1.50082e-05
11_10471	1H	83.15	0.198063	0.999965	1.50082e-05
12_31160	1H	83.15	0.538392	0.999965	1.50082e-05
12_11144	1H	83.44	0.053005	0.807412	0.0929049
12_11463	1H	83.44	0.561456	0.999965	1.50082e-05
11_20550	1H	83.85	0.159052	0.999965	1.50082e-05
11_10830	1H	83.95	0.875368	0.999965	1.50082e-05
SCRI_RS_225431	1H	83.95	0.0382546	0.728207	0.137745
SCRI_RS_154140	1H	84.45	0.175959	0.999965	1.50082e-05
SCRI_RS_135092	1H	85.05	0.813046	0.999965	1.50082e-05
SCRI_RS_157246	1H	85.15	0.687351	0.999965	1.50082e-05
SCRI_RS_236576	1H	85.15	0.631706	0.999965	1.50082e-05
12_10535	1H	87.75	0.584393	0.999965	1.50082e-05
11_20792	1H	88.25	0.933669	0.999965	1.50082e-05
SCRI_RS_144315	1H	88.34	0.108224	0.999965	1.50082e-05
SCRI_RS_166168	1H	88.54	0.605787	0.999965	1.50082e-05
SCRI_RS_236623	1H	88.54	0.276479	0.999965	1.50082e-05
11_20769	1H	88.82	0.97818	0.999965	1.50082e-05
SCRI_RS_121048	1H	89.04	0.650416	0.999965	1.50082e-05
SCRI_RS_170389	1H	89.04	0.833241	0.999965	1.50082e-05
SCRI_RS_195200	1H	89.04	0.762801	0.999965	1.50082e-05
11_20475	1H	89.34	0.107434	0.999965	1.50082e-05
11_10433	1H	89.34	0.89293	0.999965	1.50082e-05
11_21446	1H	89.34	0.781292	0.999965	1.50082e-05
12_30546	1H	89.34	0.344678	0.999965	1.50082e-05
SCRI_RS_17486	1H	89.34	0.0997201	0.999965	1.50082e-05
SCRI_RS_209524	1H	89.34	0.105738	0.999965	1.50082e-05
SCRI_RS_189168	1H	90.04	0.89934	0.999965	1.50082e-05
11_21373	1H	90.98	0.851827	0.999965	1.50082e-05
SCRI_RS_197263	1H	92.5	0.0148921	0.455759	0.341265
12_31163	1H	92.6	0.0461669	0.769667	0.113697
SCRI_RS_188218	1H	93.35	0.000399598	0.0377212	1.42341
SCRI_RS_213675	1H	94.25	0.944917	0.999965	1.50082e-05
11_20149	1H	94.48	0.593644	0.999965	1.50082e-05
11_10396	1H	94.48	0.046824	0.773031	0.111803
11_11277	1H	96.25	0.217312	0.999965	1.50082e-05
12_31319	1H	96.25	0.369446	0.999965	1.50082e-05
SCRI_RS_138010	1H	96.25	0.87749	0.999965	1.50082e-05
SCRI_RS_194371	1H	96.25	0.0618339	0.845063	0.0731111
SCRI_RS_199689	1H	96.55	0.243711	0.999965	1.50082e-05
SCRI_RS_130139	1H	97.15	0.0425887	0.759519	0.119461
SCRI_RS_142282	1H	97.15	0.668236	0.999965	1.50082e-05
SCRI_RS_145026	1H	97.15	0.0265041	0.606476	0.217186
11_20125	1H	97.23	0.723394	0.999965	1.50082e-05
11_20153	1H	97.23	0.723394	0.999965	1.50082e-05
11_20169	1H	97.98	0.00633112	0.255713	0.592247
11_20754	1H	97.98	0.0933544	0.996094	0.00169985
SCRI_RS_188909	1H	98.45	0.570835	0.999965	1.50082e-05
12_11173	1H	98.56	0.295413	0.999965	1.50082e-05
SCRI_RS_235968	1H	98.75	0.430427	0.999965	1.50082e-05
SCRI_RS_136856	1H	99.15	0.693451	0.999965	1.50082e-05
SCRI_RS_235724	1H	99.35	0.703377	0.999965	1.50082e-05
11_10357	1H	99.45	0.496728	0.999965	1.50082e-05
11_10111	1H	101.05	0.176627	0.999965	1.50082e-05
12_20187	1H	101.05	0.230413	0.999965	1.50082e-05
12_31152	1H	101.05	0.354374	0.999965	1.50082e-05
SCRI_RS_171501	1H	101.05	0.045561	0.768005	0.114636
11_20909	1H	104.1	0.35437	0.999965	1.50082e-05
12_20613	1H	104.1	0.535369	0.999965	1.50082e-05
11_20267	1H	105.52	0.272569	0.999965	1.50082e-05
12_30509	1H	105.52	0.000614959	0.0526908	1.27826
12_30191	1H	107.18	0.183383	0.999965	1.50082e-05
11_20780	1H	107.33	0.417488	0.999965	1.50082e-05
SCRI_RS_106754	1H	107.72	0.000647603	0.0537229	1.26984
SCRI_RS_201086	1H	107.72	0.616776	0.999965	1.50082e-05
SCRI_RS_175646	1H	108.22	0.390659	0.999965	1.50082e-05
SCRI_RS_154528	1H	108.32	0.0675447	0.874009	0.0584842
11_20625	1H	108.4	0.840737	0.999965	1.50082e-05
11_20921	1H	108.4	0.209058	0.999965	1.50082e-05
11_20220	1H	109.53	0.727215	0.999965	1.50082e-05
11_20844	1H	109.53	0.56797	0.999965	1.50082e-05
12_30532	1H	109.53	0.142932	0.999965	1.50082e-05
SCRI_RS_197337	1H	109.53	0.565604	0.999965	1.50082e-05
SCRI_RS_192730	1H	109.63	0.561991	0.999965	1.50082e-05
11_20021	1H	109.83	0.0299061	0.644067	0.191069
SCRI_RS_173813	1H	109.83	0.0813985	0.954954	0.0200175
SCRI_RS_206896	1H	109.83	0.0595708	0.836746	0.0774066
SCRI_RS_120481	1H	112.13	0.413603	0.999965	1.50082e-05
SCRI_RS_139733	1H	113.57	0.951678	0.999965	1.50082e-05
SCRI_RS_218473	1H	113.57	0.665733	0.999965	1.50082e-05
SCRI_RS_219889	1H	113.57	0.342861	0.999965	1.50082e-05
SCRI_RS_91596	1H	113.57	0.603273	0.999965	1.50082e-05
11_21392	1H	114.3	0.73261	0.999965	1.50082e-05
SCRI_RS_238125	1H	114.3	0.185665	0.999965	1.50082e-05
11_10789	1H	114.98	0.0932427	0.996094	0.00169985
12_30014	1H	114.98	0.0884094	0.983824	0.00708256
12_10905	1H	115.97	0.9829	0.999965	1.50082e-05
SCRI_RS_157953	1H	116.3	0.508568	0.999965	1.50082e-05
12_11409	1H	117.04	0.934084	0.999965	1.50082e-05
SCRI_RS_168172	1H	117.4	0.341149	0.999965	1.50082e-05
11_20959	1H	122.29	0.102626	0.999965	1.50082e-05
11_10854	1H	122.29	0.828638	0.999965	1.50082e-05
SCRI_RS_224392	1H	122.4	0.700612	0.999965	1.50082e-05
12_21172	1H	124.44	0.0933939	0.996094	0.00169985
11_10911	1H	126.23	0.658801	0.999965	1.50082e-05
SCRI_RS_127646	1H	126.4	0.155063	0.999965	1.50082e-05
SCRI_RS_137116	1H	126.4	0.565534	0.999965	1.50082e-05
11_20908	1H	126.6	0.633763	0.999965	1.50082e-05
11_11528	1H	126.6	0.162253	0.999965	1.50082e-05
12_11457	1H	126.6	0.000537306	0.047747	1.32105
11_21038	1H	126.9	0.534477	0.999965	1.50082e-05
SCRI_RS_170110	1H	126.9	0.715314	0.999965	1.50082e-05
SCRI_RS_201865	1H	126.9	0.53322	0.999965	1.50082e-05
11_10586	1H	127.6	0.689539	0.999965	1.50082e-05
SCRI_RS_4522	1H	127.9	0.854031	0.999965	1.50082e-05
12_11443	1H	128.27	0.806488	0.999965	1.50082e-05
SCRI_RS_147611	1H	128.4	0.737239	0.999965	1.50082e-05
11_10722	1H	128.45	0.785903	0.999965	1.50082e-05
SCRI_RS_155758	1H	128.45	0.306974	0.999965	1.50082e-05
SCRI_RS_162765	1H	128.92	0.843618	0.999965	1.50082e-05
SCRI_RS_165588	1H	128.92	0.99512	0.999965	1.50082e-05
12_10207	1H	129.14	0.565425	0.999965	1.50082e-05
12_30403	1H	129.42	0.570527	0.999965	1.50082e-05
12_31377	1H	129.42	0.625122	0.999965	1.50082e-05
SCRI_RS_189967	1H	129.42	0.776826	0.999965	1.50082e-05
11_11481	1H	129.75	0.617365	0.999965	1.50082e-05
11_10644	1H	130.02	0.586448	0.999965	1.50082e-05
SCRI_RS_160475	1H	130.05	0.707138	0.999965	1.50082e-05
12_10808	1H	131.46	0.656618	0.999965	1.50082e-05
12_31387	1H	131.46	0.332285	0.999965	1.50082e-05
11_20133	1H	131.66	0.446584	0.999965	1.50082e-05
11_11038	1H	131.66	0.508396	0.999965	1.50082e-05
12_30649	1H	131.66	0.33055	0.999965	1.50082e-05
12_10693	1H	132.54	0.54226	0.999965	1.50082e-05
SCRI_RS_169881	1H	132.64	0.475803	0.999965	1.50082e-05
SCRI_RS_216088	1H	132.74	0.68537	0.999965	1.50082e-05
11_10903	1H	134.98	0.965214	0.999965	1.50082e-05
11_20383	1H	136.65	0.649118	0.999965	1.50082e-05
SCRI_RS_207416	1H	136.65	0.897585	0.999965	1.50082e-05
SCRI_RS_196025	1H	136.75	0.869566	0.999965	1.50082e-05
SCRI_RS_162628	1H	138.65	0.0537465	0.807412	0.0929049
SCRI_RS_182206	1H	138.65	0.000630461	0.0529881	1.27582
SCRI_RS_184058	1H	138.65	0.021438	0.541673	0.266263
SCRI_RS_10956	1H	138.95	0.41327	0.999965	1.50082e-05
SCRI_RS_150786	1H	138.95	0.450365	0.999965	1.50082e-05
11_10041	1H	142.16	0.336519	0.999965	1.50082e-05
11_20594	1H	142.16	0.211304	0.999965	1.50082e-05
11_11105	1H	142.16	0.393393	0.999965	1.50082e-05
11_11509	1H	142.16	0.0102401	0.344509	0.462799
12_11496	1H	142.16	0.604454	0.999965	1.50082e-05
12_30517	1H	142.16	0.951291	0.999965	1.50082e-05
SCRI_RS_163142	1H	142.16	0.48308	0.999965	1.50082e-05
SCRI_RS_187051	1H	142.16	0.469278	0.999965	1.50082e-05
SCRI_RS_206337	1H	142.16	0.328042	0.999965	1.50082e-05
SCRI_RS_236175	1H	142.16	0.279338	0.999965	1.50082e-05
SCRI_RS_143790	1H	142.54	0.77348	0.999965	1.50082e-05
SCRI_RS_4928	1H	142.54	0.121178	0.999965	1.50082e-05
11_20138	1H	142.74	0.588182	0.999965	1.50082e-05
11_10443	1H	142.74	0.436998	0.999965	1.50082e-05
11_10590	1H	142.74	0.77847	0.999965	1.50082e-05
11_20772	1H	142.74	0.435037	0.999965	1.50082e-05
11_20840	1H	142.74	0.400244	0.999965	1.50082e-05
11_20915	1H	142.74	0.601296	0.999965	1.50082e-05
11_21384	1H	142.74	0.939218	0.999965	1.50082e-05
12_10746	1H	142.74	0.550299	0.999965	1.50082e-05
12_20429	1H	142.74	0.742969	0.999965	1.50082e-05
12_30231	1H	142.74	0.373642	0.999965	1.50082e-05
SCRI_RS_153896	1H	142.74	0.0782473	0.942939	0.0255165
SCRI_RS_158298	1H	142.74	0.451712	0.999965	1.50082e-05
SCRI_RS_175218	1H	142.74	0.574427	0.999965	1.50082e-05
SCRI_RS_176006	1H	142.74	0.830839	0.999965	1.50082e-05
SCRI_RS_195067	1H	142.74	0.185454	0.999965	1.50082e-05
SCRI_RS_199945	1H	142.74	0.298235	0.999965	1.50082e-05
12_30934	1H	142.94	0.35643	0.999965	1.50082e-05
12_31081	1H	145.82	0.592204	0.999965	1.50082e-05
12_31446	2H	1.08	0.26761	0.999965	1.50082e-05
12_10718	2H	5.39	0.89901	0.999965	1.50082e-05
12_21415	2H	5.39	0.600413	0.999965	1.50082e-05
SCRI_RS_166806	2H	5.99	0.401875	0.999965	1.50082e-05
SCRI_RS_187638	2H	5.99	0.680172	0.999965	1.50082e-05
SCRI_RS_219333	2H	5.99	0.455276	0.999965	1.50082e-05
SCRI_RS_225720	2H	5.99	0.428381	0.999965	1.50082e-05
11_10326	2H	7.29	0.975243	0.999965	1.50082e-05
SCRI_RS_165171	2H	7.99	0.564139	0.999965	1.50082e-05
SCRI_RS_166816	2H	7.99	0.636526	0.999965	1.50082e-05
SCRI_RS_135585	2H	8.09	0.138424	0.999965	1.50082e-05
SCRI_RS_139708	2H	8.19	0.195984	0.999965	1.50082e-05
SCRI_RS_136200	2H	8.29	0.69681	0.999965	1.50082e-05
SCRI_RS_163314	2H	8.29	0.161456	0.999965	1.50082e-05
SCRI_RS_173486	2H	8.29	0.0990862	0.999965	1.50082e-05
SCRI_RS_175550	2H	8.29	0.494044	0.999965	1.50082e-05
SCRI_RS_10642	2H	9.79	0.128645	0.999965	1.50082e-05
SCRI_RS_122	2H	10.19	0.830041	0.999965	1.50082e-05
SCRI_RS_184395	2H	10.49	0.710316	0.999965	1.50082e-05
12_11030	2H	10.78	0.836333	0.999965	1.50082e-05
SCRI_RS_192440	2H	11.39	0.67319	0.999965	1.50082e-05
SCRI_RS_168604	2H	11.49	0.639977	0.999965	1.50082e-05
12_10230	2H	11.86	0.628109	0.999965	1.50082e-05
SCRI_RS_169758	2H	12.39	0.933345	0.999965	1.50082e-05
SCRI_RS_187012	2H	12.39	0.879303	0.999965	1.50082e-05
SCRI_RS_192463	2H	12.49	0.993377	0.999965	1.50082e-05
SCRI_RS_88391	2H	12.59	0.966168	0.999965	1.50082e-05
11_21377	2H	13.19	0.91611	0.999965	1.50082e-05
11_20563	2H	13.39	0.871175	0.999965	1.50082e-05
12_30781	2H	13.39	0.895527	0.999965	1.50082e-05
SCRI_RS_213799	2H	13.39	0.6098	0.999965	1.50082e-05
12_10592	2H	13.79	0.271108	0.999965	1.50082e-05
SCRI_RS_167465	2H	13.79	0.841202	0.999965	1.50082e-05
SCRI_RS_141753	2H	13.89	0.672757	0.999965	1.50082e-05
SCRI_RS_194134	2H	13.89	0.697111	0.999965	1.50082e-05
SCRI_RS_159503	2H	14.29	0.321422	0.999965	1.50082e-05
11_20562	2H	14.77	0.779677	0.999965	1.50082e-05
SCRI_RS_141771	2H	15.17	0.729328	0.999965	1.50082e-05
SCRI_RS_192552	2H	15.17	0.788367	0.999965	1.50082e-05
12_10502	2H	15.47	0.588667	0.999965	1.50082e-05
SCRI_RS_173604	2H	15.47	0.364994	0.999965	1.50082e-05
SCRI_RS_231057	2H	15.47	0.90008	0.999965	1.50082e-05
12_30155	2H	16.17	0.723241	0.999965	1.50082e-05
12_30631	2H	19.42	0.474727	0.999965	1.50082e-05
SCRI_RS_144545	2H	21.96	0.509199	0.999965	1.50082e-05
11_20724	2H	22.67	0.36753	0.999965	1.50082e-05
SCRI_RS_160747	2H	22.86	0.96951	0.999965	1.50082e-05
11_20112	2H	23.56	0.559008	0.999965	1.50082e-05
SCRI_RS_141564	2H	23.56	0.0390946	0.730706	0.136257
SCRI_RS_231806	2H	23.56	0.638982	0.999965	1.50082e-05
SCRI_RS_152744	2H	23.76	0.728773	0.999965	1.50082e-05
SCRI_RS_226348	2H	23.96	0.883653	0.999965	1.50082e-05
11_20107	2H	24.16	0.578177	0.999965	1.50082e-05
SCRI_RS_155957	2H	24.16	0.124267	0.999965	1.50082e-05
SCRI_RS_231889	2H	24.86	0.828502	0.999965	1.50082e-05
SCRI_RS_194812	2H	24.96	0.569617	0.999965	1.50082e-05
11_10943	2H	25.53	0.675364	0.999965	1.50082e-05
SCRI_RS_154683	2H	25.86	0.0360429	0.719009	0.143265
12_31284	2H	26.86	0.333874	0.999965	1.50082e-05
SCRI_RS_198643	2H	26.86	0.0921785	0.995719	0.00186311
SCRI_RS_159228	2H	28.26	0.0795303	0.948269	0.0230683
SCRI_RS_150590	2H	29.06	0.607624	0.999965	1.50082e-05
SCRI_RS_153672	2H	29.56	0.0528398	0.807412	0.0929049
12_10777	2H	30.36	0.611835	0.999965	1.50082e-05
SCRI_RS_153798	2H	31.74	0.805792	0.999965	1.50082e-05
SCRI_RS_210172	2H	31.74	0.485666	0.999965	1.50082e-05
SCRI_RS_233272	2H	31.74	0.66286	0.999965	1.50082e-05
SCRI_RS_131218	2H	35.04	0.294687	0.999965	1.50082e-05
SCRI_RS_188893	2H	35.04	0.335362	0.999965	1.50082e-05
SCRI_RS_143250	2H	35.84	0.79526	0.999965	1.50082e-05
SCRI_RS_170337	2H	35.84	0.546419	0.999965	1.50082e-05
12_30871	2H	38.6	0.416624	0.999965	1.50082e-05
12_30872	2H	38.6	0.363869	0.999965	1.50082e-05
11_20394	2H	39.69	0.994521	0.999965	1.50082e-05
11_21015	2H	39.69	0.380145	0.999965	1.50082e-05
SCRI_RS_120529	2H	39.69	0.79316	0.999965	1.50082e-05
SCRI_RS_173164	2H	39.69	0.692223	0.999965	1.50082e-05
SCRI_RS_183655	2H	39.69	0.187875	0.999965	1.50082e-05
SCRI_RS_186387	2H	39.69	0.541668	0.999965	1.50082e-05
SCRI_RS_239882	2H	39.69	0.991491	0.999965	1.50082e-05
SCRI_RS_186448	2H	40.17	0.44475	0.999965	1.50082e-05
11_10216	2H	40.73	0.414751	0.999965	1.50082e-05
SCRI_RS_153693	2H	40.87	0.495129	0.999965	1.50082e-05
SCRI_RS_115905	2H	41.67	0.392982	0.999965	1.50082e-05
11_21261	2H	41.77	0.679033	0.999965	1.50082e-05
11_21265	2H	41.77	0.684594	0.999965	1.50082e-05
11_21366	2H	41.77	0.839397	0.999965	1.50082e-05
SCRI_RS_7026	2H	41.77	0.961747	0.999965	1.50082e-05
11_21187	2H	42.37	0.482233	0.999965	1.50082e-05
SCRI_RS_147371	2H	42.37	0.997932	0.999965	1.50082e-05
SCRI_RS_140819	2H	43.27	0.42845	0.999965	1.50082e-05
12_20593	2H	43.46	0.00979556	0.333156	0.477352
11_10891	2H	44.54	0.343682	0.999965	1.50082e-05
SCRI_RS_182371	2H	44.54	0.992126	0.999965	1.50082e-05
SCRI_RS_192657	2H	44.54	0.884614	0.999965	1.50082e-05
SCRI_RS_207162	2H	44.54	0.678963	0.999965	1.50082e-05
11_10787	2H	44.88	0.98347	0.999965	1.50082e-05
11_10987	2H	44.88	0.991786	0.999965	1.50082e-05
11_20864	2H	44.93	0.95251	0.999965	1.50082e-05
12_21049	2H	45.76	0.5381	0.999965	1.50082e-05
12_11452	2H	47.68	0.144485	0.999965	1.50082e-05
SCRI_RS_5552	2H	48.06	0.527768	0.999965	1.50082e-05
12_10847	2H	48.36	0.750972	0.999965	1.50082e-05
SCRI_RS_174935	2H	51.96	0.307545	0.999965	1.50082e-05
11_20173	2H	52.26	0.768359	0.999965	1.50082e-05
SCRI_RS_206586	2H	52.36	0.643122	0.999965	1.50082e-05
11_10178	2H	52.96	0.706994	0.999965	1.50082e-05
11_10525	2H	52.96	0.799326	0.999965	1.50082e-05
11_11073	2H	52.96	0.910565	0.999965	1.50082e-05
SCRI_RS_207244	2H	52.96	0.583884	0.999965	1.50082e-05
SCRI_RS_78277	2H	52.96	0.475427	0.999965	1.50082e-05
SCRI_RS_89851	2H	52.96	0.962979	0.999965	1.50082e-05
11_10399	2H	53.26	0.906459	0.999965	1.50082e-05
11_10648	2H	53.26	0.944855	0.999965	1.50082e-05
11_10837	2H	53.26	0.672743	0.999965	1.50082e-05
11_10919	2H	53.26	0.866101	0.999965	1.50082e-05
12_10296	2H	53.26	0.709789	0.999965	1.50082e-05
12_20326	2H	53.26	0.745406	0.999965	1.50082e-05
12_30420	2H	53.26	0.789811	0.999965	1.50082e-05
12_30657	2H	53.26	0.516576	0.999965	1.50082e-05
SCRI_RS_137093	2H	53.26	0.65731	0.999965	1.50082e-05
SCRI_RS_158687	2H	53.26	0.603035	0.999965	1.50082e-05
SCRI_RS_212932	2H	53.26	0.627337	0.999965	1.50082e-05
SCRI_RS_81287	2H	53.26	0.867444	0.999965	1.50082e-05
11_21153	2H	53.95	0.808554	0.999965	1.50082e-05
12_30432	2H	54.31	0.19222	0.999965	1.50082e-05
SCRI_RS_177405	2H	54.31	0.195103	0.999965	1.50082e-05
SCRI_RS_154981	2H	54.71	0.308138	0.999965	1.50082e-05
11_10342	2H	55.41	0.900399	0.999965	1.50082e-05
SCRI_RS_141655	2H	55.41	0.975219	0.999965	1.50082e-05
SCRI_RS_229103	2H	57.21	0.815927	0.999965	1.50082e-05
SCRI_RS_171029	2H	57.31	0.064346	0.848903	0.0711418
SCRI_RS_206245	2H	57.31	0.186721	0.999965	1.50082e-05
SCRI_RS_194318	2H	57.91	0.684262	0.999965	1.50082e-05
12_10715	2H	58.1	0.737024	0.999965	1.50082e-05
12_30379	2H	58.24	0.550871	0.999965	1.50082e-05
12_10486	2H	59.32	0.975033	0.999965	1.50082e-05
12_30491	2H	59.32	0.886556	0.999965	1.50082e-05
SCRI_RS_152206	2H	59.91	0.99288	0.999965	1.50082e-05
SCRI_RS_14801	2H	61.91	0.583843	0.999965	1.50082e-05
SCRI_RS_201800	2H	61.91	0.563283	0.999965	1.50082e-05
SCRI_RS_237094	2H	62.11	0.33784	0.999965	1.50082e-05
SCRI_RS_239231	2H	62.71	0.839379	0.999965	1.50082e-05
SCRI_RS_221843	2H	62.91	0.643737	0.999965	1.50082e-05
SCRI_RS_8366	2H	62.91	0.981221	0.999965	1.50082e-05
12_30703	2H	63.08	0.382534	0.999965	1.50082e-05
11_11505	2H	63.62	0.75451	0.999965	1.50082e-05
SCRI_RS_198148	2H	63.91	0.617212	0.999965	1.50082e-05
SCRI_RS_126877	2H	64.01	0.840991	0.999965	1.50082e-05
SCRI_RS_158928	2H	64.01	0.947254	0.999965	1.50082e-05
SCRI_RS_173531	2H	64.01	0.842379	0.999965	1.50082e-05
SCRI_RS_198460	2H	64.01	0.756969	0.999965	1.50082e-05
SCRI_RS_212484	2H	64.01	0.907681	0.999965	1.50082e-05
SCRI_RS_151576	2H	64.31	0.900889	0.999965	1.50082e-05
SCRI_RS_231782	2H	64.31	0.588316	0.999965	1.50082e-05
11_11054	2H	64.55	0.70001	0.999965	1.50082e-05
11_10234	2H	64.7	0.736706	0.999965	1.50082e-05
11_10297	2H	64.7	0.952818	0.999965	1.50082e-05
11_10498	2H	64.7	0.733474	0.999965	1.50082e-05
11_21005	2H	64.7	0.822181	0.999965	1.50082e-05
12_20688	2H	64.7	0.122726	0.999965	1.50082e-05
11_20674	2H	65	0.522409	0.999965	1.50082e-05
SCRI_RS_182050	2H	65.1	0.68592	0.999965	1.50082e-05
11_21096	2H	65.4	0.892959	0.999965	1.50082e-05
SCRI_RS_224846	2H	65.4	0.985053	0.999965	1.50082e-05
SCRI_RS_147210	2H	65.41	0.937194	0.999965	1.50082e-05
SCRI_RS_122681	2H	65.71	0.722032	0.999965	1.50082e-05
SCRI_RS_151535	2H	65.71	0.831742	0.999965	1.50082e-05
11_20929	2H	65.76	0.262199	0.999965	1.50082e-05
SCRI_RS_175065	2H	65.81	0.972319	0.999965	1.50082e-05
SCRI_RS_238424	2H	65.81	0.384213	0.999965	1.50082e-05
12_30259	2H	66.01	0.660647	0.999965	1.50082e-05
11_20131	2H	66.11	0.619264	0.999965	1.50082e-05
11_10325	2H	66.11	0.906624	0.999965	1.50082e-05
11_20387	2H	66.11	0.596133	0.999965	1.50082e-05
11_10422	2H	66.11	0.268404	0.999965	1.50082e-05
11_10638	2H	66.11	0.502571	0.999965	1.50082e-05
11_10733	2H	66.11	0.989277	0.999965	1.50082e-05
11_21388	2H	66.11	0.945692	0.999965	1.50082e-05
11_11302	2H	66.11	0.279309	0.999965	1.50082e-05
11_11400	2H	66.11	0.299199	0.999965	1.50082e-05
12_11131	2H	66.11	0.102235	0.999965	1.50082e-05
12_31474	2H	66.11	0.452293	0.999965	1.50082e-05
SCRI_RS_154617	2H	66.11	0.917871	0.999965	1.50082e-05
SCRI_RS_199897	2H	66.11	0.984358	0.999965	1.50082e-05
SCRI_RS_199898	2H	66.11	0.990973	0.999965	1.50082e-05
11_10996	2H	66.41	0.718548	0.999965	1.50082e-05
SCRI_RS_155546	2H	66.51	0.224506	0.999965	1.50082e-05
SCRI_RS_10398	2H	66.61	0.873453	0.999965	1.50082e-05
SCRI_RS_6792	2H	66.61	0.915901	0.999965	1.50082e-05
11_11015	2H	66.82	0.72758	0.999965	1.50082e-05
SCRI_RS_144592	2H	67.01	0.450538	0.999965	1.50082e-05
11_20602	2H	67.21	0.838314	0.999965	1.50082e-05
12_11272	2H	67.21	0.774931	0.999965	1.50082e-05
11_10147	2H	67.7	0.539687	0.999965	1.50082e-05
11_20891	2H	67.89	0.886993	0.999965	1.50082e-05
12_10927	2H	67.89	0.871629	0.999965	1.50082e-05
12_20235	2H	67.89	0.57861	0.999965	1.50082e-05
12_20917	2H	67.89	0.296096	0.999965	1.50082e-05
12_30209	2H	67.89	0.984796	0.999965	1.50082e-05
12_30251	2H	67.89	0.474081	0.999965	1.50082e-05
11_10997	2H	68.14	0.870683	0.999965	1.50082e-05
12_31288	2H	68.3	0.987544	0.999965	1.50082e-05
11_20905	2H	68.7	0.86935	0.999965	1.50082e-05
SCRI_RS_106444	2H	68.7	0.608123	0.999965	1.50082e-05
SCRI_RS_132200	2H	68.7	0.797211	0.999965	1.50082e-05
SCRI_RS_136233	2H	68.7	0.4587	0.999965	1.50082e-05
SCRI_RS_141874	2H	68.7	0.907191	0.999965	1.50082e-05
SCRI_RS_144891	2H	68.7	0.703923	0.999965	1.50082e-05
SCRI_RS_151430	2H	68.7	0.452739	0.999965	1.50082e-05
SCRI_RS_151459	2H	68.7	0.471913	0.999965	1.50082e-05
SCRI_RS_164343	2H	68.7	0.775818	0.999965	1.50082e-05
SCRI_RS_180032	2H	68.7	0.812307	0.999965	1.50082e-05
SCRI_RS_186840	2H	68.7	0.54248	0.999965	1.50082e-05
SCRI_RS_196323	2H	68.7	0.681015	0.999965	1.50082e-05
SCRI_RS_204254	2H	68.7	0.0310359	0.654805	0.183888
SCRI_RS_219675	2H	68.7	0.426267	0.999965	1.50082e-05
SCRI_RS_220718	2H	68.7	0.549906	0.999965	1.50082e-05
SCRI_RS_231746	2H	68.7	0.9295	0.999965	1.50082e-05
SCRI_RS_98229	2H	68.7	0.775332	0.999965	1.50082e-05
11_10012	2H	68.8	0.60902	0.999965	1.50082e-05
11_10070	2H	68.8	0.230925	0.999965	1.50082e-05
11_20500	2H	68.8	0.72547	0.999965	1.50082e-05
11_10602	2H	68.8	0.215019	0.999965	1.50082e-05
11_10624	2H	68.8	0.623559	0.999965	1.50082e-05
11_10679	2H	68.8	0.963564	0.999965	1.50082e-05
11_10796	2H	68.8	0.679773	0.999965	1.50082e-05
11_21286	2H	68.8	0.840529	0.999965	1.50082e-05
11_11046	2H	68.8	0.950819	0.999965	1.50082e-05
11_11133	2H	68.8	0.87889	0.999965	1.50082e-05
12_10330	2H	68.8	0.663905	0.999965	1.50082e-05
12_10485	2H	68.8	0.580261	0.999965	1.50082e-05
12_10948	2H	68.8	0.681508	0.999965	1.50082e-05
12_30557	2H	68.8	0.365051	0.999965	1.50082e-05
12_30634	2H	68.8	0.972469	0.999965	1.50082e-05
12_30828	2H	68.8	0.932407	0.999965	1.50082e-05
SCRI_RS_109192	2H	68.8	0.378427	0.999965	1.50082e-05
SCRI_RS_122871	2H	68.8	0.754394	0.999965	1.50082e-05
SCRI_RS_131325	2H	68.8	0.592631	0.999965	1.50082e-05
SCRI_RS_135633	2H	68.8	0.951388	0.999965	1.50082e-05
SCRI_RS_138888	2H	68.8	0.963137	0.999965	1.50082e-05
SCRI_RS_146010	2H	68.8	0.799453	0.999965	1.50082e-05
SCRI_RS_167882	2H	68.8	0.497548	0.999965	1.50082e-05
SCRI_RS_171237	2H	68.8	0.998875	0.999965	1.50082e-05
SCRI_RS_192676	2H	68.8	0.811795	0.999965	1.50082e-05
SCRI_RS_198865	2H	68.8	0.593445	0.999965	1.50082e-05
SCRI_RS_228442	2H	68.8	0.809318	0.999965	1.50082e-05
11_20032	2H	69	0.409294	0.999965	1.50082e-05
11_20039	2H	69	0.679611	0.999965	1.50082e-05
11_20160	2H	69	0.71171	0.999965	1.50082e-05
11_10317	2H	69	0.731491	0.999965	1.50082e-05
11_20417	2H	69	0.861487	0.999965	1.50082e-05
11_20458	2H	69	0.961662	0.999965	1.50082e-05
11_10947	2H	69	0.854389	0.999965	1.50082e-05
11_11178	2H	69	0.821645	0.999965	1.50082e-05
11_11211	2H	69	0.819538	0.999965	1.50082e-05
11_11354	2H	69	0.942536	0.999965	1.50082e-05
11_11384	2H	69	0.896772	0.999965	1.50082e-05
12_10099	2H	69	0.857002	0.999965	1.50082e-05
12_10474	2H	69	0.978934	0.999965	1.50082e-05
12_10640	2H	69	0.39391	0.999965	1.50082e-05
12_11288	2H	69	0.60035	0.999965	1.50082e-05
12_20196	2H	69	0.224033	0.999965	1.50082e-05
12_20335	2H	69	0.584208	0.999965	1.50082e-05
12_20878	2H	69	0.841712	0.999965	1.50082e-05
12_21337	2H	69	0.923161	0.999965	1.50082e-05
12_30042	2H	69	0.777903	0.999965	1.50082e-05
12_30068	2H	69	0.643707	0.999965	1.50082e-05
12_30179	2H	69	0.734835	0.999965	1.50082e-05
12_30206	2H	69	0.916187	0.999965	1.50082e-05
12_30561	2H	69	0.744199	0.999965	1.50082e-05
12_30582	2H	69	0.880388	0.999965	1.50082e-05
12_30772	2H	69	0.462438	0.999965	1.50082e-05
12_31175	2H	69	0.931992	0.999965	1.50082e-05
12_31189	2H	69	0.918629	0.999965	1.50082e-05
12_31218	2H	69	0.923017	0.999965	1.50082e-05
SCRI_RS_11204	2H	69	0.678479	0.999965	1.50082e-05
SCRI_RS_117951	2H	69	0.368423	0.999965	1.50082e-05
SCRI_RS_12448	2H	69	0.533695	0.999965	1.50082e-05
SCRI_RS_130072	2H	69	0.412225	0.999965	1.50082e-05
SCRI_RS_135468	2H	69	0.378459	0.999965	1.50082e-05
SCRI_RS_137018	2H	69	0.434165	0.999965	1.50082e-05
SCRI_RS_147644	2H	69	0.908057	0.999965	1.50082e-05
SCRI_RS_151921	2H	69	0.575566	0.999965	1.50082e-05
SCRI_RS_155067	2H	69	0.772516	0.999965	1.50082e-05
SCRI_RS_157207	2H	69	0.781776	0.999965	1.50082e-05
SCRI_RS_160277	2H	69	0.618197	0.999965	1.50082e-05
SCRI_RS_174318	2H	69	0.836557	0.999965	1.50082e-05
SCRI_RS_175300	2H	69	0.108565	0.999965	1.50082e-05
SCRI_RS_176173	2H	69	0.674228	0.999965	1.50082e-05
SCRI_RS_182959	2H	69	0.788519	0.999965	1.50082e-05
SCRI_RS_185513	2H	69	0.8764	0.999965	1.50082e-05
SCRI_RS_194604	2H	69	0.977096	0.999965	1.50082e-05
SCRI_RS_194640	2H	69	0.282406	0.999965	1.50082e-05
SCRI_RS_197997	2H	69	0.342566	0.999965	1.50082e-05
SCRI_RS_206358	2H	69	0.858872	0.999965	1.50082e-05
SCRI_RS_208799	2H	69	0.75767	0.999965	1.50082e-05
SCRI_RS_220670	2H	69	0.671919	0.999965	1.50082e-05
SCRI_RS_230984	2H	69	0.397711	0.999965	1.50082e-05
SCRI_RS_231897	2H	69	0.775224	0.999965	1.50082e-05
SCRI_RS_232669	2H	69	0.742669	0.999965	1.50082e-05
SCRI_RS_236164	2H	69	0.778087	0.999965	1.50082e-05
SCRI_RS_236995	2H	69	0.488269	0.999965	1.50082e-05
SCRI_RS_240011	2H	69	0.180123	0.999965	1.50082e-05
SCRI_RS_55840	2H	69	0.997731	0.999965	1.50082e-05
SCRI_RS_87934	2H	69	0.47414	0.999965	1.50082e-05
11_20251	2H	69.2	0.993407	0.999965	1.50082e-05
11_20476	2H	69.2	0.656254	0.999965	1.50082e-05
11_20631	2H	69.2	0.377355	0.999965	1.50082e-05
11_20669	2H	69.2	0.484014	0.999965	1.50082e-05
12_10035	2H	69.2	0.618372	0.999965	1.50082e-05
SCRI_RS_161169	2H	69.25	0.391667	0.999965	1.50082e-05
11_10191	2H	69.55	0.40348	0.999965	1.50082e-05
11_10194	2H	69.55	0.588156	0.999965	1.50082e-05
11_10243	2H	69.55	0.6044	0.999965	1.50082e-05
11_20374	2H	69.55	0.539718	0.999965	1.50082e-05
11_20390	2H	69.55	0.635216	0.999965	1.50082e-05
11_20438	2H	69.55	0.303204	0.999965	1.50082e-05
11_10436	2H	69.55	0.722298	0.999965	1.50082e-05
11_20532	2H	69.55	0.0207234	0.541673	0.266263
11_20585	2H	69.55	0.377444	0.999965	1.50082e-05
11_10632	2H	69.55	0.596276	0.999965	1.50082e-05
11_10685	2H	69.55	0.445276	0.999965	1.50082e-05
11_10692	2H	69.55	0.173491	0.999965	1.50082e-05
11_20862	2H	69.55	0.780131	0.999965	1.50082e-05
11_20887	2H	69.55	0.780605	0.999965	1.50082e-05
11_10909	2H	69.55	0.870984	0.999965	1.50082e-05
11_21399	2H	69.55	0.342852	0.999965	1.50082e-05
11_11206	2H	69.55	0.991682	0.999965	1.50082e-05
11_11430	2H	69.55	0.7722	0.999965	1.50082e-05
12_11278	2H	69.55	0.763875	0.999965	1.50082e-05
12_11316	2H	69.55	0.00859242	0.318712	0.496602
12_11504	2H	69.55	0.722752	0.999965	1.50082e-05
12_21476	2H	69.55	0.0149381	0.455759	0.341265
12_30108	2H	69.55	0.419096	0.999965	1.50082e-05
12_30265	2H	69.55	0.698265	0.999965	1.50082e-05
12_30724	2H	69.55	0.901099	0.999965	1.50082e-05
12_31256	2H	69.55	0.651766	0.999965	1.50082e-05
SCRI_RS_100054	2H	69.55	0.842465	0.999965	1.50082e-05
SCRI_RS_116920	2H	69.55	0.361729	0.999965	1.50082e-05
SCRI_RS_12492	2H	69.55	0.422995	0.999965	1.50082e-05
SCRI_RS_125516	2H	69.55	0.634495	0.999965	1.50082e-05
SCRI_RS_127347	2H	69.55	0.65588	0.999965	1.50082e-05
SCRI_RS_132839	2H	69.55	0.289687	0.999965	1.50082e-05
SCRI_RS_133246	2H	69.55	0.807109	0.999965	1.50082e-05
SCRI_RS_134925	2H	69.55	0.350791	0.999965	1.50082e-05
SCRI_RS_136740	2H	69.55	0.308082	0.999965	1.50082e-05
SCRI_RS_137710	2H	69.55	0.753498	0.999965	1.50082e-05
SCRI_RS_138697	2H	69.55	0.567033	0.999965	1.50082e-05
SCRI_RS_140618	2H	69.55	0.894879	0.999965	1.50082e-05
SCRI_RS_141789	2H	69.55	0.630755	0.999965	1.50082e-05
SCRI_RS_144776	2H	69.55	0.998485	0.999965	1.50082e-05
SCRI_RS_145617	2H	69.55	0.212884	0.999965	1.50082e-05
SCRI_RS_1502	2H	69.55	0.437591	0.999965	1.50082e-05
SCRI_RS_153880	2H	69.55	0.653947	0.999965	1.50082e-05
SCRI_RS_154657	2H	69.55	0.908524	0.999965	1.50082e-05
SCRI_RS_165574	2H	69.55	0.904645	0.999965	1.50082e-05
SCRI_RS_165669	2H	69.55	0.715583	0.999965	1.50082e-05
SCRI_RS_167594	2H	69.55	0.330608	0.999965	1.50082e-05
SCRI_RS_168400	2H	69.55	0.82368	0.999965	1.50082e-05
SCRI_RS_171203	2H	69.55	0.615946	0.999965	1.50082e-05
SCRI_RS_172109	2H	69.55	0.877828	0.999965	1.50082e-05
SCRI_RS_177375	2H	69.55	0.655262	0.999965	1.50082e-05
SCRI_RS_184218	2H	69.55	0.70896	0.999965	1.50082e-05
SCRI_RS_185710	2H	69.55	0.524833	0.999965	1.50082e-05
SCRI_RS_186769	2H	69.55	0.210501	0.999965	1.50082e-05
SCRI_RS_188255	2H	69.55	0.650621	0.999965	1.50082e-05
SCRI_RS_191136	2H	69.55	0.692082	0.999965	1.50082e-05
SCRI_RS_195208	2H	69.55	0.717201	0.999965	1.50082e-05
SCRI_RS_196026	2H	69.55	0.345005	0.999965	1.50082e-05
SCRI_RS_200879	2H	69.55	0.829662	0.999965	1.50082e-05
SCRI_RS_208320	2H	69.55	0.4239	0.999965	1.50082e-05
SCRI_RS_213826	2H	69.55	0.936764	0.999965	1.50082e-05
SCRI_RS_216129	2H	69.55	0.990306	0.999965	1.50082e-05
SCRI_RS_222769	2H	69.55	0.639323	0.999965	1.50082e-05
SCRI_RS_231725	2H	69.55	0.346989	0.999965	1.50082e-05
SCRI_RS_233449	2H	69.55	0.684942	0.999965	1.50082e-05
SCRI_RS_235063	2H	69.55	0.634329	0.999965	1.50082e-05
SCRI_RS_4969	2H	69.55	0.65457	0.999965	1.50082e-05
SCRI_RS_83731	2H	69.55	0.465399	0.999965	1.50082e-05
SCRI_RS_206529	2H	69.68	0.623464	0.999965	1.50082e-05
11_21110	2H	69.88	0.657511	0.999965	1.50082e-05
11_21166	2H	69.88	0.867017	0.999965	1.50082e-05
12_11121	2H	69.88	0.464305	0.999965	1.50082e-05
SCRI_RS_107754	2H	69.88	0.821433	0.999965	1.50082e-05
SCRI_RS_143213	2H	69.88	0.969281	0.999965	1.50082e-05
SCRI_RS_4802	2H	69.98	0.463695	0.999965	1.50082e-05
11_11072	2H	70.11	0.276946	0.999965	1.50082e-05
11_20690	2H	71.37	0.489481	0.999965	1.50082e-05
12_10545	2H	71.94	0.548968	0.999965	1.50082e-05
11_21144	2H	72.44	0.537115	0.999965	1.50082e-05
SCRI_RS_162413	2H	72.44	0.955368	0.999965	1.50082e-05
SCRI_RS_202786	2H	72.44	0.742319	0.999965	1.50082e-05
12_11096	2H	72.55	0.944727	0.999965	1.50082e-05
SCRI_RS_153531	2H	72.64	0.793152	0.999965	1.50082e-05
SCRI_RS_163975	2H	74.34	0.403428	0.999965	1.50082e-05
SCRI_RS_59851	2H	74.34	0.640218	0.999965	1.50082e-05
11_10651	2H	74.49	0.927522	0.999965	1.50082e-05
11_10017	2H	75.08	0.942716	0.999965	1.50082e-05
11_10265	2H	75.18	0.862506	0.999965	1.50082e-05
11_21258	2H	75.18	0.759792	0.999965	1.50082e-05
SCRI_RS_198848	2H	76	0.675662	0.999965	1.50082e-05
12_30205	2H	76.26	0.0276972	0.622338	0.205974
12_31021	2H	76.26	0.910801	0.999965	1.50082e-05
11_21205	2H	76.3	0.414835	0.999965	1.50082e-05
11_21251	2H	76.3	0.427431	0.999965	1.50082e-05
12_10719	2H	76.3	0.990508	0.999965	1.50082e-05
12_31020	2H	76.3	0.304368	0.999965	1.50082e-05
12_10717	2H	76.34	0.597317	0.999965	1.50082e-05
11_20528	2H	77.34	0.951808	0.999965	1.50082e-05
11_20667	2H	77.34	0.163491	0.999965	1.50082e-05
11_20947	2H	77.34	0.701276	0.999965	1.50082e-05
11_21078	2H	77.34	0.818498	0.999965	1.50082e-05
11_11402	2H	77.34	0.42823	0.999965	1.50082e-05
12_10650	2H	77.34	0.944626	0.999965	1.50082e-05
12_31383	2H	77.34	0.335685	0.999965	1.50082e-05
SCRI_RS_150266	2H	77.34	0.865632	0.999965	1.50082e-05
SCRI_RS_156871	2H	77.34	0.677712	0.999965	1.50082e-05
SCRI_RS_16995	2H	77.34	0.924307	0.999965	1.50082e-05
SCRI_RS_206677	2H	77.34	0.795382	0.999965	1.50082e-05
SCRI_RS_207224	2H	77.34	0.733198	0.999965	1.50082e-05
SCRI_RS_73	2H	77.34	0.340802	0.999965	1.50082e-05
SCRI_RS_9469	2H	77.54	0.963306	0.999965	1.50082e-05
11_20419	2H	77.68	0.800379	0.999965	1.50082e-05
11_21156	2H	77.94	0.330928	0.999965	1.50082e-05
11_20960	2H	78.02	0.373396	0.999965	1.50082e-05
12_30674	2H	78.02	0.314659	0.999965	1.50082e-05
12_31394	2H	78.02	0.785457	0.999965	1.50082e-05
SCRI_RS_150	2H	78.02	0.494915	0.999965	1.50082e-05
11_20734	2H	79.75	0.362091	0.999965	1.50082e-05
12_11449	2H	79.75	0.370251	0.999965	1.50082e-05
12_31398	2H	79.75	0.138495	0.999965	1.50082e-05
11_10196	2H	81.26	0.980649	0.999965	1.50082e-05
11_10818	2H	81.26	0.331415	0.999965	1.50082e-05
11_11435	2H	81.26	0.149097	0.999965	1.50082e-05
12_30696	2H	81.26	0.695773	0.999965	1.50082e-05
SCRI_RS_219568	2H	81.46	0.981475	0.999965	1.50082e-05
SCRI_RS_220533	2H	81.46	0.72627	0.999965	1.50082e-05
12_31445	2H	83.59	0.166801	0.999965	1.50082e-05
SCRI_RS_17898	2H	84.49	0.483923	0.999965	1.50082e-05
12_31293	2H	84.69	0.646007	0.999965	1.50082e-05
12_11388	2H	84.74	0.214265	0.999965	1.50082e-05
SCRI_RS_235874	2H	85.09	0.177716	0.999965	1.50082e-05
12_10859	2H	85.39	0.184926	0.999965	1.50082e-05
SCRI_RS_156323	2H	85.39	0.34913	0.999965	1.50082e-05
SCRI_RS_158285	2H	85.39	0.149357	0.999965	1.50082e-05
SCRI_RS_129857	2H	86.44	0.0288886	0.637598	0.195453
SCRI_RS_221795	2H	86.44	0.373959	0.999965	1.50082e-05
SCRI_RS_239742	2H	86.44	0.0109602	0.362854	0.440269
11_21242	2H	86.84	0.00860276	0.318712	0.496602
SCRI_RS_200291	2H	87.34	0.092421	0.995719	0.00186311
SCRI_RS_2961	2H	87.34	0.0537508	0.807412	0.0929049
SCRI_RS_154398	2H	87.44	0.000963087	0.074227	1.12944
SCRI_RS_157347	2H	87.44	0.452166	0.999965	1.50082e-05
SCRI_RS_134812	2H	87.84	0.167717	0.999965	1.50082e-05
11_20781	2H	88.04	0.515951	0.999965	1.50082e-05
11_10823	2H	88.04	0.00963576	0.329522	0.482116
11_11100	2H	88.04	0.669739	0.999965	1.50082e-05
11_11214	2H	88.04	0.0494386	0.792921	0.10077
SCRI_RS_235860	2H	88.14	0.425128	0.999965	1.50082e-05
SCRI_RS_4930	2H	88.54	0.0478397	0.781508	0.107067
SCRI_RS_171032	2H	90.64	0.680208	0.999965	1.50082e-05
11_20340	2H	90.99	0.897509	0.999965	1.50082e-05
11_10287	2H	90.99	0.942249	0.999965	1.50082e-05
12_30901	2H	90.99	0.988751	0.999965	1.50082e-05
SCRI_RS_91810	2H	90.99	0.976532	0.999965	1.50082e-05
12_30896	2H	91.09	0.871431	0.999965	1.50082e-05
12_30897	2H	91.09	0.875231	0.999965	1.50082e-05
SCRI_RS_196853	2H	91.09	0.970194	0.999965	1.50082e-05
SCRI_RS_88704	2H	91.09	0.743504	0.999965	1.50082e-05
SCRI_RS_137263	2H	91.29	0.877764	0.999965	1.50082e-05
11_11533	2H	91.99	0.746376	0.999965	1.50082e-05
12_31205	2H	92.07	0.902485	0.999965	1.50082e-05
SCRI_RS_13565	2H	92.07	0.889311	0.999965	1.50082e-05
SCRI_RS_192398	2H	92.07	0.634658	0.999965	1.50082e-05
SCRI_RS_3376	2H	92.07	0.798456	0.999965	1.50082e-05
SCRI_RS_180028	2H	92.37	0.504926	0.999965	1.50082e-05
11_10475	2H	92.8	0.648234	0.999965	1.50082e-05
SCRI_RS_10670	2H	92.8	0.554009	0.999965	1.50082e-05
SCRI_RS_128449	2H	92.8	0.947495	0.999965	1.50082e-05
SCRI_RS_156090	2H	92.8	0.758836	0.999965	1.50082e-05
SCRI_RS_159462	2H	92.8	0.324364	0.999965	1.50082e-05
SCRI_RS_160616	2H	92.8	0.749886	0.999965	1.50082e-05
SCRI_RS_160833	2H	92.8	0.739484	0.999965	1.50082e-05
SCRI_RS_172648	2H	92.8	0.614002	0.999965	1.50082e-05
SCRI_RS_198603	2H	92.8	0.827974	0.999965	1.50082e-05
SCRI_RS_211281	2H	92.8	0.717688	0.999965	1.50082e-05
SCRI_RS_235221	2H	92.8	0.61827	0.999965	1.50082e-05
SCRI_RS_179213	2H	93.1	0.912589	0.999965	1.50082e-05
SCRI_RS_188339	2H	93.1	0.870928	0.999965	1.50082e-05
12_10936	2H	93.14	0.342142	0.999965	1.50082e-05
12_31424	2H	93.14	0.962967	0.999965	1.50082e-05
11_21136	2H	93.83	0.555124	0.999965	1.50082e-05
12_10969	2H	93.83	0.289572	0.999965	1.50082e-05
SCRI_RS_119261	2H	93.83	0.725758	0.999965	1.50082e-05
SCRI_RS_155456	2H	93.83	0.698338	0.999965	1.50082e-05
SCRI_RS_157236	2H	93.83	0.517698	0.999965	1.50082e-05
SCRI_RS_162798	2H	93.83	0.863101	0.999965	1.50082e-05
SCRI_RS_174800	2H	93.83	0.44728	0.999965	1.50082e-05
SCRI_RS_176114	2H	93.83	0.805945	0.999965	1.50082e-05
SCRI_RS_182039	2H	93.83	0.509681	0.999965	1.50082e-05
SCRI_RS_183984	2H	93.83	0.413769	0.999965	1.50082e-05
SCRI_RS_211894	2H	93.83	0.75799	0.999965	1.50082e-05
SCRI_RS_237481	2H	93.83	0.723293	0.999965	1.50082e-05
11_21037	2H	93.93	0.77073	0.999965	1.50082e-05
SCRI_RS_138463	2H	93.93	0.544289	0.999965	1.50082e-05
12_20793	2H	94.21	0.546408	0.999965	1.50082e-05
11_11058	2H	94.23	0.963442	0.999965	1.50082e-05
SCRI_RS_116694	2H	98.44	0.636006	0.999965	1.50082e-05
11_10214	2H	99.04	0.825671	0.999965	1.50082e-05
SCRI_RS_157140	2H	99.04	0.44429	0.999965	1.50082e-05
SCRI_RS_237763	2H	99.04	0.412888	0.999965	1.50082e-05
SCRI_RS_2911	2H	99.04	0.250556	0.999965	1.50082e-05
SCRI_RS_165795	2H	99.24	0.91681	0.999965	1.50082e-05
SCRI_RS_237921	2H	100.84	0.470201	0.999965	1.50082e-05
11_20080	2H	100.94	0.99423	0.999965	1.50082e-05
SCRI_RS_129223	2H	100.94	0.508324	0.999965	1.50082e-05
SCRI_RS_144778	2H	100.94	0.836811	0.999965	1.50082e-05
SCRI_RS_222876	2H	100.94	0.488038	0.999965	1.50082e-05
11_10138	2H	101.98	0.581064	0.999965	1.50082e-05
11_21175	2H	101.98	0.964331	0.999965	1.50082e-05
12_10649	2H	101.98	0.139159	0.999965	1.50082e-05
12_30216	2H	101.98	0.133556	0.999965	1.50082e-05
SCRI_RS_195164	2H	101.98	0.56146	0.999965	1.50082e-05
11_11307	2H	102.28	0.145456	0.999965	1.50082e-05
SCRI_RS_172220	2H	102.38	0.544318	0.999965	1.50082e-05
12_11285	2H	102.83	3.37525e-06	0.000539413	3.26808
11_20086	2H	103.48	0.0297063	0.64383	0.191229
SCRI_RS_160958	2H	104.08	0.335292	0.999965	1.50082e-05
11_10876	2H	105.28	0.754903	0.999965	1.50082e-05
11_11250	2H	105.28	0.785286	0.999965	1.50082e-05
SCRI_RS_194603	2H	106.4	0.00437583	0.205598	0.686981
SCRI_RS_196270	2H	106.4	0.491916	0.999965	1.50082e-05
SCRI_RS_173374	2H	106.5	0.508713	0.999965	1.50082e-05
SCRI_RS_150494	2H	106.7	0.728182	0.999965	1.50082e-05
SCRI_RS_142188	2H	106.8	0.112113	0.999965	1.50082e-05
11_10398	2H	106.9	0.832654	0.999965	1.50082e-05
11_20923	2H	106.9	0.333501	0.999965	1.50082e-05
12_30200	2H	106.9	0.0500672	0.792921	0.10077
SCRI_RS_196842	2H	106.9	0.846553	0.999965	1.50082e-05
SCRI_RS_221763	2H	106.9	0.842454	0.999965	1.50082e-05
11_10900	2H	106.92	0.59724	0.999965	1.50082e-05
11_11346	2H	106.92	0.62677	0.999965	1.50082e-05
12_21527	2H	106.92	0.274262	0.999965	1.50082e-05
11_20498	2H	107.47	0.100694	0.999965	1.50082e-05
12_30095	2H	108.14	0.268538	0.999965	1.50082e-05
12_30480	2H	108.14	0.642983	0.999965	1.50082e-05
SCRI_RS_153793	2H	109.8	0.597424	0.999965	1.50082e-05
11_21340	2H	110.49	0.00636817	0.255713	0.592247
11_11323	2H	112.22	0.0308411	0.653701	0.184621
12_30555	2H	112.22	0.0161274	0.464144	0.333347
11_20064	2H	123.61	0.550963	0.999965	1.50082e-05
11_21184	2H	123.61	0.897554	0.999965	1.50082e-05
11_21238	2H	125.56	0.364725	0.999965	1.50082e-05
12_31402	2H	125.56	0.532988	0.999965	1.50082e-05
11_20182	2H	125.76	0.611795	0.999965	1.50082e-05
11_10263	2H	125.76	0.785987	0.999965	1.50082e-05
11_10731	2H	125.76	0.939899	0.999965	1.50082e-05
11_10989	2H	125.76	0.645931	0.999965	1.50082e-05
11_11043	2H	125.76	0.742063	0.999965	1.50082e-05
11_11118	2H	125.76	0.520625	0.999965	1.50082e-05
11_11236	2H	125.76	0.17072	0.999965	1.50082e-05
SCRI_RS_143727	2H	125.76	0.618791	0.999965	1.50082e-05
SCRI_RS_162690	2H	125.76	0.957236	0.999965	1.50082e-05
SCRI_RS_190073	2H	125.76	0.810634	0.999965	1.50082e-05
SCRI_RS_222093	2H	125.76	0.751164	0.999965	1.50082e-05
SCRI_RS_224624	2H	125.76	0.535347	0.999965	1.50082e-05
SCRI_RS_238760	2H	125.76	0.588915	0.999965	1.50082e-05
12_21396	2H	126.23	0.0156593	0.464111	0.333378
SCRI_RS_156045	2H	126.23	0.680633	0.999965	1.50082e-05
SCRI_RS_192384	2H	126.23	0.834519	0.999965	1.50082e-05
SCRI_RS_223885	2H	126.23	0.911763	0.999965	1.50082e-05
SCRI_RS_48964	2H	126.23	0.762921	0.999965	1.50082e-05
11_10429	2H	126.63	0.0456558	0.768005	0.114636
12_20989	2H	126.63	0.976718	0.999965	1.50082e-05
12_30459	2H	126.63	0.567825	0.999965	1.50082e-05
SCRI_RS_15050	2H	126.63	0.565356	0.999965	1.50082e-05
SCRI_RS_15537	2H	126.63	0.0738854	0.915289	0.0384418
SCRI_RS_15711	2H	126.63	0.606136	0.999965	1.50082e-05
SCRI_RS_918	2H	126.63	0.316542	0.999965	1.50082e-05
SCRI_RS_223905	2H	126.76	0.684333	0.999965	1.50082e-05
SCRI_RS_156220	2H	127.36	0.952162	0.999965	1.50082e-05
11_10707	2H	129.47	0.777625	0.999965	1.50082e-05
SCRI_RS_238606	2H	129.47	0.703593	0.999965	1.50082e-05
11_10538	2H	131.66	0.428042	0.999965	1.50082e-05
12_31095	2H	131.66	0.521643	0.999965	1.50082e-05
SCRI_RS_151349	2H	131.66	0.316525	0.999965	1.50082e-05
SCRI_RS_610	2H	131.86	0.420983	0.999965	1.50082e-05
11_10404	2H	132.76	0.624982	0.999965	1.50082e-05
SCRI_RS_154176	2H	133.16	0.525983	0.999965	1.50082e-05
11_10916	2H	133.86	0.699171	0.999965	1.50082e-05
SCRI_RS_164608	2H	134.46	0.462024	0.999965	1.50082e-05
SCRI_RS_12444	2H	134.66	0.458401	0.999965	1.50082e-05
SCRI_RS_144379	2H	134.66	0.172173	0.999965	1.50082e-05
SCRI_RS_167694	2H	134.66	0.800708	0.999965	1.50082e-05
SCRI_RS_207327	2H	134.66	0.784322	0.999965	1.50082e-05
SCRI_RS_132586	2H	135.36	0.0974871	0.999965	1.50082e-05
SCRI_RS_149429	2H	135.36	0.893379	0.999965	1.50082e-05
12_10739	2H	135.51	0.987485	0.999965	1.50082e-05
SCRI_RS_151556	2H	135.56	0.826333	0.999965	1.50082e-05
SCRI_RS_142593	2H	135.66	0.68298	0.999965	1.50082e-05
SCRI_RS_183064	2H	135.66	0.382375	0.999965	1.50082e-05
SCRI_RS_205571	2H	135.66	0.777345	0.999965	1.50082e-05
12_30598	2H	135.96	0.878573	0.999965	1.50082e-05
12_31264	2H	135.96	0.990439	0.999965	1.50082e-05
11_10780	2H	136.06	0.523113	0.999965	1.50082e-05
12_31406	2H	136.06	0.0419933	0.755105	0.121992
SCRI_RS_155689	2H	136.66	0.511673	0.999965	1.50082e-05
11_20511	2H	137.44	0.496623	0.999965	1.50082e-05
SCRI_RS_155161	2H	137.44	0.812814	0.999965	1.50082e-05
SCRI_RS_174214	2H	137.44	0.560669	0.999965	1.50082e-05
SCRI_RS_235261	2H	137.44	0.988323	0.999965	1.50082e-05
SCRI_RS_200033	2H	137.93	0.67866	0.999965	1.50082e-05
12_30636	2H	138.03	0.773243	0.999965	1.50082e-05
12_30152	2H	138.13	0.923896	0.999965	1.50082e-05
SCRI_RS_129178	2H	138.13	0.643294	0.999965	1.50082e-05
SCRI_RS_130279	2H	138.13	0.736727	0.999965	1.50082e-05
SCRI_RS_130285	2H	138.13	0.666076	0.999965	1.50082e-05
SCRI_RS_159243	2H	138.13	0.778871	0.999965	1.50082e-05
SCRI_RS_205807	2H	138.13	0.768451	0.999965	1.50082e-05
SCRI_RS_209218	2H	138.23	0.360195	0.999965	1.50082e-05
SCRI_RS_224454	2H	138.23	0.351169	0.999965	1.50082e-05
SCRI_RS_168629	2H	138.43	0.999087	0.999965	1.50082e-05
11_21315	2H	138.54	0.907213	0.999965	1.50082e-05
11_11365	2H	138.54	0.59013	0.999965	1.50082e-05
SCRI_RS_179555	2H	138.93	0.758829	0.999965	1.50082e-05
SCRI_RS_185665	2H	138.93	0.76432	0.999965	1.50082e-05
SCRI_RS_154954	2H	139.43	0.955727	0.999965	1.50082e-05
12_30097	2H	139.62	0.841305	0.999965	1.50082e-05
11_20141	2H	141.7	0.25649	0.999965	1.50082e-05
11_10446	2H	142.03	0.476425	0.999965	1.50082e-05
11_20711	2H	142.03	0.889634	0.999965	1.50082e-05
11_21440	2H	142.03	0.83182	0.999965	1.50082e-05
12_30310	2H	142.03	0.589863	0.999965	1.50082e-05
SCRI_RS_211291	2H	142.03	0.862844	0.999965	1.50082e-05
11_21370	2H	143.07	0.790397	0.999965	1.50082e-05
11_21406	2H	143.07	0.424015	0.999965	1.50082e-05
11_11486	2H	143.07	0.745222	0.999965	1.50082e-05
12_31100	2H	143.07	0.422017	0.999965	1.50082e-05
12_20183	2H	143.1	0.651561	0.999965	1.50082e-05
11_20366	2H	144.2	0.609512	0.999965	1.50082e-05
11_10656	2H	144.2	0.917214	0.999965	1.50082e-05
11_21088	2H	144.2	0.628103	0.999965	1.50082e-05
12_30690	2H	144.2	0.690098	0.999965	1.50082e-05
12_30942	2H	144.2	0.994564	0.999965	1.50082e-05
12_31268	2H	144.2	0.779636	0.999965	1.50082e-05
SCRI_RS_139840	2H	144.2	0.192577	0.999965	1.50082e-05
SCRI_RS_165373	2H	144.2	0.650121	0.999965	1.50082e-05
SCRI_RS_239674	2H	144.2	0.949716	0.999965	1.50082e-05
SCRI_RS_157504	2H	144.4	0.614177	0.999965	1.50082e-05
SCRI_RS_194202	2H	144.4	0.754901	0.999965	1.50082e-05
SCRI_RS_200949	2H	144.4	0.271422	0.999965	1.50082e-05
SCRI_RS_223119	2H	144.4	0.866881	0.999965	1.50082e-05
SCRI_RS_2552	2H	144.4	0.968906	0.999965	1.50082e-05
SCRI_RS_209551	2H	145.1	0.31661	0.999965	1.50082e-05
11_10065	2H	145.2	0.827952	0.999965	1.50082e-05
11_20215	2H	145.2	0.74524	0.999965	1.50082e-05
11_10383	2H	145.2	0.573247	0.999965	1.50082e-05
11_21125	2H	145.2	0.928735	0.999965	1.50082e-05
12_10472	2H	145.2	0.278109	0.999965	1.50082e-05
SCRI_RS_124541	2H	145.2	0.638597	0.999965	1.50082e-05
SCRI_RS_175783	2H	145.2	0.457603	0.999965	1.50082e-05
12_30678	2H	145.4	0.458354	0.999965	1.50082e-05
SCRI_RS_231021	2H	145.4	0.929756	0.999965	1.50082e-05
SCRI_RS_142314	2H	147.9	0.491209	0.999965	1.50082e-05
SCRI_RS_6458	2H	148.1	0.049855	0.792921	0.10077
SCRI_RS_238605	2H	148.3	0.0233585	0.567903	0.245726
11_10376	2H	148.7	0.549467	0.999965	1.50082e-05
SCRI_RS_181112	2H	149	0.634645	0.999965	1.50082e-05
SCRI_RS_182627	2H	149	0.633566	0.999965	1.50082e-05
SCRI_RS_202469	2H	149	0.964247	0.999965	1.50082e-05
11_20895	2H	149.12	0.806529	0.999965	1.50082e-05
11_11227	2H	149.13	0.560745	0.999965	1.50082e-05
12_10579	2H	149.6	0.765899	0.999965	1.50082e-05
SCRI_RS_134241	2H	149.8	0.915842	0.999965	1.50082e-05
12_30106	2H	150.78	0.432378	0.999965	1.50082e-05
12_30396	2H	150.78	0.423684	0.999965	1.50082e-05
SCRI_RS_118062	2H	151.2	0.78242	0.999965	1.50082e-05
SCRI_RS_11645	2H	151.5	0.513529	0.999965	1.50082e-05
SCRI_RS_136379	2H	151.6	0.403388	0.999965	1.50082e-05
12_10915	2H	151.62	0.865826	0.999965	1.50082e-05
SCRI_RS_193100	2H	151.7	0.397578	0.999965	1.50082e-05
11_20715	2H	152.83	0.551116	0.999965	1.50082e-05
12_30248	2H	154.01	0.937228	0.999965	1.50082e-05
11_21274	2H	155.26	0.878688	0.999965	1.50082e-05
12_30341	2H	155.26	0.946415	0.999965	1.50082e-05
11_20590	2H	155.66	0.457847	0.999965	1.50082e-05
11_21181	2H	155.66	0.706201	0.999965	1.50082e-05
SCRI_RS_106163	2H	155.66	0.929854	0.999965	1.50082e-05
SCRI_RS_148699	2H	155.82	0.345216	0.999965	1.50082e-05
SCRI_RS_158072	2H	156.52	0.295885	0.999965	1.50082e-05
11_20494	2H	157.42	0.64608	0.999965	1.50082e-05
11_10625	2H	157.42	0.721981	0.999965	1.50082e-05
11_10826	2H	157.42	0.490838	0.999965	1.50082e-05
11_11262	2H	157.42	0.238806	0.999965	1.50082e-05
12_20027	2H	157.42	0.452541	0.999965	1.50082e-05
12_30352	2H	157.42	0.238188	0.999965	1.50082e-05
12_30914	2H	157.42	0.999897	0.999965	1.50082e-05
12_31209	2H	157.42	0.5049	0.999965	1.50082e-05
12_31461	2H	157.42	0.198506	0.999965	1.50082e-05
SCRI_RS_230951	2H	157.42	0.764587	0.999965	1.50082e-05
SCRI_RS_740	2H	157.42	0.760116	0.999965	1.50082e-05
11_10551	2H	157.76	0.720134	0.999965	1.50082e-05
11_10566	2H	158.11	0.747426	0.999965	1.50082e-05
SCRI_RS_114969	2H	159.82	0.696923	0.999965	1.50082e-05
SCRI_RS_174071	2H	159.82	0.537366	0.999965	1.50082e-05
12_10447	2H	160.12	0.431801	0.999965	1.50082e-05
SCRI_RS_114673	2H	160.12	0.895307	0.999965	1.50082e-05
11_11023	2H	160.19	0.953188	0.999965	1.50082e-05
11_10714	2H	160.69	0.334213	0.999965	1.50082e-05
11_21250	2H	160.69	0.619931	0.999965	1.50082e-05
12_10487	2H	160.69	0.641501	0.999965	1.50082e-05
12_10950	2H	160.69	0.664001	0.999965	1.50082e-05
SCRI_RS_156155	2H	160.69	0.602227	0.999965	1.50082e-05
SCRI_RS_188579	2H	160.69	0.845586	0.999965	1.50082e-05
SCRI_RS_205658	2H	160.69	0.634962	0.999965	1.50082e-05
SCRI_RS_44952	2H	160.69	0.600741	0.999965	1.50082e-05
11_11380	2H	161.26	0.826094	0.999965	1.50082e-05
12_11368	2H	161.83	0.850881	0.999965	1.50082e-05
SCRI_RS_138320	2H	161.86	0.750038	0.999965	1.50082e-05
12_10181	2H	162.06	0.771203	0.999965	1.50082e-05
SCRI_RS_175216	2H	162.06	0.738998	0.999965	1.50082e-05
SCRI_RS_222342	2H	162.06	0.378539	0.999965	1.50082e-05
11_20994	2H	162.42	0.834986	0.999965	1.50082e-05
SCRI_RS_10006	2H	162.76	0.949244	0.999965	1.50082e-05
SCRI_RS_161636	2H	162.76	0.972461	0.999965	1.50082e-05
11_20293	2H	163.46	0.680425	0.999965	1.50082e-05
11_21346	2H	163.46	0.397301	0.999965	1.50082e-05
SCRI_RS_155544	2H	163.96	0.606367	0.999965	1.50082e-05
SCRI_RS_230497	2H	164.26	0.818987	0.999965	1.50082e-05
SCRI_RS_156819	2H	164.36	0.961529	0.999965	1.50082e-05
SCRI_RS_174077	2H	164.36	0.985374	0.999965	1.50082e-05
SCRI_RS_173017	2H	165.66	0.856492	0.999965	1.50082e-05
SCRI_RS_8420	2H	165.66	0.852173	0.999965	1.50082e-05
11_20943	2H	166.65	0.940629	0.999965	1.50082e-05
11_21436	2H	168.73	0.909538	0.999965	1.50082e-05
SCRI_RS_134343	2H	168.73	0.93898	0.999965	1.50082e-05
12_30823	2H	168.93	0.23628	0.999965	1.50082e-05
SCRI_RS_116590	2H	169.03	0.300626	0.999965	1.50082e-05
11_10791	2H	169.59	0.640132	0.999965	1.50082e-05
SCRI_RS_200267	2H	169.59	0.655581	0.999965	1.50082e-05
SCRI_RS_15119	2H	169.99	0.761458	0.999965	1.50082e-05
12_10937	2H	171.37	0.502716	0.999965	1.50082e-05
11_10072	2H	171.55	0.323788	0.999965	1.50082e-05
SCRI_RS_171198	2H	171.75	0.624634	0.999965	1.50082e-05
12_31527	2H	171.85	0.923493	0.999965	1.50082e-05
SCRI_RS_225633	2H	172.15	0.192136	0.999965	1.50082e-05
12_31506	2H	173.33	0.230072	0.999965	1.50082e-05
SCRI_RS_172136	2H	173.53	0.937638	0.999965	1.50082e-05
SCRI_RS_73620	2H	173.53	0.969953	0.999965	1.50082e-05
SCRI_RS_227482	2H	175.28	0.901966	0.999965	1.50082e-05
11_20561	2H	175.48	0.399189	0.999965	1.50082e-05
11_10770	2H	175.48	0.81381	0.999965	1.50082e-05
11_21099	2H	175.48	0.920423	0.999965	1.50082e-05
11_21453	2H	175.48	0.500348	0.999965	1.50082e-05
12_31180	2H	175.48	0.279369	0.999965	1.50082e-05
SCRI_RS_170209	2H	175.58	0.402668	0.999965	1.50082e-05
SCRI_RS_161281	2H	176.78	0.790844	0.999965	1.50082e-05
SCRI_RS_161224	2H	177.28	0.263364	0.999965	1.50082e-05
SCRI_RS_228319	2H	177.28	0.860927	0.999965	1.50082e-05
11_10085	2H	177.38	0.848319	0.999965	1.50082e-05
SCRI_RS_139106	2H	177.38	0.549424	0.999965	1.50082e-05
SCRI_RS_139115	2H	177.38	0.61621	0.999965	1.50082e-05
SCRI_RS_142982	2H	177.38	0.397989	0.999965	1.50082e-05
SCRI_RS_159536	2H	177.38	0.994822	0.999965	1.50082e-05
SCRI_RS_169970	2H	177.38	0.910631	0.999965	1.50082e-05
SCRI_RS_170753	2H	177.38	0.345884	0.999965	1.50082e-05
SCRI_RS_204579	2H	177.38	0.78891	0.999965	1.50082e-05
SCRI_RS_223897	2H	177.38	0.621407	0.999965	1.50082e-05
SCRI_RS_227525	2H	177.38	0.636738	0.999965	1.50082e-05
SCRI_RS_231015	2H	177.38	0.624024	0.999965	1.50082e-05
SCRI_RS_236521	2H	177.38	0.932997	0.999965	1.50082e-05
SCRI_RS_134252	2H	177.58	0.862584	0.999965	1.50082e-05
SCRI_RS_139737	2H	178.08	0.963153	0.999965	1.50082e-05
12_21496	2H	178.17	0.936119	0.999965	1.50082e-05
SCRI_RS_156075	2H	179.08	0.794516	0.999965	1.50082e-05
SCRI_RS_163112	2H	179.08	0.223891	0.999965	1.50082e-05
SCRI_RS_8671	2H	179.18	0.917862	0.999965	1.50082e-05
SCRI_RS_13386	2H	179.28	0.658944	0.999965	1.50082e-05
SCRI_RS_138848	2H	179.28	0.938405	0.999965	1.50082e-05
SCRI_RS_160512	2H	179.28	0.945559	0.999965	1.50082e-05
SCRI_RS_8637	2H	179.28	0.708417	0.999965	1.50082e-05
SCRI_RS_206020	2H	179.38	0.945086	0.999965	1.50082e-05
11_10101	2H	179.41	0.853154	0.999965	1.50082e-05
11_20858	3H	0	0.498778	0.999965	1.50082e-05
12_31428	3H	0	0.714357	0.999965	1.50082e-05
SCRI_RS_148646	3H	3.79	0.459737	0.999965	1.50082e-05
SCRI_RS_174383	3H	3.79	0.73883	0.999965	1.50082e-05
SCRI_RS_216164	3H	3.79	0.624675	0.999965	1.50082e-05
SCRI_RS_1804	3H	3.89	0.364635	0.999965	1.50082e-05
11_20797	3H	5.39	0.195182	0.999965	1.50082e-05
SCRI_RS_129935	3H	5.39	0.848472	0.999965	1.50082e-05
SCRI_RS_235332	3H	5.39	0.882734	0.999965	1.50082e-05
SCRI_RS_67208	3H	5.39	0.212316	0.999965	1.50082e-05
12_31448	3H	5.6	0.073596	0.915289	0.0384418
SCRI_RS_173491	3H	5.69	0.126448	0.999965	1.50082e-05
11_20159	3H	5.91	0.169831	0.999965	1.50082e-05
11_11453	3H	6.11	0.59371	0.999965	1.50082e-05
12_11434	3H	6.11	0.549994	0.999965	1.50082e-05
11_20252	3H	6.46	0.787908	0.999965	1.50082e-05
SCRI_RS_14819	3H	6.98	0.809633	0.999965	1.50082e-05
SCRI_RS_119379	3H	7.08	0.934852	0.999965	1.50082e-05
SCRI_RS_180343	3H	7.08	0.638021	0.999965	1.50082e-05
12_31409	3H	7.26	0.730227	0.999965	1.50082e-05
11_20529	3H	8.33	0.874229	0.999965	1.50082e-05
11_21398	3H	8.86	0.535184	0.999965	1.50082e-05
12_30297	3H	8.86	0.710946	0.999965	1.50082e-05
11_21027	3H	11.02	0.295023	0.999965	1.50082e-05
12_11310	3H	11.94	0.714128	0.999965	1.50082e-05
12_30818	3H	12.23	0.515884	0.999965	1.50082e-05
SCRI_RS_132388	3H	12.23	0.408318	0.999965	1.50082e-05
11_10886	3H	13.53	0.69811	0.999965	1.50082e-05
12_30915	3H	13.53	0.78398	0.999965	1.50082e-05
SCRI_RS_127822	3H	13.68	0.415552	0.999965	1.50082e-05
SCRI_RS_127903	3H	13.68	0.985256	0.999965	1.50082e-05
SCRI_RS_155475	3H	13.78	0.821164	0.999965	1.50082e-05
SCRI_RS_130264	3H	14.18	0.158097	0.999965	1.50082e-05
11_20595	3H	15.52	0.131517	0.999965	1.50082e-05
SCRI_RS_97417	3H	18.72	0.028128	0.627485	0.202396
SCRI_RS_97418	3H	18.72	0.825245	0.999965	1.50082e-05
11_20172	3H	20.46	0.631786	0.999965	1.50082e-05
SCRI_RS_209312	3H	23.68	0.552952	0.999965	1.50082e-05
11_20742	3H	24.63	0.801696	0.999965	1.50082e-05
SCRI_RS_214280	3H	24.63	0.90393	0.999965	1.50082e-05
11_10565	3H	25.27	0.537839	0.999965	1.50082e-05
SCRI_RS_153718	3H	26.18	0.339408	0.999965	1.50082e-05
SCRI_RS_221814	3H	26.18	0.86219	0.999965	1.50082e-05
SCRI_RS_151808	3H	26.28	0.65625	0.999965	1.50082e-05
SCRI_RS_161041	3H	26.28	0.621123	0.999965	1.50082e-05
SCRI_RS_192352	3H	26.58	0.835248	0.999965	1.50082e-05
11_20552	3H	28.78	0.600777	0.999965	1.50082e-05
11_10559	3H	28.78	0.680731	0.999965	1.50082e-05
12_30192	3H	28.78	0.886875	0.999965	1.50082e-05
SCRI_RS_159598	3H	31.08	0.0125742	0.403412	0.394251
11_20794	3H	31.88	0.00844281	0.316555	0.499551
SCRI_RS_189757	3H	31.88	0.961892	0.999965	1.50082e-05
SCRI_RS_177084	3H	32.68	0.43833	0.999965	1.50082e-05
SCRI_RS_144410	3H	33.28	0.453968	0.999965	1.50082e-05
SCRI_RS_121895	3H	34.28	0.090914	0.993506	0.00282932
12_11237	3H	34.32	0.855995	0.999965	1.50082e-05
11_20968	3H	35.4	0.70197	0.999965	1.50082e-05
11_20607	3H	38.19	0.670566	0.999965	1.50082e-05
12_30571	3H	38.19	0.420583	0.999965	1.50082e-05
12_11414	3H	38.3	0.00110144	0.0816112	1.08825
11_10026	3H	40.34	0.79182	0.999965	1.50082e-05
12_30431	3H	40.48	0.247346	0.999965	1.50082e-05
SCRI_RS_230486	3H	43.08	0.0373937	0.726104	0.139001
11_10672	3H	43.79	0.284702	0.999965	1.50082e-05
SCRI_RS_115423	3H	43.79	0.591039	0.999965	1.50082e-05
SCRI_RS_4528	3H	43.82	0.821155	0.999965	1.50082e-05
SCRI_RS_119697	3H	44.12	0.677864	0.999965	1.50082e-05
SCRI_RS_194531	3H	44.22	0.581676	0.999965	1.50082e-05
SCRI_RS_136959	3H	44.42	0.866405	0.999965	1.50082e-05
SCRI_RS_6922	3H	44.72	0.471582	0.999965	1.50082e-05
12_10968	3H	44.82	0.281461	0.999965	1.50082e-05
SCRI_RS_1627	3H	44.82	0.857688	0.999965	1.50082e-05
SCRI_RS_173721	3H	44.82	0.555533	0.999965	1.50082e-05
SCRI_RS_151299	3H	44.92	0.963019	0.999965	1.50082e-05
SCRI_RS_181164	3H	44.92	0.7482	0.999965	1.50082e-05
11_10710	3H	45.02	0.960853	0.999965	1.50082e-05
SCRI_RS_115969	3H	45.02	0.964749	0.999965	1.50082e-05
SCRI_RS_175314	3H	45.22	0.388317	0.999965	1.50082e-05
SCRI_RS_9439	3H	45.22	0.411809	0.999965	1.50082e-05
11_20410	3H	45.32	0.403496	0.999965	1.50082e-05
11_10825	3H	45.39	0.518929	0.999965	1.50082e-05
12_30953	3H	45.91	0.417329	0.999965	1.50082e-05
SCRI_RS_102837	3H	45.91	0.989663	0.999965	1.50082e-05
SCRI_RS_133685	3H	45.91	0.885244	0.999965	1.50082e-05
SCRI_RS_135333	3H	45.91	0.342951	0.999965	1.50082e-05
SCRI_RS_152682	3H	45.91	0.540053	0.999965	1.50082e-05
SCRI_RS_170626	3H	45.91	0.854803	0.999965	1.50082e-05
SCRI_RS_174979	3H	45.91	0.981844	0.999965	1.50082e-05
SCRI_RS_174984	3H	45.91	0.319603	0.999965	1.50082e-05
12_31159	3H	46.64	0.769886	0.999965	1.50082e-05
11_20193	3H	48.25	0.780866	0.999965	1.50082e-05
SCRI_RS_237761	3H	48.35	0.719376	0.999965	1.50082e-05
11_10863	3H	48.46	0.544266	0.999965	1.50082e-05
11_21145	3H	48.46	0.0911459	0.993506	0.00282932
SCRI_RS_141171	3H	49.45	0.136679	0.999965	1.50082e-05
SCRI_RS_199987	3H	49.55	0.711554	0.999965	1.50082e-05
11_20647	3H	50.66	0.604148	0.999965	1.50082e-05
11_11002	3H	51.95	0.25842	0.999965	1.50082e-05
SCRI_RS_146425	3H	51.95	0.306071	0.999965	1.50082e-05
SCRI_RS_229693	3H	52.75	0.774232	0.999965	1.50082e-05
12_30785	3H	53.42	0.65767	0.999965	1.50082e-05
SCRI_RS_127994	3H	53.42	0.581374	0.999965	1.50082e-05
12_31475	3H	53.92	0.843643	0.999965	1.50082e-05
SCRI_RS_151254	3H	53.92	0.554465	0.999965	1.50082e-05
12_30064	3H	54.52	0.035996	0.719009	0.143265
11_10601	3H	54.92	0.927977	0.999965	1.50082e-05
12_31009	3H	55.05	0.422195	0.999965	1.50082e-05
11_21093	3H	55.36	0.228061	0.999965	1.50082e-05
11_20356	3H	55.57	0.0396068	0.735859	0.133205
11_20719	3H	55.57	0.0820708	0.956571	0.0192828
11_21189	3H	55.57	0.209114	0.999965	1.50082e-05
12_10532	3H	55.57	0.275311	0.999965	1.50082e-05
12_30474	3H	55.57	0.267487	0.999965	1.50082e-05
12_30609	3H	55.57	0.809004	0.999965	1.50082e-05
12_30737	3H	55.57	0.315575	0.999965	1.50082e-05
SCRI_RS_110693	3H	55.57	0.490258	0.999965	1.50082e-05
SCRI_RS_11338	3H	55.57	0.0253873	0.598915	0.222635
SCRI_RS_13433	3H	55.57	0.837028	0.999965	1.50082e-05
SCRI_RS_141081	3H	55.57	0.242731	0.999965	1.50082e-05
SCRI_RS_149207	3H	55.57	0.224298	0.999965	1.50082e-05
SCRI_RS_166122	3H	55.57	0.231625	0.999965	1.50082e-05
SCRI_RS_178915	3H	55.57	0.670134	0.999965	1.50082e-05
SCRI_RS_182479	3H	55.57	0.847676	0.999965	1.50082e-05
SCRI_RS_185596	3H	55.57	0.185367	0.999965	1.50082e-05
SCRI_RS_230096	3H	55.57	0.296773	0.999965	1.50082e-05
SCRI_RS_886	3H	55.57	0.917818	0.999965	1.50082e-05
12_31122	3H	55.67	0.311372	0.999965	1.50082e-05
11_21101	3H	55.99	0.276463	0.999965	1.50082e-05
SCRI_RS_189045	3H	56.27	0.564622	0.999965	1.50082e-05
SCRI_RS_219247	3H	56.67	0.565409	0.999965	1.50082e-05
12_30467	3H	56.79	0.0301321	0.646697	0.189299
11_10380	3H	57.36	0.750886	0.999965	1.50082e-05
12_30721	3H	58.01	0.0157506	0.464144	0.333347
SCRI_RS_175073	3H	58.01	0.368439	0.999965	1.50082e-05
SCRI_RS_204057	3H	58.01	0.37113	0.999965	1.50082e-05
11_20002	3H	58.31	0.89957	0.999965	1.50082e-05
11_10008	3H	58.31	0.839701	0.999965	1.50082e-05
11_10011	3H	58.31	0.0297916	0.64383	0.191229
11_20102	3H	58.31	0.656804	0.999965	1.50082e-05
11_10137	3H	58.31	0.887673	0.999965	1.50082e-05
11_20288	3H	58.31	0.744125	0.999965	1.50082e-05
11_10224	3H	58.31	0.533948	0.999965	1.50082e-05
11_20333	3H	58.31	0.844581	0.999965	1.50082e-05
11_10328	3H	58.31	0.582696	0.999965	1.50082e-05
11_10349	3H	58.31	0.484695	0.999965	1.50082e-05
11_20428	3H	58.31	0.884957	0.999965	1.50082e-05
11_20439	3H	58.31	0.930458	0.999965	1.50082e-05
11_20486	3H	58.31	0.919099	0.999965	1.50082e-05
11_10437	3H	58.31	0.725848	0.999965	1.50082e-05
11_10456	3H	58.31	0.841109	0.999965	1.50082e-05
11_20583	3H	58.31	0.971299	0.999965	1.50082e-05
11_20639	3H	58.31	0.25075	0.999965	1.50082e-05
11_10620	3H	58.31	0.902636	0.999965	1.50082e-05
11_20796	3H	58.31	0.920461	0.999965	1.50082e-05
11_20801	3H	58.31	0.649929	0.999965	1.50082e-05
11_20856	3H	58.31	0.753899	0.999965	1.50082e-05
11_20890	3H	58.31	0.861403	0.999965	1.50082e-05
11_20970	3H	58.31	0.852904	0.999965	1.50082e-05
11_21062	3H	58.31	0.920461	0.999965	1.50082e-05
11_21109	3H	58.31	0.303464	0.999965	1.50082e-05
11_21129	3H	58.31	0.00366403	0.191323	0.718233
11_21147	3H	58.31	0.984168	0.999965	1.50082e-05
11_21197	3H	58.31	0.327867	0.999965	1.50082e-05
11_10925	3H	58.31	0.944577	0.999965	1.50082e-05
11_10926	3H	58.31	0.53621	0.999965	1.50082e-05
11_10966	3H	58.31	0.924929	0.999965	1.50082e-05
11_21402	3H	58.31	0.998275	0.999965	1.50082e-05
11_21435	3H	58.31	0.736229	0.999965	1.50082e-05
11_11086	3H	58.31	0.473387	0.999965	1.50082e-05
11_21472	3H	58.31	0.995181	0.999965	1.50082e-05
11_11099	3H	58.31	0.975074	0.999965	1.50082e-05
11_11124	3H	58.31	0.84014	0.999965	1.50082e-05
11_11125	3H	58.31	0.722593	0.999965	1.50082e-05
11_11258	3H	58.31	0.530984	0.999965	1.50082e-05
11_11283	3H	58.31	0.672825	0.999965	1.50082e-05
11_11501	3H	58.31	0.852904	0.999965	1.50082e-05
11_11502	3H	58.31	0.0153063	0.462457	0.334928
11_11530	3H	58.31	0.676312	0.999965	1.50082e-05
12_11295	3H	58.31	0.797611	0.999965	1.50082e-05
12_11387	3H	58.31	0.867365	0.999965	1.50082e-05
12_11511	3H	58.31	0.410239	0.999965	1.50082e-05
12_11518	3H	58.31	0.701395	0.999965	1.50082e-05
12_20574	3H	58.31	0.070161	0.894841	0.0482542
12_20591	3H	58.31	0.995688	0.999965	1.50082e-05
12_30039	3H	58.31	0.85653	0.999965	1.50082e-05
12_30126	3H	58.31	0.490809	0.999965	1.50082e-05
12_30130	3H	58.31	0.859016	0.999965	1.50082e-05
12_30318	3H	58.31	0.854042	0.999965	1.50082e-05
12_30583	3H	58.31	0.380366	0.999965	1.50082e-05
12_30618	3H	58.31	0.39003	0.999965	1.50082e-05
12_30680	3H	58.31	0.619716	0.999965	1.50082e-05
12_30799	3H	58.31	0.00346625	0.189245	0.722975
12_30809	3H	58.31	0.0586114	0.836062	0.0777613
12_30922	3H	58.31	0.564151	0.999965	1.50082e-05
12_30923	3H	58.31	0.508866	0.999965	1.50082e-05
12_31008	3H	58.31	0.126314	0.999965	1.50082e-05
12_31010	3H	58.31	0.497311	0.999965	1.50082e-05
12_31012	3H	58.31	0.995772	0.999965	1.50082e-05
12_31014	3H	58.31	0.487328	0.999965	1.50082e-05
12_31015	3H	58.31	0.497207	0.999965	1.50082e-05
12_31017	3H	58.31	0.852173	0.999965	1.50082e-05
12_31214	3H	58.31	0.959675	0.999965	1.50082e-05
12_31368	3H	58.31	0.53627	0.999965	1.50082e-05
12_31372	3H	58.31	0.987076	0.999965	1.50082e-05
12_31502	3H	58.31	0.96651	0.999965	1.50082e-05
SCRI_RS_108473	3H	58.31	0.936964	0.999965	1.50082e-05
SCRI_RS_11126	3H	58.31	0.405499	0.999965	1.50082e-05
SCRI_RS_115769	3H	58.31	0.90351	0.999965	1.50082e-05
SCRI_RS_12851	3H	58.31	0.662349	0.999965	1.50082e-05
SCRI_RS_128706	3H	58.31	0.233108	0.999965	1.50082e-05
SCRI_RS_136921	3H	58.31	0.912638	0.999965	1.50082e-05
SCRI_RS_137552	3H	58.31	0.880533	0.999965	1.50082e-05
SCRI_RS_141166	3H	58.31	0.603935	0.999965	1.50082e-05
SCRI_RS_142442	3H	58.31	0.428331	0.999965	1.50082e-05
SCRI_RS_144038	3H	58.31	0.823075	0.999965	1.50082e-05
SCRI_RS_151799	3H	58.31	0.804926	0.999965	1.50082e-05
SCRI_RS_157545	3H	58.31	0.580284	0.999965	1.50082e-05
SCRI_RS_157988	3H	58.31	0.821911	0.999965	1.50082e-05
SCRI_RS_159312	3H	58.31	0.640729	0.999965	1.50082e-05
SCRI_RS_161083	3H	58.31	0.786197	0.999965	1.50082e-05
SCRI_RS_164254	3H	58.31	0.658465	0.999965	1.50082e-05
SCRI_RS_165264	3H	58.31	0.839035	0.999965	1.50082e-05
SCRI_RS_169606	3H	58.31	0.384079	0.999965	1.50082e-05
SCRI_RS_173348	3H	58.31	0.449599	0.999965	1.50082e-05
SCRI_RS_173916	3H	58.31	0.469639	0.999965	1.50082e-05
SCRI_RS_176023	3H	58.31	0.645369	0.999965	1.50082e-05
SCRI_RS_178900	3H	58.31	0.874111	0.999965	1.50082e-05
SCRI_RS_181847	3H	58.31	0.666656	0.999965	1.50082e-05
SCRI_RS_182282	3H	58.31	0.665023	0.999965	1.50082e-05
SCRI_RS_186341	3H	58.31	0.377739	0.999965	1.50082e-05
SCRI_RS_186504	3H	58.31	0.846032	0.999965	1.50082e-05
SCRI_RS_186923	3H	58.31	0.900407	0.999965	1.50082e-05
SCRI_RS_189167	3H	58.31	0.753938	0.999965	1.50082e-05
SCRI_RS_196189	3H	58.31	0.894442	0.999965	1.50082e-05
SCRI_RS_207066	3H	58.31	0.988402	0.999965	1.50082e-05
SCRI_RS_207180	3H	58.31	0.806741	0.999965	1.50082e-05
SCRI_RS_212974	3H	58.31	0.0889101	0.983824	0.00708256
SCRI_RS_213411	3H	58.31	0.980738	0.999965	1.50082e-05
SCRI_RS_213902	3H	58.31	0.903488	0.999965	1.50082e-05
SCRI_RS_215085	3H	58.31	0.904406	0.999965	1.50082e-05
SCRI_RS_219354	3H	58.31	0.916842	0.999965	1.50082e-05
SCRI_RS_221896	3H	58.31	0.813722	0.999965	1.50082e-05
SCRI_RS_222735	3H	58.31	0.608684	0.999965	1.50082e-05
SCRI_RS_223894	3H	58.31	0.639184	0.999965	1.50082e-05
SCRI_RS_225537	3H	58.31	0.94459	0.999965	1.50082e-05
SCRI_RS_237716	3H	58.31	0.765114	0.999965	1.50082e-05
SCRI_RS_238625	3H	58.31	0.707168	0.999965	1.50082e-05
SCRI_RS_239964	3H	58.31	0.930424	0.999965	1.50082e-05
SCRI_RS_2523	3H	58.31	0.709553	0.999965	1.50082e-05
SCRI_RS_65878	3H	58.31	0.894123	0.999965	1.50082e-05
SCRI_RS_906	3H	58.31	0.559346	0.999965	1.50082e-05
SCRI_RS_90637	3H	58.31	0.785904	0.999965	1.50082e-05
11_20444	3H	58.32	0.00946182	0.327437	0.484873
SCRI_RS_144369	3H	58.51	0.196039	0.999965	1.50082e-05
SCRI_RS_238114	3H	58.51	0.175269	0.999965	1.50082e-05
SCRI_RS_8664	3H	58.51	0.852347	0.999965	1.50082e-05
11_10225	3H	59.01	0.359762	0.999965	1.50082e-05
12_20108	3H	59.01	0.252014	0.999965	1.50082e-05
11_20325	3H	59.38	0.387405	0.999965	1.50082e-05
11_10653	3H	59.38	0.57842	0.999965	1.50082e-05
11_21511	3H	59.38	0.889912	0.999965	1.50082e-05
12_10678	3H	59.38	0.815906	0.999965	1.50082e-05
12_11429	3H	59.38	0.715514	0.999965	1.50082e-05
12_21064	3H	59.38	0.716384	0.999965	1.50082e-05
12_30009	3H	59.39	0.535075	0.999965	1.50082e-05
11_20276	3H	59.56	0.508698	0.999965	1.50082e-05
11_20995	3H	59.56	0.563762	0.999965	1.50082e-05
11_11016	3H	59.56	0.368603	0.999965	1.50082e-05
12_31016	3H	59.56	0.307616	0.999965	1.50082e-05
12_31393	3H	59.56	0.509463	0.999965	1.50082e-05
11_10005	3H	59.86	0.040222	0.740656	0.130384
11_10728	3H	60.84	0.419561	0.999965	1.50082e-05
SCRI_RS_152172	3H	61.29	0.548145	0.999965	1.50082e-05
SCRI_RS_186102	3H	61.29	0.923838	0.999965	1.50082e-05
SCRI_RS_222102	3H	61.59	0.899989	0.999965	1.50082e-05
11_10158	3H	61.82	0.535059	0.999965	1.50082e-05
12_30829	3H	61.82	0.483377	0.999965	1.50082e-05
SCRI_RS_155168	3H	61.89	0.804295	0.999965	1.50082e-05
SCRI_RS_173186	3H	61.89	0.618492	0.999965	1.50082e-05
11_10373	3H	61.94	0.573671	0.999965	1.50082e-05
SCRI_RS_12836	3H	61.99	0.139066	0.999965	1.50082e-05
SCRI_RS_168665	3H	61.99	0.0933855	0.996094	0.00169985
12_11084	3H	62.91	0.434028	0.999965	1.50082e-05
12_11150	3H	62.91	0.947984	0.999965	1.50082e-05
11_10281	3H	62.97	0.85223	0.999965	1.50082e-05
11_21120	3H	62.97	0.627861	0.999965	1.50082e-05
11_11191	3H	62.97	0.838092	0.999965	1.50082e-05
12_20863	3H	62.97	0.252223	0.999965	1.50082e-05
SCRI_RS_10387	3H	62.97	0.97086	0.999965	1.50082e-05
SCRI_RS_124201	3H	62.97	0.88488	0.999965	1.50082e-05
SCRI_RS_124607	3H	62.97	0.628292	0.999965	1.50082e-05
SCRI_RS_141109	3H	62.97	0.941312	0.999965	1.50082e-05
SCRI_RS_151680	3H	62.97	0.921511	0.999965	1.50082e-05
SCRI_RS_159661	3H	62.97	0.556565	0.999965	1.50082e-05
SCRI_RS_162862	3H	62.97	0.909494	0.999965	1.50082e-05
SCRI_RS_16934	3H	62.97	0.965784	0.999965	1.50082e-05
SCRI_RS_175771	3H	62.97	0.930149	0.999965	1.50082e-05
SCRI_RS_214807	3H	62.97	0.887006	0.999965	1.50082e-05
SCRI_RS_7385	3H	62.97	0.894961	0.999965	1.50082e-05
12_30005	3H	63.27	0.291619	0.999965	1.50082e-05
SCRI_RS_162838	3H	63.37	0.899277	0.999965	1.50082e-05
SCRI_RS_182328	3H	63.37	0.658976	0.999965	1.50082e-05
SCRI_RS_197825	3H	63.67	0.918111	0.999965	1.50082e-05
SCRI_RS_236448	3H	63.67	0.956849	0.999965	1.50082e-05
11_20704	3H	64.07	0.416238	0.999965	1.50082e-05
11_10839	3H	64.07	0.403111	0.999965	1.50082e-05
11_21502	3H	64.07	0.287913	0.999965	1.50082e-05
SCRI_RS_152371	3H	64.17	0.702835	0.999965	1.50082e-05
SCRI_RS_142939	3H	64.37	0.735824	0.999965	1.50082e-05
SCRI_RS_143331	3H	64.37	0.67028	0.999965	1.50082e-05
SCRI_RS_1799	3H	64.37	0.597067	0.999965	1.50082e-05
SCRI_RS_200042	3H	64.37	0.854928	0.999965	1.50082e-05
SCRI_RS_135581	3H	64.57	0.337779	0.999965	1.50082e-05
SCRI_RS_157479	3H	64.87	0.589573	0.999965	1.50082e-05
SCRI_RS_231801	3H	64.97	0.251302	0.999965	1.50082e-05
11_21305	3H	65.16	0.201382	0.999965	1.50082e-05
SCRI_RS_107261	3H	65.16	0.650316	0.999965	1.50082e-05
SCRI_RS_127140	3H	65.16	0.961906	0.999965	1.50082e-05
SCRI_RS_130616	3H	65.16	0.647453	0.999965	1.50082e-05
SCRI_RS_137934	3H	65.16	0.38292	0.999965	1.50082e-05
SCRI_RS_230975	3H	65.16	0.501055	0.999965	1.50082e-05
SCRI_RS_182209	3H	65.36	0.342985	0.999965	1.50082e-05
SCRI_RS_211224	3H	65.36	0.680467	0.999965	1.50082e-05
SCRI_RS_238981	3H	65.36	0.363285	0.999965	1.50082e-05
11_20931	3H	65.44	0.527626	0.999965	1.50082e-05
11_11394	3H	65.44	0.345633	0.999965	1.50082e-05
12_30616	3H	65.44	0.602716	0.999965	1.50082e-05
12_30788	3H	65.44	0.950998	0.999965	1.50082e-05
SCRI_RS_13376	3H	65.44	0.6044	0.999965	1.50082e-05
SCRI_RS_154396	3H	65.44	0.905136	0.999965	1.50082e-05
SCRI_RS_157150	3H	65.44	0.604263	0.999965	1.50082e-05
SCRI_RS_164731	3H	65.44	0.968456	0.999965	1.50082e-05
SCRI_RS_171837	3H	65.44	0.862421	0.999965	1.50082e-05
SCRI_RS_178907	3H	65.44	0.910885	0.999965	1.50082e-05
SCRI_RS_231031	3H	65.44	0.876439	0.999965	1.50082e-05
SCRI_RS_232895	3H	65.44	0.949953	0.999965	1.50082e-05
12_31242	3H	65.74	0.976567	0.999965	1.50082e-05
SCRI_RS_161744	3H	65.74	0.323272	0.999965	1.50082e-05
SCRI_RS_167463	3H	65.74	0.989486	0.999965	1.50082e-05
SCRI_RS_187102	3H	65.74	0.99618	0.999965	1.50082e-05
SCRI_RS_200508	3H	65.74	0.956441	0.999965	1.50082e-05
SCRI_RS_204491	3H	65.74	0.989436	0.999965	1.50082e-05
11_20017	3H	66.15	0.865429	0.999965	1.50082e-05
11_10813	3H	66.15	0.25975	0.999965	1.50082e-05
11_11314	3H	66.15	0.69088	0.999965	1.50082e-05
SCRI_RS_10288	3H	66.74	0.79697	0.999965	1.50082e-05
SCRI_RS_1398	3H	66.74	0.698994	0.999965	1.50082e-05
SCRI_RS_182061	3H	66.74	0.935362	0.999965	1.50082e-05
SCRI_RS_220192	3H	66.74	0.391903	0.999965	1.50082e-05
SCRI_RS_225540	3H	66.74	0.690209	0.999965	1.50082e-05
SCRI_RS_4575	3H	66.74	0.609938	0.999965	1.50082e-05
11_20694	3H	66.84	0.548988	0.999965	1.50082e-05
11_20877	3H	66.84	0.957319	0.999965	1.50082e-05
11_11241	3H	66.84	0.867826	0.999965	1.50082e-05
12_30754	3H	66.84	0.678395	0.999965	1.50082e-05
SCRI_RS_139449	3H	66.84	0.54331	0.999965	1.50082e-05
SCRI_RS_157904	3H	66.84	0.8306	0.999965	1.50082e-05
SCRI_RS_224360	3H	66.84	0.780355	0.999965	1.50082e-05
SCRI_RS_138291	3H	66.89	0.610466	0.999965	1.50082e-05
SCRI_RS_161066	3H	66.89	0.785608	0.999965	1.50082e-05
12_31356	3H	67.09	0.962894	0.999965	1.50082e-05
SCRI_RS_139294	3H	67.09	0.937507	0.999965	1.50082e-05
SCRI_RS_144534	3H	67.09	0.771574	0.999965	1.50082e-05
SCRI_RS_159431	3H	67.09	0.854088	0.999965	1.50082e-05
SCRI_RS_183659	3H	67.09	0.508768	0.999965	1.50082e-05
SCRI_RS_225522	3H	67.19	0.502099	0.999965	1.50082e-05
11_10276	3H	67.31	0.315271	0.999965	1.50082e-05
11_20521	3H	67.31	0.786177	0.999965	1.50082e-05
12_10452	3H	67.31	0.265119	0.999965	1.50082e-05
12_31529	3H	67.31	0.455329	0.999965	1.50082e-05
SCRI_RS_162931	3H	67.39	0.762476	0.999965	1.50082e-05
SCRI_RS_237939	3H	67.39	0.729923	0.999965	1.50082e-05
12_30399	3H	67.53	0.702693	0.999965	1.50082e-05
SCRI_RS_13778	3H	68.09	0.502437	0.999965	1.50082e-05
SCRI_RS_194602	3H	68.09	0.790647	0.999965	1.50082e-05
11_20695	3H	68.29	0.98044	0.999965	1.50082e-05
11_20778	3H	68.29	0.719074	0.999965	1.50082e-05
12_10609	3H	68.29	0.856356	0.999965	1.50082e-05
12_30743	3H	68.29	0.729896	0.999965	1.50082e-05
SCRI_RS_104564	3H	68.39	0.270549	0.999965	1.50082e-05
SCRI_RS_155609	3H	68.39	0.689424	0.999965	1.50082e-05
SCRI_RS_221981	3H	68.39	0.931834	0.999965	1.50082e-05
12_31346	3H	68.6	0.624117	0.999965	1.50082e-05
SCRI_RS_164675	3H	68.64	0.601435	0.999965	1.50082e-05
SCRI_RS_156056	3H	68.84	0.776793	0.999965	1.50082e-05
SCRI_RS_160216	3H	68.84	0.998958	0.999965	1.50082e-05
11_10047	3H	69.28	0.662488	0.999965	1.50082e-05
11_20362	3H	69.28	0.406069	0.999965	1.50082e-05
12_11454	3H	69.28	0.47909	0.999965	1.50082e-05
12_11524	3H	70.5	0.867611	0.999965	1.50082e-05
11_20222	3H	70.87	0.906905	0.999965	1.50082e-05
SCRI_RS_189039	3H	71.44	0.775359	0.999965	1.50082e-05
SCRI_RS_207408	3H	71.54	0.777032	0.999965	1.50082e-05
12_20849	3H	71.74	0.800206	0.999965	1.50082e-05
SCRI_RS_175886	3H	71.74	0.990108	0.999965	1.50082e-05
11_21163	3H	71.84	0.819499	0.999965	1.50082e-05
12_30170	3H	71.84	0.651644	0.999965	1.50082e-05
SCRI_RS_171415	3H	71.84	0.127608	0.999965	1.50082e-05
SCRI_RS_208373	3H	71.84	0.211761	0.999965	1.50082e-05
SCRI_RS_27417	3H	72.71	0.841072	0.999965	1.50082e-05
SCRI_RS_27538	3H	72.71	0.850301	0.999965	1.50082e-05
SCRI_RS_136721	3H	72.81	0.739373	0.999965	1.50082e-05
SCRI_RS_137852	3H	72.81	0.724644	0.999965	1.50082e-05
SCRI_RS_140190	3H	72.81	0.571627	0.999965	1.50082e-05
SCRI_RS_141432	3H	72.81	0.675567	0.999965	1.50082e-05
SCRI_RS_171062	3H	72.81	0.848389	0.999965	1.50082e-05
SCRI_RS_227898	3H	72.81	0.714226	0.999965	1.50082e-05
12_30677	3H	72.91	0.575772	0.999965	1.50082e-05
SCRI_RS_148020	3H	72.91	0.398072	0.999965	1.50082e-05
SCRI_RS_223611	3H	72.91	0.581567	0.999965	1.50082e-05
12_11517	3H	72.94	0.717598	0.999965	1.50082e-05
11_20093	3H	73.21	0.790168	0.999965	1.50082e-05
11_21358	3H	73.21	0.684354	0.999965	1.50082e-05
12_31262	3H	73.21	0.868832	0.999965	1.50082e-05
SCRI_RS_159249	3H	73.21	0.775842	0.999965	1.50082e-05
SCRI_RS_190676	3H	73.21	0.583967	0.999965	1.50082e-05
12_30278	3H	73.91	0.474335	0.999965	1.50082e-05
SCRI_RS_223097	3H	74.11	0.729011	0.999965	1.50082e-05
SCRI_RS_202772	3H	74.41	0.990092	0.999965	1.50082e-05
SCRI_RS_153148	3H	75.71	0.402779	0.999965	1.50082e-05
11_20063	3H	76.17	0.00876889	0.320993	0.493504
12_11138	3H	76.17	0.977159	0.999965	1.50082e-05
11_10628	3H	76.76	0.848156	0.999965	1.50082e-05
SCRI_RS_208662	3H	77.21	0.536213	0.999965	1.50082e-05
SCRI_RS_167410	3H	77.41	0.0377637	0.726104	0.139001
SCRI_RS_178618	3H	77.41	0.547256	0.999965	1.50082e-05
11_10444	3H	78.93	0.383355	0.999965	1.50082e-05
12_31299	3H	78.93	0.989271	0.999965	1.50082e-05
SCRI_RS_155763	3H	79.01	0.318017	0.999965	1.50082e-05
11_21505	3H	79.13	0.241855	0.999965	1.50082e-05
SCRI_RS_146347	3H	79.41	0.888832	0.999965	1.50082e-05
SCRI_RS_206471	3H	79.41	0.973713	0.999965	1.50082e-05
SCRI_RS_95272	3H	80.71	0.976143	0.999965	1.50082e-05
11_20136	3H	81.11	0.731464	0.999965	1.50082e-05
11_21294	3H	81.11	0.663254	0.999965	1.50082e-05
12_30663	3H	81.11	0.223821	0.999965	1.50082e-05
12_31018	3H	81.11	0.935677	0.999965	1.50082e-05
SCRI_RS_159006	3H	81.11	0.991055	0.999965	1.50082e-05
SCRI_RS_116760	3H	81.21	0.915223	0.999965	1.50082e-05
SCRI_RS_182014	3H	81.21	0.576666	0.999965	1.50082e-05
SCRI_RS_231362	3H	81.21	0.521333	0.999965	1.50082e-05
12_10134	3H	81.31	0.888638	0.999965	1.50082e-05
SCRI_RS_156111	3H	81.71	0.763307	0.999965	1.50082e-05
12_10583	3H	82.11	0.74578	0.999965	1.50082e-05
12_30325	3H	82.11	0.463899	0.999965	1.50082e-05
11_10253	3H	82.19	0.101861	0.999965	1.50082e-05
11_20659	3H	82.19	0.500748	0.999965	1.50082e-05
11_10747	3H	82.19	0.78732	0.999965	1.50082e-05
11_11021	3H	82.19	0.74899	0.999965	1.50082e-05
SCRI_RS_136937	3H	82.19	0.204464	0.999965	1.50082e-05
SCRI_RS_143933	3H	82.19	0.470702	0.999965	1.50082e-05
SCRI_RS_198609	3H	84.77	0.661711	0.999965	1.50082e-05
12_31367	3H	85.85	0.862805	0.999965	1.50082e-05
SCRI_RS_146429	3H	86.87	0.890029	0.999965	1.50082e-05
SCRI_RS_1509	3H	86.87	0.809071	0.999965	1.50082e-05
SCRI_RS_172730	3H	86.87	0.690054	0.999965	1.50082e-05
SCRI_RS_206202	3H	86.87	0.59724	0.999965	1.50082e-05
SCRI_RS_192761	3H	87.57	0.691499	0.999965	1.50082e-05
SCRI_RS_227472	3H	87.77	0.954356	0.999965	1.50082e-05
12_30250	3H	88.17	0.982613	0.999965	1.50082e-05
SCRI_RS_159340	3H	88.17	0.976997	0.999965	1.50082e-05
11_20130	3H	89.77	0.804089	0.999965	1.50082e-05
11_20628	3H	89.77	0.777824	0.999965	1.50082e-05
11_20999	3H	89.77	0.105764	0.999965	1.50082e-05
11_21438	3H	89.77	0.0967283	0.999965	1.50082e-05
12_10074	3H	89.77	0.719945	0.999965	1.50082e-05
12_30090	3H	89.77	0.720377	0.999965	1.50082e-05
12_30909	3H	89.77	0.792889	0.999965	1.50082e-05
SCRI_RS_166119	3H	89.77	0.123815	0.999965	1.50082e-05
12_30640	3H	90.74	0.0952173	0.999965	1.50082e-05
SCRI_RS_138193	3H	90.78	0.801871	0.999965	1.50082e-05
SCRI_RS_174067	3H	90.78	0.963554	0.999965	1.50082e-05
SCRI_RS_231007	3H	90.78	0.681782	0.999965	1.50082e-05
11_20626	3H	91.33	0.472136	0.999965	1.50082e-05
11_10515	3H	91.35	0.765015	0.999965	1.50082e-05
11_21083	3H	92.18	0.500652	0.999965	1.50082e-05
11_21381	3H	92.18	0.981546	0.999965	1.50082e-05
SCRI_RS_162929	3H	92.18	0.9589	0.999965	1.50082e-05
SCRI_RS_229593	3H	92.18	0.682613	0.999965	1.50082e-05
SCRI_RS_3125	3H	92.18	0.773632	0.999965	1.50082e-05
SCRI_RS_120503	3H	92.98	0.8317	0.999965	1.50082e-05
SCRI_RS_228486	3H	93.23	0.92801	0.999965	1.50082e-05
SCRI_RS_115925	3H	93.43	0.880753	0.999965	1.50082e-05
SCRI_RS_170206	3H	93.43	0.856314	0.999965	1.50082e-05
SCRI_RS_161385	3H	93.86	0.586994	0.999965	1.50082e-05
SCRI_RS_238430	3H	93.86	0.881666	0.999965	1.50082e-05
SCRI_RS_3352	3H	93.86	0.90211	0.999965	1.50082e-05
11_21495	3H	94.03	0.233279	0.999965	1.50082e-05
12_10344	3H	94.03	0.134019	0.999965	1.50082e-05
12_10662	3H	94.03	0.999745	0.999965	1.50082e-05
12_30342	3H	94.03	0.141326	0.999965	1.50082e-05
11_21493	3H	95.25	0.29953	0.999965	1.50082e-05
11_21513	3H	97.95	0.569617	0.999965	1.50082e-05
SCRI_RS_164704	3H	99.26	0.37245	0.999965	1.50082e-05
SCRI_RS_187928	3H	99.26	0.536793	0.999965	1.50082e-05
SCRI_RS_221787	3H	99.26	0.456145	0.999965	1.50082e-05
11_20023	3H	99.46	0.324125	0.999965	1.50082e-05
11_21161	3H	99.46	0.435982	0.999965	1.50082e-05
11_21212	3H	99.46	0.510147	0.999965	1.50082e-05
SCRI_RS_225641	3H	99.46	0.276922	0.999965	1.50082e-05
SCRI_RS_133339	3H	99.56	0.421932	0.999965	1.50082e-05
SCRI_RS_7396	3H	99.56	0.797927	0.999965	1.50082e-05
12_30423	3H	99.66	0.18788	0.999965	1.50082e-05
SCRI_RS_211929	3H	99.66	0.688129	0.999965	1.50082e-05
SCRI_RS_235791	3H	99.66	0.723215	0.999965	1.50082e-05
11_10753	3H	100.56	0.81002	0.999965	1.50082e-05
SCRI_RS_149566	3H	100.76	0.677773	0.999965	1.50082e-05
SCRI_RS_114333	3H	101.16	0.55432	0.999965	1.50082e-05
SCRI_RS_116542	3H	101.46	0.610884	0.999965	1.50082e-05
SCRI_RS_168981	3H	101.46	0.235473	0.999965	1.50082e-05
11_20168	3H	101.66	0.575651	0.999965	1.50082e-05
12_10100	3H	101.86	0.540374	0.999965	1.50082e-05
SCRI_RS_138983	3H	101.86	0.452651	0.999965	1.50082e-05
SCRI_RS_147984	3H	101.86	0.228619	0.999965	1.50082e-05
SCRI_RS_230069	3H	101.86	0.836495	0.999965	1.50082e-05
SCRI_RS_153519	3H	102.06	0.417057	0.999965	1.50082e-05
SCRI_RS_167825	3H	103.46	0.441593	0.999965	1.50082e-05
12_30375	3H	103.83	0.598843	0.999965	1.50082e-05
12_31329	3H	103.83	0.996974	0.999965	1.50082e-05
11_10312	3H	103.86	0.738781	0.999965	1.50082e-05
11_20523	3H	103.86	0.535806	0.999965	1.50082e-05
11_11503	3H	103.86	0.441899	0.999965	1.50082e-05
12_30276	3H	103.86	0.701886	0.999965	1.50082e-05
SCRI_RS_163092	3H	103.86	0.682827	0.999965	1.50082e-05
12_10680	3H	105.98	0.00556287	0.237243	0.624806
SCRI_RS_206510	3H	106.96	0.67317	0.999965	1.50082e-05
SCRI_RS_5194	3H	106.96	0.873404	0.999965	1.50082e-05
SCRI_RS_151711	3H	107.46	0.064062	0.848903	0.0711418
SCRI_RS_164290	3H	107.46	0.193375	0.999965	1.50082e-05
SCRI_RS_193132	3H	107.46	0.827362	0.999965	1.50082e-05
SCRI_RS_153915	3H	107.66	0.21852	0.999965	1.50082e-05
SCRI_RS_192360	3H	107.66	0.229775	0.999965	1.50082e-05
11_11330	3H	108.04	0.418147	0.999965	1.50082e-05
12_30223	3H	108.04	0.00664275	0.261674	0.58224
12_31220	3H	108.04	0.570321	0.999965	1.50082e-05
SCRI_RS_14857	3H	108.04	0.708825	0.999965	1.50082e-05
11_20944	3H	109.12	0.03861	0.728207	0.137745
12_30732	3H	109.12	0.272871	0.999965	1.50082e-05
12_31499	3H	109.12	0.159537	0.999965	1.50082e-05
11_10918	3H	111.7	0.866203	0.999965	1.50082e-05
12_30274	3H	111.7	0.284057	0.999965	1.50082e-05
SCRI_RS_150063	3H	111.7	0.0634938	0.848903	0.0711418
SCRI_RS_153414	3H	111.7	0.471168	0.999965	1.50082e-05
SCRI_RS_183638	3H	111.7	0.987395	0.999965	1.50082e-05
SCRI_RS_203905	3H	111.7	0.0377985	0.726104	0.139001
11_10754	3H	112.34	0.0260344	0.603827	0.219087
11_11172	3H	112.34	0.614477	0.999965	1.50082e-05
12_30096	3H	112.34	0.719896	0.999965	1.50082e-05
12_31525	3H	112.34	0.578693	0.999965	1.50082e-05
SCRI_RS_138723	3H	112.34	0.937466	0.999965	1.50082e-05
SCRI_RS_120973	3H	112.54	0.0278175	0.622793	0.205656
SCRI_RS_181071	3H	112.54	0.711103	0.999965	1.50082e-05
SCRI_RS_121052	3H	112.84	0.941658	0.999965	1.50082e-05
SCRI_RS_103215	3H	113.07	0.993329	0.999965	1.50082e-05
SCRI_RS_138317	3H	113.07	0.167768	0.999965	1.50082e-05
SCRI_RS_165334	3H	113.07	0.973885	0.999965	1.50082e-05
11_10044	3H	113.39	0.205862	0.999965	1.50082e-05
11_10821	3H	113.39	0.969944	0.999965	1.50082e-05
12_30924	3H	113.39	0.18671	0.999965	1.50082e-05
11_20650	3H	113.42	0.00375023	0.191323	0.718233
11_10867	3H	113.42	0.716747	0.999965	1.50082e-05
12_31238	3H	113.42	0.5995	0.999965	1.50082e-05
12_30081	3H	115.86	0.600639	0.999965	1.50082e-05
11_20343	3H	117.58	0.48703	0.999965	1.50082e-05
11_10280	3H	117.58	0.985966	0.999965	1.50082e-05
11_20662	3H	117.58	0.806871	0.999965	1.50082e-05
11_11141	3H	117.58	0.179564	0.999965	1.50082e-05
12_10505	3H	117.58	0.192419	0.999965	1.50082e-05
12_30963	3H	117.58	0.201197	0.999965	1.50082e-05
11_11196	3H	117.62	0.854791	0.999965	1.50082e-05
12_10188	3H	118.27	0.641694	0.999965	1.50082e-05
12_20369	3H	118.3	0.874238	0.999965	1.50082e-05
11_10842	3H	118.71	0.84294	0.999965	1.50082e-05
11_20612	3H	119.77	0.953661	0.999965	1.50082e-05
SCRI_RS_146012	3H	119.77	0.38751	0.999965	1.50082e-05
SCRI_RS_146197	3H	120.87	0.874356	0.999965	1.50082e-05
SCRI_RS_237846	3H	120.87	0.827598	0.999965	1.50082e-05
12_30973	3H	121.02	0.419825	0.999965	1.50082e-05
SCRI_RS_180027	3H	121.47	0.216095	0.999965	1.50082e-05
12_30092	3H	122.1	0.375022	0.999965	1.50082e-05
12_10205	3H	122.12	0.579135	0.999965	1.50082e-05
11_20527	3H	123.16	0.773865	0.999965	1.50082e-05
SCRI_RS_13871	3H	124.57	0.179154	0.999965	1.50082e-05
SCRI_RS_189161	3H	124.57	0.128965	0.999965	1.50082e-05
11_10381	3H	125.23	0.694409	0.999965	1.50082e-05
12_10122	3H	125.23	0.171901	0.999965	1.50082e-05
11_21428	3H	126.26	0.463442	0.999965	1.50082e-05
11_20085	3H	126.41	0.993103	0.999965	1.50082e-05
11_11328	3H	126.41	0.298499	0.999965	1.50082e-05
12_11154	3H	126.41	0.529057	0.999965	1.50082e-05
SCRI_RS_151733	3H	126.41	0.788241	0.999965	1.50082e-05
SCRI_RS_202428	3H	126.41	0.155515	0.999965	1.50082e-05
SCRI_RS_208297	3H	126.41	0.708329	0.999965	1.50082e-05
12_31251	3H	127.38	0.73577	0.999965	1.50082e-05
11_20851	3H	128.53	0.813031	0.999965	1.50082e-05
11_20920	3H	128.53	0.697885	0.999965	1.50082e-05
12_30367	3H	128.53	0.664634	0.999965	1.50082e-05
SCRI_RS_10016	3H	128.53	0.768824	0.999965	1.50082e-05
SCRI_RS_213950	3H	128.53	0.568935	0.999965	1.50082e-05
SCRI_RS_175038	3H	129.13	0.871839	0.999965	1.50082e-05
SCRI_RS_177313	3H	129.13	0.741064	0.999965	1.50082e-05
SCRI_RS_24545	3H	129.13	0.908743	0.999965	1.50082e-05
12_11047	3H	129.22	0.671833	0.999965	1.50082e-05
11_10570	3H	129.59	0.544596	0.999965	1.50082e-05
12_30137	3H	129.59	0.963918	0.999965	1.50082e-05
SCRI_RS_194148	3H	129.59	0.54568	0.999965	1.50082e-05
SCRI_RS_113112	3H	130.43	0.290798	0.999965	1.50082e-05
SCRI_RS_221869	3H	130.43	0.823366	0.999965	1.50082e-05
SCRI_RS_231382	3H	130.63	0.418897	0.999965	1.50082e-05
12_21386	3H	133.66	0.0860416	0.968814	0.0137596
SCRI_RS_183550	3H	133.78	0.792984	0.999965	1.50082e-05
SCRI_RS_169325	3H	133.88	0.699487	0.999965	1.50082e-05
SCRI_RS_175220	3H	133.88	0.445205	0.999965	1.50082e-05
SCRI_RS_168360	3H	133.98	0.476336	0.999965	1.50082e-05
SCRI_RS_167698	3H	134.18	0.724747	0.999965	1.50082e-05
SCRI_RS_205592	3H	134.58	0.184798	0.999965	1.50082e-05
SCRI_RS_144559	3H	135.08	0.802351	0.999965	1.50082e-05
SCRI_RS_115755	3H	135.18	0.490304	0.999965	1.50082e-05
SCRI_RS_14107	3H	135.48	0.532854	0.999965	1.50082e-05
SCRI_RS_168977	3H	135.48	0.526799	0.999965	1.50082e-05
SCRI_RS_1793	3H	135.48	0.657549	0.999965	1.50082e-05
SCRI_RS_208633	3H	135.58	0.389525	0.999965	1.50082e-05
11_20952	3H	137.14	0.637814	0.999965	1.50082e-05
11_21272	3H	137.48	0.651235	0.999965	1.50082e-05
SCRI_RS_184593	3H	138.12	0.801975	0.999965	1.50082e-05
SCRI_RS_135155	3H	138.32	0.513338	0.999965	1.50082e-05
SCRI_RS_135156	3H	138.32	0.932455	0.999965	1.50082e-05
SCRI_RS_144313	3H	138.32	0.489502	0.999965	1.50082e-05
SCRI_RS_187742	3H	138.32	0.392126	0.999965	1.50082e-05
12_21376	3H	140.12	0.50613	0.999965	1.50082e-05
SCRI_RS_205957	3H	140.32	0.863355	0.999965	1.50082e-05
SCRI_RS_172357	3H	140.42	0.442564	0.999965	1.50082e-05
SCRI_RS_179447	3H	140.42	0.442605	0.999965	1.50082e-05
SCRI_RS_208722	3H	140.42	0.972615	0.999965	1.50082e-05
SCRI_RS_238255	3H	140.42	0.464269	0.999965	1.50082e-05
12_31500	3H	141.2	0.969014	0.999965	1.50082e-05
SCRI_RS_205663	3H	141.5	0.434812	0.999965	1.50082e-05
12_20421	3H	144.43	0.0515638	0.802333	0.0956456
11_20155	3H	144.57	0.353934	0.999965	1.50082e-05
12_20505	3H	145.29	0.00887063	0.320993	0.493504
SCRI_RS_157113	3H	145.29	0.0231627	0.567903	0.245726
SCRI_RS_151868	3H	145.39	0.0232984	0.567903	0.245726
11_11436	3H	145.65	0.429724	0.999965	1.50082e-05
12_30370	3H	145.65	0.558813	0.999965	1.50082e-05
12_30921	3H	145.65	0.0357293	0.719009	0.143265
SCRI_RS_201075	3H	145.69	0.403357	0.999965	1.50082e-05
12_20198	3H	147.8	0.74655	0.999965	1.50082e-05
SCRI_RS_224468	3H	148.19	0.690787	0.999965	1.50082e-05
11_10646	3H	148.99	0.135331	0.999965	1.50082e-05
SCRI_RS_173623	3H	148.99	0.0412624	0.750928	0.124402
SCRI_RS_206483	3H	148.99	0.0534823	0.807412	0.0929049
SCRI_RS_230023	3H	148.99	0.989158	0.999965	1.50082e-05
11_21523	3H	149.06	0.179078	0.999965	1.50082e-05
12_30960	3H	149.06	0.947683	0.999965	1.50082e-05
SCRI_RS_126351	3H	149.06	0.628321	0.999965	1.50082e-05
SCRI_RS_130177	3H	149.06	0.947683	0.999965	1.50082e-05
SCRI_RS_176108	3H	149.59	0.0263038	0.605156	0.218132
SCRI_RS_126369	3H	150.09	0.0172894	0.476147	0.322259
SCRI_RS_229623	3H	150.19	0.396189	0.999965	1.50082e-05
12_30767	3H	150.89	0.0207471	0.541673	0.266263
11_21008	3H	151.17	0.0934638	0.996094	0.00169985
11_10702	3H	151.23	0.00911825	0.326059	0.486704
11_11411	3H	151.23	0.0359891	0.719009	0.143265
12_30271	3H	151.78	0.96024	0.999965	1.50082e-05
11_20605	3H	152.29	0.0294797	0.643796	0.191252
SCRI_RS_180847	3H	152.69	0.0815505	0.954954	0.0200175
11_10681	3H	153.39	0.00946957	0.327437	0.484873
11_10694	3H	153.39	0.113115	0.999965	1.50082e-05
11_10893	3H	153.39	0.16592	0.999965	1.50082e-05
11_21267	3H	153.39	0.79442	0.999965	1.50082e-05
11_11410	3H	153.39	0.205662	0.999965	1.50082e-05
12_10629	3H	153.39	0.447509	0.999965	1.50082e-05
SCRI_RS_127719	3H	153.39	0.207966	0.999965	1.50082e-05
SCRI_RS_128254	3H	153.39	0.501345	0.999965	1.50082e-05
SCRI_RS_142818	3H	153.39	0.117257	0.999965	1.50082e-05
SCRI_RS_1435	3H	153.39	0.00198855	0.123768	0.907393
SCRI_RS_143594	3H	153.39	0.0978372	0.999965	1.50082e-05
SCRI_RS_156315	3H	153.39	0.990209	0.999965	1.50082e-05
SCRI_RS_49693	3H	153.39	0.0108892	0.362429	0.440777
SCRI_RS_128336	3H	153.59	0.793631	0.999965	1.50082e-05
SCRI_RS_154549	3H	153.59	0.0594548	0.836746	0.0774066
SCRI_RS_194527	3H	153.59	0.154057	0.999965	1.50082e-05
SCRI_RS_216865	3H	153.79	0.780156	0.999965	1.50082e-05
SCRI_RS_230717	3H	153.89	0.384648	0.999965	1.50082e-05
12_10014	3H	154.47	0.912754	0.999965	1.50082e-05
11_11516	3H	159.55	0.113934	0.999965	1.50082e-05
SCRI_RS_236603	3H	159.99	0.046251	0.769667	0.113697
11_10767	3H	160.08	0.62562	0.999965	1.50082e-05
SCRI_RS_143505	3H	160.09	0.0473748	0.775949	0.110167
SCRI_RS_160338	3H	160.09	0.0561815	0.818908	0.0867646
SCRI_RS_178836	3H	160.09	0.0244917	0.58809	0.230556
SCRI_RS_184261	3H	160.09	0.0518341	0.804527	0.0944593
SCRI_RS_237738	3H	160.09	0.0582502	0.836062	0.0777613
11_21362	3H	160.76	0.449904	0.999965	1.50082e-05
12_30229	3H	160.76	0.680684	0.999965	1.50082e-05
12_30055	3H	162.85	0.684737	0.999965	1.50082e-05
11_10343	3H	164.42	6.07595e-05	0.00756838	2.121
12_10215	3H	164.42	0.184466	0.999965	1.50082e-05
12_30135	3H	164.42	0.05932	0.836746	0.0774066
12_21117	4H	0	0.658821	0.999965	1.50082e-05
SCRI_RS_185058	4H	0.81	0.699837	0.999965	1.50082e-05
SCRI_RS_164381	4H	0.91	0.45525	0.999965	1.50082e-05
SCRI_RS_32890	4H	1.01	0.700753	0.999965	1.50082e-05
11_20145	4H	1.17	0.945639	0.999965	1.50082e-05
SCRI_RS_170785	4H	1.21	0.635701	0.999965	1.50082e-05
12_31324	4H	1.51	0.602089	0.999965	1.50082e-05
SCRI_RS_149873	4H	1.51	0.695589	0.999965	1.50082e-05
SCRI_RS_173731	4H	1.51	0.886343	0.999965	1.50082e-05
SCRI_RS_176074	4H	1.51	0.732899	0.999965	1.50082e-05
SCRI_RS_13428	4H	1.71	0.322834	0.999965	1.50082e-05
SCRI_RS_154517	4H	3.31	0.855609	0.999965	1.50082e-05
11_10208	4H	3.91	0.221903	0.999965	1.50082e-05
11_21056	4H	3.91	0.812648	0.999965	1.50082e-05
11_10409	4H	4.11	0.144029	0.999965	1.50082e-05
11_21228	4H	4.74	0.520389	0.999965	1.50082e-05
12_30140	4H	6.11	0.232061	0.999965	1.50082e-05
12_20274	4H	8.28	0.163598	0.999965	1.50082e-05
12_31486	4H	8.28	0.0824679	0.959402	0.0179995
11_10319	4H	9.14	0.22301	0.999965	1.50082e-05
12_11485	4H	12.91	0.251048	0.999965	1.50082e-05
11_10490	4H	13.98	0.598489	0.999965	1.50082e-05
12_31458	4H	14.13	0.677434	0.999965	1.50082e-05
12_30540	4H	16.13	0.904647	0.999965	1.50082e-05
12_11300	4H	16.3	0.844174	0.999965	1.50082e-05
12_30150	4H	18.47	0.600173	0.999965	1.50082e-05
11_10113	4H	18.61	0.629689	0.999965	1.50082e-05
SCRI_RS_180891	4H	20.34	0.640217	0.999965	1.50082e-05
SCRI_RS_105960	4H	20.44	0.262631	0.999965	1.50082e-05
11_21359	4H	21.74	0.22582	0.999965	1.50082e-05
11_10223	4H	22.43	0.626149	0.999965	1.50082e-05
11_20557	4H	22.43	0.775354	0.999965	1.50082e-05
SCRI_RS_119628	4H	23.24	0.971348	0.999965	1.50082e-05
11_10221	4H	24.23	0.621985	0.999965	1.50082e-05
SCRI_RS_150585	4H	24.23	0.829804	0.999965	1.50082e-05
SCRI_RS_154178	4H	24.23	0.91943	0.999965	1.50082e-05
SCRI_RS_12719	4H	25.34	0.404374	0.999965	1.50082e-05
SCRI_RS_134182	4H	25.34	0.899979	0.999965	1.50082e-05
11_21385	4H	25.45	0.86307	0.999965	1.50082e-05
11_11136	4H	25.45	0.776845	0.999965	1.50082e-05
11_11199	4H	25.45	0.616671	0.999965	1.50082e-05
SCRI_RS_162743	4H	26.34	0.961275	0.999965	1.50082e-05
SCRI_RS_127657	4H	26.64	0.908924	0.999965	1.50082e-05
11_20210	4H	27.64	0.761672	0.999965	1.50082e-05
SCRI_RS_58772	4H	27.64	0.873371	0.999965	1.50082e-05
SCRI_RS_98443	4H	27.64	0.745545	0.999965	1.50082e-05
12_10562	4H	28.89	0.17076	0.999965	1.50082e-05
12_11060	4H	28.89	0.574838	0.999965	1.50082e-05
12_30394	4H	28.89	0.826915	0.999965	1.50082e-05
12_11175	4H	29.49	0.10634	0.999965	1.50082e-05
11_20411	4H	31.14	0.287727	0.999965	1.50082e-05
11_20422	4H	31.14	0.0162852	0.464144	0.333347
11_20606	4H	31.14	0.0163316	0.464144	0.333347
11_20680	4H	31.14	0.00301883	0.170811	0.767484
11_21070	4H	31.14	0.113534	0.999965	1.50082e-05
11_21418	4H	31.14	0.0155727	0.463753	0.333713
SCRI_RS_207768	4H	31.14	0.968762	0.999965	1.50082e-05
[truncated: 4,225 more rows]

## Sheet: Spike row number
Marker	Chr.	Position (cM)	p	fdr_p	-log10(fdr_p)
12_10420	1H	1.3	0.47403	0.99858	0.000617128
12_30969	1H	1.36	0.841929	0.99858	0.000617128
SCRI_RS_120053	1H	1.36	0.871989	0.99858	0.000617128
SCRI_RS_120059	1H	1.36	0.917701	0.99858	0.000617128
11_21354	1H	1.38	0.953732	0.99858	0.000617128
11_10895	1H	1.87	0.488588	0.99858	0.000617128
11_20502	1H	2.44	0.46011	0.99858	0.000617128
11_21067	1H	2.44	0.927599	0.99858	0.000617128
12_11311	1H	2.44	0.54047	0.99858	0.000617128
12_30715	1H	2.44	0.910993	0.99858	0.000617128
SCRI_RS_113745	1H	2.44	0.281244	0.99858	0.000617128
12_10410	1H	5.22	0.73706	0.99858	0.000617128
SCRI_RS_194326	1H	5.68	0.713788	0.99858	0.000617128
SCRI_RS_60145	1H	5.68	0.86025	0.99858	0.000617128
SCRI_RS_66630	1H	5.68	0.250639	0.99858	0.000617128
SCRI_RS_82277	1H	5.68	0.880579	0.99858	0.000617128
11_10419	1H	6.15	0.764669	0.99858	0.000617128
12_10636	1H	6.15	0.897901	0.99858	0.000617128
12_11011	1H	6.32	0.243292	0.99858	0.000617128
12_30933	1H	6.68	0.818883	0.99858	0.000617128
11_21174	1H	9.34	0.865369	0.99858	0.000617128
11_21226	1H	10.35	0.599984	0.99858	0.000617128
SCRI_RS_162524	1H	10.35	0.16511	0.99858	0.000617128
SCRI_RS_184274	1H	10.7	0.882665	0.99858	0.000617128
SCRI_RS_1929	1H	10.7	0.317066	0.99858	0.000617128
SCRI_RS_224686	1H	10.7	0.221483	0.99858	0.000617128
12_30919	1H	12.5	0.258202	0.99858	0.000617128
12_30950	1H	12.5	0.456073	0.99858	0.000617128
12_30952	1H	12.67	0.799306	0.99858	0.000617128
SCRI_RS_148560	1H	14.2	0.361089	0.99858	0.000617128
12_30588	1H	15.9	0.341373	0.99858	0.000617128
SCRI_RS_148733	1H	15.9	0.916981	0.99858	0.000617128
SCRI_RS_130592	1H	17.2	0.26307	0.99858	0.000617128
SCRI_RS_130600	1H	17.2	0.956933	0.99858	0.000617128
SCRI_RS_157757	1H	18.1	0.963489	0.99858	0.000617128
SCRI_RS_205669	1H	18.6	0.81901	0.99858	0.000617128
SCRI_RS_152464	1H	19.1	0.633753	0.99858	0.000617128
SCRI_RS_139220	1H	19.3	0.273993	0.99858	0.000617128
12_30948	1H	20.31	0.125609	0.99858	0.000617128
11_20371	1H	21.97	0.844108	0.99858	0.000617128
11_10030	1H	21.99	0.9277	0.99858	0.000617128
SCRI_RS_189506	1H	21.99	0.906682	0.99858	0.000617128
12_30876	1H	24.56	0.340731	0.99858	0.000617128
11_20712	1H	26.32	0.316357	0.99858	0.000617128
SCRI_RS_124926	1H	26.32	0.406926	0.99858	0.000617128
12_30241	1H	26.35	0.252415	0.99858	0.000617128
SCRI_RS_150226	1H	27.29	0.86348	0.99858	0.000617128
SCRI_RS_171221	1H	27.29	0.651284	0.99858	0.000617128
SCRI_RS_88375	1H	27.29	0.861937	0.99858	0.000617128
SCRI_RS_14227	1H	27.39	0.0547589	0.99858	0.000617128
11_10186	1H	28.42	0.13197	0.99858	0.000617128
11_10757	1H	28.78	0.0010859	0.177859	0.749925
SCRI_RS_155382	1H	28.78	0.572032	0.99858	0.000617128
SCRI_RS_239784	1H	30.39	0.553175	0.99858	0.000617128
11_10744	1H	31.24	0.775234	0.99858	0.000617128
11_21048	1H	31.24	0.940453	0.99858	0.000617128
12_31276	1H	32.09	0.68266	0.99858	0.000617128
11_20617	1H	35.6	0.36555	0.99858	0.000617128
11_10760	1H	36.02	0.404544	0.99858	0.000617128
11_21072	1H	36.71	0.21328	0.99858	0.000617128
12_31177	1H	37.1	0.926987	0.99858	0.000617128
12_11357	1H	39.74	0.0441166	0.99858	0.000617128
12_11498	1H	41.09	0.904359	0.99858	0.000617128
SCRI_RS_114047	1H	42.01	0.877579	0.99858	0.000617128
SCRI_RS_193392	1H	42.01	0.266419	0.99858	0.000617128
12_30336	1H	42.17	0.969538	0.99858	0.000617128
SCRI_RS_153785	1H	43.41	0.489193	0.99858	0.000617128
SCRI_RS_170869	1H	43.41	0.445055	0.99858	0.000617128
SCRI_RS_170878	1H	43.41	0.870656	0.99858	0.000617128
11_10764	1H	43.62	0.721892	0.99858	0.000617128
SCRI_RS_189483	1H	43.62	0.315152	0.99858	0.000617128
SCRI_RS_140837	1H	43.81	0.456538	0.99858	0.000617128
SCRI_RS_184784	1H	43.81	0.946938	0.99858	0.000617128
SCRI_RS_230987	1H	43.81	0.237053	0.99858	0.000617128
SCRI_RS_11615	1H	44.11	0.588441	0.99858	0.000617128
SCRI_RS_160545	1H	44.31	0.121309	0.99858	0.000617128
11_10275	1H	44.69	0.9897	0.99858	0.000617128
11_20514	1H	44.69	0.799286	0.99858	0.000617128
11_10597	1H	45.01	0.905652	0.99858	0.000617128
SCRI_RS_141140	1H	45.01	0.855671	0.99858	0.000617128
SCRI_RS_147042	1H	45.01	0.695373	0.99858	0.000617128
SCRI_RS_183171	1H	45.01	0.94875	0.99858	0.000617128
SCRI_RS_187264	1H	45.01	0.552984	0.99858	0.000617128
11_21134	1H	45.11	0.850098	0.99858	0.000617128
12_30268	1H	45.12	0.0939252	0.99858	0.000617128
SCRI_RS_199178	1H	45.21	0.667561	0.99858	0.000617128
SCRI_RS_9480	1H	45.21	0.305862	0.99858	0.000617128
SCRI_RS_132461	1H	45.41	0.212199	0.99858	0.000617128
12_10314	1H	46.53	0.132219	0.99858	0.000617128
11_10294	1H	47.92	0.815363	0.99858	0.000617128
11_21095	1H	47.92	0.718301	0.99858	0.000617128
SCRI_RS_221759	1H	48.11	0.636051	0.99858	0.000617128
11_10259	1H	48.12	0.503227	0.99858	0.000617128
11_10526	1H	48.8	0.848823	0.99858	0.000617128
12_30683	1H	49.1	0.598012	0.99858	0.000617128
12_31467	1H	49.1	0.0144454	0.736952	0.132561
SCRI_RS_182631	1H	49.1	0.121943	0.99858	0.000617128
SCRI_RS_188937	1H	49.1	0.452751	0.99858	0.000617128
12_11301	1H	49.42	0.414929	0.99858	0.000617128
12_30796	1H	49.6	0.612797	0.99858	0.000617128
SCRI_RS_160916	1H	49.6	0.291816	0.99858	0.000617128
11_10957	1H	49.8	0.252372	0.99858	0.000617128
11_11064	1H	49.8	0.826385	0.99858	0.000617128
11_11162	1H	49.8	0.120171	0.99858	0.000617128
12_10235	1H	49.8	0.283667	0.99858	0.000617128
SCRI_RS_139785	1H	49.8	0.68067	0.99858	0.000617128
SCRI_RS_149971	1H	49.8	0.37895	0.99858	0.000617128
SCRI_RS_17924	1H	49.8	0.27892	0.99858	0.000617128
SCRI_RS_82327	1H	49.8	0.0931402	0.99858	0.000617128
SCRI_RS_85917	1H	49.8	0.687623	0.99858	0.000617128
SCRI_RS_85918	1H	49.8	0.659495	0.99858	0.000617128
11_20260	1H	50	0.579745	0.99858	0.000617128
11_20427	1H	50	0.892457	0.99858	0.000617128
11_10438	1H	50	0.477255	0.99858	0.000617128
11_10470	1H	50	0.121491	0.99858	0.000617128
11_20660	1H	50	0.660643	0.99858	0.000617128
11_20698	1H	50	0.859594	0.99858	0.000617128
11_20757	1H	50	0.0708055	0.99858	0.000617128
11_20810	1H	50	0.854385	0.99858	0.000617128
11_20912	1H	50	0.202588	0.99858	0.000617128
11_21000	1H	50	0.0687802	0.99858	0.000617128
11_21193	1H	50	0.576629	0.99858	0.000617128
11_21312	1H	50	0.053581	0.99858	0.000617128
11_10985	1H	50	0.340728	0.99858	0.000617128
11_21357	1H	50	0.961624	0.99858	0.000617128
11_11287	1H	50	0.790745	0.99858	0.000617128
11_11336	1H	50	0.746622	0.99858	0.000617128
11_11478	1H	50	0.236492	0.99858	0.000617128
11_11484	1H	50	0.597472	0.99858	0.000617128
12_10159	1H	50	0.367595	0.99858	0.000617128
12_10300	1H	50	0.408858	0.99858	0.000617128
12_10506	1H	50	0.768438	0.99858	0.000617128
12_10938	1H	50	0.725085	0.99858	0.000617128
12_11107	1H	50	0.177091	0.99858	0.000617128
12_11209	1H	50	0.745311	0.99858	0.000617128
12_30043	1H	50	0.909284	0.99858	0.000617128
12_30404	1H	50	0.579745	0.99858	0.000617128
12_30436	1H	50	0.0932042	0.99858	0.000617128
12_30438	1H	50	0.359881	0.99858	0.000617128
12_30498	1H	50	0.659362	0.99858	0.000617128
12_30522	1H	50	0.0037517	0.393552	0.404998
12_30562	1H	50	0.521359	0.99858	0.000617128
12_30592	1H	50	0.803277	0.99858	0.000617128
12_30762	1H	50	0.240257	0.99858	0.000617128
12_31134	1H	50	0.623825	0.99858	0.000617128
12_31208	1H	50	0.569839	0.99858	0.000617128
12_31272	1H	50	0.784027	0.99858	0.000617128
12_31381	1H	50	0.0800628	0.99858	0.000617128
SCRI_RS_116685	1H	50	0.427037	0.99858	0.000617128
SCRI_RS_122889	1H	50	0.987645	0.99858	0.000617128
SCRI_RS_125407	1H	50	0.768403	0.99858	0.000617128
SCRI_RS_130590	1H	50	0.972068	0.99858	0.000617128
SCRI_RS_132604	1H	50	0.455685	0.99858	0.000617128
SCRI_RS_141511	1H	50	0.927379	0.99858	0.000617128
SCRI_RS_143927	1H	50	0.641959	0.99858	0.000617128
SCRI_RS_155439	1H	50	0.588473	0.99858	0.000617128
SCRI_RS_158003	1H	50	0.0760663	0.99858	0.000617128
SCRI_RS_160466	1H	50	0.509677	0.99858	0.000617128
SCRI_RS_163127	1H	50	0.645575	0.99858	0.000617128
SCRI_RS_171543	1H	50	0.481176	0.99858	0.000617128
SCRI_RS_172170	1H	50	0.511347	0.99858	0.000617128
SCRI_RS_186830	1H	50	0.550082	0.99858	0.000617128
SCRI_RS_189248	1H	50	0.454065	0.99858	0.000617128
SCRI_RS_189586	1H	50	0.675228	0.99858	0.000617128
SCRI_RS_189898	1H	50	0.838287	0.99858	0.000617128
SCRI_RS_189920	1H	50	0.966113	0.99858	0.000617128
SCRI_RS_193640	1H	50	0.944551	0.99858	0.000617128
SCRI_RS_213103	1H	50	0.575398	0.99858	0.000617128
SCRI_RS_219043	1H	50	0.966113	0.99858	0.000617128
SCRI_RS_229932	1H	50	0.609568	0.99858	0.000617128
SCRI_RS_7197	1H	50	0.676083	0.99858	0.000617128
SCRI_RS_7813	1H	50	0.756025	0.99858	0.000617128
12_30350	1H	50.1	0.359252	0.99858	0.000617128
SCRI_RS_153434	1H	50.1	0.28966	0.99858	0.000617128
SCRI_RS_152642	1H	50.2	0.0129569	0.720104	0.142605
SCRI_RS_204810	1H	50.2	0.450036	0.99858	0.000617128
SCRI_RS_221609	1H	50.2	0.0126764	0.720104	0.142605
11_20798	1H	50.3	0.94092	0.99858	0.000617128
12_30110	1H	50.3	0.533364	0.99858	0.000617128
12_30694	1H	50.3	0.53155	0.99858	0.000617128
SCRI_RS_118168	1H	50.36	0.621323	0.99858	0.000617128
SCRI_RS_17256	1H	50.36	0.172674	0.99858	0.000617128
11_10520	1H	50.5	0.26838	0.99858	0.000617128
12_30406	1H	50.5	0.661491	0.99858	0.000617128
SCRI_RS_109060	1H	50.66	0.178708	0.99858	0.000617128
11_21217	1H	50.86	0.146328	0.99858	0.000617128
11_21361	1H	50.86	0.0166724	0.758917	0.119806
11_11326	1H	50.86	0.262524	0.99858	0.000617128
SCRI_RS_153733	1H	50.86	0.39188	0.99858	0.000617128
12_30478	1H	50.99	8.26465e-10	3.95463e-07	6.40289
12_30499	1H	50.99	0.000129772	0.0279007	1.55439
12_30672	1H	50.99	0.434426	0.99858	0.000617128
12_30750	1H	50.99	0.207483	0.99858	0.000617128
12_30786	1H	50.99	0.451344	0.99858	0.000617128
SCRI_RS_119743	1H	50.99	0.114994	0.99858	0.000617128
SCRI_RS_148600	1H	50.99	0.0265661	0.934244	0.0295396
11_10933	1H	51.06	1.46645e-10	8.31753e-08	7.08001
11_11256	1H	51.06	0.972934	0.99858	0.000617128
12_30243	1H	51.06	0.985651	0.99858	0.000617128
SCRI_RS_14834	1H	51.19	0.0319188	0.99858	0.000617128
SCRI_RS_161643	1H	51.28	0.0834741	0.99858	0.000617128
SCRI_RS_167877	1H	51.28	0.796808	0.99858	0.000617128
11_21053	1H	51.86	0.359461	0.99858	0.000617128
12_10198	1H	51.86	0.734526	0.99858	0.000617128
12_30710	1H	51.86	0.777821	0.99858	0.000617128
12_30343	1H	52.08	0.211618	0.99858	0.000617128
12_30348	1H	52.08	0.503522	0.99858	0.000617128
SCRI_RS_56976	1H	53.1	0.205887	0.99858	0.000617128
11_10768	1H	53.3	0.799857	0.99858	0.000617128
11_21333	1H	53.3	0.930604	0.99858	0.000617128
12_11444	1H	53.3	0.914969	0.99858	0.000617128
SCRI_RS_156506	1H	53.3	0.748847	0.99858	0.000617128
SCRI_RS_1445	1H	53.5	0.717621	0.99858	0.000617128
SCRI_RS_193401	1H	53.5	0.336941	0.99858	0.000617128
SCRI_RS_207335	1H	53.5	0.646364	0.99858	0.000617128
SCRI_RS_100503	1H	54.1	0.702553	0.99858	0.000617128
11_20997	1H	54.14	0.698622	0.99858	0.000617128
SCRI_RS_138118	1H	54.3	0.887151	0.99858	0.000617128
SCRI_RS_165072	1H	54.3	0.97183	0.99858	0.000617128
SCRI_RS_201072	1H	54.3	0.974905	0.99858	0.000617128
SCRI_RS_145305	1H	54.5	0.00724695	0.57827	0.23787
SCRI_RS_207081	1H	54.5	0.789122	0.99858	0.000617128
SCRI_RS_213455	1H	54.5	0.849068	0.99858	0.000617128
SCRI_RS_225107	1H	54.5	0.801178	0.99858	0.000617128
SCRI_RS_229636	1H	54.5	0.882655	0.99858	0.000617128
SCRI_RS_907	1H	54.5	0.703247	0.99858	0.000617128
12_30821	1H	55.2	0.130439	0.99858	0.000617128
SCRI_RS_121978	1H	55.2	0.499331	0.99858	0.000617128
SCRI_RS_211274	1H	55.3	0.0675597	0.99858	0.000617128
11_10552	1H	55.57	0.813332	0.99858	0.000617128
SCRI_RS_152795	1H	55.7	0.854587	0.99858	0.000617128
SCRI_RS_192779	1H	56.2	0.631318	0.99858	0.000617128
SCRI_RS_130666	1H	56.3	0.923066	0.99858	0.000617128
SCRI_RS_21483	1H	56.3	0.106619	0.99858	0.000617128
SCRI_RS_236104	1H	56.3	0.802857	0.99858	0.000617128
12_30753	1H	56.5	0.00469245	0.463584	0.333871
SCRI_RS_182431	1H	56.5	0.838017	0.99858	0.000617128
11_20095	1H	56.7	0.855632	0.99858	0.000617128
12_10201	1H	57.85	0.391777	0.99858	0.000617128
SCRI_RS_237999	1H	57.85	0.350378	0.99858	0.000617128
SCRI_RS_118785	1H	57.87	0.364619	0.99858	0.000617128
SCRI_RS_2945	1H	58.17	0.341039	0.99858	0.000617128
11_10176	1H	59.01	0.769628	0.99858	0.000617128
11_10617	1H	59.07	0.964329	0.99858	0.000617128
11_10798	1H	59.07	0.257475	0.99858	0.000617128
11_11049	1H	59.07	0.682052	0.99858	0.000617128
12_30304	1H	59.07	0.948548	0.99858	0.000617128
SCRI_RS_12873	1H	59.07	0.670896	0.99858	0.000617128
SCRI_RS_132028	1H	59.97	0.674812	0.99858	0.000617128
12_21131	1H	60.14	0.384939	0.99858	0.000617128
11_10302	1H	61.2	0.296795	0.99858	0.000617128
12_31179	1H	61.22	0.53041	0.99858	0.000617128
SCRI_RS_145336	1H	61.22	0.957309	0.99858	0.000617128
SCRI_RS_236551	1H	61.22	0.777679	0.99858	0.000617128
11_20432	1H	62.26	0.960346	0.99858	0.000617128
SCRI_RS_194015	1H	62.26	0.991312	0.99858	0.000617128
11_21431	1H	62.83	0.506098	0.99858	0.000617128
SCRI_RS_180349	1H	64.23	0.708376	0.99858	0.000617128
SCRI_RS_219685	1H	64.23	0.806651	0.99858	0.000617128
SCRI_RS_85391	1H	64.23	0.436754	0.99858	0.000617128
11_10043	1H	64.44	0.959851	0.99858	0.000617128
11_10516	1H	64.44	0.807406	0.99858	0.000617128
11_10002	1H	64.93	0.650308	0.99858	0.000617128
11_11367	1H	64.93	0.00304334	0.342333	0.465552
12_11062	1H	64.93	0.677989	0.99858	0.000617128
12_31464	1H	64.93	0.873034	0.99858	0.000617128
SCRI_RS_120605	1H	64.93	0.0162878	0.758917	0.119806
SCRI_RS_133886	1H	65.73	0.0211991	0.862374	0.0643044
SCRI_RS_157039	1H	66.23	0.304372	0.99858	0.000617128
12_30295	1H	67.34	0.82617	0.99858	0.000617128
11_20290	1H	69.73	0.882447	0.99858	0.000617128
12_10166	1H	69.73	0.635519	0.99858	0.000617128
12_30298	1H	69.88	0.00609751	0.542155	0.265876
12_30505	1H	70.37	0.283343	0.99858	0.000617128
SCRI_RS_195238	1H	70.37	0.0448732	0.99858	0.000617128
12_30742	1H	71.44	0.267854	0.99858	0.000617128
11_20229	1H	71.7	0.460246	0.99858	0.000617128
11_10006	1H	72.86	0.834846	0.99858	0.000617128
11_10279	1H	72.86	0.547438	0.99858	0.000617128
11_10686	1H	72.86	0.420435	0.99858	0.000617128
11_21126	1H	72.86	0.306469	0.99858	0.000617128
11_10890	1H	72.86	0.823305	0.99858	0.000617128
12_11267	1H	72.86	0.25043	0.99858	0.000617128
SCRI_RS_138527	1H	72.86	0.113496	0.99858	0.000617128
SCRI_RS_160234	1H	72.86	0.293744	0.99858	0.000617128
SCRI_RS_188360	1H	72.86	0.179837	0.99858	0.000617128
SCRI_RS_181239	1H	73.06	0.833618	0.99858	0.000617128
11_20121	1H	73.59	0.626431	0.99858	0.000617128
SCRI_RS_156208	1H	73.59	0.252826	0.99858	0.000617128
11_20990	1H	74.12	0.839364	0.99858	0.000617128
11_20657	1H	75.65	0.556831	0.99858	0.000617128
SCRI_RS_181353	1H	78.25	0.930403	0.99858	0.000617128
SCRI_RS_125339	1H	81.65	0.167838	0.99858	0.000617128
SCRI_RS_9158	1H	82.45	0.706159	0.99858	0.000617128
11_20434	1H	83.15	0.243972	0.99858	0.000617128
11_10471	1H	83.15	0.9465	0.99858	0.000617128
12_31160	1H	83.15	0.186296	0.99858	0.000617128
12_11144	1H	83.44	0.949492	0.99858	0.000617128
12_11463	1H	83.44	0.371778	0.99858	0.000617128
11_20550	1H	83.85	0.805551	0.99858	0.000617128
11_10830	1H	83.95	0.401591	0.99858	0.000617128
SCRI_RS_225431	1H	83.95	0.701161	0.99858	0.000617128
SCRI_RS_154140	1H	84.45	0.379697	0.99858	0.000617128
SCRI_RS_135092	1H	85.05	0.839301	0.99858	0.000617128
SCRI_RS_157246	1H	85.15	0.665415	0.99858	0.000617128
SCRI_RS_236576	1H	85.15	0.41067	0.99858	0.000617128
12_10535	1H	87.75	0.955496	0.99858	0.000617128
11_20792	1H	88.25	0.124195	0.99858	0.000617128
SCRI_RS_144315	1H	88.34	0.921785	0.99858	0.000617128
SCRI_RS_166168	1H	88.54	0.356671	0.99858	0.000617128
SCRI_RS_236623	1H	88.54	0.954627	0.99858	0.000617128
11_20769	1H	88.82	0.74524	0.99858	0.000617128
SCRI_RS_121048	1H	89.04	0.0614266	0.99858	0.000617128
SCRI_RS_170389	1H	89.04	0.293229	0.99858	0.000617128
SCRI_RS_195200	1H	89.04	0.3882	0.99858	0.000617128
11_20475	1H	89.34	0.0931312	0.99858	0.000617128
11_10433	1H	89.34	0.728461	0.99858	0.000617128
11_21446	1H	89.34	0.625915	0.99858	0.000617128
12_30546	1H	89.34	0.459959	0.99858	0.000617128
SCRI_RS_17486	1H	89.34	0.0987538	0.99858	0.000617128
SCRI_RS_209524	1H	89.34	0.229969	0.99858	0.000617128
SCRI_RS_189168	1H	90.04	0.250395	0.99858	0.000617128
11_21373	1H	90.98	0.531909	0.99858	0.000617128
SCRI_RS_197263	1H	92.5	0.616829	0.99858	0.000617128
12_31163	1H	92.6	0.401736	0.99858	0.000617128
SCRI_RS_188218	1H	93.35	0.49321	0.99858	0.000617128
SCRI_RS_213675	1H	94.25	0.782879	0.99858	0.000617128
11_20149	1H	94.48	0.402981	0.99858	0.000617128
11_10396	1H	94.48	0.487632	0.99858	0.000617128
11_11277	1H	96.25	0.878947	0.99858	0.000617128
12_31319	1H	96.25	0.0637002	0.99858	0.000617128
SCRI_RS_138010	1H	96.25	0.337538	0.99858	0.000617128
SCRI_RS_194371	1H	96.25	0.998713	0.999785	9.34902e-05
SCRI_RS_199689	1H	96.55	0.349666	0.99858	0.000617128
SCRI_RS_130139	1H	97.15	0.257352	0.99858	0.000617128
SCRI_RS_142282	1H	97.15	0.467989	0.99858	0.000617128
SCRI_RS_145026	1H	97.15	0.643803	0.99858	0.000617128
11_20125	1H	97.23	0.82131	0.99858	0.000617128
11_20153	1H	97.23	0.82131	0.99858	0.000617128
11_20169	1H	97.98	0.0732295	0.99858	0.000617128
11_20754	1H	97.98	0.103732	0.99858	0.000617128
SCRI_RS_188909	1H	98.45	0.785311	0.99858	0.000617128
12_11173	1H	98.56	0.292258	0.99858	0.000617128
SCRI_RS_235968	1H	98.75	0.576618	0.99858	0.000617128
SCRI_RS_136856	1H	99.15	0.61904	0.99858	0.000617128
SCRI_RS_235724	1H	99.35	0.52883	0.99858	0.000617128
11_10357	1H	99.45	0.363947	0.99858	0.000617128
11_10111	1H	101.05	0.571963	0.99858	0.000617128
12_20187	1H	101.05	0.872696	0.99858	0.000617128
12_31152	1H	101.05	0.497771	0.99858	0.000617128
SCRI_RS_171501	1H	101.05	0.975103	0.99858	0.000617128
11_20909	1H	104.1	0.710274	0.99858	0.000617128
12_20613	1H	104.1	0.0713196	0.99858	0.000617128
11_20267	1H	105.52	0.179821	0.99858	0.000617128
12_30509	1H	105.52	0.0242494	0.909208	0.0413369
12_30191	1H	107.18	0.827464	0.99858	0.000617128
11_20780	1H	107.33	0.830579	0.99858	0.000617128
SCRI_RS_106754	1H	107.72	0.0256019	0.919905	0.0362571
SCRI_RS_201086	1H	107.72	0.157306	0.99858	0.000617128
SCRI_RS_175646	1H	108.22	0.54964	0.99858	0.000617128
SCRI_RS_154528	1H	108.32	0.291687	0.99858	0.000617128
11_20625	1H	108.4	0.976626	0.99858	0.000617128
11_20921	1H	108.4	0.920467	0.99858	0.000617128
11_20220	1H	109.53	0.6882	0.99858	0.000617128
11_20844	1H	109.53	0.441103	0.99858	0.000617128
12_30532	1H	109.53	0.711471	0.99858	0.000617128
SCRI_RS_197337	1H	109.53	0.446934	0.99858	0.000617128
SCRI_RS_192730	1H	109.63	0.139087	0.99858	0.000617128
11_20021	1H	109.83	0.376376	0.99858	0.000617128
SCRI_RS_173813	1H	109.83	0.176899	0.99858	0.000617128
SCRI_RS_206896	1H	109.83	0.753175	0.99858	0.000617128
SCRI_RS_120481	1H	112.13	0.0111239	0.69346	0.158979
SCRI_RS_139733	1H	113.57	0.383986	0.99858	0.000617128
SCRI_RS_218473	1H	113.57	0.474729	0.99858	0.000617128
SCRI_RS_219889	1H	113.57	0.171266	0.99858	0.000617128
SCRI_RS_91596	1H	113.57	0.462071	0.99858	0.000617128
11_21392	1H	114.3	0.626733	0.99858	0.000617128
SCRI_RS_238125	1H	114.3	0.335316	0.99858	0.000617128
11_10789	1H	114.98	0.101422	0.99858	0.000617128
12_30014	1H	114.98	0.988442	0.99858	0.000617128
12_10905	1H	115.97	0.290822	0.99858	0.000617128
SCRI_RS_157953	1H	116.3	0.519346	0.99858	0.000617128
12_11409	1H	117.04	0.755333	0.99858	0.000617128
SCRI_RS_168172	1H	117.4	0.32209	0.99858	0.000617128
11_20959	1H	122.29	0.253915	0.99858	0.000617128
11_10854	1H	122.29	0.161596	0.99858	0.000617128
SCRI_RS_224392	1H	122.4	0.909889	0.99858	0.000617128
12_21172	1H	124.44	0.14253	0.99858	0.000617128
11_10911	1H	126.23	0.369344	0.99858	0.000617128
SCRI_RS_127646	1H	126.4	0.858873	0.99858	0.000617128
SCRI_RS_137116	1H	126.4	0.79247	0.99858	0.000617128
11_20908	1H	126.6	0.291621	0.99858	0.000617128
11_11528	1H	126.6	0.43336	0.99858	0.000617128
12_11457	1H	126.6	0.931757	0.99858	0.000617128
11_21038	1H	126.9	0.772991	0.99858	0.000617128
SCRI_RS_170110	1H	126.9	0.684748	0.99858	0.000617128
SCRI_RS_201865	1H	126.9	0.307402	0.99858	0.000617128
11_10586	1H	127.6	0.372371	0.99858	0.000617128
SCRI_RS_4522	1H	127.9	0.566984	0.99858	0.000617128
12_11443	1H	128.27	0.653131	0.99858	0.000617128
SCRI_RS_147611	1H	128.4	0.86534	0.99858	0.000617128
11_10722	1H	128.45	0.266996	0.99858	0.000617128
SCRI_RS_155758	1H	128.45	0.562647	0.99858	0.000617128
SCRI_RS_162765	1H	128.92	0.966968	0.99858	0.000617128
SCRI_RS_165588	1H	128.92	0.163739	0.99858	0.000617128
12_10207	1H	129.14	0.812524	0.99858	0.000617128
12_30403	1H	129.42	0.664202	0.99858	0.000617128
12_31377	1H	129.42	0.649268	0.99858	0.000617128
SCRI_RS_189967	1H	129.42	0.984506	0.99858	0.000617128
11_11481	1H	129.75	0.94895	0.99858	0.000617128
11_10644	1H	130.02	0.37014	0.99858	0.000617128
SCRI_RS_160475	1H	130.05	0.844955	0.99858	0.000617128
12_10808	1H	131.46	0.583531	0.99858	0.000617128
12_31387	1H	131.46	0.402625	0.99858	0.000617128
11_20133	1H	131.66	0.782987	0.99858	0.000617128
11_11038	1H	131.66	0.473646	0.99858	0.000617128
12_30649	1H	131.66	0.784029	0.99858	0.000617128
12_10693	1H	132.54	0.0905189	0.99858	0.000617128
SCRI_RS_169881	1H	132.64	0.966873	0.99858	0.000617128
SCRI_RS_216088	1H	132.74	0.342614	0.99858	0.000617128
11_10903	1H	134.98	0.682207	0.99858	0.000617128
11_20383	1H	136.65	0.848451	0.99858	0.000617128
SCRI_RS_207416	1H	136.65	0.0227116	0.885431	0.0528452
SCRI_RS_196025	1H	136.75	0.846847	0.99858	0.000617128
SCRI_RS_162628	1H	138.65	0.525292	0.99858	0.000617128
SCRI_RS_182206	1H	138.65	0.909807	0.99858	0.000617128
SCRI_RS_184058	1H	138.65	0.549409	0.99858	0.000617128
SCRI_RS_10956	1H	138.95	0.0157018	0.758917	0.119806
SCRI_RS_150786	1H	138.95	0.00797586	0.583721	0.233794
11_10041	1H	142.16	0.313305	0.99858	0.000617128
11_20594	1H	142.16	0.644839	0.99858	0.000617128
11_11105	1H	142.16	0.643581	0.99858	0.000617128
11_11509	1H	142.16	0.620042	0.99858	0.000617128
12_11496	1H	142.16	0.506955	0.99858	0.000617128
12_30517	1H	142.16	0.426551	0.99858	0.000617128
SCRI_RS_163142	1H	142.16	0.686766	0.99858	0.000617128
SCRI_RS_187051	1H	142.16	0.710349	0.99858	0.000617128
SCRI_RS_206337	1H	142.16	0.110546	0.99858	0.000617128
SCRI_RS_236175	1H	142.16	0.948548	0.99858	0.000617128
SCRI_RS_143790	1H	142.54	0.393484	0.99858	0.000617128
SCRI_RS_4928	1H	142.54	0.408753	0.99858	0.000617128
11_20138	1H	142.74	0.966204	0.99858	0.000617128
11_10443	1H	142.74	0.745929	0.99858	0.000617128
11_10590	1H	142.74	0.58968	0.99858	0.000617128
11_20772	1H	142.74	0.931191	0.99858	0.000617128
11_20840	1H	142.74	0.418836	0.99858	0.000617128
11_20915	1H	142.74	0.651432	0.99858	0.000617128
11_21384	1H	142.74	0.0547956	0.99858	0.000617128
12_10746	1H	142.74	0.0231835	0.885431	0.0528452
12_20429	1H	142.74	0.442594	0.99858	0.000617128
12_30231	1H	142.74	0.882105	0.99858	0.000617128
SCRI_RS_153896	1H	142.74	0.437889	0.99858	0.000617128
SCRI_RS_158298	1H	142.74	0.28419	0.99858	0.000617128
SCRI_RS_175218	1H	142.74	0.401396	0.99858	0.000617128
SCRI_RS_176006	1H	142.74	0.369213	0.99858	0.000617128
SCRI_RS_195067	1H	142.74	0.122968	0.99858	0.000617128
SCRI_RS_199945	1H	142.74	0.663954	0.99858	0.000617128
12_30934	1H	142.94	0.792286	0.99858	0.000617128
12_31081	1H	145.82	0.710461	0.99858	0.000617128
12_31446	2H	1.08	0.216595	0.99858	0.000617128
12_10718	2H	5.39	0.680949	0.99858	0.000617128
12_21415	2H	5.39	0.848697	0.99858	0.000617128
SCRI_RS_166806	2H	5.99	0.13571	0.99858	0.000617128
SCRI_RS_187638	2H	5.99	0.601067	0.99858	0.000617128
SCRI_RS_219333	2H	5.99	0.374208	0.99858	0.000617128
SCRI_RS_225720	2H	5.99	0.126688	0.99858	0.000617128
11_10326	2H	7.29	0.578978	0.99858	0.000617128
SCRI_RS_165171	2H	7.99	0.166432	0.99858	0.000617128
SCRI_RS_166816	2H	7.99	0.553141	0.99858	0.000617128
SCRI_RS_135585	2H	8.09	0.410153	0.99858	0.000617128
SCRI_RS_139708	2H	8.19	0.292281	0.99858	0.000617128
SCRI_RS_136200	2H	8.29	0.224637	0.99858	0.000617128
SCRI_RS_163314	2H	8.29	0.377228	0.99858	0.000617128
SCRI_RS_173486	2H	8.29	0.509273	0.99858	0.000617128
SCRI_RS_175550	2H	8.29	0.783917	0.99858	0.000617128
SCRI_RS_10642	2H	9.79	0.461732	0.99858	0.000617128
SCRI_RS_122	2H	10.19	0.63696	0.99858	0.000617128
SCRI_RS_184395	2H	10.49	0.26631	0.99858	0.000617128
12_11030	2H	10.78	0.860912	0.99858	0.000617128
SCRI_RS_192440	2H	11.39	0.985377	0.99858	0.000617128
SCRI_RS_168604	2H	11.49	0.856437	0.99858	0.000617128
12_10230	2H	11.86	0.677556	0.99858	0.000617128
SCRI_RS_169758	2H	12.39	0.825944	0.99858	0.000617128
SCRI_RS_187012	2H	12.39	0.880361	0.99858	0.000617128
SCRI_RS_192463	2H	12.49	0.93923	0.99858	0.000617128
SCRI_RS_88391	2H	12.59	0.492355	0.99858	0.000617128
11_21377	2H	13.19	0.99155	0.99858	0.000617128
11_20563	2H	13.39	0.92435	0.99858	0.000617128
12_30781	2H	13.39	0.99951	0.999785	9.34902e-05
SCRI_RS_213799	2H	13.39	0.731322	0.99858	0.000617128
12_10592	2H	13.79	0.324287	0.99858	0.000617128
SCRI_RS_167465	2H	13.79	0.781984	0.99858	0.000617128
SCRI_RS_141753	2H	13.89	0.89837	0.99858	0.000617128
SCRI_RS_194134	2H	13.89	0.434435	0.99858	0.000617128
SCRI_RS_159503	2H	14.29	0.0705686	0.99858	0.000617128
11_20562	2H	14.77	0.332616	0.99858	0.000617128
SCRI_RS_141771	2H	15.17	0.851414	0.99858	0.000617128
SCRI_RS_192552	2H	15.17	0.39029	0.99858	0.000617128
12_10502	2H	15.47	0.334798	0.99858	0.000617128
SCRI_RS_173604	2H	15.47	0.327239	0.99858	0.000617128
SCRI_RS_231057	2H	15.47	0.614899	0.99858	0.000617128
12_30155	2H	16.17	0.767041	0.99858	0.000617128
12_30631	2H	19.42	0.720419	0.99858	0.000617128
SCRI_RS_144545	2H	21.96	0.0438052	0.99858	0.000617128
11_20724	2H	22.67	0.0779069	0.99858	0.000617128
SCRI_RS_160747	2H	22.86	0.455531	0.99858	0.000617128
11_20112	2H	23.56	0.429136	0.99858	0.000617128
SCRI_RS_141564	2H	23.56	0.610556	0.99858	0.000617128
SCRI_RS_231806	2H	23.56	0.593036	0.99858	0.000617128
SCRI_RS_152744	2H	23.76	0.971993	0.99858	0.000617128
SCRI_RS_226348	2H	23.96	0.405933	0.99858	0.000617128
11_20107	2H	24.16	0.128966	0.99858	0.000617128
SCRI_RS_155957	2H	24.16	0.727742	0.99858	0.000617128
SCRI_RS_231889	2H	24.86	0.0718693	0.99858	0.000617128
SCRI_RS_194812	2H	24.96	0.0720717	0.99858	0.000617128
11_10943	2H	25.53	0.960919	0.99858	0.000617128
SCRI_RS_154683	2H	25.86	0.45168	0.99858	0.000617128
12_31284	2H	26.86	0.288394	0.99858	0.000617128
SCRI_RS_198643	2H	26.86	0.467618	0.99858	0.000617128
SCRI_RS_159228	2H	28.26	0.999679	0.999785	9.34902e-05
SCRI_RS_150590	2H	29.06	0.0867344	0.99858	0.000617128
SCRI_RS_153672	2H	29.56	0.882867	0.99858	0.000617128
12_10777	2H	30.36	0.198189	0.99858	0.000617128
SCRI_RS_153798	2H	31.74	0.637869	0.99858	0.000617128
SCRI_RS_210172	2H	31.74	0.403911	0.99858	0.000617128
SCRI_RS_233272	2H	31.74	0.278567	0.99858	0.000617128
SCRI_RS_131218	2H	35.04	0.770016	0.99858	0.000617128
SCRI_RS_188893	2H	35.04	0.823888	0.99858	0.000617128
SCRI_RS_143250	2H	35.84	0.780573	0.99858	0.000617128
SCRI_RS_170337	2H	35.84	0.244095	0.99858	0.000617128
12_30871	2H	38.6	0.758275	0.99858	0.000617128
12_30872	2H	38.6	0.758161	0.99858	0.000617128
11_20394	2H	39.69	0.0741973	0.99858	0.000617128
11_21015	2H	39.69	0.404248	0.99858	0.000617128
SCRI_RS_120529	2H	39.69	0.0273513	0.941892	0.0259991
SCRI_RS_173164	2H	39.69	0.254534	0.99858	0.000617128
SCRI_RS_183655	2H	39.69	0.200222	0.99858	0.000617128
SCRI_RS_186387	2H	39.69	0.819602	0.99858	0.000617128
SCRI_RS_239882	2H	39.69	0.0772283	0.99858	0.000617128
SCRI_RS_186448	2H	40.17	0.424088	0.99858	0.000617128
11_10216	2H	40.73	0.867575	0.99858	0.000617128
SCRI_RS_153693	2H	40.87	0.948474	0.99858	0.000617128
SCRI_RS_115905	2H	41.67	0.65107	0.99858	0.000617128
11_21261	2H	41.77	0.458419	0.99858	0.000617128
11_21265	2H	41.77	0.990398	0.99858	0.000617128
11_21366	2H	41.77	0.923302	0.99858	0.000617128
SCRI_RS_7026	2H	41.77	0.903952	0.99858	0.000617128
11_21187	2H	42.37	0.429909	0.99858	0.000617128
SCRI_RS_147371	2H	42.37	0.103362	0.99858	0.000617128
SCRI_RS_140819	2H	43.27	0.536707	0.99858	0.000617128
12_20593	2H	43.46	0.81798	0.99858	0.000617128
11_10891	2H	44.54	0.221433	0.99858	0.000617128
SCRI_RS_182371	2H	44.54	0.553532	0.99858	0.000617128
SCRI_RS_192657	2H	44.54	0.52982	0.99858	0.000617128
SCRI_RS_207162	2H	44.54	0.464404	0.99858	0.000617128
11_10787	2H	44.88	0.511943	0.99858	0.000617128
11_10987	2H	44.88	0.305468	0.99858	0.000617128
11_20864	2H	44.93	0.179664	0.99858	0.000617128
12_21049	2H	45.76	0.732035	0.99858	0.000617128
12_11452	2H	47.68	0.0901577	0.99858	0.000617128
SCRI_RS_5552	2H	48.06	0.832474	0.99858	0.000617128
12_10847	2H	48.36	0.191011	0.99858	0.000617128
SCRI_RS_174935	2H	51.96	0.362246	0.99858	0.000617128
11_20173	2H	52.26	0.0200437	0.848654	0.0712692
SCRI_RS_206586	2H	52.36	0.457548	0.99858	0.000617128
11_10178	2H	52.96	0.757435	0.99858	0.000617128
11_10525	2H	52.96	0.393293	0.99858	0.000617128
11_11073	2H	52.96	0.450875	0.99858	0.000617128
SCRI_RS_207244	2H	52.96	0.321998	0.99858	0.000617128
SCRI_RS_78277	2H	52.96	0.772065	0.99858	0.000617128
SCRI_RS_89851	2H	52.96	0.470117	0.99858	0.000617128
11_10399	2H	53.26	0.952015	0.99858	0.000617128
11_10648	2H	53.26	0.70557	0.99858	0.000617128
11_10837	2H	53.26	0.827511	0.99858	0.000617128
11_10919	2H	53.26	0.221307	0.99858	0.000617128
12_10296	2H	53.26	0.983695	0.99858	0.000617128
12_20326	2H	53.26	0.121336	0.99858	0.000617128
12_30420	2H	53.26	0.553863	0.99858	0.000617128
12_30657	2H	53.26	0.506531	0.99858	0.000617128
SCRI_RS_137093	2H	53.26	0.750273	0.99858	0.000617128
SCRI_RS_158687	2H	53.26	0.133757	0.99858	0.000617128
SCRI_RS_212932	2H	53.26	0.28588	0.99858	0.000617128
SCRI_RS_81287	2H	53.26	0.94742	0.99858	0.000617128
11_21153	2H	53.95	0.553479	0.99858	0.000617128
12_30432	2H	54.31	0.341035	0.99858	0.000617128
SCRI_RS_177405	2H	54.31	0.372969	0.99858	0.000617128
SCRI_RS_154981	2H	54.71	0.715417	0.99858	0.000617128
11_10342	2H	55.41	0.442958	0.99858	0.000617128
SCRI_RS_141655	2H	55.41	0.738477	0.99858	0.000617128
SCRI_RS_229103	2H	57.21	0.289456	0.99858	0.000617128
SCRI_RS_171029	2H	57.31	0.642339	0.99858	0.000617128
SCRI_RS_206245	2H	57.31	0.752473	0.99858	0.000617128
SCRI_RS_194318	2H	57.91	0.436328	0.99858	0.000617128
12_10715	2H	58.1	0.433748	0.99858	0.000617128
12_30379	2H	58.24	0.12895	0.99858	0.000617128
12_10486	2H	59.32	0.22304	0.99858	0.000617128
12_30491	2H	59.32	0.667869	0.99858	0.000617128
SCRI_RS_152206	2H	59.91	0.109615	0.99858	0.000617128
SCRI_RS_14801	2H	61.91	0.953561	0.99858	0.000617128
SCRI_RS_201800	2H	61.91	0.802178	0.99858	0.000617128
SCRI_RS_237094	2H	62.11	0.546035	0.99858	0.000617128
SCRI_RS_239231	2H	62.71	0.991416	0.99858	0.000617128
SCRI_RS_221843	2H	62.91	0.486143	0.99858	0.000617128
SCRI_RS_8366	2H	62.91	0.536478	0.99858	0.000617128
12_30703	2H	63.08	0.363405	0.99858	0.000617128
11_11505	2H	63.62	0.675115	0.99858	0.000617128
SCRI_RS_198148	2H	63.91	0.0984901	0.99858	0.000617128
SCRI_RS_126877	2H	64.01	0.880398	0.99858	0.000617128
SCRI_RS_158928	2H	64.01	0.304891	0.99858	0.000617128
SCRI_RS_173531	2H	64.01	0.302942	0.99858	0.000617128
SCRI_RS_198460	2H	64.01	0.0106202	0.681879	0.166293
SCRI_RS_212484	2H	64.01	0.00552651	0.510335	0.292145
SCRI_RS_151576	2H	64.31	0.640869	0.99858	0.000617128
SCRI_RS_231782	2H	64.31	0.71983	0.99858	0.000617128
11_11054	2H	64.55	0.0934348	0.99858	0.000617128
11_10234	2H	64.7	0.27029	0.99858	0.000617128
11_10297	2H	64.7	0.754399	0.99858	0.000617128
11_10498	2H	64.7	0.021453	0.864273	0.0633493
11_21005	2H	64.7	0.301881	0.99858	0.000617128
12_20688	2H	64.7	0.661974	0.99858	0.000617128
11_20674	2H	65	0.651691	0.99858	0.000617128
SCRI_RS_182050	2H	65.1	0.999675	0.999785	9.34902e-05
11_21096	2H	65.4	0.681406	0.99858	0.000617128
SCRI_RS_224846	2H	65.4	0.450714	0.99858	0.000617128
SCRI_RS_147210	2H	65.41	0.0511654	0.99858	0.000617128
SCRI_RS_122681	2H	65.71	0.106207	0.99858	0.000617128
SCRI_RS_151535	2H	65.71	0.457999	0.99858	0.000617128
11_20929	2H	65.76	0.580415	0.99858	0.000617128
SCRI_RS_175065	2H	65.81	0.761895	0.99858	0.000617128
SCRI_RS_238424	2H	65.81	0.607187	0.99858	0.000617128
12_30259	2H	66.01	0.360624	0.99858	0.000617128
11_20131	2H	66.11	0.010485	0.681879	0.166293
11_10325	2H	66.11	0.835394	0.99858	0.000617128
11_20387	2H	66.11	0.795259	0.99858	0.000617128
11_10422	2H	66.11	0.157184	0.99858	0.000617128
11_10638	2H	66.11	0.815827	0.99858	0.000617128
11_10733	2H	66.11	0.618534	0.99858	0.000617128
11_21388	2H	66.11	0.342314	0.99858	0.000617128
11_11302	2H	66.11	0.450791	0.99858	0.000617128
11_11400	2H	66.11	0.917676	0.99858	0.000617128
12_11131	2H	66.11	0.105158	0.99858	0.000617128
12_31474	2H	66.11	0.695593	0.99858	0.000617128
SCRI_RS_154617	2H	66.11	0.874208	0.99858	0.000617128
SCRI_RS_199897	2H	66.11	0.285415	0.99858	0.000617128
SCRI_RS_199898	2H	66.11	0.3497	0.99858	0.000617128
11_10996	2H	66.41	0.0451907	0.99858	0.000617128
SCRI_RS_155546	2H	66.51	0.398421	0.99858	0.000617128
SCRI_RS_10398	2H	66.61	0.872784	0.99858	0.000617128
SCRI_RS_6792	2H	66.61	0.104542	0.99858	0.000617128
11_11015	2H	66.82	0.833515	0.99858	0.000617128
SCRI_RS_144592	2H	67.01	0.78302	0.99858	0.000617128
11_20602	2H	67.21	0.221253	0.99858	0.000617128
12_11272	2H	67.21	0.985683	0.99858	0.000617128
11_10147	2H	67.7	0.407805	0.99858	0.000617128
11_20891	2H	67.89	0.534504	0.99858	0.000617128
12_10927	2H	67.89	0.783366	0.99858	0.000617128
12_20235	2H	67.89	0.281341	0.99858	0.000617128
12_20917	2H	67.89	0.105567	0.99858	0.000617128
12_30209	2H	67.89	0.001376	0.214105	0.669373
12_30251	2H	67.89	0.544262	0.99858	0.000617128
11_10997	2H	68.14	0.0413098	0.99858	0.000617128
12_31288	2H	68.3	0.557941	0.99858	0.000617128
11_20905	2H	68.7	0.852715	0.99858	0.000617128
SCRI_RS_106444	2H	68.7	0.532117	0.99858	0.000617128
SCRI_RS_132200	2H	68.7	0.706127	0.99858	0.000617128
SCRI_RS_136233	2H	68.7	0.901413	0.99858	0.000617128
SCRI_RS_141874	2H	68.7	0.522267	0.99858	0.000617128
SCRI_RS_144891	2H	68.7	0.822475	0.99858	0.000617128
SCRI_RS_151430	2H	68.7	0.669153	0.99858	0.000617128
SCRI_RS_151459	2H	68.7	0.897014	0.99858	0.000617128
SCRI_RS_164343	2H	68.7	0.430955	0.99858	0.000617128
SCRI_RS_180032	2H	68.7	0.709778	0.99858	0.000617128
SCRI_RS_186840	2H	68.7	0.248845	0.99858	0.000617128
SCRI_RS_196323	2H	68.7	0.64351	0.99858	0.000617128
SCRI_RS_204254	2H	68.7	0.358187	0.99858	0.000617128
SCRI_RS_219675	2H	68.7	0.580164	0.99858	0.000617128
SCRI_RS_220718	2H	68.7	0.403023	0.99858	0.000617128
SCRI_RS_231746	2H	68.7	0.612233	0.99858	0.000617128
SCRI_RS_98229	2H	68.7	0.678906	0.99858	0.000617128
11_10012	2H	68.8	0.323127	0.99858	0.000617128
11_10070	2H	68.8	0.821808	0.99858	0.000617128
11_20500	2H	68.8	0.397984	0.99858	0.000617128
11_10602	2H	68.8	0.843622	0.99858	0.000617128
11_10624	2H	68.8	0.972903	0.99858	0.000617128
11_10679	2H	68.8	0.750007	0.99858	0.000617128
11_10796	2H	68.8	0.989505	0.99858	0.000617128
11_21286	2H	68.8	0.51807	0.99858	0.000617128
11_11046	2H	68.8	0.951836	0.99858	0.000617128
11_11133	2H	68.8	0.662525	0.99858	0.000617128
12_10330	2H	68.8	0.372144	0.99858	0.000617128
12_10485	2H	68.8	0.524678	0.99858	0.000617128
12_10948	2H	68.8	0.779837	0.99858	0.000617128
12_30557	2H	68.8	0.912129	0.99858	0.000617128
12_30634	2H	68.8	0.278344	0.99858	0.000617128
12_30828	2H	68.8	0.605202	0.99858	0.000617128
SCRI_RS_109192	2H	68.8	0.520333	0.99858	0.000617128
SCRI_RS_122871	2H	68.8	0.86192	0.99858	0.000617128
SCRI_RS_131325	2H	68.8	0.53445	0.99858	0.000617128
SCRI_RS_135633	2H	68.8	0.352458	0.99858	0.000617128
SCRI_RS_138888	2H	68.8	0.742495	0.99858	0.000617128
SCRI_RS_146010	2H	68.8	0.982953	0.99858	0.000617128
SCRI_RS_167882	2H	68.8	0.879674	0.99858	0.000617128
SCRI_RS_171237	2H	68.8	0.917037	0.99858	0.000617128
SCRI_RS_192676	2H	68.8	0.960633	0.99858	0.000617128
SCRI_RS_198865	2H	68.8	0.866325	0.99858	0.000617128
SCRI_RS_228442	2H	68.8	0.798206	0.99858	0.000617128
11_20032	2H	69	0.826734	0.99858	0.000617128
11_20039	2H	69	0.687646	0.99858	0.000617128
11_20160	2H	69	0.499209	0.99858	0.000617128
11_10317	2H	69	0.634711	0.99858	0.000617128
11_20417	2H	69	0.463172	0.99858	0.000617128
11_20458	2H	69	0.646078	0.99858	0.000617128
11_10947	2H	69	0.208743	0.99858	0.000617128
11_11178	2H	69	0.860333	0.99858	0.000617128
11_11211	2H	69	0.386156	0.99858	0.000617128
11_11354	2H	69	0.191345	0.99858	0.000617128
11_11384	2H	69	0.637529	0.99858	0.000617128
12_10099	2H	69	0.458858	0.99858	0.000617128
12_10474	2H	69	0.603899	0.99858	0.000617128
12_10640	2H	69	0.667393	0.99858	0.000617128
12_11288	2H	69	0.115615	0.99858	0.000617128
12_20196	2H	69	0.433982	0.99858	0.000617128
12_20335	2H	69	0.6488	0.99858	0.000617128
12_20878	2H	69	0.166801	0.99858	0.000617128
12_21337	2H	69	0.198078	0.99858	0.000617128
12_30042	2H	69	0.0696784	0.99858	0.000617128
12_30068	2H	69	0.11956	0.99858	0.000617128
12_30179	2H	69	0.459185	0.99858	0.000617128
12_30206	2H	69	0.199489	0.99858	0.000617128
12_30561	2H	69	0.634398	0.99858	0.000617128
12_30582	2H	69	0.685434	0.99858	0.000617128
12_30772	2H	69	0.14173	0.99858	0.000617128
12_31175	2H	69	0.244809	0.99858	0.000617128
12_31189	2H	69	0.205218	0.99858	0.000617128
12_31218	2H	69	0.202518	0.99858	0.000617128
SCRI_RS_11204	2H	69	0.465931	0.99858	0.000617128
SCRI_RS_117951	2H	69	0.761135	0.99858	0.000617128
SCRI_RS_12448	2H	69	0.440927	0.99858	0.000617128
SCRI_RS_130072	2H	69	0.0843266	0.99858	0.000617128
SCRI_RS_135468	2H	69	0.253434	0.99858	0.000617128
SCRI_RS_137018	2H	69	0.527569	0.99858	0.000617128
SCRI_RS_147644	2H	69	0.847878	0.99858	0.000617128
SCRI_RS_151921	2H	69	0.439484	0.99858	0.000617128
SCRI_RS_155067	2H	69	0.611493	0.99858	0.000617128
SCRI_RS_157207	2H	69	0.484115	0.99858	0.000617128
SCRI_RS_160277	2H	69	0.249432	0.99858	0.000617128
SCRI_RS_174318	2H	69	0.465595	0.99858	0.000617128
SCRI_RS_175300	2H	69	0.223468	0.99858	0.000617128
SCRI_RS_176173	2H	69	0.411346	0.99858	0.000617128
SCRI_RS_182959	2H	69	0.796283	0.99858	0.000617128
SCRI_RS_185513	2H	69	0.743958	0.99858	0.000617128
SCRI_RS_194604	2H	69	0.416363	0.99858	0.000617128
SCRI_RS_194640	2H	69	0.347837	0.99858	0.000617128
SCRI_RS_197997	2H	69	0.724713	0.99858	0.000617128
SCRI_RS_206358	2H	69	0.735166	0.99858	0.000617128
SCRI_RS_208799	2H	69	0.637233	0.99858	0.000617128
SCRI_RS_220670	2H	69	0.322063	0.99858	0.000617128
SCRI_RS_230984	2H	69	0.79137	0.99858	0.000617128
SCRI_RS_231897	2H	69	0.327252	0.99858	0.000617128
SCRI_RS_232669	2H	69	0.634108	0.99858	0.000617128
SCRI_RS_236164	2H	69	0.327252	0.99858	0.000617128
SCRI_RS_236995	2H	69	0.456988	0.99858	0.000617128
SCRI_RS_240011	2H	69	0.192121	0.99858	0.000617128
SCRI_RS_55840	2H	69	0.694452	0.99858	0.000617128
SCRI_RS_87934	2H	69	0.485681	0.99858	0.000617128
11_20251	2H	69.2	0.768537	0.99858	0.000617128
11_20476	2H	69.2	0.0313189	0.99858	0.000617128
11_20631	2H	69.2	0.791455	0.99858	0.000617128
11_20669	2H	69.2	0.828499	0.99858	0.000617128
12_10035	2H	69.2	0.284222	0.99858	0.000617128
SCRI_RS_161169	2H	69.25	0.662343	0.99858	0.000617128
11_10191	2H	69.55	0.0729601	0.99858	0.000617128
11_10194	2H	69.55	0.248855	0.99858	0.000617128
11_10243	2H	69.55	0.251166	0.99858	0.000617128
11_20374	2H	69.55	0.494186	0.99858	0.000617128
11_20390	2H	69.55	0.532188	0.99858	0.000617128
11_20438	2H	69.55	0.42375	0.99858	0.000617128
11_10436	2H	69.55	0.875275	0.99858	0.000617128
11_20532	2H	69.55	0.326613	0.99858	0.000617128
11_20585	2H	69.55	0.34033	0.99858	0.000617128
11_10632	2H	69.55	0.348636	0.99858	0.000617128
11_10685	2H	69.55	0.0287022	0.954272	0.0203279
11_10692	2H	69.55	0.361197	0.99858	0.000617128
11_20862	2H	69.55	0.189012	0.99858	0.000617128
11_20887	2H	69.55	0.84378	0.99858	0.000617128
11_10909	2H	69.55	0.553932	0.99858	0.000617128
11_21399	2H	69.55	0.153013	0.99858	0.000617128
11_11206	2H	69.55	0.442697	0.99858	0.000617128
11_11430	2H	69.55	0.329859	0.99858	0.000617128
12_11278	2H	69.55	0.433124	0.99858	0.000617128
12_11316	2H	69.55	0.0489122	0.99858	0.000617128
12_11504	2H	69.55	0.375194	0.99858	0.000617128
12_21476	2H	69.55	0.038304	0.99858	0.000617128
12_30108	2H	69.55	0.320986	0.99858	0.000617128
12_30265	2H	69.55	0.131076	0.99858	0.000617128
12_30724	2H	69.55	0.835936	0.99858	0.000617128
12_31256	2H	69.55	0.945624	0.99858	0.000617128
SCRI_RS_100054	2H	69.55	0.482077	0.99858	0.000617128
SCRI_RS_116920	2H	69.55	0.779508	0.99858	0.000617128
SCRI_RS_12492	2H	69.55	0.241281	0.99858	0.000617128
SCRI_RS_125516	2H	69.55	0.867972	0.99858	0.000617128
SCRI_RS_127347	2H	69.55	0.267107	0.99858	0.000617128
SCRI_RS_132839	2H	69.55	0.626047	0.99858	0.000617128
SCRI_RS_133246	2H	69.55	0.600317	0.99858	0.000617128
SCRI_RS_134925	2H	69.55	0.173694	0.99858	0.000617128
SCRI_RS_136740	2H	69.55	0.578143	0.99858	0.000617128
SCRI_RS_137710	2H	69.55	0.406069	0.99858	0.000617128
SCRI_RS_138697	2H	69.55	0.98736	0.99858	0.000617128
SCRI_RS_140618	2H	69.55	0.592967	0.99858	0.000617128
SCRI_RS_141789	2H	69.55	0.472594	0.99858	0.000617128
SCRI_RS_144776	2H	69.55	0.506187	0.99858	0.000617128
SCRI_RS_145617	2H	69.55	0.88978	0.99858	0.000617128
SCRI_RS_1502	2H	69.55	0.0288244	0.954272	0.0203279
SCRI_RS_153880	2H	69.55	0.221677	0.99858	0.000617128
SCRI_RS_154657	2H	69.55	0.362862	0.99858	0.000617128
SCRI_RS_165574	2H	69.55	0.220621	0.99858	0.000617128
SCRI_RS_165669	2H	69.55	0.699624	0.99858	0.000617128
SCRI_RS_167594	2H	69.55	0.05714	0.99858	0.000617128
SCRI_RS_168400	2H	69.55	0.633288	0.99858	0.000617128
SCRI_RS_171203	2H	69.55	0.358597	0.99858	0.000617128
SCRI_RS_172109	2H	69.55	0.824738	0.99858	0.000617128
SCRI_RS_177375	2H	69.55	0.075056	0.99858	0.000617128
SCRI_RS_184218	2H	69.55	0.743172	0.99858	0.000617128
SCRI_RS_185710	2H	69.55	0.605498	0.99858	0.000617128
SCRI_RS_186769	2H	69.55	0.842476	0.99858	0.000617128
SCRI_RS_188255	2H	69.55	0.292365	0.99858	0.000617128
SCRI_RS_191136	2H	69.55	0.570846	0.99858	0.000617128
SCRI_RS_195208	2H	69.55	0.140895	0.99858	0.000617128
SCRI_RS_196026	2H	69.55	0.045812	0.99858	0.000617128
SCRI_RS_200879	2H	69.55	0.189201	0.99858	0.000617128
SCRI_RS_208320	2H	69.55	0.120915	0.99858	0.000617128
SCRI_RS_213826	2H	69.55	0.0750532	0.99858	0.000617128
SCRI_RS_216129	2H	69.55	0.0699096	0.99858	0.000617128
SCRI_RS_222769	2H	69.55	0.0507495	0.99858	0.000617128
SCRI_RS_231725	2H	69.55	0.152085	0.99858	0.000617128
SCRI_RS_233449	2H	69.55	0.932423	0.99858	0.000617128
SCRI_RS_235063	2H	69.55	0.174906	0.99858	0.000617128
SCRI_RS_4969	2H	69.55	0.050917	0.99858	0.000617128
SCRI_RS_83731	2H	69.55	0.833346	0.99858	0.000617128
SCRI_RS_206529	2H	69.68	0.625014	0.99858	0.000617128
11_21110	2H	69.88	0.0259068	0.921393	0.0355553
11_21166	2H	69.88	0.181596	0.99858	0.000617128
12_11121	2H	69.88	0.195659	0.99858	0.000617128
SCRI_RS_107754	2H	69.88	0.105456	0.99858	0.000617128
SCRI_RS_143213	2H	69.88	0.0321259	0.99858	0.000617128
SCRI_RS_4802	2H	69.98	0.0823	0.99858	0.000617128
11_11072	2H	70.11	0.00645166	0.55007	0.259582
11_20690	2H	71.37	0.0024074	0.312159	0.505624
12_10545	2H	71.94	0.57949	0.99858	0.000617128
11_21144	2H	72.44	0.683096	0.99858	0.000617128
SCRI_RS_162413	2H	72.44	0.345326	0.99858	0.000617128
SCRI_RS_202786	2H	72.44	0.129825	0.99858	0.000617128
12_11096	2H	72.55	0.0735569	0.99858	0.000617128
SCRI_RS_153531	2H	72.64	0.107296	0.99858	0.000617128
SCRI_RS_163975	2H	74.34	0.0775704	0.99858	0.000617128
SCRI_RS_59851	2H	74.34	0.0138639	0.736952	0.132561
11_10651	2H	74.49	0.502182	0.99858	0.000617128
11_10017	2H	75.08	0.710885	0.99858	0.000617128
11_10265	2H	75.18	0.966371	0.99858	0.000617128
11_21258	2H	75.18	0.510647	0.99858	0.000617128
SCRI_RS_198848	2H	76	0.809313	0.99858	0.000617128
12_30205	2H	76.26	0.341698	0.99858	0.000617128
12_31021	2H	76.26	0.648412	0.99858	0.000617128
11_21205	2H	76.3	0.438352	0.99858	0.000617128
11_21251	2H	76.3	0.639034	0.99858	0.000617128
12_10719	2H	76.3	0.44409	0.99858	0.000617128
12_31020	2H	76.3	0.847362	0.99858	0.000617128
12_10717	2H	76.34	0.69439	0.99858	0.000617128
11_20528	2H	77.34	0.596552	0.99858	0.000617128
11_20667	2H	77.34	0.437626	0.99858	0.000617128
11_20947	2H	77.34	0.228999	0.99858	0.000617128
11_21078	2H	77.34	0.11118	0.99858	0.000617128
11_11402	2H	77.34	0.304462	0.99858	0.000617128
12_10650	2H	77.34	0.71245	0.99858	0.000617128
12_31383	2H	77.34	0.93352	0.99858	0.000617128
SCRI_RS_150266	2H	77.34	0.316819	0.99858	0.000617128
SCRI_RS_156871	2H	77.34	0.347879	0.99858	0.000617128
SCRI_RS_16995	2H	77.34	0.848831	0.99858	0.000617128
SCRI_RS_206677	2H	77.34	0.117929	0.99858	0.000617128
SCRI_RS_207224	2H	77.34	0.046495	0.99858	0.000617128
SCRI_RS_73	2H	77.34	0.00782906	0.58234	0.234823
SCRI_RS_9469	2H	77.54	0.16004	0.99858	0.000617128
11_20419	2H	77.68	0.520172	0.99858	0.000617128
11_21156	2H	77.94	0.573635	0.99858	0.000617128
11_20960	2H	78.02	0.850404	0.99858	0.000617128
12_30674	2H	78.02	0.992656	0.99858	0.000617128
12_31394	2H	78.02	0.367042	0.99858	0.000617128
SCRI_RS_150	2H	78.02	0.137189	0.99858	0.000617128
11_20734	2H	79.75	0.307773	0.99858	0.000617128
12_11449	2H	79.75	0.830168	0.99858	0.000617128
12_31398	2H	79.75	0.728774	0.99858	0.000617128
11_10196	2H	81.26	0.481263	0.99858	0.000617128
11_10818	2H	81.26	0.867002	0.99858	0.000617128
11_11435	2H	81.26	0.702947	0.99858	0.000617128
12_30696	2H	81.26	0.1552	0.99858	0.000617128
SCRI_RS_219568	2H	81.46	0.995995	0.999528	0.000204865
SCRI_RS_220533	2H	81.46	0.268658	0.99858	0.000617128
12_31445	2H	83.59	0.164682	0.99858	0.000617128
SCRI_RS_17898	2H	84.49	5.85138e-07	0.000214179	3.66922
12_31293	2H	84.69	0.00216098	0.29239	0.534038
12_11388	2H	84.74	0.379361	0.99858	0.000617128
SCRI_RS_235874	2H	85.09	0.0189943	0.820975	0.0856702
12_10859	2H	85.39	0.656921	0.99858	0.000617128
SCRI_RS_156323	2H	85.39	0.560448	0.99858	0.000617128
SCRI_RS_158285	2H	85.39	0.702676	0.99858	0.000617128
SCRI_RS_129857	2H	86.44	3.17776e-05	0.00860536	2.06523
SCRI_RS_221795	2H	86.44	0.672142	0.99858	0.000617128
SCRI_RS_239742	2H	86.44	0.372509	0.99858	0.000617128
11_21242	2H	86.84	0.370644	0.99858	0.000617128
SCRI_RS_200291	2H	87.34	0.059076	0.99858	0.000617128
SCRI_RS_2961	2H	87.34	3.7838e-10	1.96056e-07	6.70762
SCRI_RS_154398	2H	87.44	4.44709e-06	0.0013189	2.87979
SCRI_RS_157347	2H	87.44	0.00239152	0.312159	0.505624
SCRI_RS_134812	2H	87.84	0.00166066	0.252096	0.598435
11_20781	2H	88.04	3.91207e-14	2.70398e-11	10.568
11_10823	2H	88.04	0.00255232	0.317713	0.497965
11_11100	2H	88.04	0.0118863	0.711351	0.147916
11_11214	2H	88.04	0.000578108	0.105808	0.975481
SCRI_RS_235860	2H	88.14	1.1281e-06	0.000370164	3.43161
SCRI_RS_4930	2H	88.54	5.8714e-19	5.21927e-16	15.2824
SCRI_RS_171032	2H	90.64	0.000357778	0.070409	1.15237
11_20340	2H	90.99	5.21199e-32	1.62135e-28	27.7901
11_10287	2H	90.99	1.30345e-29	2.69707e-26	25.5691
12_30901	2H	90.99	3.73465e-09	1.65825e-06	5.78035
SCRI_RS_91810	2H	90.99	8.16472e-28	1.2697e-24	23.8963
12_30896	2H	91.09	8.5825e-43	5.34019e-39	38.2724
12_30897	2H	91.09	5.40592e-22	5.61197e-19	18.2509
SCRI_RS_196853	2H	91.09	1.13278e-16	8.7914e-14	13.0559
SCRI_RS_88704	2H	91.09	0.00944804	0.639181	0.194376
SCRI_RS_137263	2H	91.29	3.64894e-22	4.54352e-19	18.3426
11_11533	2H	91.99	8.84713e-07	0.000306013	3.51426
12_31205	2H	92.07	0.226838	0.99858	0.000617128
SCRI_RS_13565	2H	92.07	0.160497	0.99858	0.000617128
SCRI_RS_192398	2H	92.07	1.08965e-10	6.78416e-08	7.1685
SCRI_RS_3376	2H	92.07	5.59481e-05	0.0139169	1.85646
SCRI_RS_180028	2H	92.37	0.183074	0.99858	0.000617128
11_10475	2H	92.8	0.96194	0.99858	0.000617128
SCRI_RS_10670	2H	92.8	0.476383	0.99858	0.000617128
SCRI_RS_128449	2H	92.8	0.65221	0.99858	0.000617128
SCRI_RS_156090	2H	92.8	0.388996	0.99858	0.000617128
SCRI_RS_159462	2H	92.8	0.574685	0.99858	0.000617128
SCRI_RS_160616	2H	92.8	0.399915	0.99858	0.000617128
SCRI_RS_160833	2H	92.8	0.980664	0.99858	0.000617128
SCRI_RS_172648	2H	92.8	0.36651	0.99858	0.000617128
SCRI_RS_198603	2H	92.8	0.28733	0.99858	0.000617128
SCRI_RS_211281	2H	92.8	0.993534	0.998668	0.000578703
SCRI_RS_235221	2H	92.8	0.397697	0.99858	0.000617128
SCRI_RS_179213	2H	93.1	0.497517	0.99858	0.000617128
SCRI_RS_188339	2H	93.1	0.783666	0.99858	0.000617128
12_10936	2H	93.14	0.333321	0.99858	0.000617128
12_31424	2H	93.14	0.623984	0.99858	0.000617128
11_21136	2H	93.83	0.0230968	0.885431	0.0528452
12_10969	2H	93.83	0.188023	0.99858	0.000617128
SCRI_RS_119261	2H	93.83	0.131493	0.99858	0.000617128
SCRI_RS_155456	2H	93.83	0.129965	0.99858	0.000617128
SCRI_RS_157236	2H	93.83	0.636684	0.99858	0.000617128
SCRI_RS_162798	2H	93.83	0.0358018	0.99858	0.000617128
SCRI_RS_174800	2H	93.83	0.63056	0.99858	0.000617128
SCRI_RS_176114	2H	93.83	0.0529804	0.99858	0.000617128
SCRI_RS_182039	2H	93.83	0.105492	0.99858	0.000617128
SCRI_RS_183984	2H	93.83	0.2416	0.99858	0.000617128
SCRI_RS_211894	2H	93.83	0.0558938	0.99858	0.000617128
SCRI_RS_237481	2H	93.83	0.142164	0.99858	0.000617128
11_21037	2H	93.93	0.00706401	0.577674	0.238317
SCRI_RS_138463	2H	93.93	0.498806	0.99858	0.000617128
12_20793	2H	94.21	0.580535	0.99858	0.000617128
11_11058	2H	94.23	0.355198	0.99858	0.000617128
SCRI_RS_116694	2H	98.44	0.871013	0.99858	0.000617128
11_10214	2H	99.04	0.354925	0.99858	0.000617128
SCRI_RS_157140	2H	99.04	0.038549	0.99858	0.000617128
SCRI_RS_237763	2H	99.04	0.00639167	0.55007	0.259582
SCRI_RS_2911	2H	99.04	0.584274	0.99858	0.000617128
SCRI_RS_165795	2H	99.24	0.101261	0.99858	0.000617128
SCRI_RS_237921	2H	100.84	0.832989	0.99858	0.000617128
11_20080	2H	100.94	0.880327	0.99858	0.000617128
SCRI_RS_129223	2H	100.94	0.561597	0.99858	0.000617128
SCRI_RS_144778	2H	100.94	0.946568	0.99858	0.000617128
SCRI_RS_222876	2H	100.94	0.572356	0.99858	0.000617128
11_10138	2H	101.98	0.339245	0.99858	0.000617128
11_21175	2H	101.98	0.931761	0.99858	0.000617128
12_10649	2H	101.98	0.85983	0.99858	0.000617128
12_30216	2H	101.98	0.343905	0.99858	0.000617128
SCRI_RS_195164	2H	101.98	0.673106	0.99858	0.000617128
11_11307	2H	102.28	0.0257171	0.919905	0.0362571
SCRI_RS_172220	2H	102.38	0.0299911	0.987643	0.00540007
12_11285	2H	102.83	0.586123	0.99858	0.000617128
11_20086	2H	103.48	0.437596	0.99858	0.000617128
SCRI_RS_160958	2H	104.08	0.492062	0.99858	0.000617128
11_10876	2H	105.28	0.705104	0.99858	0.000617128
11_11250	2H	105.28	0.901433	0.99858	0.000617128
SCRI_RS_194603	2H	106.4	0.501802	0.99858	0.000617128
SCRI_RS_196270	2H	106.4	0.0823355	0.99858	0.000617128
SCRI_RS_173374	2H	106.5	0.392623	0.99858	0.000617128
SCRI_RS_150494	2H	106.7	0.689983	0.99858	0.000617128
SCRI_RS_142188	2H	106.8	0.973653	0.99858	0.000617128
11_10398	2H	106.9	0.602017	0.99858	0.000617128
11_20923	2H	106.9	0.172531	0.99858	0.000617128
12_30200	2H	106.9	0.211609	0.99858	0.000617128
SCRI_RS_196842	2H	106.9	0.807093	0.99858	0.000617128
SCRI_RS_221763	2H	106.9	0.965018	0.99858	0.000617128
11_10900	2H	106.92	0.397602	0.99858	0.000617128
11_11346	2H	106.92	0.66528	0.99858	0.000617128
12_21527	2H	106.92	0.334601	0.99858	0.000617128
11_20498	2H	107.47	0.166581	0.99858	0.000617128
12_30095	2H	108.14	0.817691	0.99858	0.000617128
12_30480	2H	108.14	0.356715	0.99858	0.000617128
SCRI_RS_153793	2H	109.8	0.184521	0.99858	0.000617128
11_21340	2H	110.49	0.401399	0.99858	0.000617128
11_11323	2H	112.22	0.696149	0.99858	0.000617128
12_30555	2H	112.22	0.154254	0.99858	0.000617128
11_20064	2H	123.61	0.455116	0.99858	0.000617128
11_21184	2H	123.61	0.695983	0.99858	0.000617128
11_21238	2H	125.56	0.412232	0.99858	0.000617128
12_31402	2H	125.56	0.728212	0.99858	0.000617128
11_20182	2H	125.76	0.894569	0.99858	0.000617128
11_10263	2H	125.76	0.669622	0.99858	0.000617128
11_10731	2H	125.76	0.318554	0.99858	0.000617128
11_10989	2H	125.76	0.76076	0.99858	0.000617128
11_11043	2H	125.76	0.294546	0.99858	0.000617128
11_11118	2H	125.76	0.406405	0.99858	0.000617128
11_11236	2H	125.76	0.437724	0.99858	0.000617128
SCRI_RS_143727	2H	125.76	0.977593	0.99858	0.000617128
SCRI_RS_162690	2H	125.76	0.781105	0.99858	0.000617128
SCRI_RS_190073	2H	125.76	0.719345	0.99858	0.000617128
SCRI_RS_222093	2H	125.76	0.207661	0.99858	0.000617128
SCRI_RS_224624	2H	125.76	0.747778	0.99858	0.000617128
SCRI_RS_238760	2H	125.76	0.349254	0.99858	0.000617128
12_21396	2H	126.23	0.700814	0.99858	0.000617128
SCRI_RS_156045	2H	126.23	0.61964	0.99858	0.000617128
SCRI_RS_192384	2H	126.23	0.308696	0.99858	0.000617128
SCRI_RS_223885	2H	126.23	0.557665	0.99858	0.000617128
SCRI_RS_48964	2H	126.23	0.0861173	0.99858	0.000617128
11_10429	2H	126.63	0.494642	0.99858	0.000617128
12_20989	2H	126.63	0.731254	0.99858	0.000617128
12_30459	2H	126.63	0.246178	0.99858	0.000617128
SCRI_RS_15050	2H	126.63	0.234503	0.99858	0.000617128
SCRI_RS_15537	2H	126.63	0.710364	0.99858	0.000617128
SCRI_RS_15711	2H	126.63	0.238205	0.99858	0.000617128
SCRI_RS_918	2H	126.63	0.233801	0.99858	0.000617128
SCRI_RS_223905	2H	126.76	0.553492	0.99858	0.000617128
SCRI_RS_156220	2H	127.36	0.65888	0.99858	0.000617128
11_10707	2H	129.47	0.509153	0.99858	0.000617128
SCRI_RS_238606	2H	129.47	0.503203	0.99858	0.000617128
11_10538	2H	131.66	0.507874	0.99858	0.000617128
12_31095	2H	131.66	0.541365	0.99858	0.000617128
SCRI_RS_151349	2H	131.66	0.720611	0.99858	0.000617128
SCRI_RS_610	2H	131.86	0.963864	0.99858	0.000617128
11_10404	2H	132.76	0.733853	0.99858	0.000617128
SCRI_RS_154176	2H	133.16	0.283378	0.99858	0.000617128
11_10916	2H	133.86	0.78903	0.99858	0.000617128
SCRI_RS_164608	2H	134.46	0.244358	0.99858	0.000617128
SCRI_RS_12444	2H	134.66	0.257147	0.99858	0.000617128
SCRI_RS_144379	2H	134.66	0.391749	0.99858	0.000617128
SCRI_RS_167694	2H	134.66	0.757204	0.99858	0.000617128
SCRI_RS_207327	2H	134.66	0.76729	0.99858	0.000617128
SCRI_RS_132586	2H	135.36	0.082269	0.99858	0.000617128
SCRI_RS_149429	2H	135.36	0.363231	0.99858	0.000617128
12_10739	2H	135.51	0.606634	0.99858	0.000617128
SCRI_RS_151556	2H	135.56	0.36994	0.99858	0.000617128
SCRI_RS_142593	2H	135.66	0.592168	0.99858	0.000617128
SCRI_RS_183064	2H	135.66	0.889835	0.99858	0.000617128
SCRI_RS_205571	2H	135.66	0.479914	0.99858	0.000617128
12_30598	2H	135.96	0.945048	0.99858	0.000617128
12_31264	2H	135.96	0.767185	0.99858	0.000617128
11_10780	2H	136.06	0.18922	0.99858	0.000617128
12_31406	2H	136.06	0.00213835	0.29239	0.534038
SCRI_RS_155689	2H	136.66	0.462959	0.99858	0.000617128
11_20511	2H	137.44	0.785279	0.99858	0.000617128
SCRI_RS_155161	2H	137.44	0.691952	0.99858	0.000617128
SCRI_RS_174214	2H	137.44	0.790687	0.99858	0.000617128
SCRI_RS_235261	2H	137.44	0.432848	0.99858	0.000617128
SCRI_RS_200033	2H	137.93	0.143505	0.99858	0.000617128
12_30636	2H	138.03	0.591556	0.99858	0.000617128
12_30152	2H	138.13	0.89886	0.99858	0.000617128
SCRI_RS_129178	2H	138.13	0.849385	0.99858	0.000617128
SCRI_RS_130279	2H	138.13	0.92892	0.99858	0.000617128
SCRI_RS_130285	2H	138.13	0.518981	0.99858	0.000617128
SCRI_RS_159243	2H	138.13	0.528498	0.99858	0.000617128
SCRI_RS_205807	2H	138.13	0.47874	0.99858	0.000617128
SCRI_RS_209218	2H	138.23	0.428837	0.99858	0.000617128
SCRI_RS_224454	2H	138.23	0.516345	0.99858	0.000617128
SCRI_RS_168629	2H	138.43	0.736226	0.99858	0.000617128
11_21315	2H	138.54	0.556461	0.99858	0.000617128
11_11365	2H	138.54	0.136163	0.99858	0.000617128
SCRI_RS_179555	2H	138.93	0.865429	0.99858	0.000617128
SCRI_RS_185665	2H	138.93	0.61931	0.99858	0.000617128
SCRI_RS_154954	2H	139.43	0.624578	0.99858	0.000617128
12_30097	2H	139.62	0.481991	0.99858	0.000617128
11_20141	2H	141.7	0.857252	0.99858	0.000617128
11_10446	2H	142.03	0.498196	0.99858	0.000617128
11_20711	2H	142.03	0.61811	0.99858	0.000617128
11_21440	2H	142.03	0.540531	0.99858	0.000617128
12_30310	2H	142.03	0.661843	0.99858	0.000617128
SCRI_RS_211291	2H	142.03	0.963607	0.99858	0.000617128
11_21370	2H	143.07	0.748845	0.99858	0.000617128
11_21406	2H	143.07	0.477047	0.99858	0.000617128
11_11486	2H	143.07	0.47485	0.99858	0.000617128
12_31100	2H	143.07	0.434036	0.99858	0.000617128
12_20183	2H	143.1	0.452982	0.99858	0.000617128
11_20366	2H	144.2	0.625553	0.99858	0.000617128
11_10656	2H	144.2	0.56474	0.99858	0.000617128
11_21088	2H	144.2	0.764796	0.99858	0.000617128
12_30690	2H	144.2	0.695003	0.99858	0.000617128
12_30942	2H	144.2	0.905699	0.99858	0.000617128
12_31268	2H	144.2	0.166992	0.99858	0.000617128
SCRI_RS_139840	2H	144.2	0.243632	0.99858	0.000617128
SCRI_RS_165373	2H	144.2	0.947897	0.99858	0.000617128
SCRI_RS_239674	2H	144.2	0.565466	0.99858	0.000617128
SCRI_RS_157504	2H	144.4	0.924122	0.99858	0.000617128
SCRI_RS_194202	2H	144.4	0.478197	0.99858	0.000617128
SCRI_RS_200949	2H	144.4	0.764597	0.99858	0.000617128
SCRI_RS_223119	2H	144.4	0.925829	0.99858	0.000617128
SCRI_RS_2552	2H	144.4	0.650183	0.99858	0.000617128
SCRI_RS_209551	2H	145.1	0.809119	0.99858	0.000617128
11_10065	2H	145.2	0.6722	0.99858	0.000617128
11_20215	2H	145.2	0.402313	0.99858	0.000617128
11_10383	2H	145.2	0.244374	0.99858	0.000617128
11_21125	2H	145.2	0.951724	0.99858	0.000617128
12_10472	2H	145.2	0.875454	0.99858	0.000617128
SCRI_RS_124541	2H	145.2	0.256697	0.99858	0.000617128
SCRI_RS_175783	2H	145.2	0.817441	0.99858	0.000617128
12_30678	2H	145.4	0.844113	0.99858	0.000617128
SCRI_RS_231021	2H	145.4	0.63292	0.99858	0.000617128
SCRI_RS_142314	2H	147.9	0.880315	0.99858	0.000617128
SCRI_RS_6458	2H	148.1	0.872003	0.99858	0.000617128
SCRI_RS_238605	2H	148.3	0.463672	0.99858	0.000617128
11_10376	2H	148.7	0.971954	0.99858	0.000617128
SCRI_RS_181112	2H	149	0.485112	0.99858	0.000617128
SCRI_RS_182627	2H	149	0.486551	0.99858	0.000617128
SCRI_RS_202469	2H	149	0.360026	0.99858	0.000617128
11_20895	2H	149.12	0.449916	0.99858	0.000617128
11_11227	2H	149.13	0.625334	0.99858	0.000617128
12_10579	2H	149.6	0.806016	0.99858	0.000617128
SCRI_RS_134241	2H	149.8	0.744701	0.99858	0.000617128
12_30106	2H	150.78	0.855926	0.99858	0.000617128
12_30396	2H	150.78	0.139256	0.99858	0.000617128
SCRI_RS_118062	2H	151.2	0.153674	0.99858	0.000617128
SCRI_RS_11645	2H	151.5	0.70149	0.99858	0.000617128
SCRI_RS_136379	2H	151.6	0.985911	0.99858	0.000617128
12_10915	2H	151.62	0.32907	0.99858	0.000617128
SCRI_RS_193100	2H	151.7	0.521827	0.99858	0.000617128
11_20715	2H	152.83	0.222891	0.99858	0.000617128
12_30248	2H	154.01	0.842611	0.99858	0.000617128
11_21274	2H	155.26	0.833926	0.99858	0.000617128
12_30341	2H	155.26	0.901753	0.99858	0.000617128
11_20590	2H	155.66	0.558613	0.99858	0.000617128
11_21181	2H	155.66	0.0233308	0.885431	0.0528452
SCRI_RS_106163	2H	155.66	0.95775	0.99858	0.000617128
SCRI_RS_148699	2H	155.82	0.0956875	0.99858	0.000617128
SCRI_RS_158072	2H	156.52	0.697097	0.99858	0.000617128
11_20494	2H	157.42	0.174904	0.99858	0.000617128
11_10625	2H	157.42	0.373688	0.99858	0.000617128
11_10826	2H	157.42	0.83604	0.99858	0.000617128
11_11262	2H	157.42	0.371606	0.99858	0.000617128
12_20027	2H	157.42	0.688976	0.99858	0.000617128
12_30352	2H	157.42	0.337632	0.99858	0.000617128
12_30914	2H	157.42	0.189706	0.99858	0.000617128
12_31209	2H	157.42	0.863162	0.99858	0.000617128
12_31461	2H	157.42	0.49203	0.99858	0.000617128
SCRI_RS_230951	2H	157.42	0.36008	0.99858	0.000617128
SCRI_RS_740	2H	157.42	0.420572	0.99858	0.000617128
11_10551	2H	157.76	0.234572	0.99858	0.000617128
11_10566	2H	158.11	0.355224	0.99858	0.000617128
SCRI_RS_114969	2H	159.82	0.0370872	0.99858	0.000617128
SCRI_RS_174071	2H	159.82	0.16534	0.99858	0.000617128
12_10447	2H	160.12	0.576641	0.99858	0.000617128
SCRI_RS_114673	2H	160.12	0.381775	0.99858	0.000617128
11_11023	2H	160.19	0.0747791	0.99858	0.000617128
11_10714	2H	160.69	0.778138	0.99858	0.000617128
11_21250	2H	160.69	0.94469	0.99858	0.000617128
12_10487	2H	160.69	0.142205	0.99858	0.000617128
12_10950	2H	160.69	0.359947	0.99858	0.000617128
SCRI_RS_156155	2H	160.69	0.036307	0.99858	0.000617128
SCRI_RS_188579	2H	160.69	0.302641	0.99858	0.000617128
SCRI_RS_205658	2H	160.69	0.699464	0.99858	0.000617128
SCRI_RS_44952	2H	160.69	0.925016	0.99858	0.000617128
11_11380	2H	161.26	0.713092	0.99858	0.000617128
12_11368	2H	161.83	0.844847	0.99858	0.000617128
SCRI_RS_138320	2H	161.86	0.524825	0.99858	0.000617128
12_10181	2H	162.06	0.744515	0.99858	0.000617128
SCRI_RS_175216	2H	162.06	0.312114	0.99858	0.000617128
SCRI_RS_222342	2H	162.06	0.356886	0.99858	0.000617128
11_20994	2H	162.42	0.990458	0.99858	0.000617128
SCRI_RS_10006	2H	162.76	0.353861	0.99858	0.000617128
SCRI_RS_161636	2H	162.76	0.144172	0.99858	0.000617128
11_20293	2H	163.46	0.949944	0.99858	0.000617128
11_21346	2H	163.46	0.370934	0.99858	0.000617128
SCRI_RS_155544	2H	163.96	0.708752	0.99858	0.000617128
SCRI_RS_230497	2H	164.26	0.464357	0.99858	0.000617128
SCRI_RS_156819	2H	164.36	0.370414	0.99858	0.000617128
SCRI_RS_174077	2H	164.36	0.690841	0.99858	0.000617128
SCRI_RS_173017	2H	165.66	0.894293	0.99858	0.000617128
SCRI_RS_8420	2H	165.66	0.264252	0.99858	0.000617128
11_20943	2H	166.65	0.555686	0.99858	0.000617128
11_21436	2H	168.73	0.488373	0.99858	0.000617128
SCRI_RS_134343	2H	168.73	0.497157	0.99858	0.000617128
12_30823	2H	168.93	0.895528	0.99858	0.000617128
SCRI_RS_116590	2H	169.03	0.94609	0.99858	0.000617128
11_10791	2H	169.59	0.0229695	0.885431	0.0528452
SCRI_RS_200267	2H	169.59	0.589557	0.99858	0.000617128
SCRI_RS_15119	2H	169.99	0.870821	0.99858	0.000617128
12_10937	2H	171.37	0.128924	0.99858	0.000617128
11_10072	2H	171.55	0.472722	0.99858	0.000617128
SCRI_RS_171198	2H	171.75	0.286231	0.99858	0.000617128
12_31527	2H	171.85	0.917148	0.99858	0.000617128
SCRI_RS_225633	2H	172.15	0.687099	0.99858	0.000617128
12_31506	2H	173.33	0.299125	0.99858	0.000617128
SCRI_RS_172136	2H	173.53	0.234696	0.99858	0.000617128
SCRI_RS_73620	2H	173.53	0.454298	0.99858	0.000617128
SCRI_RS_227482	2H	175.28	0.436337	0.99858	0.000617128
11_20561	2H	175.48	0.764261	0.99858	0.000617128
11_10770	2H	175.48	0.0464981	0.99858	0.000617128
11_21099	2H	175.48	0.0480333	0.99858	0.000617128
11_21453	2H	175.48	0.447749	0.99858	0.000617128
12_31180	2H	175.48	0.803385	0.99858	0.000617128
SCRI_RS_170209	2H	175.58	0.508329	0.99858	0.000617128
SCRI_RS_161281	2H	176.78	0.640507	0.99858	0.000617128
SCRI_RS_161224	2H	177.28	0.232427	0.99858	0.000617128
SCRI_RS_228319	2H	177.28	0.374455	0.99858	0.000617128
11_10085	2H	177.38	0.940924	0.99858	0.000617128
SCRI_RS_139106	2H	177.38	0.51569	0.99858	0.000617128
SCRI_RS_139115	2H	177.38	0.494532	0.99858	0.000617128
SCRI_RS_142982	2H	177.38	0.597558	0.99858	0.000617128
SCRI_RS_159536	2H	177.38	0.376958	0.99858	0.000617128
SCRI_RS_169970	2H	177.38	0.744651	0.99858	0.000617128
SCRI_RS_170753	2H	177.38	0.678292	0.99858	0.000617128
SCRI_RS_204579	2H	177.38	0.691288	0.99858	0.000617128
SCRI_RS_223897	2H	177.38	0.906956	0.99858	0.000617128
SCRI_RS_227525	2H	177.38	0.735293	0.99858	0.000617128
SCRI_RS_231015	2H	177.38	0.903936	0.99858	0.000617128
SCRI_RS_236521	2H	177.38	0.227155	0.99858	0.000617128
SCRI_RS_134252	2H	177.58	0.129154	0.99858	0.000617128
SCRI_RS_139737	2H	178.08	0.123509	0.99858	0.000617128
12_21496	2H	178.17	0.603827	0.99858	0.000617128
SCRI_RS_156075	2H	179.08	0.163512	0.99858	0.000617128
SCRI_RS_163112	2H	179.08	0.937208	0.99858	0.000617128
SCRI_RS_8671	2H	179.18	0.906397	0.99858	0.000617128
SCRI_RS_13386	2H	179.28	0.17901	0.99858	0.000617128
SCRI_RS_138848	2H	179.28	0.504725	0.99858	0.000617128
SCRI_RS_160512	2H	179.28	0.13624	0.99858	0.000617128
SCRI_RS_8637	2H	179.28	0.439575	0.99858	0.000617128
SCRI_RS_206020	2H	179.38	0.174317	0.99858	0.000617128
11_10101	2H	179.41	0.666409	0.99858	0.000617128
11_20858	3H	0	0.54008	0.99858	0.000617128
12_31428	3H	0	0.378115	0.99858	0.000617128
SCRI_RS_148646	3H	3.79	0.410561	0.99858	0.000617128
SCRI_RS_174383	3H	3.79	0.304189	0.99858	0.000617128
SCRI_RS_216164	3H	3.79	0.562058	0.99858	0.000617128
SCRI_RS_1804	3H	3.89	0.353633	0.99858	0.000617128
11_20797	3H	5.39	0.218289	0.99858	0.000617128
SCRI_RS_129935	3H	5.39	0.0104933	0.681879	0.166293
SCRI_RS_235332	3H	5.39	0.677148	0.99858	0.000617128
SCRI_RS_67208	3H	5.39	0.0163145	0.758917	0.119806
12_31448	3H	5.6	0.308329	0.99858	0.000617128
SCRI_RS_173491	3H	5.69	0.0254865	0.919905	0.0362571
11_20159	3H	5.91	0.420272	0.99858	0.000617128
11_11453	3H	6.11	0.0766209	0.99858	0.000617128
12_11434	3H	6.11	0.72024	0.99858	0.000617128
11_20252	3H	6.46	0.545932	0.99858	0.000617128
SCRI_RS_14819	3H	6.98	0.334096	0.99858	0.000617128
SCRI_RS_119379	3H	7.08	0.207672	0.99858	0.000617128
SCRI_RS_180343	3H	7.08	0.547294	0.99858	0.000617128
12_31409	3H	7.26	0.717721	0.99858	0.000617128
11_20529	3H	8.33	0.875666	0.99858	0.000617128
11_21398	3H	8.86	0.81089	0.99858	0.000617128
12_30297	3H	8.86	0.692085	0.99858	0.000617128
11_21027	3H	11.02	0.240045	0.99858	0.000617128
12_11310	3H	11.94	0.993044	0.99858	0.000617128
12_30818	3H	12.23	0.597591	0.99858	0.000617128
SCRI_RS_132388	3H	12.23	0.845519	0.99858	0.000617128
11_10886	3H	13.53	0.183788	0.99858	0.000617128
12_30915	3H	13.53	0.381439	0.99858	0.000617128
SCRI_RS_127822	3H	13.68	0.597615	0.99858	0.000617128
SCRI_RS_127903	3H	13.68	0.717559	0.99858	0.000617128
SCRI_RS_155475	3H	13.78	0.426545	0.99858	0.000617128
SCRI_RS_130264	3H	14.18	0.407295	0.99858	0.000617128
11_20595	3H	15.52	0.879153	0.99858	0.000617128
SCRI_RS_97417	3H	18.72	0.920566	0.99858	0.000617128
SCRI_RS_97418	3H	18.72	0.0888657	0.99858	0.000617128
11_20172	3H	20.46	0.333484	0.99858	0.000617128
SCRI_RS_209312	3H	23.68	0.413048	0.99858	0.000617128
11_20742	3H	24.63	0.927119	0.99858	0.000617128
SCRI_RS_214280	3H	24.63	0.517066	0.99858	0.000617128
11_10565	3H	25.27	0.628443	0.99858	0.000617128
SCRI_RS_153718	3H	26.18	0.918253	0.99858	0.000617128
SCRI_RS_221814	3H	26.18	0.764607	0.99858	0.000617128
SCRI_RS_151808	3H	26.28	0.521979	0.99858	0.000617128
SCRI_RS_161041	3H	26.28	0.449057	0.99858	0.000617128
SCRI_RS_192352	3H	26.58	0.738551	0.99858	0.000617128
11_20552	3H	28.78	0.400217	0.99858	0.000617128
11_10559	3H	28.78	0.682801	0.99858	0.000617128
12_30192	3H	28.78	0.953442	0.99858	0.000617128
SCRI_RS_159598	3H	31.08	0.00196563	0.278054	0.555872
11_20794	3H	31.88	0.102394	0.99858	0.000617128
SCRI_RS_189757	3H	31.88	0.873763	0.99858	0.000617128
SCRI_RS_177084	3H	32.68	0.637412	0.99858	0.000617128
SCRI_RS_144410	3H	33.28	0.435945	0.99858	0.000617128
SCRI_RS_121895	3H	34.28	0.469598	0.99858	0.000617128
12_11237	3H	34.32	0.675527	0.99858	0.000617128
11_20968	3H	35.4	0.750918	0.99858	0.000617128
11_20607	3H	38.19	0.800814	0.99858	0.000617128
12_30571	3H	38.19	0.821471	0.99858	0.000617128
12_11414	3H	38.3	0.560672	0.99858	0.000617128
11_10026	3H	40.34	0.1493	0.99858	0.000617128
12_30431	3H	40.48	0.0118567	0.711351	0.147916
SCRI_RS_230486	3H	43.08	0.244905	0.99858	0.000617128
11_10672	3H	43.79	0.935429	0.99858	0.000617128
SCRI_RS_115423	3H	43.79	0.726136	0.99858	0.000617128
SCRI_RS_4528	3H	43.82	0.495812	0.99858	0.000617128
SCRI_RS_119697	3H	44.12	0.859302	0.99858	0.000617128
SCRI_RS_194531	3H	44.22	0.305461	0.99858	0.000617128
SCRI_RS_136959	3H	44.42	0.0132906	0.720104	0.142605
SCRI_RS_6922	3H	44.72	0.145677	0.99858	0.000617128
12_10968	3H	44.82	0.208667	0.99858	0.000617128
SCRI_RS_1627	3H	44.82	0.879408	0.99858	0.000617128
SCRI_RS_173721	3H	44.82	0.702748	0.99858	0.000617128
SCRI_RS_151299	3H	44.92	0.862873	0.99858	0.000617128
SCRI_RS_181164	3H	44.92	0.386682	0.99858	0.000617128
11_10710	3H	45.02	0.558767	0.99858	0.000617128
SCRI_RS_115969	3H	45.02	0.928413	0.99858	0.000617128
SCRI_RS_175314	3H	45.22	0.761072	0.99858	0.000617128
SCRI_RS_9439	3H	45.22	0.482711	0.99858	0.000617128
11_20410	3H	45.32	0.216987	0.99858	0.000617128
11_10825	3H	45.39	0.903072	0.99858	0.000617128
12_30953	3H	45.91	0.871129	0.99858	0.000617128
SCRI_RS_102837	3H	45.91	0.767341	0.99858	0.000617128
SCRI_RS_133685	3H	45.91	0.958685	0.99858	0.000617128
SCRI_RS_135333	3H	45.91	0.902582	0.99858	0.000617128
SCRI_RS_152682	3H	45.91	0.549323	0.99858	0.000617128
SCRI_RS_170626	3H	45.91	0.974389	0.99858	0.000617128
SCRI_RS_174979	3H	45.91	0.759497	0.99858	0.000617128
SCRI_RS_174984	3H	45.91	0.713493	0.99858	0.000617128
12_31159	3H	46.64	0.652772	0.99858	0.000617128
11_20193	3H	48.25	0.00379388	0.393552	0.404998
SCRI_RS_237761	3H	48.35	0.383012	0.99858	0.000617128
11_10863	3H	48.46	0.174961	0.99858	0.000617128
11_21145	3H	48.46	0.123545	0.99858	0.000617128
SCRI_RS_141171	3H	49.45	0.499317	0.99858	0.000617128
SCRI_RS_199987	3H	49.55	0.695608	0.99858	0.000617128
11_20647	3H	50.66	0.156343	0.99858	0.000617128
11_11002	3H	51.95	0.559308	0.99858	0.000617128
SCRI_RS_146425	3H	51.95	0.661527	0.99858	0.000617128
SCRI_RS_229693	3H	52.75	0.299658	0.99858	0.000617128
12_30785	3H	53.42	0.817563	0.99858	0.000617128
SCRI_RS_127994	3H	53.42	0.467063	0.99858	0.000617128
12_31475	3H	53.92	0.182097	0.99858	0.000617128
SCRI_RS_151254	3H	53.92	0.123755	0.99858	0.000617128
12_30064	3H	54.52	0.821555	0.99858	0.000617128
11_10601	3H	54.92	0.787397	0.99858	0.000617128
12_31009	3H	55.05	0.898575	0.99858	0.000617128
11_21093	3H	55.36	0.18691	0.99858	0.000617128
11_20356	3H	55.57	0.881117	0.99858	0.000617128
11_20719	3H	55.57	0.465829	0.99858	0.000617128
11_21189	3H	55.57	0.987638	0.99858	0.000617128
12_10532	3H	55.57	0.705502	0.99858	0.000617128
12_30474	3H	55.57	0.393674	0.99858	0.000617128
12_30609	3H	55.57	0.658678	0.99858	0.000617128
12_30737	3H	55.57	0.917628	0.99858	0.000617128
SCRI_RS_110693	3H	55.57	0.377929	0.99858	0.000617128
SCRI_RS_11338	3H	55.57	0.24671	0.99858	0.000617128
SCRI_RS_13433	3H	55.57	0.125608	0.99858	0.000617128
SCRI_RS_141081	3H	55.57	0.448106	0.99858	0.000617128
SCRI_RS_149207	3H	55.57	0.421943	0.99858	0.000617128
SCRI_RS_166122	3H	55.57	0.511403	0.99858	0.000617128
SCRI_RS_178915	3H	55.57	0.82404	0.99858	0.000617128
SCRI_RS_182479	3H	55.57	0.216632	0.99858	0.000617128
SCRI_RS_185596	3H	55.57	0.158034	0.99858	0.000617128
SCRI_RS_230096	3H	55.57	0.528576	0.99858	0.000617128
SCRI_RS_886	3H	55.57	0.197403	0.99858	0.000617128
12_31122	3H	55.67	0.538703	0.99858	0.000617128
11_21101	3H	55.99	0.354881	0.99858	0.000617128
SCRI_RS_189045	3H	56.27	0.838233	0.99858	0.000617128
SCRI_RS_219247	3H	56.67	0.754765	0.99858	0.000617128
12_30467	3H	56.79	0.331539	0.99858	0.000617128
11_10380	3H	57.36	0.0705461	0.99858	0.000617128
12_30721	3H	58.01	0.894713	0.99858	0.000617128
SCRI_RS_175073	3H	58.01	0.0584508	0.99858	0.000617128
SCRI_RS_204057	3H	58.01	0.161474	0.99858	0.000617128
11_20002	3H	58.31	0.793068	0.99858	0.000617128
11_10008	3H	58.31	0.728527	0.99858	0.000617128
11_10011	3H	58.31	0.944355	0.99858	0.000617128
11_20102	3H	58.31	0.270345	0.99858	0.000617128
11_10137	3H	58.31	0.620156	0.99858	0.000617128
11_20288	3H	58.31	0.954251	0.99858	0.000617128
11_10224	3H	58.31	0.446901	0.99858	0.000617128
11_20333	3H	58.31	0.928	0.99858	0.000617128
11_10328	3H	58.31	0.773098	0.99858	0.000617128
11_10349	3H	58.31	0.317223	0.99858	0.000617128
11_20428	3H	58.31	0.899804	0.99858	0.000617128
11_20439	3H	58.31	0.932519	0.99858	0.000617128
11_20486	3H	58.31	0.770758	0.99858	0.000617128
11_10437	3H	58.31	0.88003	0.99858	0.000617128
11_10456	3H	58.31	0.930907	0.99858	0.000617128
11_20583	3H	58.31	0.782387	0.99858	0.000617128
11_20639	3H	58.31	0.136149	0.99858	0.000617128
11_10620	3H	58.31	0.777819	0.99858	0.000617128
11_20796	3H	58.31	0.923509	0.99858	0.000617128
11_20801	3H	58.31	0.60055	0.99858	0.000617128
11_20856	3H	58.31	0.760565	0.99858	0.000617128
11_20890	3H	58.31	0.283182	0.99858	0.000617128
11_20970	3H	58.31	0.614576	0.99858	0.000617128
11_21062	3H	58.31	0.923509	0.99858	0.000617128
11_21109	3H	58.31	0.69198	0.99858	0.000617128
11_21129	3H	58.31	0.927755	0.99858	0.000617128
11_21147	3H	58.31	0.26209	0.99858	0.000617128
11_21197	3H	58.31	0.896367	0.99858	0.000617128
11_10925	3H	58.31	0.901332	0.99858	0.000617128
11_10926	3H	58.31	0.768549	0.99858	0.000617128
11_10966	3H	58.31	0.716848	0.99858	0.000617128
11_21402	3H	58.31	0.414886	0.99858	0.000617128
11_21435	3H	58.31	0.28028	0.99858	0.000617128
11_11086	3H	58.31	0.421898	0.99858	0.000617128
11_21472	3H	58.31	0.633151	0.99858	0.000617128
11_11099	3H	58.31	0.69866	0.99858	0.000617128
11_11124	3H	58.31	0.273778	0.99858	0.000617128
11_11125	3H	58.31	0.283257	0.99858	0.000617128
11_11258	3H	58.31	0.523891	0.99858	0.000617128
11_11283	3H	58.31	0.787428	0.99858	0.000617128
11_11501	3H	58.31	0.614576	0.99858	0.000617128
11_11502	3H	58.31	0.0528226	0.99858	0.000617128
11_11530	3H	58.31	0.753327	0.99858	0.000617128
12_11295	3H	58.31	0.760092	0.99858	0.000617128
12_11387	3H	58.31	0.913312	0.99858	0.000617128
12_11511	3H	58.31	0.909674	0.99858	0.000617128
12_11518	3H	58.31	0.734146	0.99858	0.000617128
12_20574	3H	58.31	0.88517	0.99858	0.000617128
12_20591	3H	58.31	0.89163	0.99858	0.000617128
12_30039	3H	58.31	0.851244	0.99858	0.000617128
12_30126	3H	58.31	0.821029	0.99858	0.000617128
12_30130	3H	58.31	0.860353	0.99858	0.000617128
12_30318	3H	58.31	0.61719	0.99858	0.000617128
12_30583	3H	58.31	0.903358	0.99858	0.000617128
12_30618	3H	58.31	0.125791	0.99858	0.000617128
12_30680	3H	58.31	0.994186	0.998699	0.000565507
12_30799	3H	58.31	0.198748	0.99858	0.000617128
12_30809	3H	58.31	0.985389	0.99858	0.000617128
12_30922	3H	58.31	0.833919	0.99858	0.000617128
12_30923	3H	58.31	0.771863	0.99858	0.000617128
12_31008	3H	58.31	0.156544	0.99858	0.000617128
12_31010	3H	58.31	0.816203	0.99858	0.000617128
12_31012	3H	58.31	0.259726	0.99858	0.000617128
12_31014	3H	58.31	0.818141	0.99858	0.000617128
12_31015	3H	58.31	0.856162	0.99858	0.000617128
12_31017	3H	58.31	0.464608	0.99858	0.000617128
12_31214	3H	58.31	0.123842	0.99858	0.000617128
12_31368	3H	58.31	0.769378	0.99858	0.000617128
12_31372	3H	58.31	0.139171	0.99858	0.000617128
12_31502	3H	58.31	0.496687	0.99858	0.000617128
SCRI_RS_108473	3H	58.31	0.21559	0.99858	0.000617128
SCRI_RS_11126	3H	58.31	0.326727	0.99858	0.000617128
SCRI_RS_115769	3H	58.31	0.783106	0.99858	0.000617128
SCRI_RS_12851	3H	58.31	0.860117	0.99858	0.000617128
SCRI_RS_128706	3H	58.31	0.215171	0.99858	0.000617128
SCRI_RS_136921	3H	58.31	0.0962468	0.99858	0.000617128
SCRI_RS_137552	3H	58.31	0.351401	0.99858	0.000617128
SCRI_RS_141166	3H	58.31	0.859018	0.99858	0.000617128
SCRI_RS_142442	3H	58.31	0.660483	0.99858	0.000617128
SCRI_RS_144038	3H	58.31	0.511788	0.99858	0.000617128
SCRI_RS_151799	3H	58.31	0.330797	0.99858	0.000617128
SCRI_RS_157545	3H	58.31	0.741449	0.99858	0.000617128
SCRI_RS_157988	3H	58.31	0.514529	0.99858	0.000617128
SCRI_RS_159312	3H	58.31	0.590269	0.99858	0.000617128
SCRI_RS_161083	3H	58.31	0.59995	0.99858	0.000617128
SCRI_RS_164254	3H	58.31	0.446987	0.99858	0.000617128
SCRI_RS_165264	3H	58.31	0.887517	0.99858	0.000617128
SCRI_RS_169606	3H	58.31	0.65552	0.99858	0.000617128
SCRI_RS_173348	3H	58.31	0.916729	0.99858	0.000617128
SCRI_RS_173916	3H	58.31	0.813737	0.99858	0.000617128
SCRI_RS_176023	3H	58.31	0.613173	0.99858	0.000617128
SCRI_RS_178900	3H	58.31	0.582314	0.99858	0.000617128
SCRI_RS_181847	3H	58.31	0.789992	0.99858	0.000617128
SCRI_RS_182282	3H	58.31	0.597362	0.99858	0.000617128
SCRI_RS_186341	3H	58.31	0.674446	0.99858	0.000617128
SCRI_RS_186504	3H	58.31	0.308536	0.99858	0.000617128
SCRI_RS_186923	3H	58.31	0.922143	0.99858	0.000617128
SCRI_RS_189167	3H	58.31	0.297315	0.99858	0.000617128
SCRI_RS_196189	3H	58.31	0.125786	0.99858	0.000617128
SCRI_RS_207066	3H	58.31	0.39958	0.99858	0.000617128
SCRI_RS_207180	3H	58.31	0.411754	0.99858	0.000617128
SCRI_RS_212974	3H	58.31	0.200566	0.99858	0.000617128
SCRI_RS_213411	3H	58.31	0.647467	0.99858	0.000617128
SCRI_RS_213902	3H	58.31	0.794667	0.99858	0.000617128
SCRI_RS_215085	3H	58.31	0.907859	0.99858	0.000617128
SCRI_RS_219354	3H	58.31	0.129855	0.99858	0.000617128
SCRI_RS_221896	3H	58.31	0.95673	0.99858	0.000617128
SCRI_RS_222735	3H	58.31	0.845717	0.99858	0.000617128
SCRI_RS_223894	3H	58.31	0.410309	0.99858	0.000617128
SCRI_RS_225537	3H	58.31	0.891488	0.99858	0.000617128
SCRI_RS_237716	3H	58.31	0.835092	0.99858	0.000617128
SCRI_RS_238625	3H	58.31	0.436515	0.99858	0.000617128
SCRI_RS_239964	3H	58.31	0.716131	0.99858	0.000617128
SCRI_RS_2523	3H	58.31	0.42124	0.99858	0.000617128
SCRI_RS_65878	3H	58.31	0.413508	0.99858	0.000617128
SCRI_RS_906	3H	58.31	0.93377	0.99858	0.000617128
SCRI_RS_90637	3H	58.31	0.815441	0.99858	0.000617128
11_20444	3H	58.32	0.293436	0.99858	0.000617128
SCRI_RS_144369	3H	58.51	0.78002	0.99858	0.000617128
SCRI_RS_238114	3H	58.51	0.883743	0.99858	0.000617128
SCRI_RS_8664	3H	58.51	0.201712	0.99858	0.000617128
11_10225	3H	59.01	0.536525	0.99858	0.000617128
12_20108	3H	59.01	0.806582	0.99858	0.000617128
11_20325	3H	59.38	0.494181	0.99858	0.000617128
11_10653	3H	59.38	0.768481	0.99858	0.000617128
11_21511	3H	59.38	0.465714	0.99858	0.000617128
12_10678	3H	59.38	0.72409	0.99858	0.000617128
12_11429	3H	59.38	0.873789	0.99858	0.000617128
12_21064	3H	59.38	0.618798	0.99858	0.000617128
12_30009	3H	59.39	0.152758	0.99858	0.000617128
11_20276	3H	59.56	0.981445	0.99858	0.000617128
11_20995	3H	59.56	0.591553	0.99858	0.000617128
11_11016	3H	59.56	0.772773	0.99858	0.000617128
12_31016	3H	59.56	0.0959198	0.99858	0.000617128
12_31393	3H	59.56	0.495121	0.99858	0.000617128
11_10005	3H	59.86	0.4971	0.99858	0.000617128
11_10728	3H	60.84	0.904243	0.99858	0.000617128
SCRI_RS_152172	3H	61.29	0.753811	0.99858	0.000617128
SCRI_RS_186102	3H	61.29	0.172852	0.99858	0.000617128
SCRI_RS_222102	3H	61.59	0.254381	0.99858	0.000617128
11_10158	3H	61.82	0.822187	0.99858	0.000617128
12_30829	3H	61.82	0.914928	0.99858	0.000617128
SCRI_RS_155168	3H	61.89	0.68603	0.99858	0.000617128
SCRI_RS_173186	3H	61.89	0.523997	0.99858	0.000617128
11_10373	3H	61.94	0.847291	0.99858	0.000617128
SCRI_RS_12836	3H	61.99	0.491906	0.99858	0.000617128
SCRI_RS_168665	3H	61.99	0.677838	0.99858	0.000617128
12_11084	3H	62.91	0.114419	0.99858	0.000617128
12_11150	3H	62.91	0.486145	0.99858	0.000617128
11_10281	3H	62.97	0.791875	0.99858	0.000617128
11_21120	3H	62.97	0.462372	0.99858	0.000617128
11_11191	3H	62.97	0.730942	0.99858	0.000617128
12_20863	3H	62.97	0.717256	0.99858	0.000617128
SCRI_RS_10387	3H	62.97	0.945899	0.99858	0.000617128
SCRI_RS_124201	3H	62.97	0.400963	0.99858	0.000617128
SCRI_RS_124607	3H	62.97	0.172578	0.99858	0.000617128
SCRI_RS_141109	3H	62.97	0.714822	0.99858	0.000617128
SCRI_RS_151680	3H	62.97	0.894475	0.99858	0.000617128
SCRI_RS_159661	3H	62.97	0.362796	0.99858	0.000617128
SCRI_RS_162862	3H	62.97	0.502061	0.99858	0.000617128
SCRI_RS_16934	3H	62.97	0.792097	0.99858	0.000617128
SCRI_RS_175771	3H	62.97	0.669911	0.99858	0.000617128
SCRI_RS_214807	3H	62.97	0.909846	0.99858	0.000617128
SCRI_RS_7385	3H	62.97	0.913375	0.99858	0.000617128
12_30005	3H	63.27	0.810204	0.99858	0.000617128
SCRI_RS_162838	3H	63.37	0.454544	0.99858	0.000617128
SCRI_RS_182328	3H	63.37	0.399208	0.99858	0.000617128
SCRI_RS_197825	3H	63.67	0.792485	0.99858	0.000617128
SCRI_RS_236448	3H	63.67	0.703061	0.99858	0.000617128
11_20704	3H	64.07	0.0355734	0.99858	0.000617128
11_10839	3H	64.07	0.909428	0.99858	0.000617128
11_21502	3H	64.07	0.783583	0.99858	0.000617128
SCRI_RS_152371	3H	64.17	0.11437	0.99858	0.000617128
SCRI_RS_142939	3H	64.37	0.329528	0.99858	0.000617128
SCRI_RS_143331	3H	64.37	0.70059	0.99858	0.000617128
SCRI_RS_1799	3H	64.37	0.641155	0.99858	0.000617128
SCRI_RS_200042	3H	64.37	0.786908	0.99858	0.000617128
SCRI_RS_135581	3H	64.57	0.238811	0.99858	0.000617128
SCRI_RS_157479	3H	64.87	0.437268	0.99858	0.000617128
SCRI_RS_231801	3H	64.97	0.71104	0.99858	0.000617128
11_21305	3H	65.16	0.306755	0.99858	0.000617128
SCRI_RS_107261	3H	65.16	0.843694	0.99858	0.000617128
SCRI_RS_127140	3H	65.16	0.863555	0.99858	0.000617128
SCRI_RS_130616	3H	65.16	0.850692	0.99858	0.000617128
SCRI_RS_137934	3H	65.16	0.637922	0.99858	0.000617128
SCRI_RS_230975	3H	65.16	0.492836	0.99858	0.000617128
SCRI_RS_182209	3H	65.36	0.678212	0.99858	0.000617128
SCRI_RS_211224	3H	65.36	0.548742	0.99858	0.000617128
SCRI_RS_238981	3H	65.36	0.678874	0.99858	0.000617128
11_20931	3H	65.44	0.245549	0.99858	0.000617128
11_11394	3H	65.44	0.68771	0.99858	0.000617128
12_30616	3H	65.44	0.239336	0.99858	0.000617128
12_30788	3H	65.44	0.934131	0.99858	0.000617128
SCRI_RS_13376	3H	65.44	0.386215	0.99858	0.000617128
SCRI_RS_154396	3H	65.44	0.282062	0.99858	0.000617128
SCRI_RS_157150	3H	65.44	0.485044	0.99858	0.000617128
SCRI_RS_164731	3H	65.44	0.477253	0.99858	0.000617128
SCRI_RS_171837	3H	65.44	0.593154	0.99858	0.000617128
SCRI_RS_178907	3H	65.44	0.858929	0.99858	0.000617128
SCRI_RS_231031	3H	65.44	0.358541	0.99858	0.000617128
SCRI_RS_232895	3H	65.44	0.892506	0.99858	0.000617128
12_31242	3H	65.74	0.247337	0.99858	0.000617128
SCRI_RS_161744	3H	65.74	0.907661	0.99858	0.000617128
SCRI_RS_167463	3H	65.74	0.927111	0.99858	0.000617128
SCRI_RS_187102	3H	65.74	0.946982	0.99858	0.000617128
SCRI_RS_200508	3H	65.74	0.232583	0.99858	0.000617128
SCRI_RS_204491	3H	65.74	0.955382	0.99858	0.000617128
11_20017	3H	66.15	0.286299	0.99858	0.000617128
11_10813	3H	66.15	0.920635	0.99858	0.000617128
11_11314	3H	66.15	0.950394	0.99858	0.000617128
SCRI_RS_10288	3H	66.74	0.460596	0.99858	0.000617128
SCRI_RS_1398	3H	66.74	0.246702	0.99858	0.000617128
SCRI_RS_182061	3H	66.74	0.419716	0.99858	0.000617128
SCRI_RS_220192	3H	66.74	0.581056	0.99858	0.000617128
SCRI_RS_225540	3H	66.74	0.230231	0.99858	0.000617128
SCRI_RS_4575	3H	66.74	0.306615	0.99858	0.000617128
11_20694	3H	66.84	0.897568	0.99858	0.000617128
11_20877	3H	66.84	0.388361	0.99858	0.000617128
11_11241	3H	66.84	0.426694	0.99858	0.000617128
12_30754	3H	66.84	0.402698	0.99858	0.000617128
SCRI_RS_139449	3H	66.84	0.895833	0.99858	0.000617128
SCRI_RS_157904	3H	66.84	0.828056	0.99858	0.000617128
SCRI_RS_224360	3H	66.84	0.819886	0.99858	0.000617128
SCRI_RS_138291	3H	66.89	0.971801	0.99858	0.000617128
SCRI_RS_161066	3H	66.89	0.643544	0.99858	0.000617128
12_31356	3H	67.09	0.375737	0.99858	0.000617128
SCRI_RS_139294	3H	67.09	0.51088	0.99858	0.000617128
SCRI_RS_144534	3H	67.09	0.634794	0.99858	0.000617128
SCRI_RS_159431	3H	67.09	0.60173	0.99858	0.000617128
SCRI_RS_183659	3H	67.09	0.575008	0.99858	0.000617128
SCRI_RS_225522	3H	67.19	0.559793	0.99858	0.000617128
11_10276	3H	67.31	0.755168	0.99858	0.000617128
11_20521	3H	67.31	0.531739	0.99858	0.000617128
12_10452	3H	67.31	0.163248	0.99858	0.000617128
12_31529	3H	67.31	0.365134	0.99858	0.000617128
SCRI_RS_162931	3H	67.39	0.284318	0.99858	0.000617128
SCRI_RS_237939	3H	67.39	0.227143	0.99858	0.000617128
12_30399	3H	67.53	0.551981	0.99858	0.000617128
SCRI_RS_13778	3H	68.09	0.0521958	0.99858	0.000617128
SCRI_RS_194602	3H	68.09	0.884686	0.99858	0.000617128
11_20695	3H	68.29	0.0207829	0.862351	0.0643161
11_20778	3H	68.29	0.0980662	0.99858	0.000617128
12_10609	3H	68.29	0.391509	0.99858	0.000617128
12_30743	3H	68.29	0.0928719	0.99858	0.000617128
SCRI_RS_104564	3H	68.39	0.406051	0.99858	0.000617128
SCRI_RS_155609	3H	68.39	0.679482	0.99858	0.000617128
SCRI_RS_221981	3H	68.39	0.442211	0.99858	0.000617128
12_31346	3H	68.6	0.291378	0.99858	0.000617128
SCRI_RS_164675	3H	68.64	0.526612	0.99858	0.000617128
SCRI_RS_156056	3H	68.84	0.565136	0.99858	0.000617128
SCRI_RS_160216	3H	68.84	0.671401	0.99858	0.000617128
11_10047	3H	69.28	0.78092	0.99858	0.000617128
11_20362	3H	69.28	0.0804891	0.99858	0.000617128
12_11454	3H	69.28	0.403192	0.99858	0.000617128
12_11524	3H	70.5	0.665374	0.99858	0.000617128
11_20222	3H	70.87	0.744568	0.99858	0.000617128
SCRI_RS_189039	3H	71.44	0.838445	0.99858	0.000617128
SCRI_RS_207408	3H	71.54	0.512958	0.99858	0.000617128
12_20849	3H	71.74	0.56515	0.99858	0.000617128
SCRI_RS_175886	3H	71.74	0.384644	0.99858	0.000617128
11_21163	3H	71.84	0.638452	0.99858	0.000617128
12_30170	3H	71.84	0.576944	0.99858	0.000617128
SCRI_RS_171415	3H	71.84	0.798158	0.99858	0.000617128
SCRI_RS_208373	3H	71.84	0.92958	0.99858	0.000617128
SCRI_RS_27417	3H	72.71	0.59139	0.99858	0.000617128
SCRI_RS_27538	3H	72.71	0.678489	0.99858	0.000617128
SCRI_RS_136721	3H	72.81	0.773096	0.99858	0.000617128
SCRI_RS_137852	3H	72.81	0.418012	0.99858	0.000617128
SCRI_RS_140190	3H	72.81	0.629509	0.99858	0.000617128
SCRI_RS_141432	3H	72.81	0.745612	0.99858	0.000617128
SCRI_RS_171062	3H	72.81	0.217253	0.99858	0.000617128
SCRI_RS_227898	3H	72.81	0.267743	0.99858	0.000617128
12_30677	3H	72.91	0.63042	0.99858	0.000617128
SCRI_RS_148020	3H	72.91	0.570173	0.99858	0.000617128
SCRI_RS_223611	3H	72.91	0.147648	0.99858	0.000617128
12_11517	3H	72.94	0.959497	0.99858	0.000617128
11_20093	3H	73.21	0.346661	0.99858	0.000617128
11_21358	3H	73.21	0.642702	0.99858	0.000617128
12_31262	3H	73.21	0.922197	0.99858	0.000617128
SCRI_RS_159249	3H	73.21	0.426847	0.99858	0.000617128
SCRI_RS_190676	3H	73.21	0.601159	0.99858	0.000617128
12_30278	3H	73.91	0.688492	0.99858	0.000617128
SCRI_RS_223097	3H	74.11	0.359248	0.99858	0.000617128
SCRI_RS_202772	3H	74.41	0.115642	0.99858	0.000617128
SCRI_RS_153148	3H	75.71	0.775147	0.99858	0.000617128
11_20063	3H	76.17	0.510917	0.99858	0.000617128
12_11138	3H	76.17	0.939642	0.99858	0.000617128
11_10628	3H	76.76	0.405626	0.99858	0.000617128
SCRI_RS_208662	3H	77.21	0.475924	0.99858	0.000617128
SCRI_RS_167410	3H	77.41	0.902211	0.99858	0.000617128
SCRI_RS_178618	3H	77.41	0.501564	0.99858	0.000617128
11_10444	3H	78.93	0.690094	0.99858	0.000617128
12_31299	3H	78.93	0.912502	0.99858	0.000617128
SCRI_RS_155763	3H	79.01	0.96375	0.99858	0.000617128
11_21505	3H	79.13	0.549762	0.99858	0.000617128
SCRI_RS_146347	3H	79.41	0.405782	0.99858	0.000617128
SCRI_RS_206471	3H	79.41	0.392632	0.99858	0.000617128
SCRI_RS_95272	3H	80.71	0.588072	0.99858	0.000617128
11_20136	3H	81.11	0.833879	0.99858	0.000617128
11_21294	3H	81.11	0.900813	0.99858	0.000617128
12_30663	3H	81.11	0.193407	0.99858	0.000617128
12_31018	3H	81.11	0.626849	0.99858	0.000617128
SCRI_RS_159006	3H	81.11	0.807677	0.99858	0.000617128
SCRI_RS_116760	3H	81.21	0.453288	0.99858	0.000617128
SCRI_RS_182014	3H	81.21	0.37267	0.99858	0.000617128
SCRI_RS_231362	3H	81.21	0.293434	0.99858	0.000617128
12_10134	3H	81.31	0.584683	0.99858	0.000617128
SCRI_RS_156111	3H	81.71	0.614471	0.99858	0.000617128
12_10583	3H	82.11	0.252846	0.99858	0.000617128
12_30325	3H	82.11	0.30144	0.99858	0.000617128
11_10253	3H	82.19	0.332012	0.99858	0.000617128
11_20659	3H	82.19	0.933309	0.99858	0.000617128
11_10747	3H	82.19	0.416688	0.99858	0.000617128
11_11021	3H	82.19	0.330494	0.99858	0.000617128
SCRI_RS_136937	3H	82.19	0.530494	0.99858	0.000617128
SCRI_RS_143933	3H	82.19	0.602365	0.99858	0.000617128
SCRI_RS_198609	3H	84.77	0.440791	0.99858	0.000617128
12_31367	3H	85.85	0.563216	0.99858	0.000617128
SCRI_RS_146429	3H	86.87	0.417305	0.99858	0.000617128
SCRI_RS_1509	3H	86.87	0.214148	0.99858	0.000617128
SCRI_RS_172730	3H	86.87	0.360007	0.99858	0.000617128
SCRI_RS_206202	3H	86.87	0.500454	0.99858	0.000617128
SCRI_RS_192761	3H	87.57	0.834229	0.99858	0.000617128
SCRI_RS_227472	3H	87.77	0.587962	0.99858	0.000617128
12_30250	3H	88.17	0.891768	0.99858	0.000617128
SCRI_RS_159340	3H	88.17	0.962266	0.99858	0.000617128
11_20130	3H	89.77	0.398828	0.99858	0.000617128
11_20628	3H	89.77	0.7288	0.99858	0.000617128
11_20999	3H	89.77	0.366242	0.99858	0.000617128
11_21438	3H	89.77	0.548268	0.99858	0.000617128
12_10074	3H	89.77	0.680224	0.99858	0.000617128
12_30090	3H	89.77	0.96343	0.99858	0.000617128
12_30909	3H	89.77	0.902687	0.99858	0.000617128
SCRI_RS_166119	3H	89.77	0.705147	0.99858	0.000617128
12_30640	3H	90.74	0.258243	0.99858	0.000617128
SCRI_RS_138193	3H	90.78	0.574549	0.99858	0.000617128
SCRI_RS_174067	3H	90.78	0.53672	0.99858	0.000617128
SCRI_RS_231007	3H	90.78	0.496193	0.99858	0.000617128
11_20626	3H	91.33	0.254336	0.99858	0.000617128
11_10515	3H	91.35	0.616289	0.99858	0.000617128
11_21083	3H	92.18	0.895959	0.99858	0.000617128
11_21381	3H	92.18	0.282111	0.99858	0.000617128
SCRI_RS_162929	3H	92.18	0.811373	0.99858	0.000617128
SCRI_RS_229593	3H	92.18	0.814418	0.99858	0.000617128
SCRI_RS_3125	3H	92.18	0.285928	0.99858	0.000617128
SCRI_RS_120503	3H	92.98	0.435711	0.99858	0.000617128
SCRI_RS_228486	3H	93.23	0.306951	0.99858	0.000617128
SCRI_RS_115925	3H	93.43	0.89688	0.99858	0.000617128
SCRI_RS_170206	3H	93.43	0.172966	0.99858	0.000617128
SCRI_RS_161385	3H	93.86	0.526677	0.99858	0.000617128
SCRI_RS_238430	3H	93.86	0.678144	0.99858	0.000617128
SCRI_RS_3352	3H	93.86	0.665824	0.99858	0.000617128
11_21495	3H	94.03	0.85407	0.99858	0.000617128
12_10344	3H	94.03	0.993084	0.99858	0.000617128
12_10662	3H	94.03	0.726521	0.99858	0.000617128
12_30342	3H	94.03	0.76099	0.99858	0.000617128
11_21493	3H	95.25	0.599736	0.99858	0.000617128
11_21513	3H	97.95	0.620112	0.99858	0.000617128
SCRI_RS_164704	3H	99.26	0.250214	0.99858	0.000617128
SCRI_RS_187928	3H	99.26	0.230899	0.99858	0.000617128
SCRI_RS_221787	3H	99.26	0.846086	0.99858	0.000617128
11_20023	3H	99.46	0.46542	0.99858	0.000617128
11_21161	3H	99.46	0.461484	0.99858	0.000617128
11_21212	3H	99.46	0.3237	0.99858	0.000617128
SCRI_RS_225641	3H	99.46	0.527163	0.99858	0.000617128
SCRI_RS_133339	3H	99.56	0.485685	0.99858	0.000617128
SCRI_RS_7396	3H	99.56	0.779768	0.99858	0.000617128
12_30423	3H	99.66	0.33341	0.99858	0.000617128
SCRI_RS_211929	3H	99.66	0.871847	0.99858	0.000617128
SCRI_RS_235791	3H	99.66	0.804723	0.99858	0.000617128
11_10753	3H	100.56	0.868614	0.99858	0.000617128
SCRI_RS_149566	3H	100.76	0.83175	0.99858	0.000617128
SCRI_RS_114333	3H	101.16	0.701382	0.99858	0.000617128
SCRI_RS_116542	3H	101.46	0.529575	0.99858	0.000617128
SCRI_RS_168981	3H	101.46	0.81169	0.99858	0.000617128
11_20168	3H	101.66	0.972935	0.99858	0.000617128
12_10100	3H	101.86	0.980888	0.99858	0.000617128
SCRI_RS_138983	3H	101.86	0.783585	0.99858	0.000617128
SCRI_RS_147984	3H	101.86	0.423981	0.99858	0.000617128
SCRI_RS_230069	3H	101.86	0.928219	0.99858	0.000617128
SCRI_RS_153519	3H	102.06	0.574097	0.99858	0.000617128
SCRI_RS_167825	3H	103.46	0.84445	0.99858	0.000617128
12_30375	3H	103.83	0.814562	0.99858	0.000617128
12_31329	3H	103.83	0.788311	0.99858	0.000617128
11_10312	3H	103.86	0.40079	0.99858	0.000617128
11_20523	3H	103.86	0.449314	0.99858	0.000617128
11_11503	3H	103.86	0.451062	0.99858	0.000617128
12_30276	3H	103.86	0.132765	0.99858	0.000617128
SCRI_RS_163092	3H	103.86	0.820848	0.99858	0.000617128
12_10680	3H	105.98	0.0114144	0.696504	0.157077
SCRI_RS_206510	3H	106.96	0.593294	0.99858	0.000617128
SCRI_RS_5194	3H	106.96	0.0751158	0.99858	0.000617128
SCRI_RS_151711	3H	107.46	0.293945	0.99858	0.000617128
SCRI_RS_164290	3H	107.46	0.960942	0.99858	0.000617128
SCRI_RS_193132	3H	107.46	0.582146	0.99858	0.000617128
SCRI_RS_153915	3H	107.66	0.946287	0.99858	0.000617128
SCRI_RS_192360	3H	107.66	0.518015	0.99858	0.000617128
11_11330	3H	108.04	0.381671	0.99858	0.000617128
12_30223	3H	108.04	0.741561	0.99858	0.000617128
12_31220	3H	108.04	0.814236	0.99858	0.000617128
SCRI_RS_14857	3H	108.04	0.573354	0.99858	0.000617128
11_20944	3H	109.12	0.740751	0.99858	0.000617128
12_30732	3H	109.12	0.437212	0.99858	0.000617128
12_31499	3H	109.12	0.504771	0.99858	0.000617128
11_10918	3H	111.7	0.468341	0.99858	0.000617128
12_30274	3H	111.7	0.725919	0.99858	0.000617128
SCRI_RS_150063	3H	111.7	0.959709	0.99858	0.000617128
SCRI_RS_153414	3H	111.7	0.0970817	0.99858	0.000617128
SCRI_RS_183638	3H	111.7	0.646683	0.99858	0.000617128
SCRI_RS_203905	3H	111.7	0.983992	0.99858	0.000617128
11_10754	3H	112.34	0.151787	0.99858	0.000617128
11_11172	3H	112.34	0.812226	0.99858	0.000617128
12_30096	3H	112.34	0.309039	0.99858	0.000617128
12_31525	3H	112.34	0.298367	0.99858	0.000617128
SCRI_RS_138723	3H	112.34	0.722832	0.99858	0.000617128
SCRI_RS_120973	3H	112.54	0.125128	0.99858	0.000617128
SCRI_RS_181071	3H	112.54	0.735807	0.99858	0.000617128
SCRI_RS_121052	3H	112.84	0.595336	0.99858	0.000617128
SCRI_RS_103215	3H	113.07	0.633043	0.99858	0.000617128
SCRI_RS_138317	3H	113.07	0.909503	0.99858	0.000617128
SCRI_RS_165334	3H	113.07	0.638826	0.99858	0.000617128
11_10044	3H	113.39	0.854086	0.99858	0.000617128
11_10821	3H	113.39	0.27483	0.99858	0.000617128
12_30924	3H	113.39	0.378538	0.99858	0.000617128
11_20650	3H	113.42	0.442111	0.99858	0.000617128
11_10867	3H	113.42	0.25686	0.99858	0.000617128
12_31238	3H	113.42	0.511835	0.99858	0.000617128
12_30081	3H	115.86	0.59662	0.99858	0.000617128
11_20343	3H	117.58	0.462219	0.99858	0.000617128
11_10280	3H	117.58	0.17677	0.99858	0.000617128
11_20662	3H	117.58	0.957466	0.99858	0.000617128
11_11141	3H	117.58	0.695709	0.99858	0.000617128
12_10505	3H	117.58	0.363125	0.99858	0.000617128
12_30963	3H	117.58	0.767022	0.99858	0.000617128
11_11196	3H	117.62	0.163578	0.99858	0.000617128
12_10188	3H	118.27	0.341578	0.99858	0.000617128
12_20369	3H	118.3	0.32505	0.99858	0.000617128
11_10842	3H	118.71	0.117358	0.99858	0.000617128
11_20612	3H	119.77	0.352293	0.99858	0.000617128
SCRI_RS_146012	3H	119.77	0.849304	0.99858	0.000617128
SCRI_RS_146197	3H	120.87	0.912504	0.99858	0.000617128
SCRI_RS_237846	3H	120.87	0.717247	0.99858	0.000617128
12_30973	3H	121.02	0.830125	0.99858	0.000617128
SCRI_RS_180027	3H	121.47	0.983168	0.99858	0.000617128
12_30092	3H	122.1	0.732111	0.99858	0.000617128
12_10205	3H	122.12	0.997646	0.999785	9.34902e-05
11_20527	3H	123.16	0.0265683	0.934244	0.0295396
SCRI_RS_13871	3H	124.57	0.344548	0.99858	0.000617128
SCRI_RS_189161	3H	124.57	0.132998	0.99858	0.000617128
11_10381	3H	125.23	0.205242	0.99858	0.000617128
12_10122	3H	125.23	0.741492	0.99858	0.000617128
11_21428	3H	126.26	0.778602	0.99858	0.000617128
11_20085	3H	126.41	0.0746395	0.99858	0.000617128
11_11328	3H	126.41	0.556201	0.99858	0.000617128
12_11154	3H	126.41	0.43237	0.99858	0.000617128
SCRI_RS_151733	3H	126.41	0.359751	0.99858	0.000617128
SCRI_RS_202428	3H	126.41	0.74186	0.99858	0.000617128
SCRI_RS_208297	3H	126.41	0.802586	0.99858	0.000617128
12_31251	3H	127.38	0.0714847	0.99858	0.000617128
11_20851	3H	128.53	0.488664	0.99858	0.000617128
11_20920	3H	128.53	0.744777	0.99858	0.000617128
12_30367	3H	128.53	0.423853	0.99858	0.000617128
SCRI_RS_10016	3H	128.53	0.792063	0.99858	0.000617128
SCRI_RS_213950	3H	128.53	0.802271	0.99858	0.000617128
SCRI_RS_175038	3H	129.13	0.720263	0.99858	0.000617128
SCRI_RS_177313	3H	129.13	0.986685	0.99858	0.000617128
SCRI_RS_24545	3H	129.13	0.819977	0.99858	0.000617128
12_11047	3H	129.22	0.366745	0.99858	0.000617128
11_10570	3H	129.59	0.496296	0.99858	0.000617128
12_30137	3H	129.59	0.526297	0.99858	0.000617128
SCRI_RS_194148	3H	129.59	0.162707	0.99858	0.000617128
SCRI_RS_113112	3H	130.43	0.239658	0.99858	0.000617128
SCRI_RS_221869	3H	130.43	0.173645	0.99858	0.000617128
SCRI_RS_231382	3H	130.63	0.678545	0.99858	0.000617128
12_21386	3H	133.66	0.441004	0.99858	0.000617128
SCRI_RS_183550	3H	133.78	0.367961	0.99858	0.000617128
SCRI_RS_169325	3H	133.88	0.381231	0.99858	0.000617128
SCRI_RS_175220	3H	133.88	0.915325	0.99858	0.000617128
SCRI_RS_168360	3H	133.98	0.252005	0.99858	0.000617128
SCRI_RS_167698	3H	134.18	0.265919	0.99858	0.000617128
SCRI_RS_205592	3H	134.58	0.547296	0.99858	0.000617128
SCRI_RS_144559	3H	135.08	0.993125	0.99858	0.000617128
SCRI_RS_115755	3H	135.18	0.268671	0.99858	0.000617128
SCRI_RS_14107	3H	135.48	0.544752	0.99858	0.000617128
SCRI_RS_168977	3H	135.48	0.792627	0.99858	0.000617128
SCRI_RS_1793	3H	135.48	0.821404	0.99858	0.000617128
SCRI_RS_208633	3H	135.58	0.75206	0.99858	0.000617128
11_20952	3H	137.14	0.254046	0.99858	0.000617128
11_21272	3H	137.48	0.680634	0.99858	0.000617128
SCRI_RS_184593	3H	138.12	0.712156	0.99858	0.000617128
SCRI_RS_135155	3H	138.32	0.791996	0.99858	0.000617128
SCRI_RS_135156	3H	138.32	0.8932	0.99858	0.000617128
SCRI_RS_144313	3H	138.32	0.391044	0.99858	0.000617128
SCRI_RS_187742	3H	138.32	0.950996	0.99858	0.000617128
12_21376	3H	140.12	0.0166493	0.758917	0.119806
SCRI_RS_205957	3H	140.32	0.303314	0.99858	0.000617128
SCRI_RS_172357	3H	140.42	0.794818	0.99858	0.000617128
SCRI_RS_179447	3H	140.42	0.841672	0.99858	0.000617128
SCRI_RS_208722	3H	140.42	0.355513	0.99858	0.000617128
SCRI_RS_238255	3H	140.42	0.802289	0.99858	0.000617128
12_31500	3H	141.2	0.967451	0.99858	0.000617128
SCRI_RS_205663	3H	141.5	0.424047	0.99858	0.000617128
12_20421	3H	144.43	0.932906	0.99858	0.000617128
11_20155	3H	144.57	0.493147	0.99858	0.000617128
12_20505	3H	145.29	0.856585	0.99858	0.000617128
SCRI_RS_157113	3H	145.29	0.612795	0.99858	0.000617128
SCRI_RS_151868	3H	145.39	0.437053	0.99858	0.000617128
11_11436	3H	145.65	0.657627	0.99858	0.000617128
12_30370	3H	145.65	0.952516	0.99858	0.000617128
12_30921	3H	145.65	0.399689	0.99858	0.000617128
SCRI_RS_201075	3H	145.69	0.562809	0.99858	0.000617128
12_20198	3H	147.8	0.16731	0.99858	0.000617128
SCRI_RS_224468	3H	148.19	0.514184	0.99858	0.000617128
11_10646	3H	148.99	0.130354	0.99858	0.000617128
SCRI_RS_173623	3H	148.99	0.413623	0.99858	0.000617128
SCRI_RS_206483	3H	148.99	0.053048	0.99858	0.000617128
SCRI_RS_230023	3H	148.99	0.661449	0.99858	0.000617128
11_21523	3H	149.06	0.670548	0.99858	0.000617128
12_30960	3H	149.06	0.379109	0.99858	0.000617128
SCRI_RS_126351	3H	149.06	0.860705	0.99858	0.000617128
SCRI_RS_130177	3H	149.06	0.379109	0.99858	0.000617128
SCRI_RS_176108	3H	149.59	0.850398	0.99858	0.000617128
SCRI_RS_126369	3H	150.09	0.702412	0.99858	0.000617128
SCRI_RS_229623	3H	150.19	0.419501	0.99858	0.000617128
12_30767	3H	150.89	0.536311	0.99858	0.000617128
11_21008	3H	151.17	0.911008	0.99858	0.000617128
11_10702	3H	151.23	0.55056	0.99858	0.000617128
11_11411	3H	151.23	0.471992	0.99858	0.000617128
12_30271	3H	151.78	0.939225	0.99858	0.000617128
11_20605	3H	152.29	0.120635	0.99858	0.000617128
SCRI_RS_180847	3H	152.69	0.673951	0.99858	0.000617128
11_10681	3H	153.39	0.127409	0.99858	0.000617128
11_10694	3H	153.39	0.385495	0.99858	0.000617128
11_10893	3H	153.39	0.382222	0.99858	0.000617128
11_21267	3H	153.39	0.766265	0.99858	0.000617128
11_11410	3H	153.39	0.370842	0.99858	0.000617128
12_10629	3H	153.39	0.161803	0.99858	0.000617128
SCRI_RS_127719	3H	153.39	0.15995	0.99858	0.000617128
SCRI_RS_128254	3H	153.39	0.849451	0.99858	0.000617128
SCRI_RS_142818	3H	153.39	0.445322	0.99858	0.000617128
SCRI_RS_1435	3H	153.39	0.426257	0.99858	0.000617128
SCRI_RS_143594	3H	153.39	0.780461	0.99858	0.000617128
SCRI_RS_156315	3H	153.39	0.600426	0.99858	0.000617128
SCRI_RS_49693	3H	153.39	0.202926	0.99858	0.000617128
SCRI_RS_128336	3H	153.59	0.758004	0.99858	0.000617128
SCRI_RS_154549	3H	153.59	0.118452	0.99858	0.000617128
SCRI_RS_194527	3H	153.59	0.743471	0.99858	0.000617128
SCRI_RS_216865	3H	153.79	0.468567	0.99858	0.000617128
SCRI_RS_230717	3H	153.89	0.698181	0.99858	0.000617128
12_10014	3H	154.47	0.495869	0.99858	0.000617128
11_11516	3H	159.55	0.0952978	0.99858	0.000617128
SCRI_RS_236603	3H	159.99	0.409683	0.99858	0.000617128
11_10767	3H	160.08	0.95906	0.99858	0.000617128
SCRI_RS_143505	3H	160.09	0.456688	0.99858	0.000617128
SCRI_RS_160338	3H	160.09	0.748752	0.99858	0.000617128
SCRI_RS_178836	3H	160.09	0.970453	0.99858	0.000617128
SCRI_RS_184261	3H	160.09	0.35658	0.99858	0.000617128
SCRI_RS_237738	3H	160.09	0.977839	0.99858	0.000617128
11_21362	3H	160.76	0.106702	0.99858	0.000617128
12_30229	3H	160.76	0.246627	0.99858	0.000617128
12_30055	3H	162.85	0.653784	0.99858	0.000617128
11_10343	3H	164.42	0.530829	0.99858	0.000617128
12_10215	3H	164.42	0.846896	0.99858	0.000617128
12_30135	3H	164.42	0.941117	0.99858	0.000617128
12_21117	4H	0	0.827446	0.99858	0.000617128
SCRI_RS_185058	4H	0.81	0.524149	0.99858	0.000617128
SCRI_RS_164381	4H	0.91	0.543175	0.99858	0.000617128
SCRI_RS_32890	4H	1.01	0.526889	0.99858	0.000617128
11_20145	4H	1.17	0.378827	0.99858	0.000617128
SCRI_RS_170785	4H	1.21	0.688877	0.99858	0.000617128
12_31324	4H	1.51	0.367167	0.99858	0.000617128
SCRI_RS_149873	4H	1.51	0.582684	0.99858	0.000617128
SCRI_RS_173731	4H	1.51	0.991205	0.99858	0.000617128
SCRI_RS_176074	4H	1.51	0.458769	0.99858	0.000617128
SCRI_RS_13428	4H	1.71	0.643602	0.99858	0.000617128
SCRI_RS_154517	4H	3.31	0.509893	0.99858	0.000617128
11_10208	4H	3.91	0.76884	0.99858	0.000617128
11_21056	4H	3.91	0.300485	0.99858	0.000617128
11_10409	4H	4.11	0.827205	0.99858	0.000617128
11_21228	4H	4.74	0.336176	0.99858	0.000617128
12_30140	4H	6.11	0.845243	0.99858	0.000617128
12_20274	4H	8.28	0.203852	0.99858	0.000617128
12_31486	4H	8.28	0.896924	0.99858	0.000617128
11_10319	4H	9.14	0.133935	0.99858	0.000617128
12_11485	4H	12.91	0.820881	0.99858	0.000617128
11_10490	4H	13.98	0.6885	0.99858	0.000617128
12_31458	4H	14.13	0.775647	0.99858	0.000617128
12_30540	4H	16.13	0.771959	0.99858	0.000617128
12_11300	4H	16.3	0.775176	0.99858	0.000617128
12_30150	4H	18.47	0.919622	0.99858	0.000617128
11_10113	4H	18.61	0.979879	0.99858	0.000617128
SCRI_RS_180891	4H	20.34	0.508426	0.99858	0.000617128
SCRI_RS_105960	4H	20.44	0.79624	0.99858	0.000617128
11_21359	4H	21.74	0.243883	0.99858	0.000617128
11_10223	4H	22.43	0.813835	0.99858	0.000617128
11_20557	4H	22.43	0.266393	0.99858	0.000617128
SCRI_RS_119628	4H	23.24	0.495021	0.99858	0.000617128
11_10221	4H	24.23	0.492409	0.99858	0.000617128
SCRI_RS_150585	4H	24.23	0.137317	0.99858	0.000617128
SCRI_RS_154178	4H	24.23	0.4192	0.99858	0.000617128
SCRI_RS_12719	4H	25.34	0.930068	0.99858	0.000617128
SCRI_RS_134182	4H	25.34	0.083974	0.99858	0.000617128
11_21385	4H	25.45	0.935315	0.99858	0.000617128
11_11136	4H	25.45	0.0255135	0.919905	0.0362571
11_11199	4H	25.45	0.6101	0.99858	0.000617128
SCRI_RS_162743	4H	26.34	0.0421571	0.99858	0.000617128
SCRI_RS_127657	4H	26.64	0.0131193	0.720104	0.142605
11_20210	4H	27.64	0.947621	0.99858	0.000617128
SCRI_RS_58772	4H	27.64	0.743082	0.99858	0.000617128
SCRI_RS_98443	4H	27.64	0.484774	0.99858	0.000617128
12_10562	4H	28.89	0.633288	0.99858	0.000617128
12_11060	4H	28.89	0.637729	0.99858	0.000617128
12_30394	4H	28.89	0.65748	0.99858	0.000617128
12_11175	4H	29.49	0.0279965	0.941892	0.0259991
11_20411	4H	31.14	0.202382	0.99858	0.000617128
11_20422	4H	31.14	0.000106033	0.0235623	1.62778
11_20606	4H	31.14	2.49874e-06	0.000778	3.10902
11_20680	4H	31.14	0.0424858	0.99858	0.000617128
11_21070	4H	31.14	0.00297989	0.342333	0.465552
11_21418	4H	31.14	0.627532	0.99858	0.000617128
SCRI_RS_207768	4H	31.14	0.0110698	0.69346	0.158979
[truncated: 4,225 more rows]

## Sheet: Heading date-Spring accessions
Marker	Chr.	Position (cM)	p	fdr_p	-log10(fdr_p)
BOPA2_12_10420	1H	1.3	0.446961	0.9003	0.04561
BOPA2_12_30969	1H	1.36	0.834623	0.97466	0.01115
SCRI_RS_120059	1H	1.36	0.13334	0.73575	0.13327
SCRI_RS_120053	1H	1.36	0.0841824	0.67512	0.17062
BOPA1_8670-388	1H	1.38	0.0098234	0.33618	0.47342
BOPA1_7174-365	1H	1.87	0.317678	0.85719	0.06693
BOPA1_6195-2137	1H	2.44	0.599322	0.93827	0.02767
SCRI_RS_113745	1H	2.44	0.580621	0.93786	0.02786
BOPA2_12_30715	1H	2.44	0.880142	0.98311	0.0074
BOPA1_3220-723	1H	2.44	0.994504	0.99951	0.00021
BOPA2_12_10410	1H	5.22	0.0987293	0.6941	0.15858
SCRI_RS_60145	1H	5.68	0.00577039	0.27822	0.55561
SCRI_RS_66630	1H	5.68	0.916838	0.99234	0.00334
SCRI_RS_82277	1H	5.68	0.57581	0.93671	0.02839
SCRI_RS_194326	1H	5.68	0.492443	0.91243	0.0398
BOPA1_3101-111	1H	6.15	0.251868	0.82035	0.086
BOPA2_12_10636	1H	6.15	0.698537	0.9554	0.01982
BOPA2_12_11011	1H	6.32	0.169158	0.76637	0.11556
BOPA2_12_30933	1H	6.68	0.540431	0.93029	0.03138
BOPA1_6949-895	1H	9.34	0.371793	0.87556	0.05771
BOPA1_7372-1253	1H	10.35	0.0196628	0.45159	0.34526
SCRI_RS_162524	1H	10.35	0.0594476	0.62154	0.20653
SCRI_RS_184274	1H	10.7	0.537482	0.92998	0.03153
SCRI_RS_1929	1H	10.7	0.0264434	0.51062	0.2919
SCRI_RS_224686	1H	10.7	0.0148347	0.39081	0.40803
BOPA2_12_30950	1H	12.5	0.204065	0.79007	0.10233
BOPA2_12_30919	1H	12.5	0.550132	0.93282	0.0302
BOPA2_12_30952	1H	12.67	0.140147	0.74369	0.12861
SCRI_RS_148560	1H	14.2	0.458286	0.90267	0.04447
SCRI_RS_148733	1H	15.9	0.891927	0.98467	0.00671
BOPA2_12_30588	1H	15.9	0.327372	0.86037	0.06531
SCRI_RS_130600	1H	17.2	0.923322	0.99267	0.0032
SCRI_RS_130592	1H	17.2	0.0604439	0.62277	0.20567
SCRI_RS_157757	1H	18.1	0.682052	0.95177	0.02147
SCRI_RS_152464	1H	19.1	0.285504	0.83738	0.07708
SCRI_RS_139220	1H	19.3	0.33347	0.86371	0.06363
BOPA2_12_30948	1H	20.31	0.394246	0.88636	0.05239
BOPA1_2496-1916	1H	21.97	0.408598	0.88944	0.05088
BOPA1_10922-503	1H	21.99	0.665579	0.94897	0.02275
SCRI_RS_189506	1H	21.99	0.731956	0.95766	0.01879
BOPA2_12_30876	1H	24.56	0.816765	0.97343	0.0117
SCRI_RS_124926	1H	26.32	0.236613	0.81205	0.09042
BOPA1_4226-570	1H	26.32	0.71867	0.95641	0.01935
BOPA2_12_30241	1H	26.35	0.385122	0.88199	0.05453
SCRI_RS_171221	1H	27.29	0.0222814	0.48135	0.31754
SCRI_RS_88375	1H	27.29	0.656231	0.94801	0.02319
SCRI_RS_150226	1H	27.29	0.544387	0.93175	0.0307
SCRI_RS_14227	1H	27.39	0.133466	0.73575	0.13327
BOPA1_1906-429	1H	28.42	0.236163	0.81205	0.09042
BOPA1_5318-436	1H	28.78	0.794777	0.97036	0.01307
SCRI_RS_155382	1H	28.78	0.813995	0.97343	0.0117
SCRI_RS_239784	1H	30.39	0.468865	0.90719	0.0423
BOPA1_5194-1118	1H	31.24	0.65943	0.94873	0.02286
BOPA1_6081-850	1H	31.24	0.839064	0.97536	0.01084
BOPA2_12_31276	1H	32.09	0.335899	0.86481	0.06308
BOPA1_3751-1136	1H	35.6	0.926885	0.9931	0.00301
BOPA1_5346-1587	1H	36.02	0.556656	0.93412	0.0296
BOPA1_6238-243	1H	36.71	0.162331	0.7613	0.11844
BOPA2_12_31177	1H	37.1	0.641923	0.94691	0.02369
BOPA2_12_11498	1H	41.09	0.51799	0.92421	0.03423
SCRI_RS_114047	1H	42.01	0.743496	0.96105	0.01726
SCRI_RS_193392	1H	42.01	0.670691	0.94897	0.02275
BOPA2_12_30336	1H	42.17	0.82402	0.97457	0.01119
SCRI_RS_170878	1H	43.41	0.792216	0.97036	0.01307
SCRI_RS_153785	1H	43.41	0.778447	0.96661	0.01475
SCRI_RS_170869	1H	43.41	0.873276	0.98205	0.00787
BOPA1_5381-1950	1H	43.62	0.752867	0.96205	0.0168
SCRI_RS_189483	1H	43.62	0.713881	0.95641	0.01935
SCRI_RS_140837	1H	43.81	0.499408	0.91819	0.03707
SCRI_RS_184784	1H	43.81	0.513805	0.92265	0.03496
SCRI_RS_230987	1H	43.81	0.994493	0.99951	0.00021
SCRI_RS_11615	1H	44.11	0.9704	0.99703	0.00129
SCRI_RS_160545	1H	44.31	0.246154	0.82031	0.08602
BOPA1_2314-1412	1H	44.69	0.470655	0.90754	0.04213
BOPA1_3277-446	1H	44.69	0.0456961	0.57085	0.24348
BOPA1_409-1643	1H	45.01	0.890657	0.98467	0.00671
SCRI_RS_183171	1H	45.01	0.0430295	0.56823	0.24548
SCRI_RS_147042	1H	45.01	0.188492	0.78264	0.10644
SCRI_RS_141140	1H	45.01	0.00845505	0.32367	0.4899
SCRI_RS_187264	1H	45.01	0.107671	0.7138	0.14642
BOPA1_6720-641	1H	45.11	0.974985	0.99703	0.00129
BOPA2_12_30268	1H	45.12	0.617225	0.94129	0.02628
SCRI_RS_9480	1H	45.21	0.0562899	0.60993	0.21472
SCRI_RS_199178	1H	45.21	0.174026	0.76856	0.11432
SCRI_RS_132461	1H	45.41	0.478055	0.90754	0.04213
BOPA2_12_10314	1H	46.53	0.422831	0.88982	0.0507
BOPA1_2407-1771	1H	47.92	0.965114	0.99703	0.00129
BOPA1_6382-396	1H	47.92	0.116372	0.71919	0.14316
SCRI_RS_221759	1H	48.11	0.767117	0.96374	0.01604
BOPA1_2265-363	1H	48.12	0.81419	0.97343	0.0117
BOPA1_3710-852	1H	48.8	0.0891119	0.68145	0.16657
BOPA2_12_31467	1H	49.1	0.801031	0.97085	0.01285
BOPA2_12_30683	1H	49.1	0.455443	0.90149	0.04504
SCRI_RS_182631	1H	49.1	0.849065	0.97745	0.00991
SCRI_RS_188937	1H	49.1	0.809673	0.97192	0.01237
BOPA2_12_11301	1H	49.42	0.316891	0.85719	0.06693
BOPA2_12_30796	1H	49.6	0.40235	0.88892	0.05114
SCRI_RS_160916	1H	49.6	0.271156	0.83163	0.08007
BOPA1_8166-525	1H	49.8	0.297655	0.84656	0.07234
BOPA1_ABC02639-1-4-370	1H	49.8	0.986732	0.99837	0.00071
BOPA2_12_10235	1H	49.8	0.687079	0.95358	0.02064
SCRI_RS_17924	1H	49.8	0.82114	0.97367	0.01159
SCRI_RS_82327	1H	49.8	0.823794	0.97453	0.0112
SCRI_RS_85917	1H	49.8	0.717451	0.95641	0.01935
SCRI_RS_85918	1H	49.8	0.819787	0.97367	0.01159
SCRI_RS_139785	1H	49.8	0.434866	0.89495	0.0482
SCRI_RS_149971	1H	49.8	0.775606	0.96608	0.01498
BOPA1_3444-1044	1H	50	0.731335	0.95766	0.01879
BOPA1_ConsensusGBS0342-1	1H	50	0.792835	0.97036	0.01307
BOPA2_12_10159	1H	50	0.788782	0.97026	0.01311
BOPA2_12_30438	1H	50	0.793908	0.97036	0.01307
BOPA1_8613-278	1H	50	0.999224	0.99951	0.00021
BOPA1_ABC11913-1-1-104	1H	50	0.265364	0.82522	0.08343
BOPA2_12_10300	1H	50	0.0749898	0.65373	0.1846
BOPA2_12_30562	1H	50	0.00390427	0.22123	0.65515
BOPA1_1866-866	1H	50	0.541122	0.93029	0.03138
BOPA1_2851-848	1H	50	0.823339	0.97446	0.01124
BOPA1_4163-1786	1H	50	0.141617	0.74539	0.12762
BOPA1_7090-1260	1H	50	0.554573	0.93412	0.0296
BOPA2_12_30043	1H	50	0.158699	0.75857	0.12
BOPA2_12_30404	1H	50	0.541122	0.93029	0.03138
SCRI_RS_193640	1H	50	0.744445	0.96126	0.01716
SCRI_RS_141511	1H	50	0.803917	0.97169	0.01247
BOPA1_4020-643	1H	50	0.819725	0.97367	0.01159
BOPA2_12_31208	1H	50	0.541638	0.93029	0.03138
SCRI_RS_189586	1H	50	0.923474	0.99267	0.0032
SCRI_RS_143927	1H	50	0.831435	0.97466	0.01115
SCRI_RS_186830	1H	50	0.598197	0.93827	0.02767
SCRI_RS_213103	1H	50	0.566077	0.93447	0.02944
BOPA1_8224-561	1H	50	0.109057	0.7168	0.1446
BOPA1_8717-244	1H	50	0.488414	0.91145	0.04026
SCRI_RS_132604	1H	50	0.19533	0.78945	0.10267
SCRI_RS_189248	1H	50	0.212635	0.79542	0.0994
SCRI_RS_130590	1H	50	0.706478	0.95583	0.01962
SCRI_RS_172170	1H	50	0.12822	0.7346	0.13395
SCRI_RS_171543	1H	50	0.0230397	0.48377	0.31536
SCRI_RS_155439	1H	50	0.366367	0.87556	0.05771
SCRI_RS_7813	1H	50	0.53977	0.93029	0.03138
SCRI_RS_7197	1H	50	0.137807	0.74018	0.13066
BOPA2_12_31134	1H	50	0.139672	0.74369	0.12861
SCRI_RS_122889	1H	50	0.607027	0.94081	0.0265
SCRI_RS_158003	1H	50	0.127369	0.73265	0.1351
SCRI_RS_219043	1H	50	0.502174	0.91932	0.03653
SCRI_RS_163127	1H	50	0.131223	0.73506	0.13368
SCRI_RS_116685	1H	50	0.229427	0.81026	0.09138
SCRI_RS_160466	1H	50	0.929475	0.99404	0.0026
SCRI_RS_189920	1H	50	0.542837	0.93066	0.03121
SCRI_RS_189898	1H	50	0.481279	0.90754	0.04213
SCRI_RS_229932	1H	50	0.971387	0.99703	0.00129
BOPA1_4793-777	1H	50	0.389367	0.88376	0.05367
SCRI_RS_125407	1H	50	0.549222	0.93282	0.0302
BOPA2_12_31381	1H	50	0.877097	0.98311	0.0074
BOPA1_5798-867	1H	50	0.184652	0.77809	0.10897
BOPA1_5297-796	1H	50	0.50628	0.92052	0.03597
BOPA1_ABC14148-1-1-177	1H	50	0.0892781	0.68197	0.16624
BOPA2_12_11209	1H	50	0.480138	0.90754	0.04213
BOPA2_12_10938	1H	50	0.480602	0.90754	0.04213
BOPA1_3217-929	1H	50	0.715605	0.95641	0.01935
BOPA2_12_30522	1H	50	0.000353903	0.05562	1.25478
BOPA1_ConsensusGBS0371-2	1H	50	0.625034	0.94357	0.02523
BOPA2_12_30592	1H	50	0.890803	0.98467	0.00671
BOPA2_12_31272	1H	50	0.443133	0.89851	0.04648
SCRI_RS_153434	1H	50.1	0.645889	0.94691	0.02369
BOPA2_12_30350	1H	50.1	0.549597	0.93282	0.0302
SCRI_RS_152642	1H	50.2	0.191781	0.78503	0.10511
SCRI_RS_204810	1H	50.2	0.193527	0.78664	0.10422
SCRI_RS_221609	1H	50.2	0.173396	0.76836	0.11443
BOPA1_4716-1205	1H	50.3	0.963404	0.99703	0.00129
BOPA2_12_30110	1H	50.3	0.486013	0.91029	0.04082
BOPA2_12_30694	1H	50.3	0.504742	0.91989	0.03627
SCRI_RS_17256	1H	50.36	0.318381	0.85751	0.06676
SCRI_RS_118168	1H	50.36	0.16421	0.76569	0.11595
BOPA1_3689-1101	1H	50.5	0.463382	0.90443	0.04362
BOPA2_12_30406	1H	50.5	0.576191	0.93671	0.02839
SCRI_RS_109060	1H	50.66	0.565908	0.93447	0.02944
BOPA1_7284-710	1H	50.86	0.605497	0.94081	0.0265
BOPA1_ABC13652-1-2-156	1H	50.86	0.129223	0.7346	0.13395
SCRI_RS_153733	1H	50.86	0.165538	0.76597	0.11579
BOPA1_8743-197	1H	50.86	0.589112	0.93827	0.02767
BOPA2_12_30478	1H	50.99	0.0418921	0.56647	0.24682
BOPA2_12_30499	1H	50.99	0.210271	0.79302	0.10072
BOPA2_12_30672	1H	50.99	0.801463	0.97085	0.01285
BOPA2_12_30750	1H	50.99	0.843283	0.9763	0.01042
BOPA2_12_30786	1H	50.99	0.798863	0.97036	0.01307
SCRI_RS_148600	1H	50.99	0.624554	0.94357	0.02523
SCRI_RS_119743	1H	50.99	0.918123	0.99267	0.0032
BOPA1_7800-594	1H	51.06	0.023303	0.48377	0.31536
BOPA2_12_30243	1H	51.06	0.366329	0.87556	0.05771
BOPA1_ABC10636-1-4-285	1H	51.06	0.786894	0.96954	0.01343
SCRI_RS_14834	1H	51.19	0.208215	0.79218	0.10118
SCRI_RS_167877	1H	51.28	0.158262	0.75857	0.12
SCRI_RS_161643	1H	51.28	0.63293	0.94691	0.02369
BOPA2_12_30710	1H	51.86	0.89546	0.98509	0.00652
BOPA2_12_10198	1H	51.86	0.749863	0.96185	0.01689
BOPA1_6118-595	1H	51.86	0.507751	0.92146	0.03552
BOPA2_12_30343	1H	52.08	0.799275	0.97036	0.01307
BOPA2_12_30348	1H	52.08	0.303631	0.8474	0.07191
SCRI_RS_56976	1H	53.1	0.306632	0.85062	0.07026
BOPA1_5402-929	1H	53.3	0.0412194	0.56124	0.25085
BOPA1_8486-1964	1H	53.3	0.887052	0.98467	0.00671
SCRI_RS_156506	1H	53.3	0.383628	0.88163	0.05471
SCRI_RS_1445	1H	53.5	0.991594	0.99895	0.00046
SCRI_RS_207335	1H	53.5	0.689701	0.95395	0.02047
SCRI_RS_193401	1H	53.5	0.487972	0.91145	0.04026
SCRI_RS_100503	1H	54.1	0.646434	0.94691	0.02369
BOPA1_5790-558	1H	54.14	0.0944739	0.68538	0.16407
SCRI_RS_165072	1H	54.3	0.645591	0.94691	0.02369
SCRI_RS_138118	1H	54.3	0.904766	0.98856	0.005
SCRI_RS_201072	1H	54.3	0.629174	0.94689	0.0237
SCRI_RS_213455	1H	54.5	0.403558	0.88911	0.05104
SCRI_RS_145305	1H	54.5	0.281166	0.83738	0.07708
SCRI_RS_907	1H	54.5	0.860834	0.98036	0.00861
SCRI_RS_229636	1H	54.5	0.403997	0.88911	0.05104
SCRI_RS_225107	1H	54.5	0.479093	0.90754	0.04213
SCRI_RS_207081	1H	54.5	0.785103	0.96954	0.01343
SCRI_RS_121978	1H	55.2	0.796348	0.97036	0.01307
BOPA2_12_30821	1H	55.2	0.61604	0.94126	0.02629
SCRI_RS_211274	1H	55.3	0.634817	0.94691	0.02369
BOPA1_3845-1089	1H	55.57	0.91554	0.99172	0.00361
SCRI_RS_152795	1H	55.7	0.366248	0.87556	0.05771
SCRI_RS_192779	1H	56.2	0.886156	0.98467	0.00671
SCRI_RS_236104	1H	56.3	0.879694	0.98311	0.0074
SCRI_RS_130666	1H	56.3	0.720859	0.95641	0.01935
SCRI_RS_21483	1H	56.3	0.411639	0.88982	0.0507
BOPA2_12_30753	1H	56.5	0.366589	0.87556	0.05771
SCRI_RS_182431	1H	56.5	0.961941	0.99703	0.00129
BOPA1_1190-86	1H	56.7	0.176464	0.76964	0.11371
BOPA2_12_10201	1H	57.85	0.00459961	0.25037	0.60142
SCRI_RS_237999	1H	57.85	0.766229	0.96374	0.01604
SCRI_RS_118785	1H	57.87	0.722151	0.95641	0.01935
SCRI_RS_2945	1H	58.17	0.837693	0.97507	0.01097
BOPA1_1857-64	1H	59.01	0.664581	0.94897	0.02275
BOPA1_4178-1592	1H	59.07	0.0510214	0.59883	0.2227
BOPA1_5768-469	1H	59.07	0.415831	0.88982	0.0507
BOPA1_ABC01838-2-2-322	1H	59.07	0.317387	0.85719	0.06693
BOPA2_12_30304	1H	59.07	0.0547809	0.60366	0.2192
SCRI_RS_12873	1H	59.07	0.241481	0.81602	0.0883
SCRI_RS_132028	1H	59.97	0.121965	0.72609	0.13901
BOPA1_2459-237	1H	61.2	0.256914	0.8204	0.08597
BOPA2_12_31179	1H	61.22	0.661582	0.94897	0.02275
SCRI_RS_236551	1H	61.22	0.33289	0.86351	0.06373
BOPA1_2877-867	1H	62.26	0.370847	0.87556	0.05771
SCRI_RS_194015	1H	62.26	0.551584	0.93282	0.0302
BOPA1_9638-619	1H	62.83	0.097163	0.69104	0.1605
SCRI_RS_180349	1H	64.23	0.763915	0.96369	0.01606
SCRI_RS_219685	1H	64.23	0.920913	0.99267	0.0032
SCRI_RS_85391	1H	64.23	0.865585	0.98036	0.00861
BOPA1_11603-445	1H	64.44	0.966	0.99703	0.00129
BOPA1_3675-2615	1H	64.44	0.766987	0.96374	0.01604
BOPA1_10070-1435	1H	64.93	0.190895	0.78458	0.10537
BOPA2_12_31464	1H	64.93	0.230405	0.81029	0.09136
SCRI_RS_120605	1H	64.93	0.165328	0.76597	0.11579
BOPA1_ABC16273-1-1-48	1H	64.93	0.311409	0.85497	0.06805
BOPA2_12_11062	1H	64.93	0.817938	0.97346	0.01168
SCRI_RS_133886	1H	65.73	0.0421046	0.56647	0.24682
SCRI_RS_157039	1H	66.23	0.0941148	0.68538	0.16407
BOPA2_12_30295	1H	67.34	0.731764	0.95766	0.01879
BOPA2_12_10166	1H	69.73	0.0160667	0.40808	0.38926
BOPA1_2036-1027	1H	69.73	0.617129	0.94129	0.02628
BOPA2_12_30298	1H	69.88	0.989156	0.99895	0.00046
BOPA2_12_30505	1H	70.37	0.331177	0.86131	0.06484
SCRI_RS_195238	1H	70.37	0.0512651	0.59918	0.22244
BOPA2_12_30742	1H	71.44	0.428536	0.89312	0.04909
BOPA1_1670-369	1H	71.7	0.391631	0.88417	0.05346
BOPA1_4665-882	1H	72.86	0.459677	0.90279	0.04442
SCRI_RS_188360	1H	72.86	0.728146	0.95766	0.01879
SCRI_RS_138527	1H	72.86	0.706541	0.95583	0.01962
SCRI_RS_160234	1H	72.86	0.646162	0.94691	0.02369
BOPA1_6655-978	1H	72.86	0.608243	0.94081	0.0265
BOPA1_1016-376	1H	72.86	0.975353	0.99703	0.00129
BOPA2_12_11267	1H	72.86	0.998745	0.99951	0.00021
BOPA1_713-972	1H	72.86	0.272761	0.83323	0.07924
BOPA1_233-1327	1H	72.86	0.645435	0.94691	0.02369
SCRI_RS_181239	1H	73.06	0.907811	0.98917	0.00473
SCRI_RS_156208	1H	73.59	0.215685	0.79863	0.09766
BOPA1_12492-541	1H	73.59	0.110943	0.7168	0.1446
BOPA1_5772-1176	1H	74.12	0.147552	0.74884	0.12561
SCRI_RS_181353	1H	78.25	0.584224	0.93827	0.02767
SCRI_RS_125339	1H	81.65	0.3214	0.85785	0.06659
SCRI_RS_9158	1H	82.45	0.0600979	0.62277	0.20567
BOPA1_2881-935	1H	83.15	0.8775	0.98311	0.0074
BOPA2_12_31160	1H	83.15	0.948607	0.99596	0.00176
BOPA1_34-472	1H	83.15	0.965981	0.99703	0.00129
BOPA2_12_11463	1H	83.44	0.137619	0.74018	0.13066
BOPA2_12_11144	1H	83.44	0.708442	0.95583	0.01962
BOPA1_3404-2470	1H	83.85	0.707119	0.95583	0.01962
SCRI_RS_225431	1H	83.95	0.742617	0.96083	0.01735
BOPA1_6250-1056	1H	83.95	0.989837	0.99895	0.00046
SCRI_RS_154140	1H	84.45	0.320207	0.85785	0.06659
SCRI_RS_135092	1H	85.05	0.649563	0.94801	0.02319
SCRI_RS_236576	1H	85.15	0.729602	0.95766	0.01879
SCRI_RS_157246	1H	85.15	0.476288	0.90754	0.04213
BOPA2_12_10535	1H	87.75	0.718095	0.95641	0.01935
BOPA1_4691-721	1H	88.25	0.0980511	0.6941	0.15858
SCRI_RS_144315	1H	88.34	0.0162905	0.40954	0.38771
SCRI_RS_166168	1H	88.54	0.294762	0.84504	0.07312
SCRI_RS_236623	1H	88.54	0.667986	0.94897	0.02275
BOPA1_4578-899	1H	88.82	0.742602	0.96083	0.01735
SCRI_RS_195200	1H	89.04	0.0604866	0.62277	0.20567
SCRI_RS_170389	1H	89.04	0.0585152	0.617	0.20972
SCRI_RS_121048	1H	89.04	0.860249	0.98036	0.00861
BOPA1_3087-1763	1H	89.34	0.412425	0.88982	0.0507
BOPA1_9757-582	1H	89.34	0.0244495	0.49292	0.30723
BOPA2_12_30546	1H	89.34	0.844873	0.97685	0.01017
SCRI_RS_209524	1H	89.34	0.583668	0.93827	0.02767
SCRI_RS_17486	1H	89.34	0.369568	0.87556	0.05771
BOPA1_3201-603	1H	89.34	0.0864343	0.67739	0.16916
SCRI_RS_189168	1H	90.04	0.937862	0.99532	0.00204
BOPA1_8867-459	1H	90.98	0.248952	0.82031	0.08602
SCRI_RS_197263	1H	92.5	0.203593	0.79007	0.10233
BOPA2_12_31163	1H	92.6	0.731045	0.95766	0.01879
SCRI_RS_188218	1H	93.35	0.847972	0.97745	0.00991
SCRI_RS_213675	1H	94.25	0.231929	0.81052	0.09123
BOPA1_2935-1634	1H	94.48	0.0717725	0.64437	0.19087
BOPA1_1347-1061	1H	94.48	0.148945	0.74884	0.12561
BOPA1_ABC11290-sfp44-06	1H	96.25	0.763355	0.96369	0.01606
SCRI_RS_194371	1H	96.25	0.980378	0.99716	0.00124
SCRI_RS_138010	1H	96.25	0.776	0.96619	0.01494
BOPA2_12_31319	1H	96.25	0.22103	0.80517	0.09411
SCRI_RS_199689	1H	96.55	0.702415	0.95583	0.01962
SCRI_RS_130139	1H	97.15	0.120389	0.72344	0.14059
SCRI_RS_145026	1H	97.15	0.150543	0.7493	0.12534
SCRI_RS_142282	1H	97.15	0.228927	0.80954	0.09176
BOPA1_1270-1263	1H	97.23	0.256089	0.8204	0.08598
BOPA1_13589-175	1H	97.23	0.254664	0.8204	0.08598
BOPA1_4499-1364	1H	97.98	0.0946571	0.68538	0.16407
BOPA1_14371-423	1H	97.98	0.0530764	0.60348	0.21934
SCRI_RS_188909	1H	98.45	0.345121	0.86943	0.06077
SCRI_RS_235968	1H	98.75	0.355844	0.87556	0.05771
SCRI_RS_136856	1H	99.15	0.864765	0.98036	0.00861
SCRI_RS_235724	1H	99.35	0.841942	0.9763	0.01042
BOPA1_2711-234	1H	99.45	0.328671	0.86037	0.06531
BOPA2_12_20187	1H	101.05	0.211438	0.79395	0.1002
SCRI_RS_171501	1H	101.05	0.0570807	0.61231	0.21303
BOPA1_1497-628	1H	101.05	0.011499	0.35914	0.44474
BOPA2_12_31152	1H	101.05	0.00187465	0.15199	0.81819
BOPA1_5284-227	1H	104.1	0.228938	0.80954	0.09176
BOPA1_1923-265	1H	105.52	0.062276	0.62332	0.20529
BOPA2_12_30509	1H	105.52	0.684947	0.95354	0.02066
BOPA2_12_30191	1H	107.18	0.747415	0.96126	0.01716
BOPA1_4625-1413	1H	107.33	0.677345	0.9495	0.02251
SCRI_RS_201086	1H	107.72	0.925792	0.99301	0.00305
SCRI_RS_106754	1H	107.72	0.802887	0.97119	0.0127
SCRI_RS_175646	1H	108.22	0.71934	0.95641	0.01935
SCRI_RS_154528	1H	108.32	0.887948	0.98467	0.00671
BOPA1_5336-400	1H	108.4	0.99277	0.99901	0.00043
BOPA1_3786-2204	1H	108.4	0.307144	0.85136	0.06989
BOPA1_1625-303	1H	109.53	0.957107	0.99687	0.00136
BOPA1_4962-1295	1H	109.53	0.966522	0.99703	0.00129
SCRI_RS_197337	1H	109.53	0.96891	0.99703	0.00129
BOPA2_12_30532	1H	109.53	0.672204	0.94897	0.02275
SCRI_RS_192730	1H	109.63	0.72026	0.95641	0.01935
BOPA1_10360-563	1H	109.83	0.975295	0.99703	0.00129
SCRI_RS_206896	1H	109.83	0.457626	0.90267	0.04447
SCRI_RS_173813	1H	109.83	0.738982	0.96043	0.01754
SCRI_RS_120481	1H	112.13	0.81769	0.97343	0.0117
SCRI_RS_139733	1H	113.57	0.0372043	0.54707	0.26196
SCRI_RS_218473	1H	113.57	0.462283	0.90424	0.04372
SCRI_RS_219889	1H	113.57	0.943177	0.99596	0.00176
SCRI_RS_91596	1H	113.57	0.441315	0.89737	0.04703
BOPA1_9105-497	1H	114.3	0.503688	0.91989	0.03627
SCRI_RS_238125	1H	114.3	0.15497	0.754	0.12263
BOPA1_5690-1045	1H	114.98	0.0767762	0.65698	0.18245
BOPA2_12_30014	1H	114.98	0.567727	0.93447	0.02944
BOPA2_12_10905	1H	115.97	0.702027	0.95583	0.01962
SCRI_RS_157953	1H	116.3	0.57535	0.93671	0.02839
SCRI_RS_168172	1H	117.4	0.550514	0.93282	0.0302
BOPA1_6547-1363	1H	122.29	0.351222	0.87275	0.05911
BOPA1_557-1297	1H	122.29	0.55599	0.93412	0.0296
SCRI_RS_224392	1H	122.4	0.757326	0.96205	0.0168
BOPA2_12_21172	1H	124.44	0.365984	0.87556	0.05771
BOPA1_7527-1618	1H	126.23	0.374083	0.87603	0.05748
SCRI_RS_127646	1H	126.4	0.430209	0.89357	0.04887
SCRI_RS_137116	1H	126.4	0.0327598	0.53297	0.2733
BOPA1_5283-1090	1H	126.6	0.157584	0.75818	0.12023
BOPA1_ConsensusGBS0687-3	1H	126.6	0.112771	0.71742	0.14422
BOPA1_6026-1949	1H	126.9	0.22605	0.80811	0.09253
SCRI_RS_170110	1H	126.9	0.184561	0.77809	0.10897
SCRI_RS_201865	1H	126.9	0.795064	0.97036	0.01307
BOPA1_4027-1814	1H	127.6	0.660813	0.94897	0.02275
SCRI_RS_4522	1H	127.9	0.370591	0.87556	0.05771
BOPA2_12_11443	1H	128.27	0.981892	0.99716	0.00124
SCRI_RS_147611	1H	128.4	0.551614	0.93282	0.0302
SCRI_RS_155758	1H	128.45	0.652066	0.94801	0.02319
BOPA1_4978-1030	1H	128.45	0.00603027	0.27822	0.55561
SCRI_RS_162765	1H	128.92	0.0488611	0.58901	0.22988
SCRI_RS_165588	1H	128.92	0.186298	0.77955	0.10816
BOPA2_12_10207	1H	129.14	0.311417	0.85497	0.06805
BOPA2_12_30403	1H	129.42	0.038063	0.54707	0.26196
BOPA2_12_31377	1H	129.42	0.0787529	0.66326	0.17831
SCRI_RS_189967	1H	129.42	0.165446	0.76597	0.11579
BOPA1_ConsensusGBS0361-5	1H	129.75	0.494494	0.91476	0.0387
BOPA1_4393-1078	1H	130.02	0.859098	0.98005	0.00875
SCRI_RS_160475	1H	130.05	0.747216	0.96126	0.01716
BOPA2_12_31387	1H	131.46	0.951826	0.99616	0.00167
BOPA2_12_10808	1H	131.46	0.925073	0.99267	0.0032
BOPA1_1298-1450	1H	131.66	0.23574	0.81205	0.09042
BOPA2_12_30649	1H	131.66	0.948801	0.99596	0.00176
BOPA1_ABC00875-1-3-436	1H	131.66	0.295877	0.846	0.07263
BOPA2_12_10693	1H	132.54	0.529516	0.92672	0.03305
SCRI_RS_169881	1H	132.64	0.69683	0.95511	0.01995
SCRI_RS_216088	1H	132.74	0.534058	0.92926	0.03186
BOPA1_2572-986	1H	136.65	0.925178	0.99267	0.0032
SCRI_RS_207416	1H	136.65	0.250729	0.82035	0.086
SCRI_RS_196025	1H	136.75	0.768148	0.96381	0.01601
SCRI_RS_182206	1H	138.65	0.710248	0.95617	0.01946
SCRI_RS_184058	1H	138.65	0.672185	0.94897	0.02275
SCRI_RS_162628	1H	138.65	0.649301	0.94801	0.02319
SCRI_RS_150786	1H	138.95	0.812359	0.97343	0.0117
SCRI_RS_10956	1H	138.95	0.404479	0.88911	0.05104
BOPA2_12_11496	1H	142.16	0.422736	0.88982	0.0507
SCRI_RS_187051	1H	142.16	0.420468	0.88982	0.0507
SCRI_RS_236175	1H	142.16	0.170966	0.76804	0.11461
SCRI_RS_163142	1H	142.16	0.421639	0.88982	0.0507
BOPA1_ConsensusGBS0554-4	1H	142.16	0.0917338	0.6839	0.16501
SCRI_RS_206337	1H	142.16	0.156537	0.75662	0.12112
BOPA1_11454-414	1H	142.16	0.650082	0.94801	0.02319
BOPA1_3639-969	1H	142.16	0.0715601	0.64437	0.19087
BOPA1_ABC05061-1-1-159	1H	142.16	0.841494	0.97621	0.01046
SCRI_RS_4928	1H	142.54	0.933064	0.99462	0.00234
SCRI_RS_143790	1H	142.54	0.399352	0.88834	0.05142
BOPA1_13095-187	1H	142.74	0.0500705	0.59687	0.22412
SCRI_RS_176006	1H	142.74	0.67523	0.94907	0.0227
BOPA1_4927-1340	1H	142.74	0.35432	0.87546	0.05776
BOPA1_5316-739	1H	142.74	0.030684	0.52756	0.27773
SCRI_RS_158298	1H	142.74	0.206263	0.79007	0.10233
SCRI_RS_153896	1H	142.74	0.0367895	0.54707	0.26196
BOPA1_4057-2114	1H	142.74	0.0355775	0.54449	0.26401
BOPA2_12_10746	1H	142.74	0.0455597	0.57085	0.24348
BOPA2_12_30231	1H	142.74	0.453668	0.90046	0.04554
SCRI_RS_175218	1H	142.74	0.279602	0.83738	0.07708
BOPA1_4592-118	1H	142.74	0.349084	0.87229	0.05934
SCRI_RS_195067	1H	142.74	0.689971	0.95395	0.02047
SCRI_RS_199945	1H	142.74	0.06303	0.62332	0.20529
BOPA1_3263-2865	1H	142.74	0.476427	0.90754	0.04213
BOPA1_9022-543	1H	142.74	0.235077	0.81205	0.09042
BOPA2_12_30934	1H	142.94	0.475252	0.90754	0.04213
BOPA2_12_31081	1H	145.82	0.421613	0.88982	0.0507
BOPA2_12_31446	2H	1.08	0.312489	0.85573	0.06767
SCRI_RS_166806	2H	5.99	0.768344	0.96381	0.01601
SCRI_RS_187638	2H	5.99	0.787154	0.96954	0.01343
SCRI_RS_219333	2H	5.99	0.81889	0.97367	0.01159
SCRI_RS_225720	2H	5.99	0.226173	0.80811	0.09253
BOPA1_2582-767	2H	7.29	0.771066	0.96448	0.01571
SCRI_RS_165171	2H	7.99	0.214521	0.79698	0.09855
SCRI_RS_166816	2H	7.99	0.361083	0.87556	0.05771
SCRI_RS_135585	2H	8.09	0.062814	0.62332	0.20529
SCRI_RS_139708	2H	8.19	0.401285	0.88854	0.05132
SCRI_RS_136200	2H	8.29	0.274522	0.83472	0.07846
SCRI_RS_173486	2H	8.29	0.954603	0.99616	0.00167
SCRI_RS_175550	2H	8.29	0.162277	0.7613	0.11844
SCRI_RS_163314	2H	8.29	0.0527659	0.60193	0.22045
SCRI_RS_10642	2H	9.79	0.566754	0.93447	0.02944
SCRI_RS_122	2H	10.19	0.748256	0.96129	0.01715
SCRI_RS_184395	2H	10.49	0.639837	0.94691	0.02369
SCRI_RS_192440	2H	11.39	0.299351	0.84656	0.07234
SCRI_RS_168604	2H	11.49	0.236935	0.81205	0.09042
SCRI_RS_187012	2H	12.39	0.187703	0.78169	0.10697
SCRI_RS_169758	2H	12.39	0.203169	0.79007	0.10233
SCRI_RS_192463	2H	12.49	0.208725	0.79238	0.10107
SCRI_RS_88391	2H	12.59	0.182707	0.77733	0.10939
BOPA1_8930-370	2H	13.19	0.929898	0.99434	0.00247
SCRI_RS_213799	2H	13.39	0.781386	0.96788	0.01418
BOPA1_3453-1974	2H	13.39	0.743619	0.96105	0.01726
BOPA2_12_10592	2H	13.79	0.762049	0.96369	0.01606
SCRI_RS_167465	2H	13.79	0.770642	0.96442	0.01573
SCRI_RS_141753	2H	13.89	0.807815	0.97179	0.01243
SCRI_RS_194134	2H	13.89	0.275223	0.83472	0.07846
SCRI_RS_159503	2H	14.29	0.0296925	0.52056	0.28353
BOPA1_3452-1355	2H	14.77	0.459278	0.90275	0.04443
SCRI_RS_192552	2H	15.17	0.323829	0.85785	0.06659
SCRI_RS_141771	2H	15.17	0.00792188	0.31116	0.50702
SCRI_RS_173604	2H	15.47	0.312389	0.85573	0.06767
SCRI_RS_231057	2H	15.47	0.431777	0.89388	0.04872
BOPA2_12_30155	2H	16.17	0.614525	0.94086	0.02648
BOPA2_12_30631	2H	19.42	0.266873	0.82866	0.08163
SCRI_RS_144545	2H	21.96	0.817995	0.97346	0.01168
BOPA1_4277-1901	2H	22.67	0.13849	0.74018	0.13066
SCRI_RS_160747	2H	22.86	0.569378	0.93447	0.02944
BOPA1_12224-363	2H	23.56	0.710185	0.95617	0.01946
SCRI_RS_141564	2H	23.56	0.439482	0.89638	0.04751
SCRI_RS_231806	2H	23.56	0.407486	0.88911	0.05104
SCRI_RS_152744	2H	23.76	0.423127	0.88982	0.0507
SCRI_RS_226348	2H	23.96	0.799267	0.97036	0.01307
BOPA1_12100-378	2H	24.16	0.404961	0.88911	0.05104
SCRI_RS_155957	2H	24.16	0.0536061	0.60366	0.2192
SCRI_RS_231889	2H	24.86	0.864003	0.98036	0.00861
SCRI_RS_194812	2H	24.96	0.990196	0.99895	0.00046
BOPA1_791-1113	2H	25.53	0.734752	0.95819	0.01855
SCRI_RS_154683	2H	25.86	0.718133	0.95641	0.01935
BOPA2_12_31284	2H	26.86	0.850631	0.97779	0.00976
SCRI_RS_198643	2H	26.86	0.505101	0.9201	0.03617
SCRI_RS_159228	2H	28.26	0.111912	0.71742	0.14422
SCRI_RS_150590	2H	29.06	0.490022	0.91145	0.04026
SCRI_RS_153672	2H	29.56	0.676605	0.9495	0.02251
BOPA2_12_10777	2H	30.36	0.229676	0.81026	0.09138
SCRI_RS_233272	2H	31.74	0.109002	0.7168	0.1446
SCRI_RS_210172	2H	31.74	0.414822	0.88982	0.0507
SCRI_RS_153798	2H	31.74	0.568884	0.93447	0.02944
SCRI_RS_131218	2H	35.04	0.570534	0.93447	0.02944
SCRI_RS_188893	2H	35.04	0.531127	0.9279	0.0325
SCRI_RS_143250	2H	35.84	0.701287	0.95583	0.01962
BOPA2_12_30872	2H	38.6	1.48703e-05	0.00468	2.32957
BOPA2_12_30871	2H	38.6	2.08741e-05	0.00628	2.20191
BK_12	2H	38.6	5.74569e-05	0.01472	1.83203
BK_14	2H	38.6	6.12816e-06	0.00249	2.60332
BK_15	2H	38.6	1.13607e-05	0.00375	2.42565
BK_16	2H	38.6	0.00012454	0.027	1.56857
BOPA1_2646-1277	2H	39.69	0.901695	0.98763	0.0054
BOPA1_5880-2547	2H	39.69	0.681935	0.95177	0.02147
SCRI_RS_173164	2H	39.69	0.953807	0.99616	0.00167
SCRI_RS_186387	2H	39.69	0.322704	0.85785	0.06659
SCRI_RS_239882	2H	39.69	0.940983	0.99596	0.00176
SCRI_RS_120529	2H	39.69	0.00683055	0.28897	0.53915
SCRI_RS_186448	2H	40.17	0.0576899	0.61231	0.21303
BOPA1_2029-1143	2H	40.73	0.792669	0.97036	0.01307
SCRI_RS_153693	2H	40.87	0.945946	0.99596	0.00176
SCRI_RS_115905	2H	41.67	0.752287	0.96205	0.0168
BOPA1_8787-1459	2H	41.77	0.0018592	0.15199	0.81819
BOPA1_7747-1056	2H	41.77	0.968649	0.99703	0.00129
BOPA1_7766-492	2H	41.77	0.0503453	0.59687	0.22412
SCRI_RS_7026	2H	41.77	0.0636202	0.62576	0.20359
BOPA1_7032-201	2H	42.37	0.72052	0.95641	0.01935
SCRI_RS_147371	2H	42.37	0.731744	0.95766	0.01879
SCRI_RS_140819	2H	43.27	0.961197	0.99703	0.00129
BOPA2_12_20593	2H	43.46	0.0508584	0.59793	0.22335
BOPA1_7144-973	2H	44.54	0.631606	0.94689	0.0237
SCRI_RS_182371	2H	44.54	0.698295	0.9554	0.01982
SCRI_RS_192657	2H	44.54	0.328094	0.86037	0.06531
SCRI_RS_207162	2H	44.54	0.608126	0.94081	0.0265
BOPA1_864-594	2H	44.88	0.56127	0.93422	0.02955
BOPA1_5652-419	2H	44.88	0.745465	0.96126	0.01716
BOPA1_5050-1101	2H	44.93	0.642432	0.94691	0.02369
BOPA2_12_21049	2H	45.76	0.00906301	0.33029	0.48111
BOPA2_12_11452	2H	47.68	0.926696	0.9931	0.00301
SCRI_RS_5552	2H	48.06	0.643789	0.94691	0.02369
BOPA2_12_10847	2H	48.36	0.1621	0.7613	0.11844
SCRI_RS_174935	2H	51.96	0.17653	0.76964	0.11371
BOPA1_1447-464	2H	52.26	0.950152	0.99596	0.00176
SCRI_RS_206586	2H	52.36	0.673145	0.94897	0.02275
BOPA1_3709-716	2H	52.96	0.177615	0.76964	0.11371
BOPA1_ABC03253-1-2-279	2H	52.96	0.757681	0.96205	0.0168
SCRI_RS_89851	2H	52.96	0.590729	0.93827	0.02767
SCRI_RS_207244	2H	52.96	0.32285	0.85785	0.06659
SCRI_RS_78277	2H	52.96	0.462018	0.90403	0.04382
BOPA1_1862-765	2H	52.96	0.373146	0.87556	0.05771
SCRI_RS_212932	2H	53.26	0.138938	0.74133	0.12999
BOPA1_4410-284	2H	53.26	0.0823445	0.67271	0.17217
BOPA1_2964-382	2H	53.26	0.173287	0.76836	0.11443
BOPA2_12_30657	2H	53.26	0.620236	0.94357	0.02523
SCRI_RS_158687	2H	53.26	0.479204	0.90754	0.04213
SCRI_RS_81287	2H	53.26	0.251094	0.82035	0.086
BOPA1_6338-682	2H	53.26	0.617394	0.94134	0.02625
BOPA1_7623-818	2H	53.26	0.863646	0.98036	0.00861
BOPA2_12_10296	2H	53.26	0.285795	0.83738	0.07708
SCRI_RS_137093	2H	53.26	0.936446	0.99532	0.00204
BOPA2_12_20326	2H	53.26	0.230396	0.81029	0.09136
BOPA2_12_30420	2H	53.26	0.145265	0.74823	0.12597
BOPA1_6846-1161	2H	53.95	0.76525	0.96374	0.01604
BOPA2_12_30432	2H	54.31	0.47233	0.90754	0.04213
SCRI_RS_177405	2H	54.31	0.411814	0.88982	0.0507
SCRI_RS_154981	2H	54.71	0.634373	0.94691	0.02369
BOPA1_2651-1774	2H	55.41	0.461719	0.90402	0.04382
SCRI_RS_141655	2H	55.41	0.487626	0.91145	0.04026
SCRI_RS_229103	2H	57.21	0.963791	0.99703	0.00129
SCRI_RS_206245	2H	57.31	0.843827	0.9763	0.01042
SCRI_RS_171029	2H	57.31	0.43527	0.89501	0.04817
SCRI_RS_194318	2H	57.91	0.30789	0.85284	0.06913
BOPA2_12_10715	2H	58.1	0.0597869	0.62154	0.20653
BOPA2_12_30491	2H	59.32	0.995008	0.99951	0.00021
SCRI_RS_152206	2H	59.91	0.928946	0.99378	0.00271
SCRI_RS_201800	2H	61.91	0.966685	0.99703	0.00129
SCRI_RS_14801	2H	61.91	0.753367	0.96205	0.0168
SCRI_RS_237094	2H	62.11	0.652314	0.94801	0.02319
SCRI_RS_239231	2H	62.71	0.194197	0.7876	0.10369
SCRI_RS_221843	2H	62.91	0.996721	0.99951	0.00021
BOPA2_12_30703	2H	63.08	0.0373923	0.54707	0.26196
BOPA1_ConsensusGBS0524-2	2H	63.62	0.606976	0.94081	0.0265
SCRI_RS_198148	2H	63.91	0.815004	0.97343	0.0117
SCRI_RS_126877	2H	64.01	0.969862	0.99703	0.00129
SCRI_RS_158928	2H	64.01	0.73385	0.95809	0.01859
SCRI_RS_173531	2H	64.01	0.409845	0.88949	0.05086
SCRI_RS_212484	2H	64.01	0.58132	0.93806	0.02777
SCRI_RS_198460	2H	64.01	0.906522	0.98917	0.00473
SCRI_RS_231782	2H	64.31	0.781926	0.9682	0.01404
SCRI_RS_151576	2H	64.31	0.852603	0.97799	0.00967
BOPA1_ABC01899-1-1-301	2H	64.55	0.770228	0.96431	0.01579
BOPA1_2128-874	2H	64.7	0.382712	0.88162	0.05472
BOPA1_2417-924	2H	64.7	0.573849	0.93641	0.02853
BOPA1_3598-489	2H	64.7	0.823112	0.97446	0.01124
BOPA1_5823-1073	2H	64.7	0.632063	0.94691	0.02369
BOPA1_4065-397	2H	65	0.693324	0.95395	0.02047
SCRI_RS_182050	2H	65.1	0.759329	0.96248	0.01661
BOPA1_6384-866	2H	65.4	0.549912	0.93282	0.0302
SCRI_RS_224846	2H	65.4	0.555302	0.93412	0.0296
SCRI_RS_147210	2H	65.41	0.450403	0.90032	0.0456
SCRI_RS_151535	2H	65.71	0.0550528	0.60366	0.2192
SCRI_RS_122681	2H	65.71	0.512609	0.92239	0.03509
BOPA1_5379-595	2H	65.76	0.887139	0.98467	0.00671
SCRI_RS_175065	2H	65.81	0.178599	0.77022	0.11339
SCRI_RS_238424	2H	65.81	0.00247629	0.1646	0.78356
BOPA2_12_30259	2H	66.01	0.0874467	0.67771	0.16896
BOPA1_5113-624	2H	66.11	0.0993669	0.69634	0.15718
BOPA1_2580-1456	2H	66.11	0.380204	0.87963	0.0557
BOPA1_9060-471	2H	66.11	0.378066	0.87859	0.05621
BOPA2_12_31474	2H	66.11	0.21305	0.79655	0.09879
SCRI_RS_199897	2H	66.11	0.296455	0.84616	0.07255
SCRI_RS_199898	2H	66.11	0.34743	0.87201	0.05948
SCRI_RS_154617	2H	66.11	0.221293	0.80558	0.09389
BOPA1_3122-909	2H	66.11	0.916978	0.99234	0.00334
BOPA1_4331-1475	2H	66.11	0.71563	0.95641	0.01935
BOPA2_12_11131	2H	66.11	0.00507113	0.26358	0.57908
BOPA1_ABC12560-1-1-421	2H	66.11	0.61995	0.94357	0.02523
BOPA1_ABC20402-1-3-298	2H	66.11	0.647619	0.94691	0.02369
BOPA1_2601-171	2H	66.11	0.415206	0.88982	0.0507
BOPA1_1292-406	2H	66.11	0.45045	0.90032	0.0456
BOPA1_887-736	2H	66.41	0.550822	0.93282	0.0302
SCRI_RS_155546	2H	66.51	0.89357	0.98467	0.00671
SCRI_RS_6792	2H	66.61	0.809093	0.97192	0.01237
SCRI_RS_10398	2H	66.61	0.92483	0.99267	0.0032
BOPA1_946-2500	2H	66.82	0.323698	0.85785	0.06659
SCRI_RS_144592	2H	67.01	0.375046	0.87678	0.05711
BOPA1_3662-381	2H	67.21	0.253712	0.82035	0.086
BOPA1_1698-619	2H	67.7	0.14822	0.74884	0.12561
BOPA2_12_10927	2H	67.89	0.590019	0.93827	0.02767
BOPA2_12_20917	2H	67.89	0.0781779	0.66102	0.17978
BOPA2_12_30251	2H	67.89	0.343033	0.86902	0.06097
BOPA1_5184-1163	2H	67.89	0.909401	0.98972	0.00449
BOPA1_8889-842	2H	68.14	0.554234	0.93412	0.0296
BOPA2_12_31288	2H	68.3	0.885774	0.98467	0.00671
SCRI_RS_106444	2H	68.7	0.115687	0.71919	0.14316
BOPA1_5254-1845	2H	68.7	0.345806	0.86961	0.06068
SCRI_RS_141874	2H	68.7	0.0447782	0.57085	0.24348
SCRI_RS_151459	2H	68.7	0.0608449	0.62277	0.20567
SCRI_RS_196323	2H	68.7	0.025139	0.50107	0.3001
SCRI_RS_98229	2H	68.7	0.357673	0.87556	0.05771
SCRI_RS_151430	2H	68.7	0.0327659	0.53297	0.2733
SCRI_RS_164343	2H	68.7	0.00943937	0.33124	0.47986
SCRI_RS_180032	2H	68.7	0.0142459	0.38804	0.41113
SCRI_RS_186840	2H	68.7	0.157976	0.75857	0.12
SCRI_RS_220718	2H	68.7	0.12001	0.72279	0.14099
SCRI_RS_144891	2H	68.7	0.0106517	0.3482	0.45817
SCRI_RS_132200	2H	68.7	0.300028	0.84656	0.07234
SCRI_RS_219675	2H	68.7	0.0176869	0.43053	0.366
SCRI_RS_204254	2H	68.7	0.363288	0.87556	0.05771
SCRI_RS_136233	2H	68.7	0.00163513	0.14308	0.84441
SCRI_RS_231746	2H	68.7	0.50475	0.91989	0.03627
BOPA1_3212-2979	2H	68.8	0.971218	0.99703	0.00129
BOPA1_411-495	2H	68.8	0.188901	0.78264	0.10644
BOPA1_5759-478	2H	68.8	0.035203	0.54318	0.26505
BOPA1_ABC01644-1-3-379	2H	68.8	0.506585	0.92052	0.03597
BOPA2_12_10330	2H	68.8	0.708885	0.95583	0.01962
BOPA2_12_10485	2H	68.8	0.955226	0.9963	0.00161
BOPA2_12_30634	2H	68.8	0.627362	0.94549	0.02434
BOPA1_7932-687	2H	68.8	0.577398	0.93687	0.02832
BOPA1_1275-734	2H	68.8	0.0379679	0.54707	0.26196
BOPA1_ABC06091-1-1-187	2H	68.8	0.185188	0.77824	0.10889
SCRI_RS_109192	2H	68.8	0.550592	0.93282	0.0302
SCRI_RS_135633	2H	68.8	0.423646	0.88982	0.0507
SCRI_RS_146010	2H	68.8	0.0315223	0.52756	0.27773
SCRI_RS_138888	2H	68.8	0.468278	0.90719	0.0423
SCRI_RS_122871	2H	68.8	0.00108569	0.10877	0.96348
SCRI_RS_131325	2H	68.8	0.110361	0.7168	0.1446
SCRI_RS_167882	2H	68.8	0.0144257	0.38804	0.41113
SCRI_RS_171237	2H	68.8	0.5252	0.9263	0.03325
SCRI_RS_192676	2H	68.8	0.0228203	0.48346	0.31564
BOPA1_1040-279	2H	68.8	0.105113	0.70843	0.1497
BOPA1_4233-63	2H	68.8	0.128246	0.7346	0.13395
BOPA2_12_30828	2H	68.8	0.147456	0.74884	0.12561
SCRI_RS_198865	2H	68.8	0.149539	0.7493	0.12534
SCRI_RS_228442	2H	68.8	0.151774	0.7493	0.12534
BOPA2_12_10948	2H	68.8	0.416269	0.88982	0.0507
BOPA1_4630-1036	2H	68.8	0.0817275	0.6718	0.17276
BOPA1_10719-459	2H	69	0.841419	0.97621	0.01046
BOPA2_12_10474	2H	69	0.1483	0.74884	0.12561
SCRI_RS_240011	2H	69	0.0153956	0.39713	0.40107
SCRI_RS_194604	2H	69	0.0196498	0.45159	0.34526
SCRI_RS_55840	2H	69	0.0036111	0.20978	0.67824
BOPA2_12_10099	2H	69	0.0395607	0.55488	0.2558
BOPA1_13926-531	2H	69	0.0523114	0.60152	0.22075
BOPA1_2802-685	2H	69	0.0424987	0.56667	0.24667
BOPA1_2998-508	2H	69	0.0313859	0.52756	0.27773
BOPA1_ABC14943-1-2-466	2H	69	0.257965	0.82105	0.08563
BOPA2_12_30042	2H	69	0.0297753	0.52056	0.28353
BOPA2_12_30179	2H	69	0.00200452	0.15199	0.81819
BOPA2_12_30582	2H	69	0.10017	0.69912	0.15545
SCRI_RS_151921	2H	69	0.0294023	0.52056	0.28353
SCRI_RS_176173	2H	69	0.0296967	0.52056	0.28353
SCRI_RS_236164	2H	69	0.0485998	0.58839	0.23034
SCRI_RS_236995	2H	69	0.160353	0.76051	0.11889
SCRI_RS_160277	2H	69	0.0020589	0.15304	0.81518
SCRI_RS_87934	2H	69	0.0741814	0.65078	0.18656
SCRI_RS_185513	2H	69	0.0838812	0.67477	0.17084
SCRI_RS_206358	2H	69	0.00741511	0.30153	0.52066
SCRI_RS_182959	2H	69	0.000470072	0.06769	1.16948
SCRI_RS_220670	2H	69	0.054795	0.60366	0.2192
SCRI_RS_137018	2H	69	0.111085	0.7168	0.1446
BOPA1_1062-478	2H	69	0.0859297	0.67739	0.16916
BOPA1_2528-2111	2H	69	0.027936	0.51914	0.28471
BOPA1_ABC07566-2-1-82	2H	69	0.027936	0.51914	0.28471
BOPA2_12_30561	2H	69	0.0645994	0.62705	0.2027
BOPA2_12_31175	2H	69	0.562794	0.93423	0.02955
SCRI_RS_130072	2H	69	0.012457	0.36468	0.43809
SCRI_RS_117951	2H	69	0.0908876	0.6839	0.16501
SCRI_RS_135468	2H	69	0.0138805	0.38536	0.41413
SCRI_RS_147644	2H	69	0.0830882	0.67337	0.17174
SCRI_RS_12448	2H	69	0.0809653	0.67128	0.17309
SCRI_RS_11204	2H	69	0.020607	0.46403	0.33346
SCRI_RS_175300	2H	69	0.00330584	0.19701	0.70551
SCRI_RS_197997	2H	69	0.0728875	0.64783	0.18854
SCRI_RS_208799	2H	69	0.0348625	0.54318	0.26505
SCRI_RS_230984	2H	69	0.0142596	0.38804	0.41113
SCRI_RS_231897	2H	69	0.0151601	0.39252	0.40614
SCRI_RS_232669	2H	69	0.0671579	0.62994	0.2007
SCRI_RS_155067	2H	69	0.00213871	0.15563	0.80791
SCRI_RS_157207	2H	69	0.0012708	0.11872	0.92549
SCRI_RS_174318	2H	69	0.198173	0.78961	0.10259
SCRI_RS_194640	2H	69	0.0121112	0.36327	0.43977
BOPA1_7959-829	2H	69	0.609647	0.94081	0.0265
BOPA1_ABC09016-2-2-348	2H	69	0.706827	0.95583	0.01962
BOPA2_12_11288	2H	69	0.807961	0.97179	0.01243
BOPA2_12_20878	2H	69	0.336442	0.86481	0.06308
BOPA2_12_21337	2H	69	0.839634	0.97536	0.01083
BOPA2_12_30068	2H	69	0.792476	0.97036	0.01307
BOPA2_12_30206	2H	69	0.750504	0.96185	0.01689
BOPA2_12_30772	2H	69	0.271518	0.83237	0.07968
BOPA2_12_31189	2H	69	0.565274	0.93447	0.02944
BOPA2_12_31218	2H	69	0.872071	0.9817	0.00802
BOPA1_ABC17685-1-4-365	2H	69	0.265957	0.82632	0.08285
BOPA2_12_20335	2H	69	0.473882	0.90754	0.04213
BOPA2_12_10640	2H	69	0.32416	0.85785	0.06659
BOPA1_4049-233	2H	69.2	0.00608363	0.27822	0.55561
BOPA2_12_10035	2H	69.2	0.00343301	0.20284	0.69284
BOPA1_3813-1629	2H	69.2	0.188486	0.78264	0.10644
BOPA1_3090-138	2H	69.2	0.173091	0.76836	0.11443
BOPA1_1826-229	2H	69.2	0.027525	0.51848	0.28527
SCRI_RS_161169	2H	69.25	0.0143796	0.38804	0.41113
BOPA1_2634-2228	2H	69.55	0.0902656	0.6839	0.16501
BOPA1_4659-1261	2H	69.55	6.55031e-09	2e-05	4.72258
BOPA1_5160-268	2H	69.55	0.102212	0.70239	0.15342
BOPA2_12_11504	2H	69.55	0.050157	0.59687	0.22412
SCRI_RS_138697	2H	69.55	0.122257	0.72609	0.13901
SCRI_RS_191136	2H	69.55	0.278275	0.83738	0.07708
SCRI_RS_83731	2H	69.55	0.329806	0.86037	0.06531
SCRI_RS_233449	2H	69.55	0.231613	0.81029	0.09136
SCRI_RS_4969	2H	69.55	1.81249e-08	2e-05	4.65973
SCRI_RS_127347	2H	69.55	4.02079e-05	0.01069	1.97108
SCRI_RS_100054	2H	69.55	0.0474631	0.58073	0.23603
SCRI_RS_116920	2H	69.55	1.02406e-06	0.00047	3.32782
SCRI_RS_177375	2H	69.55	1.76937e-08	2e-05	4.65973
SCRI_RS_134925	2H	69.55	7.69533e-05	0.01901	1.721
SCRI_RS_132839	2H	69.55	0.978351	0.99707	0.00127
BOPA1_3355-605	2H	69.55	0.149948	0.7493	0.12534
BOPA1_3576-2715	2H	69.55	0.00623119	0.27822	0.55561
SCRI_RS_136740	2H	69.55	0.981543	0.99716	0.00124
SCRI_RS_222769	2H	69.55	6.2742e-09	2e-05	4.72258
SCRI_RS_1502	2H	69.55	1.89862e-08	2e-05	4.65973
BOPA1_1917-848	2H	69.55	2.39069e-06	0.00103	2.98606
BOPA2_12_30265	2H	69.55	8.21809e-09	2e-05	4.72258
SCRI_RS_167594	2H	69.55	5.47496e-08	4e-05	4.42235
SCRI_RS_145617	2H	69.55	0.83437	0.97466	0.01115
SCRI_RS_196026	2H	69.55	4.09155e-08	3e-05	4.50285
SCRI_RS_186769	2H	69.55	0.0289917	0.52056	0.28353
SCRI_RS_208320	2H	69.55	3.34999e-07	0.00018	3.74923
SCRI_RS_235063	2H	69.55	3.39845e-08	3e-05	4.53194
BOPA1_9191-263	2H	69.55	3.02843e-08	3e-05	4.53194
SCRI_RS_231725	2H	69.55	7.35466e-08	5e-05	4.33544
BOPA1_2895-1064	2H	69.55	2.48335e-07	0.00014	3.84506
SCRI_RS_133246	2H	69.55	0.207307	0.7909	0.10188
SCRI_RS_185710	2H	69.55	6.85746e-06	0.00263	2.57928
SCRI_RS_168400	2H	69.55	0.242539	0.81602	0.0883
SCRI_RS_125516	2H	69.55	0.0046909	0.25335	0.59629
BOPA1_2517-487	2H	69.55	0.0619157	0.62332	0.20529
BOPA1_4717-386	2H	69.55	9.6523e-06	0.00334	2.47684
BOPA1_7489-442	2H	69.55	0.057471	0.61231	0.21303
BOPA2_12_31256	2H	69.55	0.0666167	0.62878	0.2015
BOPA1_4280-295	2H	69.55	0.214584	0.79698	0.09855
SCRI_RS_12492	2H	69.55	8.47821e-07	0.00042	3.37807
SCRI_RS_140618	2H	69.55	0.548648	0.93282	0.0302
SCRI_RS_165669	2H	69.55	0.590332	0.93827	0.02767
SCRI_RS_184218	2H	69.55	0.461776	0.90402	0.04382
SCRI_RS_188255	2H	69.55	0.316618	0.85719	0.06693
BOPA2_12_30108	2H	69.55	0.0313405	0.52756	0.27773
SCRI_RS_153880	2H	69.55	0.00624448	0.27822	0.55561
SCRI_RS_141789	2H	69.55	0.1126	0.71742	0.14422
BOPA2_12_30724	2H	69.55	0.0350757	0.54318	0.26505
SCRI_RS_137710	2H	69.55	0.49584	0.91602	0.0381
SCRI_RS_144776	2H	69.55	0.0620682	0.62332	0.20529
SCRI_RS_213826	2H	69.55	0.0651267	0.62705	0.2027
SCRI_RS_172109	2H	69.55	0.0148682	0.39081	0.40803
SCRI_RS_200879	2H	69.55	0.142642	0.74539	0.12762
SCRI_RS_171203	2H	69.55	0.10921	0.7168	0.1446
SCRI_RS_154657	2H	69.55	0.223379	0.80638	0.09346
SCRI_RS_195208	2H	69.55	0.128747	0.7346	0.13395
BOPA2_12_11278	2H	69.55	0.455317	0.90149	0.04504
SCRI_RS_216129	2H	69.55	0.253324	0.82035	0.086
SCRI_RS_165574	2H	69.55	0.00936444	0.33029	0.48111
BOPA1_3214-945	2H	69.55	0.269978	0.82973	0.08107
BOPA2_12_11316	2H	69.55	0.282529	0.83738	0.07708
BOPA1_ConsensusGBS0008-1	2H	69.55	0.287979	0.83894	0.07627
BOPA2_12_21476	2H	69.55	0.229999	0.81029	0.09136
BOPA1_ABC08774-1-1-752	2H	69.55	0.126974	0.73209	0.13544
BOPA1_5046-619	2H	69.55	0.000347335	0.05562	1.25478
BOPA1_217-677	2H	69.55	0.0145644	0.38934	0.40968
BOPA1_1940-567	2H	69.55	0.0113643	0.35914	0.44474
SCRI_RS_206529	2H	69.68	0.192943	0.78664	0.10422
BOPA1_6911-866	2H	69.88	0.274147	0.83451	0.07857
SCRI_RS_107754	2H	69.88	0.037994	0.54707	0.26196
SCRI_RS_143213	2H	69.88	0.0133605	0.37844	0.422
BOPA1_6510-1430	2H	69.88	0.249248	0.82035	0.086
BOPA2_12_11121	2H	69.88	0.165117	0.76597	0.11579
SCRI_RS_4802	2H	69.98	0.104792	0.70843	0.1497
BOPA1_ABC03181-1-1-164	2H	70.11	0.925075	0.99267	0.0032
BOPA1_4136-869	2H	71.37	0.155144	0.754	0.12263
BOPA2_12_10545	2H	71.94	0.184815	0.77809	0.10897
BOPA1_6804-1197	2H	72.44	0.622229	0.94357	0.02523
SCRI_RS_202786	2H	72.44	0.740637	0.96076	0.01739
SCRI_RS_162413	2H	72.44	0.977415	0.99707	0.00127
BOPA2_12_11096	2H	72.55	0.278988	0.83738	0.07708
SCRI_RS_153531	2H	72.64	0.129394	0.7346	0.13395
SCRI_RS_163975	2H	74.34	0.632933	0.94691	0.02369
SCRI_RS_59851	2H	74.34	0.880678	0.98322	0.00735
BOPA1_4434-804	2H	74.49	0.553295	0.93412	0.0296
BOPA1_10489-586	2H	75.08	0.167045	0.76637	0.11556
BOPA1_7729-565	2H	75.18	0.944078	0.99596	0.00176
BOPA1_2284-1738	2H	75.18	0.792532	0.97036	0.01307
SCRI_RS_198848	2H	76	0.629961	0.94689	0.0237
BOPA2_12_30205	2H	76.26	0.984411	0.99769	0.00101
BOPA2_12_31021	2H	76.26	0.122311	0.72609	0.13901
BOPA1_7660-476	2H	76.3	0.698201	0.9554	0.01982
BOPA2_12_31020	2H	76.3	0.0679439	0.63284	0.1987
BOPA1_7187-382	2H	76.3	0.0316395	0.52756	0.27773
BOPA2_12_10717	2H	76.34	0.407452	0.88911	0.05104
BOPA1_4037-916	2H	77.34	0.449453	0.90032	0.0456
BOPA1_334-1164	2H	77.34	0.153061	0.75061	0.12459
SCRI_RS_150266	2H	77.34	0.888226	0.98467	0.00671
SCRI_RS_16995	2H	77.34	0.968814	0.99703	0.00129
BOPA1_5499-1430	2H	77.34	0.117543	0.71995	0.1427
BOPA1_6280-1098	2H	77.34	0.384922	0.88199	0.05453
BOPA2_12_10650	2H	77.34	0.324047	0.85785	0.06659
SCRI_RS_156871	2H	77.34	0.943968	0.99596	0.00176
SCRI_RS_206677	2H	77.34	0.366362	0.87556	0.05771
SCRI_RS_207224	2H	77.34	0.00761945	0.30447	0.51646
SCRI_RS_73	2H	77.34	0.706423	0.95583	0.01962
BOPA1_ABC22343-1-1-120	2H	77.34	0.0380477	0.54707	0.26196
BOPA2_12_31383	2H	77.34	0.137379	0.74018	0.13066
SCRI_RS_9469	2H	77.54	0.678821	0.95018	0.02219
BOPA1_2809-271	2H	77.68	0.384171	0.88164	0.05471
BOPA1_6852-506	2H	77.94	0.587451	0.93827	0.02767
BOPA1_5573-1170	2H	78.02	0.996462	0.99951	0.00021
BOPA2_12_30674	2H	78.02	0.37193	0.87556	0.05771
BOPA2_12_31394	2H	78.02	0.76046	0.9629	0.01642
SCRI_RS_150	2H	78.02	0.0836221	0.67477	0.17084
BOPA1_4377-571	2H	79.75	0.585418	0.93827	0.02767
BOPA2_12_31398	2H	79.75	0.314416	0.8561	0.06748
BOPA2_12_11449	2H	79.75	0.257249	0.82046	0.08594
BOPA1_1946-698	2H	81.26	0.42493	0.88982	0.0507
BOPA1_6023-567	2H	81.26	0.826762	0.97466	0.01115
BOPA2_12_30696	2H	81.26	0.769701	0.96411	0.01587
BOPA1_ConsensusGBS0033-1	2H	81.26	0.310745	0.85463	0.06822
SCRI_RS_219568	2H	81.46	0.920366	0.99267	0.0032
SCRI_RS_220533	2H	81.46	0.501998	0.91932	0.03653
BOPA2_12_31445	2H	83.59	0.870597	0.98133	0.00819
SCRI_RS_17898	2H	84.49	0.14025	0.74369	0.12861
BOPA2_12_31293	2H	84.69	0.653533	0.94801	0.02319
BOPA2_12_11388	2H	84.74	0.100255	0.69912	0.15545
SCRI_RS_235874	2H	85.09	0.153397	0.75155	0.12404
BOPA2_12_10859	2H	85.39	0.318429	0.85751	0.06676
SCRI_RS_158285	2H	85.39	0.480919	0.90754	0.04213
SCRI_RS_156323	2H	85.39	0.192778	0.78664	0.10422
SCRI_RS_239742	2H	86.44	0.841467	0.97621	0.01046
SCRI_RS_221795	2H	86.44	0.426586	0.89172	0.04977
SCRI_RS_129857	2H	86.44	0.672658	0.94897	0.02275
BOPA1_7549-782	2H	86.84	0.79993	0.97036	0.01307
SCRI_RS_200291	2H	87.34	0.967315	0.99703	0.00129
SCRI_RS_2961	2H	87.34	0.373463	0.87556	0.05771
SCRI_RS_154398	2H	87.44	0.306022	0.85029	0.07043
SCRI_RS_157347	2H	87.44	0.883726	0.98377	0.00711
SCRI_RS_134812	2H	87.84	0.991812	0.99895	0.00046
BOPA1_6117-1507	2H	88.04	0.631379	0.94689	0.0237
BOPA1_ABC09163-1-3-313	2H	88.04	0.436148	0.89628	0.04756
BOPA1_ABC04861-2-1-334	2H	88.04	0.261668	0.82223	0.08501
BOPA1_4629-162	2H	88.04	0.311815	0.85505	0.06801
SCRI_RS_235860	2H	88.14	0.288456	0.83923	0.07612
SCRI_RS_4930	2H	88.54	0.41689	0.88982	0.0507
SCRI_RS_171032	2H	90.64	0.922404	0.99267	0.0032
BOPA1_2322-462	2H	90.99	0.117523	0.71995	0.1427
BOPA1_2371-950	2H	90.99	0.743349	0.96105	0.01726
SCRI_RS_91810	2H	90.99	0.765874	0.96374	0.01604
BOPA2_12_30896	2H	91.09	0.834136	0.97466	0.01115
BOPA2_12_30897	2H	91.09	0.370467	0.87556	0.05771
SCRI_RS_88704	2H	91.09	0.360118	0.87556	0.05771
SCRI_RS_196853	2H	91.09	0.361853	0.87556	0.05771
SCRI_RS_137263	2H	91.29	0.561783	0.93422	0.02955
BOPA1_ConsensusGBS0705-1	2H	91.99	0.769313	0.96411	0.01587
BOPA2_12_31205	2H	92.07	0.341512	0.86763	0.06167
SCRI_RS_192398	2H	92.07	0.852438	0.97799	0.00967
SCRI_RS_3376	2H	92.07	0.413095	0.88982	0.0507
SCRI_RS_13565	2H	92.07	0.877421	0.98311	0.0074
SCRI_RS_180028	2H	92.37	0.396091	0.88749	0.05184
BOPA1_3469-1152	2H	92.8	0.579106	0.93755	0.028
SCRI_RS_235221	2H	92.8	0.39917	0.88834	0.05142
SCRI_RS_172648	2H	92.8	0.655992	0.94801	0.02319
SCRI_RS_128449	2H	92.8	0.79381	0.97036	0.01307
SCRI_RS_156090	2H	92.8	0.666288	0.94897	0.02275
SCRI_RS_160616	2H	92.8	0.754492	0.96205	0.0168
SCRI_RS_211281	2H	92.8	0.286548	0.83794	0.07679
SCRI_RS_159462	2H	92.8	0.955824	0.99647	0.00153
SCRI_RS_198603	2H	92.8	0.525602	0.9263	0.03325
SCRI_RS_10670	2H	92.8	0.929229	0.99393	0.00265
SCRI_RS_160833	2H	92.8	0.657505	0.94801	0.02319
SCRI_RS_188339	2H	93.1	0.511125	0.92239	0.03509
SCRI_RS_179213	2H	93.1	0.612687	0.94086	0.02648
BOPA2_12_31424	2H	93.14	0.9334	0.99462	0.00234
BOPA2_12_10936	2H	93.14	0.13631	0.73803	0.13193
BOPA2_12_10969	2H	93.83	0.570672	0.93447	0.02944
SCRI_RS_162798	2H	93.83	0.6737	0.94897	0.02275
SCRI_RS_237481	2H	93.83	0.698615	0.9554	0.01982
SCRI_RS_174800	2H	93.83	0.524457	0.9263	0.03325
SCRI_RS_183984	2H	93.83	0.0515594	0.59918	0.22244
SCRI_RS_182039	2H	93.83	0.986194	0.99832	0.00073
SCRI_RS_155456	2H	93.83	0.708424	0.95583	0.01962
SCRI_RS_119261	2H	93.83	0.706823	0.95583	0.01962
SCRI_RS_176114	2H	93.83	0.599887	0.93827	0.02767
SCRI_RS_211894	2H	93.83	0.526549	0.9263	0.03325
SCRI_RS_157236	2H	93.83	0.663146	0.94897	0.02275
BOPA1_6752-1013	2H	93.83	0.683796	0.95323	0.0208
SCRI_RS_138463	2H	93.93	0.636327	0.94691	0.02369
BOPA1_6024-1095	2H	93.93	0.379947	0.87963	0.0557
BOPA2_12_20793	2H	94.21	0.0760996	0.65672	0.18262
BOPA1_ABC02258-1-6-382	2H	94.23	0.806654	0.97179	0.01243
SCRI_RS_116694	2H	98.44	0.6413	0.94691	0.02369
BOPA1_2020-539	2H	99.04	0.775938	0.96619	0.01494
SCRI_RS_237763	2H	99.04	0.583436	0.93827	0.02767
SCRI_RS_157140	2H	99.04	0.248718	0.82031	0.08602
SCRI_RS_2911	2H	99.04	0.603518	0.94051	0.02663
SCRI_RS_165795	2H	99.24	0.999113	0.99951	0.00021
SCRI_RS_237921	2H	100.84	0.928826	0.99378	0.00271
BOPA1_11591-265	2H	100.94	0.409208	0.88949	0.05086
SCRI_RS_129223	2H	100.94	0.946351	0.99596	0.00176
SCRI_RS_144778	2H	100.94	0.451116	0.90046	0.04554
SCRI_RS_222876	2H	100.94	0.962767	0.99703	0.00129
BOPA2_12_10649	2H	101.98	0.211779	0.7948	0.09974
BOPA1_1635-691	2H	101.98	0.88043	0.98311	0.0074
BOPA2_12_30216	2H	101.98	0.690757	0.95395	0.02047
SCRI_RS_195164	2H	101.98	0.593772	0.93827	0.02767
BOPA1_6951-875	2H	101.98	0.310185	0.85407	0.06851
BOPA1_ABC12856-1-1-77	2H	102.28	0.584063	0.93827	0.02767
SCRI_RS_172220	2H	102.38	0.289447	0.8408	0.07531
BOPA2_12_11285	2H	102.83	0.111152	0.7168	0.1446
BOPA1_11660-365	2H	103.48	0.289845	0.8408	0.07531
SCRI_RS_160958	2H	104.08	0.89345	0.98467	0.00671
BOPA1_ABC10472-1-2-247	2H	105.28	0.686565	0.95358	0.02064
BOPA1_682-767	2H	105.28	0.478599	0.90754	0.04213
SCRI_RS_196270	2H	106.4	0.693832	0.95395	0.02047
SCRI_RS_194603	2H	106.4	0.523312	0.9263	0.03325
SCRI_RS_173374	2H	106.5	0.45033	0.90032	0.0456
SCRI_RS_150494	2H	106.7	0.413648	0.88982	0.0507
SCRI_RS_142188	2H	106.8	0.570226	0.93447	0.02944
BOPA1_5347-585	2H	106.9	0.364961	0.87556	0.05771
SCRI_RS_221763	2H	106.9	0.0903112	0.6839	0.16501
SCRI_RS_196842	2H	106.9	0.434057	0.89491	0.04822
BOPA1_2944-1813	2H	106.9	0.520051	0.92443	0.03413
BOPA2_12_30200	2H	106.9	0.0119921	0.36327	0.43977
BOPA1_7236-1384	2H	106.92	0.761377	0.96326	0.01626
BOPA1_ABC14531-1-2-91	2H	106.92	0.53171	0.92821	0.03235
BOPA1_3206-670	2H	107.47	0.343687	0.86934	0.06081
BOPA2_12_30480	2H	108.14	0.729118	0.95766	0.01879
SCRI_RS_153793	2H	109.8	0.482962	0.90802	0.0419
BOPA1_8523-316	2H	110.49	0.292059	0.8423	0.07453
BOPA1_ABC13569-1-1-107	2H	112.22	0.0669703	0.62903	0.20133
BOPA2_12_30555	2H	112.22	0.348161	0.87226	0.05936
BOPA1_111-499	2H	123.61	0.806445	0.97179	0.01243
BOPA1_6996-838	2H	123.61	0.64353	0.94691	0.02369
BOPA2_12_31402	2H	125.56	0.178125	0.76982	0.11361
BOPA1_7487-390	2H	125.56	0.924536	0.99267	0.0032
BOPA1_ABC09941-1-1-100	2H	125.76	0.488324	0.91145	0.04026
BOPA1_5088-59	2H	125.76	0.141336	0.74539	0.12762
BOPA1_868-675	2H	125.76	0.315849	0.85719	0.06693
BOPA1_ABC01334-1-1-55	2H	125.76	0.236026	0.81205	0.09042
SCRI_RS_143727	2H	125.76	0.657963	0.94801	0.02319
SCRI_RS_162690	2H	125.76	0.391537	0.88417	0.05346
SCRI_RS_190073	2H	125.76	0.958861	0.99703	0.00129
SCRI_RS_238760	2H	125.76	0.89365	0.98467	0.00671
SCRI_RS_224624	2H	125.76	0.155118	0.754	0.12263
SCRI_RS_222093	2H	125.76	0.155206	0.754	0.12263
BOPA1_2277-634	2H	125.76	0.320313	0.85785	0.06659
BOPA1_ABC05640-1-1-248	2H	125.76	0.03346	0.53668	0.27028
BOPA1_14832-296	2H	125.76	0.286463	0.83794	0.07679
SCRI_RS_192384	2H	126.23	0.0141265	0.38804	0.41113
SCRI_RS_156045	2H	126.23	0.611032	0.94081	0.0265
SCRI_RS_48964	2H	126.23	0.0224376	0.48171	0.31721
SCRI_RS_223885	2H	126.23	0.632734	0.94691	0.02369
BOPA1_3180-1771	2H	126.63	0.984168	0.99769	0.00101
BOPA2_12_30459	2H	126.63	0.887173	0.98467	0.00671
SCRI_RS_918	2H	126.63	0.990835	0.99895	0.00046
SCRI_RS_15050	2H	126.63	0.931757	0.99462	0.00234
SCRI_RS_15711	2H	126.63	0.839339	0.97536	0.01084
SCRI_RS_15537	2H	126.63	0.66397	0.94897	0.02275
SCRI_RS_223905	2H	126.76	0.58822	0.93827	0.02767
SCRI_RS_156220	2H	127.36	0.716714	0.95641	0.01935
BOPA1_4833-420	2H	129.47	0.151128	0.7493	0.12534
SCRI_RS_238606	2H	129.47	0.58783	0.93827	0.02767
BOPA1_3763-595	2H	131.66	0.0630602	0.62332	0.20529
BOPA2_12_31095	2H	131.66	0.429587	0.89357	0.04887
SCRI_RS_151349	2H	131.66	0.538677	0.93029	0.03138
SCRI_RS_610	2H	131.86	0.587654	0.93827	0.02767
BOPA1_3000-1074	2H	132.76	0.652232	0.94801	0.02319
SCRI_RS_154176	2H	133.16	0.405375	0.88911	0.05104
BOPA1_7576-818	2H	133.86	0.692582	0.95395	0.02047
SCRI_RS_164608	2H	134.46	0.407243	0.88911	0.05104
SCRI_RS_12444	2H	134.66	0.927014	0.9931	0.00301
SCRI_RS_144379	2H	134.66	0.704795	0.95583	0.01962
SCRI_RS_167694	2H	134.66	0.78557	0.96954	0.01343
SCRI_RS_207327	2H	134.66	0.866461	0.98036	0.00861
SCRI_RS_132586	2H	135.36	0.218922	0.80436	0.09455
SCRI_RS_149429	2H	135.36	0.301677	0.84656	0.07234
BOPA2_12_10739	2H	135.51	0.295087	0.84504	0.07312
SCRI_RS_151556	2H	135.56	0.344783	0.86936	0.0608
SCRI_RS_205571	2H	135.66	0.346543	0.87051	0.06022
SCRI_RS_183064	2H	135.66	0.348375	0.87226	0.05936
SCRI_RS_142593	2H	135.66	0.152722	0.75002	0.12493
BOPA2_12_30598	2H	135.96	0.279538	0.83738	0.07708
BOPA2_12_31264	2H	135.96	0.771888	0.96448	0.01571
BOPA1_5541-418	2H	136.06	0.683133	0.95266	0.02106
BOPA2_12_31406	2H	136.06	0.439348	0.89638	0.04751
SCRI_RS_155689	2H	136.66	0.613893	0.94086	0.02648
BOPA1_3256-1196	2H	137.44	0.933122	0.99462	0.00234
SCRI_RS_174214	2H	137.44	0.967492	0.99703	0.00129
SCRI_RS_235261	2H	137.44	0.259896	0.8219	0.08518
SCRI_RS_155161	2H	137.44	0.0502921	0.59687	0.22412
SCRI_RS_200033	2H	137.93	0.716132	0.95641	0.01935
BOPA2_12_30636	2H	138.03	0.537382	0.92998	0.03153
BOPA2_12_30152	2H	138.13	0.448977	0.90032	0.0456
SCRI_RS_130279	2H	138.13	0.182558	0.77733	0.10939
SCRI_RS_130285	2H	138.13	0.140382	0.74369	0.12861
SCRI_RS_159243	2H	138.13	0.688824	0.95395	0.02047
SCRI_RS_205807	2H	138.13	0.724401	0.95641	0.01935
SCRI_RS_129178	2H	138.13	0.756075	0.96205	0.0168
SCRI_RS_209218	2H	138.23	0.0111115	0.35914	0.44474
SCRI_RS_224454	2H	138.23	0.0132181	0.37604	0.42477
SCRI_RS_168629	2H	138.43	0.616652	0.94126	0.02629
BOPA1_ABC16258-1-1-77	2H	138.54	0.56167	0.93422	0.02955
BOPA1_8293-202	2H	138.54	0.974897	0.99703	0.00129
SCRI_RS_185665	2H	138.93	0.721424	0.95641	0.01935
SCRI_RS_179555	2H	138.93	0.831761	0.97466	0.01115
SCRI_RS_154954	2H	139.43	0.998417	0.99951	0.00021
BOPA2_12_30097	2H	139.62	0.183451	0.77809	0.10897
BOPA1_13178-89	2H	141.7	0.45169	0.90046	0.04554
BOPA1_4218-1230	2H	142.03	0.924371	0.99267	0.0032
BOPA1_9701-925	2H	142.03	0.77153	0.96448	0.01571
SCRI_RS_211291	2H	142.03	0.490998	0.9117	0.04015
BOPA1_3271-1422	2H	142.03	0.787029	0.96954	0.01343
BOPA2_12_30310	2H	142.03	0.763786	0.96369	0.01606
BOPA1_ConsensusGBS0379-1	2H	143.07	0.0864533	0.67739	0.16916
BOPA1_9291-1322	2H	143.07	0.66706	0.94897	0.02275
BOPA2_12_31100	2H	143.07	0.670388	0.94897	0.02275
BOPA1_8817-798	2H	143.07	0.254179	0.8204	0.08598
BOPA2_12_20183	2H	143.1	0.283221	0.83738	0.07708
BOPA1_2464-1228	2H	144.2	0.161417	0.76065	0.11881
BOPA1_4472-658	2H	144.2	0.100524	0.69912	0.15545
BOPA1_6328-736	2H	144.2	0.555498	0.93412	0.0296
BOPA2_12_30690	2H	144.2	0.000798863	0.09286	1.03215
SCRI_RS_139840	2H	144.2	0.364244	0.87556	0.05771
SCRI_RS_165373	2H	144.2	0.604773	0.94065	0.02657
SCRI_RS_239674	2H	144.2	0.131584	0.73506	0.13368
BOPA2_12_31268	2H	144.2	0.703333	0.95583	0.01962
BOPA2_12_30942	2H	144.2	0.385492	0.88199	0.05453
SCRI_RS_157504	2H	144.4	0.650931	0.94801	0.02319
SCRI_RS_200949	2H	144.4	0.469794	0.90754	0.04213
SCRI_RS_194202	2H	144.4	0.673871	0.94897	0.02275
SCRI_RS_223119	2H	144.4	0.19804	0.78961	0.10259
SCRI_RS_2552	2H	144.4	0.0439757	0.57085	0.24348
BOPA1_6652-209	2H	145.2	0.786574	0.96954	0.01343
SCRI_RS_124541	2H	145.2	0.474535	0.90754	0.04213
BOPA1_1250-923	2H	145.2	0.26374	0.82353	0.08432
BOPA1_285-2932	2H	145.2	0.457985	0.90267	0.04447
BOPA1_1613-291	2H	145.2	0.8346	0.97466	0.01115
SCRI_RS_231021	2H	145.4	0.609461	0.94081	0.0265
SCRI_RS_6458	2H	148.1	0.256458	0.8204	0.08598
SCRI_RS_238605	2H	148.3	0.13105	0.73506	0.13368
BOPA1_2822-739	2H	148.7	0.689623	0.95395	0.02047
SCRI_RS_181112	2H	149	0.589588	0.93827	0.02767
SCRI_RS_182627	2H	149	0.544234	0.93175	0.0307
SCRI_RS_202469	2H	149	0.361112	0.87556	0.05771
BOPA1_5211-1755	2H	149.12	0.989138	0.99895	0.00046
BOPA1_ABC09559-1-2-143	2H	149.13	0.403142	0.88911	0.05104
BOPA2_12_10579	2H	149.6	0.535609	0.92978	0.03162
SCRI_RS_134241	2H	149.8	0.823492	0.97446	0.01124
BOPA2_12_30106	2H	150.78	0.192335	0.78629	0.10442
BOPA2_12_30396	2H	150.78	0.454761	0.90144	0.04506
SCRI_RS_118062	2H	151.2	0.222078	0.80589	0.09372
SCRI_RS_11645	2H	151.5	0.809243	0.97192	0.01237
SCRI_RS_136379	2H	151.6	0.959844	0.99703	0.00129
BOPA2_12_10915	2H	151.62	0.562221	0.93423	0.02955
SCRI_RS_193100	2H	151.7	0.596979	0.93827	0.02767
BOPA1_4241-445	2H	152.83	0.452746	0.90046	0.04554
BOPA2_12_30248	2H	154.01	0.183309	0.77809	0.10897
BOPA1_7826-869	2H	155.26	0.788377	0.97011	0.01318
BOPA2_12_30341	2H	155.26	0.0897354	0.68319	0.16546
BOPA1_3608-2133	2H	155.66	0.747969	0.96126	0.01716
SCRI_RS_106163	2H	155.66	0.201216	0.79007	0.10233
BOPA1_6990-661	2H	155.66	0.511574	0.92239	0.03509
SCRI_RS_148699	2H	155.82	0.870024	0.98119	0.00825
SCRI_RS_158072	2H	156.52	0.773951	0.96506	0.01544
BOPA2_12_31461	2H	157.42	0.14255	0.74539	0.12762
BOPA1_4240-749	2H	157.42	0.757971	0.96205	0.0168
SCRI_RS_740	2H	157.42	0.549418	0.93282	0.0302
SCRI_RS_230951	2H	157.42	0.632075	0.94691	0.02369
BOPA2_12_31209	2H	157.42	0.514914	0.92313	0.03474
BOPA2_12_30914	2H	157.42	0.166541	0.76637	0.11556
BOPA2_12_30352	2H	157.42	0.521976	0.9263	0.03325
BOPA1_3179-497	2H	157.42	0.982486	0.99716	0.00124
BOPA1_ABC10785-1-1-82	2H	157.42	0.893901	0.98471	0.00669
BOPA1_6157-1233	2H	157.42	0.538276	0.93029	0.03138
BOPA1_3840-348	2H	157.76	0.720029	0.95641	0.01935
BOPA1_3910-1648	2H	158.11	0.684526	0.95354	0.02066
SCRI_RS_174071	2H	159.82	0.249356	0.82035	0.086
SCRI_RS_114969	2H	159.82	0.767192	0.96374	0.01604
BOPA2_12_10447	2H	160.12	0.70571	0.95583	0.01962
SCRI_RS_114673	2H	160.12	0.45538	0.90149	0.04504
BOPA1_968-979	2H	160.19	0.238135	0.81205	0.09042
BOPA1_4879-1560	2H	160.69	0.422748	0.88982	0.0507
BOPA1_7655-579	2H	160.69	0.0603442	0.62277	0.20567
BOPA2_12_10487	2H	160.69	0.786362	0.96954	0.01343
BOPA2_12_10950	2H	160.69	0.599561	0.93827	0.02767
SCRI_RS_156155	2H	160.69	0.160979	0.76065	0.11881
SCRI_RS_205658	2H	160.69	0.476238	0.90754	0.04213
SCRI_RS_188579	2H	160.69	0.87485	0.98205	0.00787
SCRI_RS_44952	2H	160.69	0.132079	0.73575	0.13327
BOPA1_ABC17314-1-1-226	2H	161.26	0.558579	0.93422	0.02955
BOPA2_12_11368	2H	161.83	0.851396	0.9779	0.00971
SCRI_RS_138320	2H	161.86	0.823832	0.97453	0.0112
BOPA2_12_10181	2H	162.06	0.527733	0.9263	0.03325
SCRI_RS_222342	2H	162.06	0.285664	0.83738	0.07708
SCRI_RS_175216	2H	162.06	0.65605	0.94801	0.02319
BOPA1_5784-213	2H	162.42	0.202173	0.79007	0.10233
SCRI_RS_10006	2H	162.76	0.773067	0.96463	0.01564
SCRI_RS_161636	2H	162.76	0.636192	0.94691	0.02369
BOPA1_2052-792	2H	163.46	0.390246	0.88376	0.05367
BOPA1_8586-1221	2H	163.46	0.0191077	0.44402	0.35259
SCRI_RS_155544	2H	163.96	0.588255	0.93827	0.02767
SCRI_RS_230497	2H	164.26	0.560583	0.93422	0.02955
SCRI_RS_174077	2H	164.36	0.318379	0.85751	0.06676
SCRI_RS_156819	2H	164.36	0.714276	0.95641	0.01935
SCRI_RS_173017	2H	165.66	0.886726	0.98467	0.00671
SCRI_RS_8420	2H	165.66	0.440012	0.89638	0.04751
BOPA1_5483-787	2H	166.65	0.444127	0.89878	0.04634
BOPA1_9668-422	2H	168.73	0.871645	0.98143	0.00814
SCRI_RS_134343	2H	168.73	0.63805	0.94691	0.02369
BOPA2_12_30823	2H	168.93	0.361524	0.87556	0.05771
SCRI_RS_116590	2H	169.03	0.135535	0.7366	0.13277
BOPA1_570-1376	2H	169.59	0.0263594	0.51043	0.29207
SCRI_RS_200267	2H	169.59	0.0125158	0.36468	0.43809
SCRI_RS_15119	2H	169.99	0.458055	0.90267	0.04447
BOPA2_12_10937	2H	171.37	0.836044	0.97466	0.01115
BOPA1_1283-332	2H	171.55	0.320104	0.85785	0.06659
SCRI_RS_171198	2H	171.75	0.916736	0.99234	0.00334
BOPA2_12_31527	2H	171.85	0.804809	0.97179	0.01243
SCRI_RS_225633	2H	172.15	0.891419	0.98467	0.00671
BOPA2_12_31506	2H	173.33	0.773181	0.96463	0.01564
SCRI_RS_73620	2H	173.53	0.93169	0.99462	0.00234
SCRI_RS_172136	2H	173.53	0.694191	0.95401	0.02045
SCRI_RS_227482	2H	175.28	0.530954	0.92783	0.03253
BOPA1_6419-1680	2H	175.48	0.900964	0.98722	0.00559
BOPA1_9910-427	2H	175.48	0.275357	0.83472	0.07846
BOPA2_12_31180	2H	175.48	0.86833	0.98036	0.00861
BOPA1_3450-692	2H	175.48	0.885082	0.98417	0.00693
BOPA1_5419-760	2H	175.48	0.432969	0.89454	0.0484
SCRI_RS_170209	2H	175.58	0.912628	0.99111	0.00388
SCRI_RS_161224	2H	177.28	0.395539	0.8872	0.05198
BOPA1_1344-930	2H	177.38	0.765109	0.96374	0.01604
SCRI_RS_142982	2H	177.38	0.160797	0.76051	0.11889
SCRI_RS_227525	2H	177.38	0.337142	0.86481	0.06308
SCRI_RS_139106	2H	177.38	0.932444	0.99462	0.00234
SCRI_RS_139115	2H	177.38	0.95301	0.99616	0.00167
SCRI_RS_236521	2H	177.38	0.735941	0.95863	0.01835
SCRI_RS_169970	2H	177.38	0.991992	0.99895	0.00046
SCRI_RS_204579	2H	177.38	0.796007	0.97036	0.01307
SCRI_RS_159536	2H	177.38	0.651256	0.94801	0.02319
SCRI_RS_170753	2H	177.38	0.50329	0.91989	0.03627
SCRI_RS_231015	2H	177.38	0.837251	0.97489	0.01104
SCRI_RS_223897	2H	177.38	0.512042	0.92239	0.03509
BOPA2_12_21496	2H	178.17	0.291141	0.84176	0.07481
SCRI_RS_163112	2H	179.08	0.165274	0.76597	0.11579
SCRI_RS_156075	2H	179.08	0.0680171	0.63284	0.1987
SCRI_RS_8671	2H	179.18	0.55666	0.93412	0.0296
SCRI_RS_13386	2H	179.28	0.154703	0.75367	0.12282
SCRI_RS_8637	2H	179.28	0.680144	0.95102	0.02181
SCRI_RS_160512	2H	179.28	0.777445	0.96652	0.01479
SCRI_RS_138848	2H	179.28	0.881261	0.98327	0.00733
SCRI_RS_206020	2H	179.38	0.663027	0.94897	0.02275
BOPA1_1449-1103	2H	179.41	0.901537	0.98763	0.0054
BOPA1_5029-1423	3H	0	0.718391	0.95641	0.01935
BOPA2_12_31428	3H	0	0.580742	0.93786	0.02786
SCRI_RS_216164	3H	3.79	0.0105743	0.3482	0.45817
SCRI_RS_148646	3H	3.79	0.204773	0.79007	0.10233
SCRI_RS_174383	3H	3.79	0.965499	0.99703	0.00129
SCRI_RS_1804	3H	3.89	0.57855	0.93687	0.02832
BOPA1_4715-810	3H	5.39	0.833881	0.97466	0.01115
SCRI_RS_129935	3H	5.39	0.78021	0.96713	0.01451
SCRI_RS_67208	3H	5.39	0.652866	0.94801	0.02319
BOPA2_12_31448	3H	5.6	0.742429	0.96083	0.01735
SCRI_RS_173491	3H	5.69	0.0609008	0.62277	0.20567
BOPA1_13924-403	3H	5.91	0.728233	0.95766	0.01879
BOPA1_ConsensusGBS0194-1	3H	6.11	0.601322	0.93942	0.02714
BOPA1_1831-241	3H	6.46	0.517969	0.92421	0.03423
SCRI_RS_14819	3H	6.98	0.359646	0.87556	0.05771
SCRI_RS_119379	3H	7.08	0.301105	0.84656	0.07234
SCRI_RS_180343	3H	7.08	0.763366	0.96369	0.01606
BOPA2_12_31409	3H	7.26	0.843773	0.9763	0.01042
BOPA1_3344-1147	3H	8.33	0.947494	0.99596	0.00176
BOPA1_918-480	3H	8.86	0.623862	0.94357	0.02523
BOPA2_12_30297	3H	8.86	0.85709	0.97973	0.00889
BOPA1_5945-748	3H	11.02	0.611546	0.94081	0.0265
BOPA2_12_11310	3H	11.94	0.163204	0.76283	0.11757
BOPA2_12_30818	3H	12.23	0.549479	0.93282	0.0302
SCRI_RS_132388	3H	12.23	0.0256668	0.50551	0.29627
BOPA1_7044-705	3H	13.53	0.318347	0.85751	0.06676
BOPA2_12_30915	3H	13.53	0.176908	0.76964	0.11371
SCRI_RS_127822	3H	13.68	0.255909	0.8204	0.08598
SCRI_RS_127903	3H	13.68	0.753243	0.96205	0.0168
SCRI_RS_155475	3H	13.78	0.601921	0.93993	0.0269
SCRI_RS_130264	3H	14.18	0.836028	0.97466	0.01115
BOPA1_3646-1984	3H	15.52	0.578476	0.93687	0.02832
SCRI_RS_97417	3H	18.72	0.545526	0.93256	0.03032
SCRI_RS_97418	3H	18.72	0.676732	0.9495	0.02251
BOPA1_1440-1148	3H	20.46	0.00652504	0.2837	0.54715
SCRI_RS_209312	3H	23.68	0.105679	0.70987	0.14882
BOPA1_4443-1835	3H	24.63	0.21083	0.79383	0.10027
SCRI_RS_214280	3H	24.63	0.816441	0.97343	0.0117
BOPA1_3906-558	3H	25.27	0.673581	0.94897	0.02275
SCRI_RS_221814	3H	26.18	0.628681	0.9466	0.02383
SCRI_RS_153718	3H	26.18	0.583789	0.93827	0.02767
SCRI_RS_161041	3H	26.28	0.585734	0.93827	0.02767
SCRI_RS_151808	3H	26.28	0.578303	0.93687	0.02832
SCRI_RS_192352	3H	26.58	0.968102	0.99703	0.00129
BOPA1_3886-313	3H	28.78	0.43151	0.89388	0.04872
BOPA2_12_30192	3H	28.78	0.299414	0.84656	0.07234
BOPA1_3413-1488	3H	28.78	0.201055	0.79007	0.10233
SCRI_RS_159598	3H	31.08	0.628531	0.9466	0.02383
BOPA1_4701-2395	3H	31.88	0.819843	0.97367	0.01159
SCRI_RS_189757	3H	31.88	0.540536	0.93029	0.03138
SCRI_RS_177084	3H	32.68	0.73925	0.96043	0.01754
SCRI_RS_144410	3H	33.28	0.267818	0.82866	0.08163
SCRI_RS_121895	3H	34.28	0.970602	0.99703	0.00129
BOPA1_5646-568	3H	35.4	0.615036	0.94086	0.02648
BOPA2_12_30571	3H	38.19	0.62318	0.94357	0.02523
BOPA1_3688-1291	3H	38.19	0.312681	0.85573	0.06767
BOPA2_12_11414	3H	38.3	0.168541	0.76637	0.11556
BOPA1_1074-992	3H	40.34	0.350027	0.87229	0.05934
BOPA2_12_30431	3H	40.48	0.819325	0.97367	0.01159
SCRI_RS_230486	3H	43.08	0.138185	0.74018	0.13066
SCRI_RS_115423	3H	43.79	0.670386	0.94897	0.02275
BOPA1_4593-2007	3H	43.79	0.289816	0.8408	0.07531
SCRI_RS_4528	3H	43.82	0.166839	0.76637	0.11556
SCRI_RS_119697	3H	44.12	0.394392	0.88636	0.05239
SCRI_RS_194531	3H	44.22	0.785759	0.96954	0.01343
SCRI_RS_136959	3H	44.42	0.664816	0.94897	0.02275
SCRI_RS_6922	3H	44.72	0.751594	0.96205	0.0168
SCRI_RS_173721	3H	44.82	0.784577	0.96954	0.01343
SCRI_RS_1627	3H	44.82	0.722161	0.95641	0.01935
BOPA2_12_10968	3H	44.82	0.359302	0.87556	0.05771
SCRI_RS_181164	3H	44.92	0.932429	0.99462	0.00234
SCRI_RS_151299	3H	44.92	0.791404	0.97036	0.01307
BOPA1_4844-1737	3H	45.02	0.851572	0.9779	0.00971
SCRI_RS_115969	3H	45.02	0.819409	0.97367	0.01159
SCRI_RS_175314	3H	45.22	0.311043	0.85463	0.06822
SCRI_RS_9439	3H	45.22	0.223074	0.80638	0.09346
BOPA1_2765-406	3H	45.32	0.687003	0.95358	0.02064
BOPA1_6156-1399	3H	45.39	0.242592	0.81602	0.0883
BOPA2_12_30953	3H	45.91	0.815672	0.97343	0.0117
SCRI_RS_174979	3H	45.91	0.836929	0.97468	0.01114
SCRI_RS_174984	3H	45.91	0.220162	0.80436	0.09455
SCRI_RS_152682	3H	45.91	0.78134	0.96788	0.01418
SCRI_RS_170626	3H	45.91	0.712564	0.95641	0.01935
SCRI_RS_135333	3H	45.91	0.338771	0.86704	0.06196
SCRI_RS_133685	3H	45.91	0.713342	0.95641	0.01935
SCRI_RS_102837	3H	45.91	0.907388	0.98917	0.00473
BOPA2_12_31159	3H	46.64	0.0701217	0.63907	0.19445
BOPA1_15141-257	3H	48.25	0.81585	0.97343	0.0117
SCRI_RS_237761	3H	48.35	0.931068	0.99462	0.00234
BOPA1_6634-263	3H	48.46	0.267735	0.82866	0.08163
BOPA1_6805-1110	3H	48.46	0.610481	0.94081	0.0265
SCRI_RS_141171	3H	49.45	0.744351	0.96126	0.01716
SCRI_RS_199987	3H	49.55	0.164557	0.76597	0.11579
BOPA1_3933-1077	3H	50.66	0.822692	0.97435	0.01129
BOPA1_9018-522	3H	51.95	0.766306	0.96374	0.01604
SCRI_RS_146425	3H	51.95	0.833444	0.97466	0.01115
SCRI_RS_229693	3H	52.75	0.121519	0.72607	0.13902
BOPA2_12_30785	3H	53.42	0.483236	0.90802	0.0419
SCRI_RS_127994	3H	53.42	0.219715	0.80436	0.09455
BOPA2_12_31475	3H	53.92	0.000674433	0.08429	1.07422
SCRI_RS_151254	3H	53.92	0.881258	0.98327	0.00733
BOPA2_12_30064	3H	54.52	0.378229	0.87859	0.05621
BOPA1_4105-1417	3H	54.92	0.30272	0.84656	0.07234
BOPA2_12_31009	3H	55.05	0.657879	0.94801	0.02319
BOPA1_6354-1193	3H	55.36	0.716609	0.95641	0.01935
BOPA1_2391-566	3H	55.57	0.285286	0.83738	0.07708
BOPA1_4256-833	3H	55.57	0.105454	0.70915	0.14926
BOPA1_7045-950	3H	55.57	0.0647974	0.62705	0.2027
BOPA2_12_30474	3H	55.57	0.733839	0.95809	0.01859
BOPA2_12_30737	3H	55.57	0.130127	0.73494	0.13375
BOPA2_12_10532	3H	55.57	0.638899	0.94691	0.02369
BOPA2_12_30609	3H	55.57	0.31383	0.8561	0.06748
SCRI_RS_13433	3H	55.57	0.686226	0.95354	0.02066
SCRI_RS_141081	3H	55.57	0.76707	0.96374	0.01604
SCRI_RS_149207	3H	55.57	0.336832	0.86481	0.06308
SCRI_RS_166122	3H	55.57	0.716795	0.95641	0.01935
SCRI_RS_182479	3H	55.57	0.664517	0.94897	0.02275
SCRI_RS_230096	3H	55.57	0.304907	0.84931	0.07093
SCRI_RS_886	3H	55.57	0.74974	0.96185	0.01689
SCRI_RS_110693	3H	55.57	0.357425	0.87556	0.05771
SCRI_RS_185596	3H	55.57	0.549172	0.93282	0.0302
SCRI_RS_178915	3H	55.57	0.282174	0.83738	0.07708
SCRI_RS_11338	3H	55.57	0.390534	0.88376	0.05367
BOPA2_12_31122	3H	55.67	0.340853	0.86704	0.06196
BOPA1_6460-355	3H	55.99	0.384078	0.88164	0.05471
SCRI_RS_189045	3H	56.27	0.00477761	0.25603	0.59171
SCRI_RS_219247	3H	56.67	0.0102714	0.34378	0.46372
BOPA2_12_30467	3H	56.79	0.00886983	0.33029	0.48111
BOPA1_2838-663	3H	57.36	0.721183	0.95641	0.01935
SCRI_RS_204057	3H	58.01	0.202103	0.79007	0.10233
SCRI_RS_175073	3H	58.01	0.154316	0.75367	0.12282
BOPA2_12_30721	3H	58.01	0.0349357	0.54318	0.26505
BOPA1_6491-295	3H	58.31	0.80274	0.97118	0.0127
BOPA2_12_30680	3H	58.31	0.949782	0.99596	0.00176
BOPA1_7125-585	3H	58.31	0.214193	0.79698	0.09855
BOPA1_ABC10667-1-1-288	3H	58.31	0.480592	0.90754	0.04213
SCRI_RS_128706	3H	58.31	0.0715938	0.64437	0.19087
BOPA1_6681-314	3H	58.31	0.892129	0.98467	0.00671
BOPA2_12_30799	3H	58.31	0.573506	0.93638	0.02855
BOPA1_ABC04214-1-2-360	3H	58.31	0.476058	0.90754	0.04213
BOPA2_12_30618	3H	58.31	0.849616	0.97745	0.00991
SCRI_RS_142442	3H	58.31	0.349027	0.87229	0.05934
SCRI_RS_173916	3H	58.31	0.421709	0.88982	0.0507
SCRI_RS_186341	3H	58.31	0.303459	0.84735	0.07194
SCRI_RS_238625	3H	58.31	0.813785	0.97343	0.0117
SCRI_RS_141166	3H	58.31	0.848517	0.97745	0.00991
SCRI_RS_159312	3H	58.31	0.95724	0.99687	0.00136
SCRI_RS_11126	3H	58.31	0.807724	0.97179	0.01243
SCRI_RS_207180	3H	58.31	0.243746	0.81678	0.0879
SCRI_RS_164254	3H	58.31	0.828881	0.97466	0.01115
SCRI_RS_223894	3H	58.31	0.529416	0.92672	0.03305
SCRI_RS_169606	3H	58.31	0.699307	0.95583	0.01962
SCRI_RS_222735	3H	58.31	0.713581	0.95641	0.01935
BOPA2_12_31372	3H	58.31	0.219263	0.80436	0.09455
SCRI_RS_165264	3H	58.31	0.712885	0.95641	0.01935
SCRI_RS_215085	3H	58.31	0.205089	0.79007	0.10233
SCRI_RS_65878	3H	58.31	0.218338	0.80436	0.09455
SCRI_RS_906	3H	58.31	0.937586	0.99532	0.00204
SCRI_RS_178900	3H	58.31	0.16034	0.76051	0.11889
BOPA1_3215-654	3H	58.31	0.710958	0.95638	0.01937
BOPA1_4213-2378	3H	58.31	0.819487	0.97367	0.01159
BOPA1_7716-721	3H	58.31	0.87763	0.98311	0.0074
BOPA1_8383-349	3H	58.31	0.536	0.92983	0.0316
BOPA2_12_31012	3H	58.31	0.32938	0.86037	0.06531
BOPA1_10012-1239	3H	58.31	0.666464	0.94897	0.02275
BOPA1_12007-70	3H	58.31	0.112955	0.71742	0.14422
BOPA1_2027-1307	3H	58.31	0.989181	0.99895	0.00046
BOPA1_3143-1276	3H	58.31	0.515982	0.92409	0.03429
BOPA1_3567-112	3H	58.31	0.19831	0.78965	0.10257
BOPA1_4728-1735	3H	58.31	0.667524	0.94897	0.02275
BOPA1_5183-924	3H	58.31	0.31681	0.85719	0.06693
BOPA1_9658-234	3H	58.31	0.588268	0.93827	0.02767
BOPA1_ABC04375-1-1-173	3H	58.31	0.217378	0.80188	0.09589
BOPA1_ABC05866-1-1-311	3H	58.31	0.49096	0.9117	0.04015
BOPA1_ABC11783-1-1-99	3H	58.31	0.698017	0.9554	0.01982
BOPA1_ConsensusGBS0697-1	3H	58.31	0.770248	0.96431	0.01579
BOPA2_12_31214	3H	58.31	0.620362	0.94357	0.02523
SCRI_RS_108473	3H	58.31	0.351982	0.87338	0.05879
SCRI_RS_136921	3H	58.31	0.804708	0.97179	0.01243
SCRI_RS_144038	3H	58.31	0.893235	0.98467	0.00671
SCRI_RS_151799	3H	58.31	0.824291	0.97457	0.01119
SCRI_RS_157988	3H	58.31	0.912688	0.99111	0.00388
SCRI_RS_182282	3H	58.31	0.742865	0.96097	0.01729
SCRI_RS_186504	3H	58.31	0.401526	0.88854	0.05132
SCRI_RS_196189	3H	58.31	0.815795	0.97343	0.0117
SCRI_RS_213411	3H	58.31	0.216388	0.8008	0.09648
SCRI_RS_219354	3H	58.31	0.848616	0.97745	0.00991
SCRI_RS_221896	3H	58.31	0.777467	0.96652	0.01479
SCRI_RS_225537	3H	58.31	0.85741	0.97975	0.00888
SCRI_RS_212974	3H	58.31	0.83877	0.97536	0.01084
SCRI_RS_157545	3H	58.31	0.52718	0.9263	0.03325
SCRI_RS_189167	3H	58.31	0.0855127	0.67723	0.16926
SCRI_RS_12851	3H	58.31	0.921866	0.99267	0.0032
SCRI_RS_186923	3H	58.31	0.703087	0.95583	0.01962
SCRI_RS_115769	3H	58.31	0.827868	0.97466	0.01115
SCRI_RS_173348	3H	58.31	0.238692	0.81205	0.09042
SCRI_RS_176023	3H	58.31	0.670147	0.94897	0.02275
SCRI_RS_161083	3H	58.31	0.247629	0.82031	0.08602
SCRI_RS_207066	3H	58.31	0.849888	0.97745	0.00991
SCRI_RS_237716	3H	58.31	0.908083	0.98917	0.00473
SCRI_RS_137552	3H	58.31	0.294922	0.84504	0.07312
SCRI_RS_181847	3H	58.31	0.68428	0.95352	0.02067
SCRI_RS_213902	3H	58.31	0.723019	0.95641	0.01935
SCRI_RS_239964	3H	58.31	0.547837	0.93282	0.0302
SCRI_RS_2523	3H	58.31	0.606562	0.94081	0.0265
SCRI_RS_90637	3H	58.31	0.766179	0.96374	0.01604
BOPA1_2066-1133	3H	58.31	0.923767	0.99267	0.0032
BOPA1_2676-256	3H	58.31	0.937697	0.99532	0.00204
BOPA2_12_30583	3H	58.31	0.000229872	0.04184	1.37839
BOPA2_12_31015	3H	58.31	0.00110291	0.10892	0.96289
BOPA2_12_30923	3H	58.31	0.00201622	0.15199	0.81819
BOPA2_12_30922	3H	58.31	0.000537658	0.07438	1.12852
BOPA2_12_11511	3H	58.31	0.643319	0.94691	0.02369
BOPA2_12_31008	3H	58.31	0.497401	0.91689	0.03768
BOPA2_12_31502	3H	58.31	0.393633	0.88636	0.05239
BOPA2_12_30130	3H	58.31	0.613466	0.94086	0.02648
BOPA2_12_30039	3H	58.31	0.763343	0.96369	0.01606
BOPA1_6818-411	3H	58.31	0.518331	0.92421	0.03423
BOPA1_6171-956	3H	58.31	0.570618	0.93447	0.02944
BOPA2_12_20591	3H	58.31	0.41806	0.88982	0.0507
BOPA1_2897-208	3H	58.31	0.580962	0.93792	0.02783
BOPA2_12_11295	3H	58.31	0.0500369	0.59687	0.22412
BOPA1_ABC04826-1-1-174	3H	58.31	0.995982	0.99951	0.00021
BOPA1_10353-119	3H	58.31	0.996435	0.99951	0.00021
BOPA1_1630-1150	3H	58.31	0.11692	0.71919	0.14316
BOPA1_3354-121	3H	58.31	0.157602	0.75818	0.12023
BOPA1_7728-341	3H	58.31	0.252988	0.82035	0.086
BOPA1_ConsensusGBS0471-1	3H	58.31	0.12554	0.72913	0.13719
BOPA1_ConsensusGBS0508-1	3H	58.31	0.817385	0.97343	0.0117
BOPA2_12_20574	3H	58.31	0.302012	0.84656	0.07234
BOPA1_5020-145	3H	58.31	0.122387	0.72609	0.13901
BOPA1_5657-1187	3H	58.31	0.129234	0.7346	0.13395
BOPA2_12_30318	3H	58.31	0.143412	0.74539	0.12762
BOPA2_12_30809	3H	58.31	0.349327	0.87229	0.05934
BOPA2_12_31017	3H	58.31	0.82803	0.97466	0.01115
BOPA2_12_31368	3H	58.31	0.233763	0.81205	0.09042
BOPA1_4707-421	3H	58.31	0.618208	0.94175	0.02606
BOPA1_2861-1941	3H	58.31	0.59024	0.93827	0.02767
BOPA1_2288-126	3H	58.31	0.146474	0.74884	0.12561
BOPA1_ABC05852-1-2-658	3H	58.31	0.327868	0.86037	0.06531
BOPA1_2588-229	3H	58.31	0.408223	0.88911	0.05104
BOPA1_10248-954	3H	58.31	0.605041	0.94077	0.02652
BOPA1_3892-2472	3H	58.31	0.768222	0.96381	0.01601
BOPA1_2934-1076	3H	58.32	0.0516762	0.59918	0.22244
SCRI_RS_144369	3H	58.51	0.588843	0.93827	0.02767
SCRI_RS_238114	3H	58.51	0.516506	0.92421	0.03423
SCRI_RS_8664	3H	58.51	0.900947	0.98722	0.00559
BOPA2_12_20108	3H	59.01	0.475178	0.90754	0.04213
BOPA1_2067-775	3H	59.01	0.639763	0.94691	0.02369
BOPA1_4453-422	3H	59.38	0.577928	0.93687	0.02832
BOPA1_ABC18582-1-2-417	3H	59.38	0.428258	0.89295	0.04917
BOPA1_2231-557	3H	59.38	0.776294	0.96624	0.01491
BOPA2_12_11429	3H	59.38	0.372084	0.87556	0.05771
BOPA2_12_30009	3H	59.39	0.52707	0.9263	0.03325
BOPA1_5785-748	3H	59.56	0.656335	0.94801	0.02319
BOPA1_9481-859	3H	59.56	0.972131	0.99703	0.00129
BOPA1_1977-1385	3H	59.56	0.799644	0.97036	0.01307
BOPA2_12_31016	3H	59.56	0.21997	0.80436	0.09455
BOPA2_12_31393	3H	59.56	0.795148	0.97036	0.01307
BOPA1_10126-999	3H	59.86	0.535498	0.92978	0.03162
BOPA1_5038-1035	3H	60.84	0.657131	0.94801	0.02319
SCRI_RS_152172	3H	61.29	0.357377	0.87556	0.05771
SCRI_RS_186102	3H	61.29	0.928591	0.99371	0.00274
SCRI_RS_222102	3H	61.59	0.870048	0.98119	0.00825
BOPA1_1746-1527	3H	61.82	0.352708	0.87362	0.05868
BOPA2_12_30829	3H	61.82	0.578249	0.93687	0.02832
SCRI_RS_155168	3H	61.89	0.335454	0.86481	0.06308
SCRI_RS_173186	3H	61.89	0.56079	0.93422	0.02955
BOPA1_2804-1832	3H	61.94	0.466705	0.90673	0.04252
SCRI_RS_12836	3H	61.99	0.46017	0.90322	0.0442
SCRI_RS_168665	3H	61.99	0.812026	0.97343	0.0117
BOPA1_2338-1572	3H	62.97	0.00562409	0.27771	0.55641
SCRI_RS_124607	3H	62.97	0.763708	0.96369	0.01606
BOPA1_ABC08184-2-1-35	3H	62.97	0.662541	0.94897	0.02275
SCRI_RS_124201	3H	62.97	0.72383	0.95641	0.01935
SCRI_RS_151680	3H	62.97	0.422777	0.88982	0.0507
SCRI_RS_159661	3H	62.97	0.114364	0.71808	0.14383
SCRI_RS_162862	3H	62.97	0.756546	0.96205	0.0168
SCRI_RS_214807	3H	62.97	0.289741	0.8408	0.07531
SCRI_RS_16934	3H	62.97	0.285835	0.83738	0.07708
SCRI_RS_7385	3H	62.97	0.251679	0.82035	0.086
SCRI_RS_141109	3H	62.97	0.169526	0.76637	0.11556
SCRI_RS_10387	3H	62.97	0.292521	0.84258	0.07439
SCRI_RS_175771	3H	62.97	0.329023	0.86037	0.06531
BOPA1_6573-369	3H	62.97	0.314666	0.8561	0.06748
SCRI_RS_182328	3H	63.37	0.376722	0.8782	0.05641
SCRI_RS_162838	3H	63.37	0.398152	0.88822	0.05148
SCRI_RS_197825	3H	63.67	0.258525	0.82124	0.08553
SCRI_RS_236448	3H	63.67	0.17562	0.76888	0.11414
BOPA1_4184-393	3H	64.07	0.974535	0.99703	0.00129
BOPA1_ABC14384-1-1-53	3H	64.07	0.791553	0.97036	0.01307
BOPA1_6364-645	3H	64.07	0.785053	0.96954	0.01343
SCRI_RS_152371	3H	64.17	0.858509	0.98005	0.00875
SCRI_RS_142939	3H	64.37	0.940337	0.99596	0.00176
SCRI_RS_200042	3H	64.37	0.320534	0.85785	0.06659
SCRI_RS_143331	3H	64.37	0.863894	0.98036	0.00861
SCRI_RS_1799	3H	64.37	0.907799	0.98917	0.00473
SCRI_RS_135581	3H	64.57	0.264205	0.82417	0.08398
SCRI_RS_157479	3H	64.87	0.59934	0.93827	0.02767
SCRI_RS_231801	3H	64.97	0.998871	0.99951	0.00021
SCRI_RS_137934	3H	65.16	0.814777	0.97343	0.0117
SCRI_RS_230975	3H	65.16	0.577253	0.93687	0.02832
BOPA1_8180-450	3H	65.16	0.0365662	0.54707	0.26196
SCRI_RS_107261	3H	65.16	0.149498	0.7493	0.12534
SCRI_RS_127140	3H	65.16	0.733774	0.95809	0.01859
SCRI_RS_130616	3H	65.16	0.138052	0.74018	0.13066
SCRI_RS_238981	3H	65.36	0.766723	0.96374	0.01604
SCRI_RS_211224	3H	65.36	0.11108	0.7168	0.1446
SCRI_RS_182209	3H	65.36	0.968891	0.99703	0.00129
BOPA1_ABC19175-1-2-375	3H	65.44	0.933453	0.99462	0.00234
BOPA1_5385-722	3H	65.44	0.440088	0.89638	0.04751
SCRI_RS_164731	3H	65.44	0.734465	0.95819	0.01855
SCRI_RS_157150	3H	65.44	0.569967	0.93447	0.02944
SCRI_RS_171837	3H	65.44	0.766827	0.96374	0.01604
BOPA2_12_30616	3H	65.44	0.206404	0.79007	0.10233
BOPA2_12_30788	3H	65.44	0.109871	0.7168	0.1446
SCRI_RS_178907	3H	65.44	0.0333893	0.53668	0.27028
SCRI_RS_231031	3H	65.44	0.130241	0.73498	0.13372
SCRI_RS_13376	3H	65.44	0.870056	0.98119	0.00825
SCRI_RS_154396	3H	65.44	0.233606	0.81205	0.09042
SCRI_RS_232895	3H	65.44	0.477037	0.90754	0.04213
SCRI_RS_187102	3H	65.74	0.123562	0.72865	0.13748
SCRI_RS_204491	3H	65.74	0.136175	0.73803	0.13193
SCRI_RS_200508	3H	65.74	0.839775	0.97536	0.01083
SCRI_RS_167463	3H	65.74	0.0882657	0.68025	0.16733
SCRI_RS_161744	3H	65.74	0.124902	0.72865	0.13748
BOPA2_12_31242	3H	65.74	0.739753	0.96054	0.01748
BOPA1_ABC13107-1-3-299	3H	66.15	0.0211895	0.46592	0.33168
BOPA1_10317-448	3H	66.15	0.142564	0.74539	0.12762
BOPA1_5960-1302	3H	66.15	0.0539501	0.60366	0.2192
SCRI_RS_220192	3H	66.74	0.107208	0.71331	0.14672
SCRI_RS_10288	3H	66.74	0.263467	0.82353	0.08432
SCRI_RS_1398	3H	66.74	0.171137	0.76804	0.11461
SCRI_RS_182061	3H	66.74	0.143727	0.74539	0.12762
SCRI_RS_4575	3H	66.74	0.585261	0.93827	0.02767
SCRI_RS_225540	3H	66.74	0.138245	0.74018	0.13066
BOPA1_5128-1831	3H	66.84	0.106108	0.71037	0.14851
BOPA1_ABC10084-1-2-363	3H	66.84	0.656361	0.94801	0.02319
BOPA2_12_30754	3H	66.84	0.101489	0.70156	0.15393
SCRI_RS_224360	3H	66.84	0.812367	0.97343	0.0117
BOPA1_4149-219	3H	66.84	0.332356	0.86267	0.06416
SCRI_RS_157904	3H	66.84	0.314165	0.8561	0.06748
SCRI_RS_139449	3H	66.84	0.432391	0.89388	0.04872
SCRI_RS_138291	3H	66.89	0.179626	0.7708	0.11306
SCRI_RS_161066	3H	66.89	0.386398	0.88199	0.05453
BOPA2_12_31356	3H	67.09	0.567428	0.93447	0.02944
SCRI_RS_159431	3H	67.09	0.864386	0.98036	0.00861
SCRI_RS_144534	3H	67.09	0.715801	0.95641	0.01935
SCRI_RS_183659	3H	67.09	0.971716	0.99703	0.00129
SCRI_RS_139294	3H	67.09	0.148317	0.74884	0.12561
SCRI_RS_225522	3H	67.19	0.666172	0.94897	0.02275
BOPA2_12_31529	3H	67.31	0.202474	0.79007	0.10233
BOPA2_12_10452	3H	67.31	0.0949435	0.68584	0.16378
BOPA1_3306-446	3H	67.31	0.559556	0.93422	0.02955
BOPA1_2315-702	3H	67.31	0.609247	0.94081	0.0265
SCRI_RS_237939	3H	67.39	0.571421	0.93451	0.02942
SCRI_RS_162931	3H	67.39	0.593588	0.93827	0.02767
BOPA2_12_30399	3H	67.53	0.315318	0.8565	0.06727
SCRI_RS_13778	3H	68.09	0.373551	0.87556	0.05771
SCRI_RS_194602	3H	68.09	0.257698	0.82095	0.08568
BOPA1_4618-1559	3H	68.29	0.249456	0.82035	0.086
BOPA2_12_30743	3H	68.29	0.272719	0.83323	0.07924
BOPA1_4150-398	3H	68.29	0.0578391	0.61231	0.21303
BOPA2_12_10609	3H	68.29	0.101087	0.70091	0.15433
SCRI_RS_104564	3H	68.39	0.275712	0.83472	0.07846
SCRI_RS_221981	3H	68.39	0.656461	0.94801	0.02319
SCRI_RS_155609	3H	68.39	0.636224	0.94691	0.02369
BOPA2_12_31346	3H	68.6	0.343322	0.86902	0.06097
SCRI_RS_164675	3H	68.64	0.647241	0.94691	0.02369
SCRI_RS_160216	3H	68.84	0.441069	0.89737	0.04703
SCRI_RS_156056	3H	68.84	0.761495	0.96326	0.01626
BOPA1_2447-546	3H	69.28	0.25617	0.8204	0.08598
BOPA2_12_11454	3H	69.28	0.485002	0.91	0.04096
BOPA1_1176-1547	3H	69.28	0.284461	0.83738	0.07708
BOPA1_1639-613	3H	70.87	0.975379	0.99703	0.00129
SCRI_RS_189039	3H	71.44	0.486287	0.91029	0.04082
SCRI_RS_207408	3H	71.54	0.30099	0.84656	0.07234
SCRI_RS_175886	3H	71.74	0.708612	0.95583	0.01962
BOPA2_12_20849	3H	71.74	0.835413	0.97466	0.01115
SCRI_RS_171415	3H	71.84	0.140448	0.74369	0.12861
SCRI_RS_208373	3H	71.84	0.148234	0.74884	0.12561
BOPA1_6883-203	3H	71.84	0.547543	0.93282	0.0302
BOPA2_12_30170	3H	71.84	0.820561	0.97367	0.01159
SCRI_RS_27417	3H	72.71	0.510003	0.92235	0.0351
SCRI_RS_27538	3H	72.71	0.832111	0.97466	0.01115
SCRI_RS_140190	3H	72.81	0.786214	0.96954	0.01343
SCRI_RS_137852	3H	72.81	0.71658	0.95641	0.01935
SCRI_RS_227898	3H	72.81	0.640147	0.94691	0.02369
SCRI_RS_136721	3H	72.81	0.625369	0.94357	0.02523
SCRI_RS_171062	3H	72.81	0.945313	0.99596	0.00176
SCRI_RS_141432	3H	72.81	0.492339	0.91243	0.0398
BOPA2_12_30677	3H	72.91	0.767589	0.96374	0.01604
SCRI_RS_223611	3H	72.91	0.0697209	0.63838	0.19492
SCRI_RS_148020	3H	72.91	0.966724	0.99703	0.00129
BOPA2_12_11517	3H	72.94	0.359577	0.87556	0.05771
BOPA1_8722-512	3H	73.21	0.0738573	0.65078	0.18656
BOPA1_11832-415	3H	73.21	0.588555	0.93827	0.02767
BOPA2_12_31262	3H	73.21	0.538165	0.93029	0.03138
SCRI_RS_159249	3H	73.21	0.83303	0.97466	0.01115
SCRI_RS_190676	3H	73.21	0.965346	0.99703	0.00129
BOPA2_12_30278	3H	73.91	0.703316	0.95583	0.01962
SCRI_RS_223097	3H	74.11	0.83922	0.97536	0.01084
SCRI_RS_202772	3H	74.41	0.446514	0.9003	0.04561
SCRI_RS_153148	3H	75.71	0.00901078	0.33029	0.48111
BOPA1_11116-257	3H	76.17	0.83485	0.97466	0.01115
BOPA1_42-512	3H	76.76	0.67731	0.9495	0.02251
SCRI_RS_208662	3H	77.21	0.96782	0.99703	0.00129
SCRI_RS_167410	3H	77.41	0.634798	0.94691	0.02369
SCRI_RS_178618	3H	77.41	0.480284	0.90754	0.04213
BOPA1_3266-570	3H	78.93	0.390138	0.88376	0.05367
BOPA2_12_31299	3H	78.93	0.324602	0.85785	0.06659
SCRI_RS_155763	3H	79.01	0.283188	0.83738	0.07708
BOPA1_ABC15290-1-3-262	3H	79.13	0.392078	0.88471	0.0532
SCRI_RS_146347	3H	79.41	0.456393	0.90196	0.04481
SCRI_RS_206471	3H	79.41	0.450359	0.90032	0.0456
SCRI_RS_95272	3H	80.71	0.284327	0.83738	0.07708
BOPA2_12_31018	3H	81.11	0.193493	0.78664	0.10422
SCRI_RS_159006	3H	81.11	0.949435	0.99596	0.00176
BOPA2_12_30663	3H	81.11	0.130731	0.73506	0.13368
BOPA1_8020-87	3H	81.11	0.388116	0.88345	0.05382
BOPA1_13081-199	3H	81.11	0.407858	0.88911	0.05104
SCRI_RS_182014	3H	81.21	0.635232	0.94691	0.02369
SCRI_RS_231362	3H	81.21	0.360106	0.87556	0.05771
SCRI_RS_116760	3H	81.21	0.343068	0.86902	0.06097
BOPA2_12_10134	3H	81.31	0.817451	0.97343	0.0117
SCRI_RS_156111	3H	81.71	0.549638	0.93282	0.0302
BOPA2_12_30325	3H	82.11	0.29059	0.84162	0.07488
BOPA2_12_10583	3H	82.11	0.568432	0.93447	0.02944
BOPA1_4019-302	3H	82.19	0.430565	0.89357	0.04887
SCRI_RS_143933	3H	82.19	0.809376	0.97192	0.01237
BOPA1_2236-773	3H	82.19	0.560161	0.93422	0.02955
BOPA1_963-386	3H	82.19	0.848947	0.97745	0.00991
SCRI_RS_136937	3H	82.19	0.0729733	0.64783	0.18854
BOPA1_5224-1560	3H	82.19	0.251069	0.82035	0.086
SCRI_RS_198609	3H	84.77	0.816646	0.97343	0.0117
BOPA2_12_31367	3H	85.85	0.527462	0.9263	0.03325
SCRI_RS_1509	3H	86.87	0.177775	0.76964	0.11371
SCRI_RS_206202	3H	86.87	0.154634	0.75367	0.12282
SCRI_RS_146429	3H	86.87	0.230453	0.81029	0.09136
SCRI_RS_172730	3H	86.87	0.0269234	0.517	0.28651
SCRI_RS_192761	3H	87.57	0.473483	0.90754	0.04213
SCRI_RS_227472	3H	87.77	0.389315	0.88376	0.05367
SCRI_RS_159340	3H	88.17	0.864975	0.98036	0.00861
BOPA2_12_30250	3H	88.17	0.803339	0.97157	0.01253
BOPA2_12_30090	3H	89.77	0.854776	0.97881	0.0093
BOPA1_9683-140	3H	89.77	0.528675	0.9263	0.03325
SCRI_RS_166119	3H	89.77	0.861592	0.98036	0.00861
BOPA1_5797-777	3H	89.77	0.422309	0.88982	0.0507
BOPA1_1291-936	3H	89.77	0.80721	0.97179	0.01243
BOPA2_12_10074	3H	89.77	0.674997	0.94907	0.0227
BOPA2_12_30909	3H	89.77	0.259127	0.82124	0.08553
BOPA1_3791-1525	3H	89.77	0.165958	0.76637	0.11556
BOPA2_12_30640	3H	90.74	0.868299	0.98036	0.00861
SCRI_RS_138193	3H	90.78	0.198023	0.78961	0.10259
SCRI_RS_231007	3H	90.78	0.421741	0.88982	0.0507
SCRI_RS_174067	3H	90.78	0.898278	0.98643	0.00593
BOPA1_3787-1223	3H	91.33	0.268711	0.82915	0.08137
BOPA1_3674-1352	3H	91.35	0.867701	0.98036	0.00861
BOPA1_6302-250	3H	92.18	0.893573	0.98467	0.00671
SCRI_RS_3125	3H	92.18	0.768512	0.96385	0.01599
SCRI_RS_229593	3H	92.18	0.863282	0.98036	0.00861
SCRI_RS_162929	3H	92.18	0.365979	0.87556	0.05771
BOPA1_8984-579	3H	92.18	0.987903	0.99864	0.00059
SCRI_RS_120503	3H	92.98	0.20209	0.79007	0.10233
SCRI_RS_228486	3H	93.23	0.750515	0.96185	0.01689
SCRI_RS_115925	3H	93.43	0.34177	0.86763	0.06167
SCRI_RS_170206	3H	93.43	0.625391	0.94357	0.02523
SCRI_RS_161385	3H	93.86	0.892481	0.98467	0.00671
SCRI_RS_238430	3H	93.86	0.947903	0.99596	0.00176
SCRI_RS_3352	3H	93.86	0.882279	0.98353	0.00721
BOPA2_12_10344	3H	94.03	0.233311	0.81205	0.09042
BOPA2_12_10662	3H	94.03	0.84709	0.97745	0.00991
BOPA2_12_30342	3H	94.03	0.286376	0.83794	0.07679
BOPA1_ABC11028-1-1-64	3H	94.03	0.0566948	0.61144	0.21365
BOPA1_ABC10632-1-2-132	3H	95.25	0.881927	0.98353	0.00721
BOPA1_ABC18746-1-2-109	3H	97.95	0.339618	0.86704	0.06196
SCRI_RS_164704	3H	99.26	0.221064	0.80517	0.09411
SCRI_RS_187928	3H	99.26	0.638592	0.94691	0.02369
SCRI_RS_221787	3H	99.26	0.658656	0.94821	0.0231
BOPA1_1038-754	3H	99.46	0.838881	0.97536	0.01084
BOPA1_6871-945	3H	99.46	0.502814	0.91932	0.03653
BOPA1_7241-553	3H	99.46	0.641597	0.94691	0.02369
SCRI_RS_225641	3H	99.46	0.580785	0.93786	0.02786
SCRI_RS_133339	3H	99.56	0.84253	0.9763	0.01042
SCRI_RS_7396	3H	99.56	0.421018	0.88982	0.0507
BOPA2_12_30423	3H	99.66	0.856695	0.97971	0.0089
SCRI_RS_235791	3H	99.66	0.605716	0.94081	0.0265
SCRI_RS_211929	3H	99.66	0.515399	0.92376	0.03444
BOPA1_5253-1318	3H	100.56	0.348219	0.87226	0.05936
SCRI_RS_149566	3H	100.76	0.212599	0.79542	0.0994
SCRI_RS_114333	3H	101.16	0.709727	0.95617	0.01946
SCRI_RS_168981	3H	101.46	0.883507	0.98368	0.00714
SCRI_RS_116542	3H	101.46	0.585223	0.93827	0.02767
BOPA1_1435-670	3H	101.66	0.891809	0.98467	0.00671
BOPA2_12_10100	3H	101.86	0.799568	0.97036	0.01307
SCRI_RS_138983	3H	101.86	0.698459	0.9554	0.01982
SCRI_RS_147984	3H	101.86	0.610355	0.94081	0.0265
SCRI_RS_230069	3H	101.86	0.340835	0.86704	0.06196
SCRI_RS_153519	3H	102.06	0.878806	0.98311	0.0074
SCRI_RS_167825	3H	103.46	0.607066	0.94081	0.0265
BOPA2_12_30375	3H	103.83	0.0297488	0.52056	0.28353
BOPA2_12_31329	3H	103.83	0.0765322	0.65672	0.18262
BOPA1_2500-1514	3H	103.86	0.7674	0.96374	0.01604
SCRI_RS_163092	3H	103.86	0.709291	0.9561	0.0195
BOPA1_ConsensusGBS0510-2	3H	103.86	0.670999	0.94897	0.02275
BOPA2_12_30276	3H	103.86	0.758935	0.96248	0.01661
BOPA1_3315-749	3H	103.86	0.238693	0.81205	0.09042
SCRI_RS_206510	3H	106.96	0.708596	0.95583	0.01962
SCRI_RS_5194	3H	106.96	0.385588	0.88199	0.05453
SCRI_RS_151711	3H	107.46	0.316618	0.85719	0.06693
SCRI_RS_164290	3H	107.46	0.84462	0.97685	0.01017
SCRI_RS_193132	3H	107.46	0.16249	0.7613	0.11844
SCRI_RS_153915	3H	107.66	0.274831	0.83472	0.07846
SCRI_RS_192360	3H	107.66	0.200972	0.79007	0.10233
BOPA2_12_31220	3H	108.04	0.225554	0.80811	0.09253
BOPA2_12_30223	3H	108.04	0.177795	0.76964	0.11371
SCRI_RS_14857	3H	108.04	0.959524	0.99703	0.00129
BOPA1_ABC13753-1-2-167	3H	108.04	0.406421	0.88911	0.05104
BOPA1_5488-1097	3H	109.12	0.92367	0.99267	0.0032
BOPA2_12_30732	3H	109.12	0.475931	0.90754	0.04213
BOPA2_12_30274	3H	111.7	0.0814351	0.67179	0.17277
SCRI_RS_183638	3H	111.7	0.175344	0.76888	0.11414
SCRI_RS_203905	3H	111.7	0.175018	0.76888	0.11414
SCRI_RS_150063	3H	111.7	0.205584	0.79007	0.10233
SCRI_RS_153414	3H	111.7	0.0321274	0.52756	0.27773
BOPA1_76-1059	3H	111.7	0.731735	0.95766	0.01879
BOPA2_12_31525	3H	112.34	0.858737	0.98005	0.00875
BOPA1_ABC07496-pHv1343-02	3H	112.34	0.253622	0.82035	0.086
SCRI_RS_138723	3H	112.34	0.834523	0.97466	0.01115
BOPA1_5260-462	3H	112.34	0.378935	0.87963	0.0557
BOPA2_12_30096	3H	112.34	0.0257443	0.5056	0.29619
SCRI_RS_120973	3H	112.54	0.470384	0.90754	0.04213
SCRI_RS_181071	3H	112.54	0.800088	0.97036	0.01307
SCRI_RS_121052	3H	112.84	0.369853	0.87556	0.05771
SCRI_RS_103215	3H	113.07	0.36049	0.87556	0.05771
SCRI_RS_138317	3H	113.07	0.225381	0.80811	0.09253
SCRI_RS_165334	3H	113.07	0.396743	0.88749	0.05184
BOPA2_12_30924	3H	113.39	0.0569312	0.61208	0.21319
BOPA1_6069-304	3H	113.39	0.90861	0.98932	0.00466
BOPA1_11609-524	3H	113.39	0.305383	0.84985	0.07066
BOPA1_6716-823	3H	113.42	0.915311	0.99172	0.00361
BOPA1_3965-353	3H	113.42	0.0845469	0.67569	0.17025
BOPA2_12_31238	3H	113.42	0.732678	0.95766	0.01879
BOPA2_12_30081	3H	115.86	0.076462	0.65672	0.18262
BOPA1_ABC06381-1-5-73	3H	117.58	0.999057	0.99951	0.00021
BOPA2_12_10505	3H	117.58	0.853235	0.97802	0.00965
BOPA1_2335-1614	3H	117.58	0.13701	0.74018	0.13066
BOPA2_12_30963	3H	117.58	0.636092	0.94691	0.02369
BOPA1_4026-655	3H	117.58	0.106173	0.71037	0.14851
BOPA1_2334-1827	3H	117.58	0.0372131	0.54707	0.26196
BOPA1_ABC08260-1-1-108	3H	117.62	0.569424	0.93447	0.02944
BOPA2_12_10188	3H	118.27	0.795187	0.97036	0.01307
BOPA2_12_20369	3H	118.3	0.887751	0.98467	0.00671
BOPA1_6402-691	3H	118.71	0.197381	0.78961	0.10259
SCRI_RS_146012	3H	119.77	0.727699	0.95766	0.01879
BOPA1_3718-1026	3H	119.77	0.885932	0.98467	0.00671
SCRI_RS_146197	3H	120.87	0.734826	0.95819	0.01855
SCRI_RS_237846	3H	120.87	0.951492	0.99616	0.00167
BOPA2_12_30973	3H	121.02	0.148774	0.74884	0.12561
SCRI_RS_180027	3H	121.47	0.59703	0.93827	0.02767
BOPA2_12_30092	3H	122.1	0.150777	0.7493	0.12534
BOPA2_12_10205	3H	122.12	0.681011	0.95146	0.02161
BOPA1_3340-1042	3H	123.16	0.898389	0.98643	0.00593
SCRI_RS_189161	3H	124.57	0.263749	0.82353	0.08432
SCRI_RS_13871	3H	124.57	0.317565	0.85719	0.06693
BOPA2_12_10122	3H	125.23	0.883312	0.98365	0.00716
BOPA1_2847-485	3H	125.23	0.47264	0.90754	0.04213
BOPA1_9618-372	3H	126.26	0.369595	0.87556	0.05771
BOPA1_11657-398	3H	126.41	0.28309	0.83738	0.07708
SCRI_RS_151733	3H	126.41	0.985411	0.99806	0.00084
SCRI_RS_202428	3H	126.41	0.183617	0.77809	0.10897
BOPA2_12_11154	3H	126.41	0.256262	0.8204	0.08598
SCRI_RS_208297	3H	126.41	0.229217	0.81011	0.09146
BOPA1_ABC13678-1-2-369	3H	126.41	0.502409	0.91932	0.03653
BOPA2_12_31251	3H	127.38	0.0171031	0.41927	0.37751
BOPA2_12_30367	3H	128.53	0.731891	0.95766	0.01879
BOPA1_5008-2402	3H	128.53	0.687072	0.95358	0.02064
SCRI_RS_213950	3H	128.53	0.980583	0.99716	0.00124
SCRI_RS_10016	3H	128.53	0.795965	0.97036	0.01307
BOPA1_5334-1533	3H	128.53	0.465093	0.90618	0.04279
SCRI_RS_177313	3H	129.13	0.0730016	0.64783	0.18854
SCRI_RS_175038	3H	129.13	0.147444	0.74884	0.12561
SCRI_RS_24545	3H	129.13	0.174646	0.76888	0.11414
BOPA2_12_30137	3H	129.59	0.865724	0.98036	0.00861
SCRI_RS_194148	3H	129.59	0.886206	0.98467	0.00671
BOPA1_3949-1560	3H	129.59	0.206385	0.79007	0.10233
SCRI_RS_221869	3H	130.43	0.722448	0.95641	0.01935
SCRI_RS_113112	3H	130.43	0.277743	0.83732	0.07711
SCRI_RS_231382	3H	130.63	0.644162	0.94691	0.02369
BOPA2_12_21386	3H	133.66	0.702793	0.95583	0.01962
SCRI_RS_183550	3H	133.78	0.593521	0.93827	0.02767
SCRI_RS_169325	3H	133.88	0.37472	0.87663	0.05718
SCRI_RS_175220	3H	133.88	0.498665	0.91805	0.03713
SCRI_RS_168360	3H	133.98	0.0914133	0.6839	0.16501
SCRI_RS_167698	3H	134.18	0.878609	0.98311	0.0074
SCRI_RS_205592	3H	134.58	0.997988	0.99951	0.00021
SCRI_RS_144559	3H	135.08	0.335631	0.86481	0.06308
SCRI_RS_115755	3H	135.18	0.71484	0.95641	0.01935
SCRI_RS_14107	3H	135.48	0.0741115	0.65078	0.18656
SCRI_RS_1793	3H	135.48	0.643291	0.94691	0.02369
SCRI_RS_168977	3H	135.48	0.942082	0.99596	0.00176
SCRI_RS_208633	3H	135.58	0.66757	0.94897	0.02275
BOPA1_5520-925	3H	137.14	0.668382	0.94897	0.02275
BOPA1_7818-967	3H	137.48	0.297948	0.84656	0.07234
SCRI_RS_184593	3H	138.12	0.398392	0.88834	0.05142
SCRI_RS_187742	3H	138.32	0.501549	0.91932	0.03653
SCRI_RS_135156	3H	138.32	0.447273	0.90032	0.0456
SCRI_RS_144313	3H	138.32	0.594988	0.93827	0.02767
SCRI_RS_135155	3H	138.32	0.978993	0.99715	0.00124
BOPA2_12_21376	3H	140.12	0.911689	0.99109	0.00389
SCRI_RS_205957	3H	140.32	0.557697	0.93422	0.02955
SCRI_RS_208722	3H	140.42	0.61173	0.94081	0.0265
SCRI_RS_238255	3H	140.42	0.712781	0.95641	0.01935
SCRI_RS_172357	3H	140.42	0.751364	0.96205	0.0168
SCRI_RS_179447	3H	140.42	0.72695	0.95766	0.01879
BOPA2_12_31500	3H	141.2	0.792509	0.97036	0.01307
SCRI_RS_205663	3H	141.5	0.93693	0.99532	0.00204
BOPA2_12_20421	3H	144.43	0.0868204	0.67739	0.16916
BOPA1_13750-348	3H	144.57	0.291965	0.8423	0.07453
BOPA2_12_20505	3H	145.29	0.867974	0.98036	0.00861
SCRI_RS_157113	3H	145.29	0.470302	0.90754	0.04213
SCRI_RS_151868	3H	145.39	0.129853	0.73494	0.13375
BOPA2_12_30921	3H	145.65	0.123715	0.72865	0.13748
BOPA1_ConsensusGBS0038-2	3H	145.65	0.806857	0.97179	0.01243
BOPA2_12_30370	3H	145.65	0.0274748	0.51848	0.28527
SCRI_RS_201075	3H	145.69	0.919525	0.99267	0.0032
BOPA2_12_20198	3H	147.8	0.0241171	0.49292	0.30723
SCRI_RS_224468	3H	148.19	0.562422	0.93423	0.02955
BOPA1_4403-885	3H	148.99	0.0816347	0.6718	0.17276
SCRI_RS_173623	3H	148.99	0.110993	0.7168	0.1446
SCRI_RS_206483	3H	148.99	0.710754	0.9563	0.01941
SCRI_RS_230023	3H	148.99	0.15986	0.76051	0.11889
BOPA2_12_30960	3H	149.06	0.499912	0.91863	0.03686
SCRI_RS_126351	3H	149.06	0.787798	0.96956	0.01342
SCRI_RS_130177	3H	149.06	0.499912	0.91863	0.03686
BOPA1_ConsensusGBS0271-2	3H	149.06	0.344219	0.86936	0.0608
SCRI_RS_176108	3H	149.59	0.0905242	0.6839	0.16501
SCRI_RS_126369	3H	150.09	0.415171	0.88982	0.0507
SCRI_RS_229623	3H	150.19	0.756469	0.96205	0.0168
BOPA2_12_30767	3H	150.89	0.721246	0.95641	0.01935
BOPA1_5840-659	3H	151.17	0.344336	0.86936	0.0608
BOPA1_4787-1746	3H	151.23	0.0663711	0.62878	0.2015
BOPA1_ABC38781-pHv2346-01	3H	151.23	0.75931	0.96248	0.01661
BOPA2_12_30271	3H	151.78	0.431276	0.89388	0.04872
BOPA1_3682-556	3H	152.29	0.942806	0.99596	0.00176
SCRI_RS_180847	3H	152.69	0.642163	0.94691	0.02369
BOPA1_ABC36454-pHv2499-01	3H	153.39	0.371635	0.87556	0.05771
SCRI_RS_49693	3H	153.39	0.451777	0.90046	0.04554
BOPA1_4643-867	3H	153.39	0.0776954	0.65973	0.18063
BOPA1_4737-368	3H	153.39	0.552061	0.9331	0.03007
BOPA1_7169-713	3H	153.39	0.0652313	0.62718	0.20261
SCRI_RS_1435	3H	153.39	0.340622	0.86704	0.06196
SCRI_RS_127719	3H	153.39	0.434024	0.89491	0.04822
SCRI_RS_156315	3H	153.39	0.368235	0.87556	0.05771
SCRI_RS_128254	3H	153.39	0.96772	0.99703	0.00129
SCRI_RS_142818	3H	153.39	0.356124	0.87556	0.05771
SCRI_RS_143594	3H	153.39	0.905567	0.9888	0.00489
BOPA1_7782-410	3H	153.39	0.26892	0.82915	0.08137
SCRI_RS_194527	3H	153.59	0.589792	0.93827	0.02767
SCRI_RS_154549	3H	153.59	0.925672	0.99301	0.00305
SCRI_RS_128336	3H	153.59	0.285915	0.83738	0.07708
SCRI_RS_216865	3H	153.79	0.0965426	0.68901	0.16178
SCRI_RS_230717	3H	153.89	0.691372	0.95395	0.02047
BOPA2_12_10014	3H	154.47	0.170789	0.76804	0.11461
BOPA1_ConsensusGBS0632-3	3H	159.55	0.746233	0.96126	0.01716
SCRI_RS_236603	3H	159.99	0.426036	0.89086	0.05019
BOPA1_5399-139	3H	160.08	0.0347938	0.54318	0.26505
SCRI_RS_237738	3H	160.09	0.255393	0.8204	0.08598
SCRI_RS_184261	3H	160.09	0.399841	0.88834	0.05142
SCRI_RS_178836	3H	160.09	0.668456	0.94897	0.02275
SCRI_RS_143505	3H	160.09	0.423252	0.88982	0.0507
SCRI_RS_160338	3H	160.09	0.331315	0.86131	0.06484
BOPA1_8752-523	3H	160.76	0.572991	0.93604	0.0287
BOPA2_12_30229	3H	160.76	0.202833	0.79007	0.10233
BOPA2_12_30055	3H	162.85	0.904237	0.98856	0.005
BOPA2_12_30135	3H	164.42	0.67594	0.94917	0.02265
BOPA1_265-1229	3H	164.42	0.949268	0.99596	0.00176
BOPA2_12_10215	3H	164.42	0.397728	0.88794	0.05162
BOPA2_12_21117	4H	0	0.0782172	0.66102	0.17978
SCRI_RS_185058	4H	0.81	0.978121	0.99707	0.00127
SCRI_RS_164381	4H	0.91	0.313515	0.85598	0.06754
SCRI_RS_32890	4H	1.01	0.990615	0.99895	0.00046
BOPA1_13301-90	4H	1.17	0.827605	0.97466	0.01115
SCRI_RS_170785	4H	1.21	0.282838	0.83738	0.07708
BOPA2_12_31324	4H	1.51	0.748095	0.96126	0.01716
SCRI_RS_149873	4H	1.51	0.0630729	0.62332	0.20529
SCRI_RS_173731	4H	1.51	0.50938	0.92206	0.03524
SCRI_RS_176074	4H	1.51	0.753913	0.96205	0.0168
SCRI_RS_13428	4H	1.71	0.613988	0.94086	0.02648
SCRI_RS_154517	4H	3.31	0.828776	0.97466	0.01115
BOPA1_6133-774	4H	3.91	0.200464	0.79007	0.10233
BOPA1_1996-652	4H	3.91	0.752235	0.96205	0.0168
BOPA1_3026-1011	4H	4.11	0.222065	0.80589	0.09372
BOPA1_7385-763	4H	4.74	0.281962	0.83738	0.07708
BOPA2_12_31486	4H	8.28	0.179178	0.7708	0.11306
BOPA2_12_20274	4H	8.28	0.240509	0.81462	0.08905
BOPA1_2533-773	4H	9.14	0.0493114	0.59183	0.2278
BOPA2_12_11485	4H	12.91	0.964849	0.99703	0.00129
BOPA1_3551-2537	4H	13.98	0.896509	0.98577	0.00622
BOPA2_12_31458	4H	14.13	0.962633	0.99703	0.00129
BOPA2_12_30540	4H	16.13	0.637928	0.94691	0.02369
BOPA2_12_11300	4H	16.3	0.270499	0.82999	0.08093
BOPA2_12_30150	4H	18.47	0.0687561	0.63495	0.19726
BOPA1_1513-514	4H	18.61	0.887897	0.98467	0.00671
SCRI_RS_180891	4H	20.34	0.476485	0.90754	0.04213
SCRI_RS_105960	4H	20.44	0.690327	0.95395	0.02047
BOPA1_8724-1282	4H	21.74	0.410306	0.88949	0.05086
BOPA1_3432-290	4H	22.43	0.1718	0.76804	0.11461
BOPA1_2065-3135	4H	22.43	0.420991	0.88982	0.0507
SCRI_RS_119628	4H	23.24	0.763311	0.96369	0.01606
BOPA1_2055-947	4H	24.23	0.367501	0.87556	0.05771
SCRI_RS_154178	4H	24.23	0.338888	0.86704	0.06196
SCRI_RS_150585	4H	24.23	0.464511	0.90583	0.04295
SCRI_RS_12719	4H	25.34	0.732546	0.95766	0.01879
BOPA1_ABC08396-1-4-120	4H	25.45	0.00108338	0.10877	0.96348
BOPA1_ABC06172-1-2-104	4H	25.45	0.133883	0.73575	0.13327
BOPA1_9027-454	4H	25.45	0.0941381	0.68538	0.16407
SCRI_RS_162743	4H	26.34	0.847238	0.97745	0.00991
SCRI_RS_127657	4H	26.64	0.647453	0.94691	0.02369
BOPA1_1593-1597	4H	27.64	0.195553	0.78945	0.10267
SCRI_RS_58772	4H	27.64	0.135822	0.737	0.13253
SCRI_RS_98443	4H	27.64	0.188516	0.78264	0.10644
BOPA2_12_30394	4H	28.89	0.188952	0.78264	0.10644
BOPA2_12_11060	4H	28.89	0.200297	0.79007	0.10233
BOPA2_12_10562	4H	28.89	0.248359	0.82031	0.08602
BOPA1_3687-271	4H	31.14	0.131201	0.73506	0.13368
BOPA1_6208-987	4H	31.14	0.0296784	0.52056	0.28353
BOPA1_2832-377	4H	31.14	0.0246297	0.49371	0.30653
BOPA1_4098-758	4H	31.14	0.0710907	0.64437	0.19087
BOPA1_952-1301	4H	31.14	0.144383	0.74621	0.12714
SCRI_RS_207768	4H	31.14	0.121377	0.72607	0.13902
BOPA1_2769-1245	4H	31.14	0.352458	0.87362	0.05868
SCRI_RS_225074	4H	31.44	0.0985366	0.6941	0.15858
BOPA1_12128-313	4H	31.64	0.242856	0.81617	0.08822
BOPA1_4616-503	4H	31.64	0.674205	0.94897	0.02275
BOPA1_1001-1187	4H	31.64	0.174868	0.76888	0.11414
SCRI_RS_238822	4H	31.64	0.281965	0.83738	0.07708
SCRI_RS_143144	4H	32.24	0.224368	0.80803	0.09258
BOPA2_12_30907	4H	32.43	0.328522	0.86037	0.06531
BOPA1_8901-1446	4H	32.68	0.679561	0.95072	0.02195
SCRI_RS_228232	4H	33.94	0.309596	0.85404	0.06852
SCRI_RS_157832	4H	34.14	0.976305	0.99707	0.00127
BOPA2_12_31164	4H	34.89	0.0795959	0.66455	0.17747
BOPA2_12_31313	4H	36.13	0.285049	0.83738	0.07708
BOPA2_12_30863	4H	38.44	0.7299	0.95766	0.01879
BOPA2_12_30864	4H	38.44	0.859203	0.98005	0.00875
BOPA2_12_30865	4H	38.44	0.7299	0.95766	0.01879
BOPA1_917-522	4H	38.74	0.963058	0.99703	0.00129
BOPA1_6589-1211	4H	38.79	0.187577	0.78169	0.10697
SCRI_RS_209362	4H	38.79	0.161252	0.76065	0.11881
SCRI_RS_179489	4H	40.69	0.867952	0.98036	0.00861
BOPA2_12_10860	4H	42.69	0.512544	0.92239	0.03509
SCRI_RS_6956	4H	42.89	0.203483	0.79007	0.10233
SCRI_RS_161528	4H	42.89	0.0868451	0.67739	0.16916
SCRI_RS_145412	4H	42.89	0.599908	0.93827	0.02767
BOPA2_12_11382	4H	44.19	0.41683	0.88982	0.0507
SCRI_RS_75805	4H	44.79	0.740755	0.96076	0.01739
SCRI_RS_183399	4H	44.99	0.496232	0.91631	0.03796
BOPA2_12_10347	4H	45.78	0.0027362	0.17196	0.76458
BOPA2_12_10171	4H	45.78	0.0120738	0.36327	0.43977
BOPA1_10255-529	4H	46.19	0.963575	0.99703	0.00129
BOPA2_12_30992	4H	46.19	0.130077	0.73494	0.13375
SCRI_RS_116338	4H	46.37	0.755948	0.96205	0.0168
SCRI_RS_220122	4H	46.57	0.110058	0.7168	0.1446
SCRI_RS_190764	4H	46.57	0.874232	0.98205	0.00787
BOPA2_12_10371	4H	46.87	0.355547	0.87556	0.05771
BOPA2_12_20240	4H	46.87	0.0514466	0.59918	0.22244
BOPA1_1227-1323	4H	46.87	0.225223	0.80803	0.09258
BOPA1_14765-388	4H	46.87	0.551909	0.93308	0.03008
BOPA2_12_10063	4H	46.87	0.406067	0.88911	0.05104
SCRI_RS_9296	4H	47.17	0.231071	0.81029	0.09136
BOPA2_12_30328	4H	47.94	0.336532	0.86481	0.06308
BOPA1_ABC07631-1-1-83	4H	50.7	0.209551	0.79246	0.10102
BOPA2_12_30993	4H	51.69	0.0487646	0.58901	0.22988
SCRI_RS_167844	4H	51.77	0.384656	0.88199	0.05453
BOPA1_5726-414	4H	52.67	0.561057	0.93422	0.02955
BOPA1_4544-461	4H	52.67	0.225032	0.80803	0.09258
BOPA1_5475-1355	4H	52.67	0.608743	0.94081	0.0265
BOPA2_12_30564	4H	52.77	0.421235	0.88982	0.0507
SCRI_RS_159159	4H	52.77	0.467989	0.90719	0.0423
BOPA1_2268-601	4H	52.81	0.058549	0.617	0.20972
BOPA1_ABC24906-1-1-279	4H	52.97	0.350244	0.87252	0.05923
SCRI_RS_222133	4H	52.97	0.11199	0.71742	0.14422
SCRI_RS_119778	4H	53.67	0.754305	0.96205	0.0168
SCRI_RS_169389	4H	53.67	0.658125	0.94801	0.02319
SCRI_RS_188580	4H	53.67	0.38601	0.88199	0.05453
SCRI_RS_157310	4H	53.67	0.598923	0.93827	0.02767
SCRI_RS_157072	4H	53.77	0.017823	0.43232	0.3642
SCRI_RS_177312	4H	53.77	0.0115918	0.35934	0.44449
SCRI_RS_1396	4H	53.77	0.00618352	0.27822	0.55561
SCRI_RS_154048	4H	53.77	0.344697	0.86936	0.0608
SCRI_RS_217322	4H	53.77	0.0431662	0.56823	0.24548
SCRI_RS_2937	4H	53.77	0.877447	0.98311	0.0074
SCRI_RS_229704	4H	53.77	0.0113414	0.35914	0.44474
SCRI_RS_205863	4H	53.77	0.010191	0.34366	0.46387
SCRI_RS_168580	4H	53.77	0.00222577	0.1579	0.80162
SCRI_RS_184107	4H	53.77	0.00193963	0.15199	0.81819
BOPA1_3190-644	4H	53.87	0.00881006	0.33029	0.48111
BOPA1_3984-1920	4H	53.87	0.514434	0.92265	0.03496
BOPA1_5298-828	4H	53.87	0.0870771	0.67739	0.16916
BOPA1_6249-572	4H	53.87	0.39713	0.88772	0.05172
BOPA1_454-1502	4H	53.87	0.0162915	0.40954	0.38771
BOPA1_4636-1380	4H	53.87	0.414358	0.88982	0.0507
BOPA1_6215-539	4H	53.87	0.224025	0.80745	0.09289
BOPA2_12_30777	4H	53.87	0.804215	0.97178	0.01243
BOPA2_12_30878	4H	53.87	0.00231672	0.16015	0.79546
[truncated: 3,979 more rows]

## Sheet: Heading date-Winter accessions
Marker	Chr.	Position (cM)	p	fdr_p	-log10(fdr_p)
BOPA2_12_10420	1H	1.3	0.0539046	1.26837	0.43551
BOPA2_12_30969	1H	1.36	0.9651	0.0154275	0.00449
SCRI_RS_120059	1H	1.36	0.653417	0.18481	0.04727
SCRI_RS_120053	1H	1.36	0.653417	0.18481	0.04727
BOPA1_8670-388	1H	1.38	0.910533	0.0407045	0.00963
BOPA1_7174-365	1H	1.87	0.321986	0.492164	0.13958
BOPA1_6195-2137	1H	2.44	0.460227	0.337028	0.0904
SCRI_RS_113745	1H	2.44	0.771894	0.112442	0.02851
BOPA2_12_30715	1H	2.44	0.799916	0.0969557	0.02438
BOPA1_3220-723	1H	2.44	0.531544	0.274461	0.06875
BOPA2_12_11311	1H	2.44	0.754456	0.122366	0.03193
BOPA2_12_10410	1H	5.22	0.0989908	1.00441	0.32817
SCRI_RS_60145	1H	5.68	0.0730967	1.1361	0.38431
SCRI_RS_66630	1H	5.68	0.853792	0.0686482	0.01513
SCRI_RS_82277	1H	5.68	0.585281	0.232636	0.06062
SCRI_RS_194326	1H	5.68	0.79126	0.101681	0.02554
BOPA1_3101-111	1H	6.15	0.996684	0.00144245	0.00068
BOPA2_12_11011	1H	6.32	0.356647	0.447762	0.1267
BOPA2_12_30933	1H	6.68	0.434492	0.362019	0.09874
BOPA1_6949-895	1H	9.34	0.928649	0.0321485	0.008
BOPA1_7372-1253	1H	10.35	0.580992	0.23583	0.06157
SCRI_RS_162524	1H	10.35	0.0741838	1.12969	0.38141
SCRI_RS_184274	1H	10.7	0.674807	0.17082	0.04465
SCRI_RS_1929	1H	10.7	0.738975	0.13137	0.03413
SCRI_RS_224686	1H	10.7	0.181685	0.740681	0.23111
BOPA2_12_30950	1H	12.5	0.633675	0.198133	0.05117
BOPA2_12_30919	1H	12.5	0.559188	0.252442	0.0624
BOPA2_12_30952	1H	12.67	0.713219	0.146777	0.03862
SCRI_RS_148560	1H	14.2	0.591359	0.228149	0.05966
SCRI_RS_148733	1H	15.9	0.364037	0.438855	0.12491
SCRI_RS_130600	1H	17.2	0.655596	0.183364	0.04695
SCRI_RS_130592	1H	17.2	0.467734	0.330001	0.0885
SCRI_RS_157757	1H	18.1	0.187566	0.726847	0.22461
SCRI_RS_152464	1H	19.1	0.658392	0.181515	0.04601
SCRI_RS_139220	1H	19.3	0.617225	0.209556	0.05378
BOPA2_12_30948	1H	20.31	0.0750335	1.12474	0.38107
BOPA1_2496-1916	1H	21.97	0.000492971	3.30718	1.38892
BOPA1_10922-503	1H	21.99	0.00369938	2.43187	0.98271
SCRI_RS_189506	1H	21.99	0.195888	0.707991	0.21565
BOPA2_12_30876	1H	24.56	0.328247	0.483799	0.13695
SCRI_RS_124926	1H	26.32	0.501256	0.299941	0.07731
BOPA1_4226-570	1H	26.32	0.0785278	1.10498	0.37017
BOPA2_12_30241	1H	26.35	0.247744	0.605997	0.18176
SCRI_RS_171221	1H	27.29	0.55044	0.25929	0.06348
SCRI_RS_14227	1H	27.39	0.285709	0.544076	0.1598
BOPA1_1906-429	1H	28.42	0.785164	0.105039	0.02616
BOPA1_5318-436	1H	28.78	0.140807	0.851375	0.27054
SCRI_RS_155382	1H	28.78	1.28469e-05	4.8912	2.46636
SCRI_RS_239784	1H	30.39	0.836567	0.077499	0.01902
BOPA1_5194-1118	1H	31.24	0.0267845	1.57212	0.54509
BOPA1_6081-850	1H	31.24	0.0975309	1.01086	0.32996
BOPA2_12_31276	1H	32.09	0.665084	0.177123	0.04582
BOPA1_3751-1136	1H	35.6	0.0629303	1.20114	0.41179
BOPA1_5346-1587	1H	36.02	0.647223	0.188946	0.04873
BOPA2_12_31177	1H	37.1	0.0490547	1.30932	0.44803
BOPA2_12_11498	1H	41.09	0.423987	0.372647	0.10209
SCRI_RS_114047	1H	42.01	0.115146	0.938752	0.30656
SCRI_RS_193392	1H	42.01	0.966335	0.0148723	0.00435
BOPA2_12_30336	1H	42.17	0.0588928	1.22994	0.42383
SCRI_RS_170878	1H	43.41	0.413161	0.38388	0.10719
SCRI_RS_153785	1H	43.41	0.295088	0.530049	0.15326
SCRI_RS_170869	1H	43.41	0.0751903	1.12384	0.38083
BOPA1_5381-1950	1H	43.62	0.136569	0.864649	0.2752
SCRI_RS_189483	1H	43.62	0.0205658	1.68685	0.60346
SCRI_RS_140837	1H	43.81	0.85353	0.0687815	0.01514
SCRI_RS_184784	1H	43.81	0.274833	0.560931	0.16622
SCRI_RS_230987	1H	43.81	0.0252516	1.59771	0.55789
SCRI_RS_11615	1H	44.11	0.0092529	2.03372	0.76078
SCRI_RS_160545	1H	44.31	0.476542	0.321899	0.08514
BOPA1_2314-1412	1H	44.69	0.165717	0.780634	0.24289
BOPA1_3277-446	1H	44.69	0.137363	0.862131	0.27493
BOPA1_409-1643	1H	45.01	0.911251	0.0403622	0.00963
SCRI_RS_183171	1H	45.01	0.0511285	1.29134	0.44206
SCRI_RS_147042	1H	45.01	0.545238	0.263414	0.06457
SCRI_RS_141140	1H	45.01	0.131725	0.880333	0.28034
SCRI_RS_187264	1H	45.01	0.204867	0.688528	0.20882
BOPA1_6720-641	1H	45.11	0.0108451	1.96477	0.73388
SCRI_RS_9480	1H	45.21	0.302824	0.518809	0.15014
SCRI_RS_199178	1H	45.21	0.895119	0.0481191	0.01116
SCRI_RS_132461	1H	45.41	0.94161	0.0261291	0.00637
BOPA2_12_10314	1H	46.53	0.680351	0.167267	0.04344
BOPA1_2407-1771	1H	47.92	0.0610665	1.2142	0.41655
BOPA1_6382-396	1H	47.92	0.802785	0.095401	0.02408
SCRI_RS_221759	1H	48.11	0.878861	0.0560799	0.01207
BOPA1_2265-363	1H	48.12	0.0902828	1.0444	0.34313
BOPA1_3710-852	1H	48.8	0.522038	0.282298	0.0718
BOPA2_12_31467	1H	49.1	0.753011	0.123199	0.03193
BOPA2_12_30683	1H	49.1	0.350215	0.455666	0.12925
SCRI_RS_182631	1H	49.1	0.608939	0.215426	0.05518
SCRI_RS_188937	1H	49.1	0.0726459	1.13879	0.38455
BOPA2_12_30796	1H	49.6	0.497169	0.303496	0.07856
SCRI_RS_160916	1H	49.6	0.890047	0.0505871	0.01159
BOPA1_8166-525	1H	49.8	0.889839	0.0506884	0.01159
BOPA1_ABC02639-1-4-370	1H	49.8	0.444895	0.351742	0.09536
BOPA2_12_10235	1H	49.8	0.631947	0.19932	0.05134
SCRI_RS_17924	1H	49.8	0.614141	0.211732	0.05378
SCRI_RS_82327	1H	49.8	0.580716	0.236036	0.06166
SCRI_RS_85917	1H	49.8	0.556542	0.254502	0.06243
SCRI_RS_85918	1H	49.8	0.401213	0.396625	0.11157
SCRI_RS_139785	1H	49.8	0.975859	0.0106129	0.00265
BOPA1_ABC07133-1-1-56	1H	49.8	0.0854078	1.0685	0.35176
BOPA1_3444-1044	1H	50	0.566905	0.246489	0.06189
BOPA1_ConsensusGBS0342-1	1H	50	0.567352	0.246147	0.06189
BOPA2_12_10159	1H	50	0.247704	0.606067	0.18176
BOPA2_12_30438	1H	50	0.173932	0.75962	0.23785
BOPA1_ABC11913-1-1-104	1H	50	0.140626	0.851934	0.27054
BOPA2_12_10300	1H	50	0.476321	0.3221	0.08514
BOPA2_12_30562	1H	50	0.286935	0.542216	0.15871
BOPA1_2851-848	1H	50	0.0166682	1.77811	0.63821
BOPA1_4163-1786	1H	50	0.923803	0.0344209	0.00906
BOPA1_7090-1260	1H	50	0.455862	0.341166	0.09161
BOPA2_12_30043	1H	50	0.962131	0.0167657	0.00493
SCRI_RS_193640	1H	50	0.00990013	2.00436	0.74565
SCRI_RS_141511	1H	50	0.0151048	1.82088	0.6629
BOPA1_4020-643	1H	50	0.100925	0.996001	0.3265
BOPA2_12_31208	1H	50	0.106844	0.97125	0.31555
SCRI_RS_189586	1H	50	0.176607	0.752992	0.23513
SCRI_RS_143927	1H	50	0.0844959	1.07316	0.35343
SCRI_RS_186830	1H	50	0.313345	0.503977	0.14447
SCRI_RS_213103	1H	50	0.089727	1.04708	0.34317
BOPA1_8224-561	1H	50	0.327286	0.485073	0.13695
BOPA1_8717-244	1H	50	0.0543712	1.26463	0.43471
SCRI_RS_132604	1H	50	0.65985	0.180555	0.04601
SCRI_RS_189248	1H	50	0.0729881	1.13675	0.38431
SCRI_RS_172170	1H	50	0.10805	0.966375	0.31512
SCRI_RS_171543	1H	50	0.0346516	1.46028	0.49938
SCRI_RS_155439	1H	50	0.494681	0.305675	0.0791
SCRI_RS_7197	1H	50	0.511139	0.291461	0.07467
BOPA2_12_31134	1H	50	0.0800345	1.09672	0.36653
SCRI_RS_158003	1H	50	0.984698	0.00669714	0.00205
SCRI_RS_163127	1H	50	0.0478527	1.32009	0.4505
SCRI_RS_116685	1H	50	0.706599	0.150827	0.03936
BOPA1_4793-777	1H	50	0.131783	0.88014	0.28034
BOPA2_12_31381	1H	50	0.0682449	1.16593	0.39421
BOPA2_12_30498	1H	50	0.0487064	1.31241	0.44852
BOPA1_5798-867	1H	50	0.18118	0.74189	0.23211
BOPA1_5297-796	1H	50	0.0481136	1.31773	0.45009
BOPA1_ABC14148-1-1-177	1H	50	0.307543	0.512095	0.1493
BOPA2_12_11209	1H	50	0.0162709	1.78859	0.64588
BOPA2_12_10938	1H	50	0.660302	0.180258	0.04601
BOPA1_3217-929	1H	50	0.265893	0.575294	0.17092
BOPA1_ConsensusGBS0371-2	1H	50	0.470828	0.327137	0.08694
BOPA2_12_30592	1H	50	0.417135	0.379723	0.10498
BOPA2_12_31272	1H	50	0.469048	0.328783	0.08784
SCRI_RS_153434	1H	50.1	0.0225319	1.6472	0.58338
BOPA2_12_30350	1H	50.1	0.0108792	1.9634	0.73388
SCRI_RS_152642	1H	50.2	3.64283e-05	4.43856	2.14829
SCRI_RS_204810	1H	50.2	0.0158755	1.79927	0.65177
SCRI_RS_221609	1H	50.2	9.37668e-06	5.02795	2.49323
BOPA1_4716-1205	1H	50.3	0.0171165	1.76659	0.6352
BOPA2_12_30110	1H	50.3	0.0171164	1.76659	0.6352
BOPA2_12_30694	1H	50.3	0.0177686	1.75035	0.63168
SCRI_RS_17256	1H	50.36	0.0494225	1.30608	0.4465
SCRI_RS_118168	1H	50.36	0.638946	0.194536	0.05041
BOPA1_3689-1101	1H	50.5	0.0494225	1.30608	0.4465
BOPA2_12_30406	1H	50.5	0.0171858	1.76483	0.63516
SCRI_RS_109060	1H	50.66	0.666239	0.17637	0.04578
BOPA1_7284-710	1H	50.86	0.15028	0.8231	0.26067
BOPA1_ABC13652-1-2-156	1H	50.86	0.0129239	1.88861	0.69441
SCRI_RS_153733	1H	50.86	6.9718e-06	5.15665	2.55254
BOPA1_8743-197	1H	50.86	0.253057	0.596782	0.17968
BOPA2_12_30478	1H	50.99	0.176031	0.754412	0.23542
BOPA2_12_30499	1H	50.99	0.336158	0.473457	0.13486
BOPA2_12_30672	1H	50.99	0.259466	0.585919	0.17465
BOPA2_12_30750	1H	50.99	0.253057	0.596782	0.17968
BOPA2_12_30786	1H	50.99	0.288932	0.539205	0.1575
SCRI_RS_148600	1H	50.99	0.248098	0.605377	0.18151
SCRI_RS_119743	1H	50.99	0.239911	0.61995	0.1866
BOPA1_7800-594	1H	51.06	0.528052	0.277323	0.06957
BOPA1_ABC10636-1-4-285	1H	51.06	0.232403	0.633759	0.19108
SCRI_RS_14834	1H	51.19	0.00330613	2.48068	0.99431
SCRI_RS_167877	1H	51.28	0.34271	0.465074	0.1316
SCRI_RS_161643	1H	51.28	0.171116	0.766709	0.24017
BOPA2_12_30710	1H	51.86	0.000323039	3.49074	1.48863
BOPA2_12_10198	1H	51.86	0.000100968	3.99582	1.84268
BOPA1_6118-595	1H	51.86	0.930644	0.0312163	0.00748
BOPA2_12_30343	1H	52.08	0.187996	0.725851	0.22391
BOPA2_12_30348	1H	52.08	0.154709	0.810484	0.25752
SCRI_RS_56976	1H	53.1	0.631786	0.19943	0.05134
BOPA1_5402-929	1H	53.3	0.660212	0.180317	0.04601
BOPA1_8486-1964	1H	53.3	0.603877	0.219052	0.056
SCRI_RS_156506	1H	53.3	0.603877	0.219052	0.056
BOPA2_12_11444	1H	53.3	0.933062	0.0300893	0.00728
SCRI_RS_1445	1H	53.5	0.39589	0.402425	0.11244
SCRI_RS_207335	1H	53.5	0.221632	0.654367	0.19791
SCRI_RS_193401	1H	53.5	0.570959	0.243395	0.06166
SCRI_RS_100503	1H	54.1	0.577698	0.238299	0.06166
BOPA1_5790-558	1H	54.14	0.322356	0.491664	0.13958
SCRI_RS_165072	1H	54.3	0.0173399	1.76095	0.63439
SCRI_RS_138118	1H	54.3	0.0173399	1.76095	0.63439
SCRI_RS_201072	1H	54.3	0.0163696	1.78596	0.64501
SCRI_RS_213455	1H	54.5	0.731706	0.135663	0.03563
SCRI_RS_145305	1H	54.5	0.103472	0.985178	0.32106
SCRI_RS_907	1H	54.5	0.166001	0.779889	0.24289
SCRI_RS_229636	1H	54.5	0.582441	0.234748	0.06151
SCRI_RS_225107	1H	54.5	0.767116	0.115139	0.02943
SCRI_RS_207081	1H	54.5	0.17031	0.768759	0.24098
SCRI_RS_121978	1H	55.2	0.307417	0.512273	0.1493
BOPA2_12_30821	1H	55.2	0.831771	0.0799963	0.02006
SCRI_RS_211274	1H	55.3	0.820138	0.0861133	0.0217
BOPA1_3845-1089	1H	55.57	0.749103	0.125459	0.03195
SCRI_RS_152795	1H	55.7	0.892257	0.04951	0.0115
SCRI_RS_192779	1H	56.2	0.883433	0.0538265	0.01182
SCRI_RS_236104	1H	56.3	0.789434	0.102684	0.02554
SCRI_RS_130666	1H	56.3	0.247309	0.60676	0.18176
SCRI_RS_21483	1H	56.3	0.0726726	1.13863	0.38455
BOPA2_12_30753	1H	56.5	0.371191	0.430403	0.12236
SCRI_RS_182431	1H	56.5	0.781393	0.107131	0.02689
BOPA1_1190-86	1H	56.7	0.481823	0.317113	0.08287
BOPA2_12_10201	1H	57.85	0.644352	0.190877	0.04958
SCRI_RS_237999	1H	57.85	0.282202	0.54944	0.1613
SCRI_RS_118785	1H	57.87	0.681554	0.1665	0.0434
SCRI_RS_2945	1H	58.17	0.872042	0.0594625	0.01261
BOPA1_1857-64	1H	59.01	0.985384	0.00639468	0.00205
BOPA1_4178-1592	1H	59.07	0.419892	0.376863	0.10325
BOPA1_5768-469	1H	59.07	0.0327061	1.48537	0.50863
BOPA1_ABC01838-2-2-322	1H	59.07	0.00618833	2.20843	0.84651
BOPA2_12_30304	1H	59.07	0.0532584	1.27361	0.4372
SCRI_RS_12873	1H	59.07	0.0227221	1.64355	0.58244
SCRI_RS_132028	1H	59.97	0.859724	0.065641	0.01411
BOPA1_2459-237	1H	61.2	0.8418	0.0747909	0.01718
BOPA2_12_31179	1H	61.22	0.0766293	1.11561	0.37641
SCRI_RS_236551	1H	61.22	0.264944	0.576847	0.17128
BOPA1_2877-867	1H	62.26	0.60411	0.218884	0.056
SCRI_RS_194015	1H	62.26	0.860305	0.0653474	0.01411
BOPA1_9638-619	1H	62.83	0.665986	0.176535	0.04578
SCRI_RS_180349	1H	64.23	0.0361791	1.44154	0.49617
SCRI_RS_219685	1H	64.23	0.529385	0.276228	0.06882
SCRI_RS_85391	1H	64.23	0.0438009	1.35852	0.47029
BOPA1_11603-445	1H	64.44	0.0501162	1.30002	0.44487
BOPA1_3675-2615	1H	64.44	0.308959	0.510099	0.14833
BOPA1_10070-1435	1H	64.93	0.0199557	1.69993	0.61001
BOPA2_12_31464	1H	64.93	0.0496205	1.30434	0.44647
SCRI_RS_120605	1H	64.93	0.434343	0.362167	0.09874
BOPA1_ABC16273-1-1-48	1H	64.93	0.14435	0.840582	0.26669
BOPA2_12_11062	1H	64.93	0.0352754	1.45253	0.49771
SCRI_RS_133886	1H	65.73	0.000249055	3.60371	1.56847
SCRI_RS_157039	1H	66.23	0.0324169	1.48923	0.50992
BOPA2_12_30295	1H	67.34	0.642327	0.192244	0.04998
BOPA2_12_10166	1H	69.73	0.150636	0.82207	0.26063
BOPA1_2036-1027	1H	69.73	0.0805491	1.09394	0.36653
BOPA2_12_30298	1H	69.88	0.45679	0.340283	0.09129
BOPA2_12_30505	1H	70.37	0.0659058	1.18108	0.40196
SCRI_RS_195238	1H	70.37	0.0615763	1.21059	0.41571
BOPA2_12_30742	1H	71.44	0.00165075	2.78232	1.15279
BOPA1_4665-882	1H	72.86	0.0139898	1.85419	0.67559
SCRI_RS_188360	1H	72.86	0.287109	0.541954	0.1586
SCRI_RS_138527	1H	72.86	0.0706502	1.15089	0.38773
SCRI_RS_160234	1H	72.86	0.0294644	1.5307	0.52842
BOPA1_6655-978	1H	72.86	0.51826	0.285452	0.0718
BOPA1_1016-376	1H	72.86	0.472082	0.325983	0.08693
BOPA2_12_11267	1H	72.86	0.0052998	2.27574	0.88355
BOPA1_713-972	1H	72.86	0.121561	0.915207	0.29549
BOPA1_233-1327	1H	72.86	0.299756	0.523232	0.15151
SCRI_RS_156208	1H	73.59	0.1118	0.951557	0.31145
BOPA1_12492-541	1H	73.59	0.0193507	1.7133	0.61582
BOPA1_5772-1176	1H	74.12	0.537174	0.269885	0.06664
SCRI_RS_181353	1H	78.25	0.141363	0.849664	0.27041
SCRI_RS_9158	1H	82.45	0.201418	0.695901	0.21113
BOPA1_2881-935	1H	83.15	0.183529	0.736295	0.22837
BOPA2_12_31160	1H	83.15	0.514011	0.289028	0.07333
BOPA1_34-472	1H	83.15	0.142433	0.84639	0.26891
BOPA2_12_11463	1H	83.44	0.104239	0.98197	0.31931
BOPA2_12_11144	1H	83.44	0.102581	0.988933	0.32246
BOPA1_3404-2470	1H	83.85	0.0366925	1.43542	0.4934
SCRI_RS_225431	1H	83.95	0.0697797	1.15627	0.38941
BOPA1_6250-1056	1H	83.95	0.507929	0.294197	0.07548
SCRI_RS_154140	1H	84.45	0.0113769	1.94397	0.72314
SCRI_RS_135092	1H	85.05	0.363387	0.43963	0.12491
SCRI_RS_236576	1H	85.15	0.0070427	2.15226	0.8192
SCRI_RS_157246	1H	85.15	0.0139074	1.85675	0.67559
BOPA2_12_10535	1H	87.75	0.0577287	1.23861	0.42485
BOPA1_4691-721	1H	88.25	0.21961	0.658347	0.19915
SCRI_RS_144315	1H	88.34	0.00116531	2.93356	1.22274
SCRI_RS_166168	1H	88.54	0.205925	0.68629	0.2083
SCRI_RS_236623	1H	88.54	0.242557	0.615186	0.18449
BOPA1_4578-899	1H	88.82	0.0575019	1.24032	0.42494
SCRI_RS_195200	1H	89.04	0.235707	0.627627	0.18863
SCRI_RS_170389	1H	89.04	0.461882	0.335469	0.08996
SCRI_RS_121048	1H	89.04	0.00667719	2.17541	0.82476
BOPA1_3087-1763	1H	89.34	0.18306	0.737406	0.22887
BOPA1_9757-582	1H	89.34	0.580202	0.236421	0.06166
BOPA2_12_30546	1H	89.34	0.747328	0.126489	0.03257
SCRI_RS_209524	1H	89.34	0.336202	0.4734	0.13486
SCRI_RS_17486	1H	89.34	0.148467	0.828369	0.26191
BOPA1_3201-603	1H	89.34	0.828772	0.0815651	0.02092
SCRI_RS_189168	1H	90.04	0.878485	0.0562658	0.01207
BOPA1_8867-459	1H	90.98	0.558493	0.252982	0.06243
SCRI_RS_197263	1H	92.5	0.430823	0.365701	0.10023
BOPA2_12_31163	1H	92.6	0.00504115	2.29747	0.89576
SCRI_RS_188218	1H	93.35	0.27666	0.558054	0.16476
SCRI_RS_213675	1H	94.25	0.99558	0.00192365	0.00071
BOPA1_2935-1634	1H	94.48	0.297047	0.527175	0.15164
BOPA1_1347-1061	1H	94.48	0.0181284	1.74164	0.62598
BOPA1_ABC11290-sfp44-06	1H	96.25	0.172998	0.76196	0.23812
SCRI_RS_194371	1H	96.25	0.138569	0.858334	0.2731
SCRI_RS_138010	1H	96.25	0.647722	0.188612	0.04873
BOPA2_12_31319	1H	96.25	0.669229	0.174425	0.04557
SCRI_RS_199689	1H	96.55	0.0638073	1.19513	0.40826
SCRI_RS_130139	1H	97.15	0.340275	0.46817	0.13277
SCRI_RS_145026	1H	97.15	0.305193	0.515425	0.15014
SCRI_RS_142282	1H	97.15	0.421862	0.37483	0.10294
BOPA1_1270-1263	1H	97.23	0.519028	0.284809	0.0718
BOPA1_13589-175	1H	97.23	0.519028	0.284809	0.0718
BOPA1_4499-1364	1H	97.98	0.224925	0.647963	0.19698
BOPA1_14371-423	1H	97.98	0.728595	0.137514	0.03569
SCRI_RS_188909	1H	98.45	0.996454	0.00154277	0.00071
SCRI_RS_235968	1H	98.75	0.413916	0.383088	0.107
SCRI_RS_136856	1H	99.15	0.413066	0.383981	0.10719
SCRI_RS_235724	1H	99.35	0.355836	0.44875	0.12689
BOPA1_2711-234	1H	99.45	0.80768	0.0927606	0.02322
BOPA2_12_20187	1H	101.05	0.000890016	3.0506	1.25733
SCRI_RS_171501	1H	101.05	0.245788	0.609439	0.18176
BOPA1_1497-628	1H	101.05	0.245813	0.609395	0.18176
BOPA2_12_31152	1H	101.05	0.0490773	1.30912	0.44803
BOPA1_5284-227	1H	104.1	0.000758364	3.12012	1.28998
BOPA1_1923-265	1H	105.52	0.00213058	2.6715	1.0921
BOPA2_12_30509	1H	105.52	0.122126	0.913192	0.29507
BOPA2_12_30191	1H	107.18	0.712985	0.14692	0.03863
BOPA1_4625-1413	1H	107.33	0.33412	0.476098	0.1353
SCRI_RS_201086	1H	107.72	0.0213893	1.6698	0.59404
SCRI_RS_106754	1H	107.72	0.0464878	1.33266	0.46083
SCRI_RS_175646	1H	108.22	0.141573	0.84902	0.2701
SCRI_RS_154528	1H	108.32	3.51405e-06	5.45419	2.66141
BOPA1_5336-400	1H	108.4	0.210558	0.676628	0.20478
BOPA1_3786-2204	1H	108.4	0.0353459	1.45166	0.49771
BOPA1_1625-303	1H	109.53	0.150198	0.823335	0.26067
BOPA1_4962-1295	1H	109.53	0.24226	0.615719	0.18479
SCRI_RS_197337	1H	109.53	0.459599	0.337621	0.09048
BOPA2_12_30532	1H	109.53	0.00548843	2.26055	0.87744
SCRI_RS_192730	1H	109.63	0.235856	0.627353	0.18853
BOPA1_10360-563	1H	109.83	0.463378	0.334064	0.08936
SCRI_RS_206896	1H	109.83	0.300511	0.522139	0.15151
SCRI_RS_173813	1H	109.83	0.832265	0.0797384	0.02006
SCRI_RS_120481	1H	112.13	0.00513896	2.28912	0.89061
SCRI_RS_139733	1H	113.57	0.0332481	1.47823	0.50523
SCRI_RS_218473	1H	113.57	0.000714654	3.1459	1.3086
SCRI_RS_219889	1H	113.57	0.00490222	2.30961	0.90228
SCRI_RS_91596	1H	113.57	0.0141419	1.84949	0.67487
BOPA1_9105-497	1H	114.3	0.00824966	2.08356	0.77909
SCRI_RS_238125	1H	114.3	0.128931	0.889641	0.28439
BOPA1_5690-1045	1H	114.98	0.308091	0.511322	0.14882
BOPA2_12_30014	1H	114.98	0.244118	0.612401	0.18304
BOPA2_12_10905	1H	115.97	0.200459	0.697974	0.21142
SCRI_RS_157953	1H	116.3	0.019196	1.71679	0.61726
BOPA1_6547-1363	1H	122.29	0.364821	0.43792	0.12491
BOPA1_557-1297	1H	122.29	0.0289662	1.53811	0.53073
SCRI_RS_224392	1H	122.4	0.745975	0.127276	0.0328
BOPA2_12_21172	1H	124.44	0.946516	0.0238721	0.00585
BOPA1_7527-1618	1H	126.23	0.26807	0.571752	0.16916
SCRI_RS_127646	1H	126.4	0.998727	0.000553347	0.00028
SCRI_RS_137116	1H	126.4	0.756973	0.12092	0.03116
BOPA1_5283-1090	1H	126.6	0.0281095	1.55115	0.53929
BOPA1_ConsensusGBS0687-3	1H	126.6	0.071956	1.14293	0.38558
BOPA1_6026-1949	1H	126.9	0.426611	0.369968	0.10142
SCRI_RS_170110	1H	126.9	0.819991	0.0861908	0.0217
SCRI_RS_201865	1H	126.9	0.772484	0.11211	0.02833
BOPA1_4027-1814	1H	127.6	0.293437	0.532485	0.15513
SCRI_RS_4522	1H	127.9	0.10336	0.985649	0.32106
BOPA2_12_11443	1H	128.27	0.622814	0.205642	0.05312
SCRI_RS_147611	1H	128.4	0.587239	0.231185	0.06007
SCRI_RS_155758	1H	128.45	0.566273	0.246974	0.06189
BOPA1_4978-1030	1H	128.45	0.340137	0.468346	0.13281
SCRI_RS_162765	1H	128.92	0.0591031	1.22839	0.42269
SCRI_RS_165588	1H	128.92	0.0917926	1.03719	0.33924
BOPA2_12_10207	1H	129.14	0.617988	0.20902	0.05378
BOPA2_12_30403	1H	129.42	0.897159	0.0471306	0.01094
BOPA2_12_31377	1H	129.42	0.847479	0.0718711	0.01643
SCRI_RS_189967	1H	129.42	0.951807	0.0214511	0.00546
BOPA1_ConsensusGBS0361-5	1H	129.75	0.887625	0.0517704	0.01159
BOPA1_4393-1078	1H	130.02	0.741658	0.129796	0.03331
SCRI_RS_160475	1H	130.05	0.925136	0.0337945	0.00873
BOPA2_12_31387	1H	131.46	0.0378643	1.42177	0.49235
BOPA2_12_10808	1H	131.46	0.239741	0.620258	0.1866
BOPA1_1298-1450	1H	131.66	0.00244899	2.61101	1.06414
BOPA2_12_30649	1H	131.66	0.408422	0.388891	0.10979
BOPA1_ABC00875-1-3-436	1H	131.66	0.0826192	1.08292	0.35951
BOPA2_12_10693	1H	132.54	0.78629	0.104417	0.02592
SCRI_RS_169881	1H	132.64	0.476725	0.321732	0.08508
SCRI_RS_216088	1H	132.74	0.128406	0.891415	0.28502
BOPA1_2572-986	1H	136.65	0.472227	0.325849	0.08693
SCRI_RS_207416	1H	136.65	0.510842	0.291714	0.07467
SCRI_RS_196025	1H	136.75	0.332161	0.478651	0.13557
SCRI_RS_182206	1H	138.65	0.162614	0.788842	0.24863
SCRI_RS_184058	1H	138.65	0.0818859	1.08679	0.36136
SCRI_RS_162628	1H	138.65	0.124812	0.903742	0.29074
SCRI_RS_150786	1H	138.95	0.17948	0.745984	0.23388
SCRI_RS_10956	1H	138.95	0.368462	0.433607	0.12424
SCRI_RS_187051	1H	142.16	0.000317327	3.49849	1.48897
SCRI_RS_236175	1H	142.16	0.00299594	2.52347	1.02325
SCRI_RS_163142	1H	142.16	0.00675363	2.17046	0.82476
BOPA1_ConsensusGBS0554-4	1H	142.16	0.156181	0.806372	0.25682
SCRI_RS_206337	1H	142.16	0.000354978	3.4498	1.46636
BOPA1_11454-414	1H	142.16	0.870389	0.0602868	0.01265
BOPA1_3639-969	1H	142.16	0.955209	0.0199017	0.0054
BOPA1_ABC05061-1-1-159	1H	142.16	0.0736731	1.13269	0.38331
SCRI_RS_4928	1H	142.54	0.322135	0.491963	0.13958
SCRI_RS_143790	1H	142.54	0.221923	0.653798	0.19781
BOPA1_13095-187	1H	142.74	0.300483	0.52218	0.15151
SCRI_RS_176006	1H	142.74	0.825927	0.0830581	0.02092
BOPA1_4927-1340	1H	142.74	0.15247	0.816815	0.25799
BOPA1_5316-739	1H	142.74	0.41363	0.383387	0.10718
SCRI_RS_158298	1H	142.74	0.0070781	2.15008	0.8192
SCRI_RS_153896	1H	142.74	0.000407482	3.38989	1.43903
BOPA1_4057-2114	1H	142.74	0.303958	0.517187	0.15014
BOPA2_12_10746	1H	142.74	0.298132	0.525592	0.15151
BOPA2_12_30231	1H	142.74	0.0673351	1.17176	0.3974
SCRI_RS_175218	1H	142.74	0.0630952	1.2	0.41132
BOPA1_4592-118	1H	142.74	0.0091411	2.039	0.76078
SCRI_RS_195067	1H	142.74	0.145886	0.835986	0.26536
SCRI_RS_199945	1H	142.74	0.321901	0.492277	0.13958
BOPA1_3263-2865	1H	142.74	0.0143006	1.84465	0.6742
BOPA1_9022-543	1H	142.74	0.023865	1.62224	0.57218
BOPA2_12_30934	1H	142.94	0.0150472	1.82255	0.6629
BOPA2_12_31081	1H	145.82	0.0232081	1.63436	0.58004
BOPA2_12_31446	2H	1.08	0.167151	0.776892	0.24289
BOPA2_12_21415	2H	5.39	0.8013	0.096205	0.02416
BOPA2_12_10718	2H	5.39	0.186631	0.729016	0.22592
SCRI_RS_166806	2H	5.99	0.741727	0.129756	0.03331
SCRI_RS_187638	2H	5.99	0.8925	0.049392	0.0115
SCRI_RS_219333	2H	5.99	0.771168	0.112851	0.02851
SCRI_RS_225720	2H	5.99	0.69842	0.155883	0.04062
BOPA1_2582-767	2H	7.29	0.178531	0.748286	0.23388
SCRI_RS_165171	2H	7.99	0.691574	0.160161	0.04149
SCRI_RS_166816	2H	7.99	0.557735	0.253572	0.06243
SCRI_RS_135585	2H	8.09	0.0710241	1.14859	0.38617
SCRI_RS_139708	2H	8.19	0.0405396	1.39212	0.48121
SCRI_RS_136200	2H	8.29	0.177744	0.750204	0.23464
SCRI_RS_173486	2H	8.29	0.499377	0.301571	0.07819
SCRI_RS_175550	2H	8.29	0.558987	0.252598	0.06243
SCRI_RS_163314	2H	8.29	0.0791564	1.10151	0.36861
SCRI_RS_10642	2H	9.79	0.826038	0.083	0.02092
SCRI_RS_122	2H	10.19	0.952674	0.0210556	0.00546
SCRI_RS_184395	2H	10.49	0.3797	0.420559	0.11871
SCRI_RS_192440	2H	11.39	0.800359	0.0967154	0.02434
SCRI_RS_168604	2H	11.49	0.179867	0.74505	0.23381
SCRI_RS_187012	2H	12.39	0.359784	0.443958	0.12491
SCRI_RS_169758	2H	12.39	0.31895	0.496278	0.1416
SCRI_RS_192463	2H	12.49	0.248726	0.604278	0.18151
SCRI_RS_88391	2H	12.59	0.384076	0.415583	0.11702
BOPA1_8930-370	2H	13.19	0.66301	0.17848	0.04601
SCRI_RS_213799	2H	13.39	0.897365	0.0470309	0.01094
BOPA1_3453-1974	2H	13.39	0.220365	0.656857	0.19876
SCRI_RS_167465	2H	13.79	0.520077	0.283932	0.0718
SCRI_RS_194134	2H	13.89	0.0720237	1.14252	0.38558
SCRI_RS_159503	2H	14.29	0.0823421	1.08438	0.36027
BOPA1_3452-1355	2H	14.77	0.186046	0.73038	0.22592
SCRI_RS_192552	2H	15.17	0.333804	0.476509	0.1353
SCRI_RS_141771	2H	15.17	0.50485	0.296838	0.07666
SCRI_RS_173604	2H	15.47	0.323779	0.489752	0.13957
SCRI_RS_231057	2H	15.47	0.230882	0.636609	0.19246
BOPA2_12_30155	2H	16.17	0.211318	0.675064	0.20478
BOPA2_12_30631	2H	19.42	0.972913	0.0119259	0.0032
SCRI_RS_144545	2H	21.96	0.0302437	1.51936	0.52228
BOPA1_4277-1901	2H	22.67	0.512146	0.290606	0.0744
SCRI_RS_160747	2H	22.86	0.596429	0.224442	0.05824
SCRI_RS_141564	2H	23.56	0.0332388	1.47835	0.50523
SCRI_RS_231806	2H	23.56	0.768607	0.114295	0.02912
SCRI_RS_152744	2H	23.76	0.0581067	1.23577	0.42485
SCRI_RS_226348	2H	23.96	0.592451	0.227348	0.05966
SCRI_RS_155957	2H	24.16	0.163139	0.787442	0.24778
SCRI_RS_231889	2H	24.86	0.824975	0.0835592	0.02106
SCRI_RS_194812	2H	24.96	0.378627	0.421788	0.11886
BOPA1_791-1113	2H	25.53	0.903223	0.0442049	0.01052
SCRI_RS_154683	2H	25.86	0.886976	0.0520882	0.01176
BOPA2_12_31284	2H	26.86	0.0963327	1.01623	0.33139
SCRI_RS_198643	2H	26.86	0.122164	0.913057	0.29507
SCRI_RS_159228	2H	28.26	0.0401203	1.39664	0.4836
SCRI_RS_150590	2H	29.06	0.397548	0.400611	0.11203
SCRI_RS_153672	2H	29.56	0.657689	0.18198	0.04601
SCRI_RS_233272	2H	31.74	0.242293	0.615659	0.18479
SCRI_RS_210172	2H	31.74	0.00189717	2.72189	1.12275
SCRI_RS_153798	2H	31.74	6.69851e-06	5.17402	2.55254
SCRI_RS_131218	2H	35.04	0.127875	0.893213	0.28548
SCRI_RS_188893	2H	35.04	0.230915	0.636548	0.19246
SCRI_RS_143250	2H	35.84	0.05973	1.22381	0.42094
BOPA2_12_30872	2H	38.6	4.58293e-08	7.33886	4.10652
BOPA2_12_30871	2H	38.6	2.25571e-09	8.64672	4.81122
BK_12	2H	38.6	3.85878e-08	7.41355	4.10652
BK_14	2H	38.6	7.60548e-08	7.11887	4.06209
BK_15	2H	38.6	3.22163e-08	7.49192	4.10652
BK_16	2H	38.6	6.22626e-08	7.20577	4.06981
BOPA1_2646-1277	2H	39.69	0.15032	0.822984	0.26067
BOPA1_5880-2547	2H	39.69	0.519236	0.284635	0.0718
SCRI_RS_173164	2H	39.69	0.0106702	1.97183	0.73388
SCRI_RS_186387	2H	39.69	0.52062	0.283479	0.0718
SCRI_RS_239882	2H	39.69	0.223542	0.650641	0.19698
SCRI_RS_120529	2H	39.69	0.134462	0.8714	0.2776
SCRI_RS_186448	2H	40.17	0.000403092	3.3946	1.43903
BOPA1_2029-1143	2H	40.73	0.13767	0.861161	0.27421
SCRI_RS_153693	2H	40.87	0.153003	0.815301	0.25799
SCRI_RS_115905	2H	41.67	0.00474809	2.32348	0.91205
BOPA1_8787-1459	2H	41.77	0.291428	0.535469	0.15582
BOPA1_7747-1056	2H	41.77	0.00491116	2.30882	0.90228
BOPA1_7766-492	2H	41.77	0.160256	0.795187	0.25283
SCRI_RS_7026	2H	41.77	0.0763132	1.1174	0.3772
SCRI_RS_140819	2H	43.27	0.0987082	1.00565	0.32817
BOPA2_12_20593	2H	43.46	0.186759	0.728719	0.22588
BOPA1_7144-973	2H	44.54	0.371976	0.429485	0.12236
SCRI_RS_192657	2H	44.54	0.106392	0.97309	0.31624
SCRI_RS_207162	2H	44.54	0.521233	0.282968	0.0718
BOPA1_864-594	2H	44.88	0.359183	0.444684	0.12509
BOPA1_5652-419	2H	44.88	0.805687	0.0938337	0.02372
BOPA1_5050-1101	2H	44.93	0.849384	0.0708958	0.01596
BOPA2_12_21049	2H	45.76	0.00560305	2.25158	0.87267
SCRI_RS_5552	2H	48.06	0.464826	0.33271	0.08914
BOPA2_12_10847	2H	48.36	0.00205191	2.68784	1.10114
SCRI_RS_174935	2H	51.96	0.0574156	1.24097	0.425
BOPA1_1447-464	2H	52.26	0.250241	0.601642	0.1806
SCRI_RS_206586	2H	52.36	0.439968	0.356579	0.09707
BOPA1_3709-716	2H	52.96	0.917592	0.0373505	0.00923
BOPA1_ABC03253-1-2-279	2H	52.96	0.746669	0.126872	0.0328
SCRI_RS_89851	2H	52.96	0.994564	0.00236737	0.00071
SCRI_RS_207244	2H	52.96	0.475411	0.322931	0.08514
SCRI_RS_78277	2H	52.96	0.0733497	1.1346	0.38379
BOPA1_1862-765	2H	52.96	0.425192	0.371415	0.1019
SCRI_RS_212932	2H	53.26	0.0685435	1.16403	0.39381
BOPA1_4410-284	2H	53.26	0.305872	0.51446	0.14986
BOPA1_2964-382	2H	53.26	0.147693	0.830639	0.26298
BOPA2_12_30657	2H	53.26	0.290853	0.536326	0.15582
SCRI_RS_158687	2H	53.26	0.0160911	1.79341	0.64893
SCRI_RS_81287	2H	53.26	0.115289	0.938211	0.3063
BOPA1_6338-682	2H	53.26	0.795555	0.0993295	0.0247
BOPA1_7623-818	2H	53.26	0.00344816	2.46241	0.99018
SCRI_RS_137093	2H	53.26	0.00972872	2.01194	0.74966
BOPA2_12_20326	2H	53.26	0.695107	0.157948	0.041
BOPA2_12_30420	2H	53.26	0.884284	0.0534083	0.01182
BOPA1_6846-1161	2H	53.95	0.341516	0.466589	0.13229
BOPA2_12_30432	2H	54.31	0.75	0.124939	0.03193
SCRI_RS_177405	2H	54.31	0.753504	0.122914	0.03193
SCRI_RS_154981	2H	54.71	0.48856	0.311082	0.08031
BOPA1_2651-1774	2H	55.41	0.797166	0.0984511	0.02468
SCRI_RS_141655	2H	55.41	0.913466	0.0393076	0.00942
SCRI_RS_229103	2H	57.21	0.00111555	2.95251	1.22842
SCRI_RS_206245	2H	57.31	0.0155286	1.80887	0.65509
SCRI_RS_171029	2H	57.31	0.0276859	1.55774	0.53971
BOPA2_12_10715	2H	58.1	0.177151	0.751656	0.23513
SCRI_RS_152206	2H	59.91	0.138514	0.858506	0.2731
SCRI_RS_201800	2H	61.91	0.00217064	2.66341	1.09119
SCRI_RS_14801	2H	61.91	0.0850992	1.07007	0.35176
SCRI_RS_237094	2H	62.11	0.459445	0.337767	0.09048
SCRI_RS_239231	2H	62.71	0.00842416	2.07447	0.77128
SCRI_RS_221843	2H	62.91	0.140211	0.853219	0.27115
BOPA2_12_30703	2H	63.08	0.216784	0.663972	0.20147
BOPA1_ConsensusGBS0524-2	2H	63.62	0.0896313	1.04754	0.34317
SCRI_RS_198148	2H	63.91	0.102029	0.991276	0.32365
SCRI_RS_126877	2H	64.01	0.667182	0.175756	0.04578
SCRI_RS_158928	2H	64.01	0.47635	0.322074	0.08514
SCRI_RS_173531	2H	64.01	0.521879	0.28243	0.0718
SCRI_RS_212484	2H	64.01	0.503218	0.298244	0.0768
SCRI_RS_198460	2H	64.01	0.362137	0.441127	0.12491
SCRI_RS_231782	2H	64.31	0.0587975	1.23064	0.42383
SCRI_RS_151576	2H	64.31	0.000644082	3.19106	1.31548
BOPA1_ABC01899-1-1-301	2H	64.55	0.121738	0.914573	0.29527
BOPA1_2128-874	2H	64.7	0.206576	0.68492	0.20761
BOPA1_3598-489	2H	64.7	0.0754606	1.12228	0.38033
BOPA1_5823-1073	2H	64.7	0.0605511	1.21788	0.41743
BOPA1_4065-397	2H	65	0.563714	0.248941	0.06189
SCRI_RS_182050	2H	65.1	0.149918	0.824147	0.26085
BOPA1_5379-595	2H	65.76	0.00898631	2.04642	0.76197
SCRI_RS_238424	2H	65.81	0.221012	0.655584	0.19844
BOPA1_9060-471	2H	66.11	0.951946	0.0213878	0.00546
BOPA2_12_31474	2H	66.11	0.255838	0.592036	0.17718
SCRI_RS_199897	2H	66.11	0.93456	0.0293928	0.00711
SCRI_RS_199898	2H	66.11	0.793381	0.100518	0.02551
BOPA1_3122-909	2H	66.11	0.0283085	1.54808	0.53819
BOPA1_4331-1475	2H	66.11	0.0166954	1.7774	0.63821
BOPA1_ABC12560-1-1-421	2H	66.11	0.00323297	2.4904	1.00208
BOPA1_ABC20402-1-3-298	2H	66.11	0.656719	0.182621	0.04648
BOPA1_2601-171	2H	66.11	0.109551	0.960383	0.31464
BOPA1_1292-406	2H	66.11	0.0192162	1.71633	0.61726
BOPA1_887-736	2H	66.41	0.00536199	2.27067	0.88316
SCRI_RS_6792	2H	66.61	0.488445	0.311185	0.08031
SCRI_RS_10398	2H	66.61	0.767641	0.114842	0.02928
BOPA1_946-2500	2H	66.82	0.516514	0.286918	0.07248
SCRI_RS_144592	2H	67.01	0.489588	0.310169	0.07994
BOPA1_3662-381	2H	67.21	0.00627928	2.20209	0.84454
BOPA1_1698-619	2H	67.7	0.911386	0.0402978	0.00963
BOPA2_12_10927	2H	67.89	0.355274	0.449436	0.12709
BOPA2_12_20235	2H	67.89	0.859724	0.0656411	0.01411
BOPA2_12_20917	2H	67.89	0.0343369	1.46424	0.50055
BOPA2_12_30251	2H	67.89	0.0219457	1.65865	0.58815
BOPA2_12_30209	2H	67.89	0.443119	0.35348	0.09641
BOPA1_5184-1163	2H	67.89	0.00153928	2.81268	1.15872
BOPA1_8889-842	2H	68.14	0.860099	0.0654514	0.01411
BOPA2_12_31288	2H	68.3	0.0139092	1.8567	0.67559
SCRI_RS_106444	2H	68.7	0.116391	0.934081	0.30516
BOPA1_5254-1845	2H	68.7	0.717985	0.143885	0.03754
SCRI_RS_141874	2H	68.7	0.954703	0.0201315	0.0054
SCRI_RS_151459	2H	68.7	0.385187	0.414329	0.11678
SCRI_RS_196323	2H	68.7	0.493286	0.306901	0.07957
SCRI_RS_98229	2H	68.7	0.502892	0.298525	0.07685
SCRI_RS_151430	2H	68.7	0.766064	0.115735	0.0296
SCRI_RS_164343	2H	68.7	0.351239	0.454397	0.12879
SCRI_RS_180032	2H	68.7	0.449451	0.347317	0.09423
SCRI_RS_186840	2H	68.7	0.402806	0.394904	0.1107
SCRI_RS_220718	2H	68.7	0.17688	0.752321	0.23513
SCRI_RS_144891	2H	68.7	0.254601	0.59414	0.17843
SCRI_RS_132200	2H	68.7	0.451506	0.345336	0.09375
SCRI_RS_219675	2H	68.7	0.889052	0.0510729	0.01159
SCRI_RS_204254	2H	68.7	0.170017	0.769509	0.24098
SCRI_RS_136233	2H	68.7	0.191823	0.717099	0.21948
SCRI_RS_231746	2H	68.7	0.268054	0.571778	0.16916
BOPA1_3212-2979	2H	68.8	0.0522442	1.28196	0.4394
BOPA1_411-495	2H	68.8	0.206066	0.685994	0.2083
BOPA1_5759-478	2H	68.8	0.404822	0.392736	0.11038
BOPA1_ABC01644-1-3-379	2H	68.8	0.90395	0.0438554	0.01052
BOPA2_12_10330	2H	68.8	0.0602493	1.22005	0.41839
BOPA2_12_10485	2H	68.8	0.0280044	1.55277	0.53929
BOPA2_12_30634	2H	68.8	0.238866	0.621846	0.18706
BOPA1_7932-687	2H	68.8	0.225988	0.645915	0.19621
BOPA1_1275-734	2H	68.8	0.144685	0.839578	0.26593
BOPA1_ABC06091-1-1-187	2H	68.8	0.753454	0.122943	0.03193
SCRI_RS_109192	2H	68.8	0.986696	0.00581648	0.00199
SCRI_RS_135633	2H	68.8	0.172697	0.762715	0.23812
SCRI_RS_146010	2H	68.8	0.386947	0.412349	0.116
SCRI_RS_138888	2H	68.8	0.167091	0.777047	0.24289
SCRI_RS_122871	2H	68.8	0.280011	0.552825	0.16251
SCRI_RS_131325	2H	68.8	0.115804	0.936278	0.30516
SCRI_RS_167882	2H	68.8	0.347604	0.458916	0.13051
SCRI_RS_171237	2H	68.8	0.264373	0.577782	0.17152
SCRI_RS_192676	2H	68.8	0.307889	0.511606	0.14896
BOPA1_1040-279	2H	68.8	0.170552	0.768144	0.24097
BOPA1_4233-63	2H	68.8	0.420898	0.375823	0.10308
BOPA2_12_30828	2H	68.8	0.626857	0.202832	0.05255
SCRI_RS_198865	2H	68.8	0.447574	0.349135	0.09423
SCRI_RS_228442	2H	68.8	0.42409	0.372542	0.10209
BOPA2_12_30557	2H	68.8	0.0451489	1.34535	0.46264
BOPA2_12_10948	2H	68.8	0.335591	0.47419	0.13486
BOPA1_4630-1036	2H	68.8	0.91931	0.036538	0.00923
BOPA1_10719-459	2H	69	0.420503	0.376231	0.10325
BOPA2_12_10474	2H	69	0.132867	0.876582	0.27895
SCRI_RS_240011	2H	69	0.0865815	1.06257	0.34922
SCRI_RS_194604	2H	69	0.170237	0.768945	0.24098
SCRI_RS_55840	2H	69	0.151737	0.818908	0.25908
BOPA2_12_10099	2H	69	0.515585	0.287699	0.07287
BOPA1_13926-531	2H	69	8.67967e-05	4.0615	1.85005
BOPA1_2802-685	2H	69	0.515585	0.287699	0.07287
BOPA1_2998-508	2H	69	0.152495	0.816746	0.25799
BOPA1_ABC14943-1-2-466	2H	69	0.399177	0.398835	0.11194
BOPA2_12_30582	2H	69	0.0146186	1.83509	0.67066
SCRI_RS_151921	2H	69	0.0656688	1.18264	0.40196
SCRI_RS_176173	2H	69	0.117813	0.928807	0.30338
SCRI_RS_236164	2H	69	0.0881508	1.05477	0.34591
SCRI_RS_236995	2H	69	9.64202e-05	4.01583	1.84401
SCRI_RS_160277	2H	69	8.39209e-05	4.07613	1.85435
SCRI_RS_87934	2H	69	0.000122248	3.91276	1.78791
SCRI_RS_185513	2H	69	0.017907	1.74698	0.62997
SCRI_RS_206358	2H	69	0.170237	0.768945	0.24098
SCRI_RS_182959	2H	69	0.0561766	1.25044	0.42853
SCRI_RS_220670	2H	69	0.0529475	1.27615	0.43852
SCRI_RS_137018	2H	69	0.00202199	2.69422	1.10504
BOPA1_1062-478	2H	69	0.149285	0.825982	0.26191
BOPA1_2528-2111	2H	69	0.0309621	1.50917	0.52021
BOPA1_ABC07566-2-1-82	2H	69	0.0309621	1.50917	0.52021
BOPA2_12_30561	2H	69	0.00362984	2.44011	0.98565
BOPA2_12_31175	2H	69	0.0132962	1.87627	0.68725
SCRI_RS_130072	2H	69	0.451698	0.345152	0.09373
SCRI_RS_117951	2H	69	0.194653	0.710739	0.21671
SCRI_RS_135468	2H	69	0.197946	0.703454	0.21317
SCRI_RS_147644	2H	69	0.1178	0.928856	0.30338
SCRI_RS_12448	2H	69	0.122349	0.912401	0.29507
SCRI_RS_11204	2H	69	0.112791	0.947727	0.31033
SCRI_RS_175300	2H	69	0.163521	0.786425	0.2471
SCRI_RS_197997	2H	69	0.152874	0.815667	0.25799
SCRI_RS_230984	2H	69	0.168571	0.773218	0.24184
SCRI_RS_231897	2H	69	0.0973335	1.01174	0.32996
SCRI_RS_232669	2H	69	0.0231588	1.63528	0.58004
SCRI_RS_155067	2H	69	0.47583	0.322548	0.08514
SCRI_RS_157207	2H	69	0.802269	0.0956802	0.02416
SCRI_RS_174318	2H	69	0.503098	0.298348	0.0768
SCRI_RS_194640	2H	69	0.225641	0.646582	0.19626
BOPA1_7959-829	2H	69	0.790857	0.101902	0.02554
BOPA1_ABC09016-2-2-348	2H	69	0.880034	0.0555006	0.01207
BOPA2_12_20878	2H	69	0.673902	0.171403	0.04482
BOPA2_12_21337	2H	69	0.278814	0.554686	0.16327
BOPA2_12_30206	2H	69	0.668968	0.174595	0.04557
BOPA2_12_30772	2H	69	0.100298	0.998706	0.3275
BOPA2_12_31189	2H	69	0.560467	0.25145	0.06239
BOPA2_12_31218	2H	69	0.673902	0.171403	0.04482
BOPA1_ABC17685-1-4-365	2H	69	0.031258	1.50504	0.51794
BOPA2_12_20335	2H	69	0.777502	0.109298	0.0271
BOPA2_12_10640	2H	69	0.302631	0.519087	0.15014
BOPA1_4049-233	2H	69.2	0.796047	0.0990614	0.02468
BOPA2_12_10035	2H	69.2	0.958835	0.0182561	0.00515
BOPA1_3813-1629	2H	69.2	0.0857249	1.06689	0.35114
BOPA1_3090-138	2H	69.2	0.173151	0.761575	0.23812
BOPA1_1826-229	2H	69.2	0.0062683	2.20285	0.84454
SCRI_RS_161169	2H	69.25	0.103953	0.983163	0.31992
BOPA1_2634-2228	2H	69.55	0.564626	0.248239	0.06189
BOPA1_4659-1261	2H	69.55	1.54869e-05	4.81003	2.46636
BOPA1_5160-268	2H	69.55	0.606196	0.217387	0.05549
SCRI_RS_138697	2H	69.55	0.465493	0.332087	0.08892
SCRI_RS_191136	2H	69.55	0.631566	0.199581	0.05136
SCRI_RS_83731	2H	69.55	0.338259	0.47075	0.13368
SCRI_RS_233449	2H	69.55	0.606196	0.217387	0.05549
SCRI_RS_4969	2H	69.55	1.54116e-05	4.81215	2.46636
SCRI_RS_127347	2H	69.55	9.50757e-07	6.02193	3.03224
SCRI_RS_100054	2H	69.55	0.026861	1.57088	0.54509
SCRI_RS_116920	2H	69.55	0.83442	0.0786151	0.01962
SCRI_RS_177375	2H	69.55	1.47336e-05	4.83169	2.46636
SCRI_RS_134925	2H	69.55	0.272205	0.565103	0.16721
SCRI_RS_132839	2H	69.55	0.464393	0.333114	0.08917
BOPA1_3355-605	2H	69.55	0.416059	0.380845	0.10548
BOPA1_3576-2715	2H	69.55	0.692678	0.159469	0.0413
SCRI_RS_136740	2H	69.55	0.508485	0.293722	0.07542
SCRI_RS_222769	2H	69.55	1.54116e-05	4.81215	2.46636
SCRI_RS_1502	2H	69.55	1.47336e-05	4.83169	2.46636
BOPA1_1917-848	2H	69.55	8.25955e-06	5.08304	2.50362
BOPA2_12_30265	2H	69.55	1.62727e-05	4.78854	2.46373
SCRI_RS_167594	2H	69.55	1.47525e-05	4.83113	2.46636
SCRI_RS_145617	2H	69.55	0.661709	0.179333	0.04601
SCRI_RS_196026	2H	69.55	1.54116e-05	4.81215	2.46636
SCRI_RS_186769	2H	69.55	0.753047	0.123178	0.03193
SCRI_RS_208320	2H	69.55	1.47525e-05	4.83113	2.46636
SCRI_RS_235063	2H	69.55	1.47525e-05	4.83113	2.46636
BOPA1_9191-263	2H	69.55	0.00252581	2.5976	1.05634
SCRI_RS_231725	2H	69.55	0.0126078	1.89936	0.69894
BOPA1_2895-1064	2H	69.55	0.000902431	3.04459	1.25544
SCRI_RS_133246	2H	69.55	0.662218	0.178999	0.04601
SCRI_RS_185710	2H	69.55	0.000676116	3.16998	1.30926
SCRI_RS_168400	2H	69.55	0.909717	0.0410936	0.00979
SCRI_RS_125516	2H	69.55	0.0178464	1.74845	0.63061
BOPA1_2517-487	2H	69.55	0.795476	0.0993731	0.0247
BOPA1_4717-386	2H	69.55	6.55641e-06	5.18333	2.55254
BOPA2_12_31256	2H	69.55	0.626492	0.203085	0.05256
BOPA1_4280-295	2H	69.55	0.483146	0.315922	0.08263
SCRI_RS_12492	2H	69.55	0.0277403	1.55689	0.53971
SCRI_RS_140618	2H	69.55	0.331995	0.478868	0.13557
SCRI_RS_165669	2H	69.55	0.486352	0.31305	0.08109
SCRI_RS_184218	2H	69.55	0.822471	0.0848793	0.02164
SCRI_RS_188255	2H	69.55	0.464241	0.333257	0.0892
BOPA2_12_30108	2H	69.55	0.587794	0.230775	0.06005
SCRI_RS_153880	2H	69.55	0.52414	0.280553	0.0714
SCRI_RS_141789	2H	69.55	0.00929101	2.03194	0.76074
BOPA2_12_30724	2H	69.55	0.299158	0.5241	0.15151
SCRI_RS_137710	2H	69.55	0.617865	0.209107	0.05378
SCRI_RS_213826	2H	69.55	0.537484	0.269634	0.0665
SCRI_RS_172109	2H	69.55	0.257787	0.588739	0.17654
SCRI_RS_200879	2H	69.55	0.883053	0.0540135	0.01182
SCRI_RS_171203	2H	69.55	0.798083	0.0979517	0.02461
SCRI_RS_154657	2H	69.55	0.926165	0.0333115	0.00837
SCRI_RS_195208	2H	69.55	0.618181	0.208885	0.05378
BOPA2_12_11278	2H	69.55	0.959211	0.0180859	0.00506
SCRI_RS_216129	2H	69.55	0.42291	0.373752	0.10256
SCRI_RS_165574	2H	69.55	0.00106844	2.97125	1.22842
BOPA1_3214-945	2H	69.55	0.0103518	1.98498	0.73388
BOPA1_ConsensusGBS0008-1	2H	69.55	0.0104948	1.97903	0.73388
BOPA1_ABC08774-1-1-752	2H	69.55	0.868932	0.0610144	0.01288
BOPA1_5046-619	2H	69.55	0.000264062	3.57829	1.5499
BOPA1_217-677	2H	69.55	0.00169035	2.77202	1.15057
BOPA1_1940-567	2H	69.55	0.00197977	2.70338	1.10926
BOPA1_6911-866	2H	69.88	5.90325e-06	5.22891	2.55254
SCRI_RS_107754	2H	69.88	0.835375	0.0781186	0.01927
SCRI_RS_143213	2H	69.88	0.531132	0.274797	0.06875
BOPA1_6510-1430	2H	69.88	3.36078e-06	5.47356	2.66141
BOPA2_12_11121	2H	69.88	0.4833	0.315783	0.08263
SCRI_RS_4802	2H	69.98	1.40261e-06	5.85306	2.92229
BOPA1_ABC03181-1-1-164	2H	70.11	0.599296	0.222358	0.05756
BOPA1_4136-869	2H	71.37	0.0537419	1.26969	0.43551
BOPA2_12_10545	2H	71.94	0.643528	0.191432	0.04959
BOPA1_6804-1197	2H	72.44	0.00691829	2.16	0.8192
SCRI_RS_202786	2H	72.44	0.0480762	1.31807	0.45009
SCRI_RS_162413	2H	72.44	0.000459432	3.33778	1.39561
BOPA2_12_11096	2H	72.55	0.0243469	1.61356	0.56492
SCRI_RS_163975	2H	74.34	0.00241222	2.61758	1.06833
SCRI_RS_59851	2H	74.34	0.0773246	1.11168	0.37457
BOPA1_4434-804	2H	74.49	0.765502	0.116054	0.0296
BOPA1_7729-565	2H	75.18	0.180451	0.743641	0.23328
BOPA1_2284-1738	2H	75.18	0.191609	0.717583	0.21948
SCRI_RS_198848	2H	76	0.169831	0.769983	0.24098
BOPA2_12_31021	2H	76.26	0.0141488	1.84928	0.67487
BOPA1_7660-476	2H	76.3	0.0159027	1.79853	0.65177
BOPA2_12_31020	2H	76.3	0.970784	0.0128773	0.00363
BOPA1_7187-382	2H	76.3	0.336009	0.473649	0.13486
BOPA1_4037-916	2H	77.34	0.502708	0.298684	0.0769
BOPA1_334-1164	2H	77.34	0.180581	0.743329	0.23328
SCRI_RS_150266	2H	77.34	0.718101	0.143815	0.03754
SCRI_RS_16995	2H	77.34	0.669005	0.174571	0.04557
BOPA1_5499-1430	2H	77.34	0.242268	0.615704	0.18479
BOPA1_6280-1098	2H	77.34	0.726063	0.139026	0.03586
SCRI_RS_156871	2H	77.34	0.600272	0.221652	0.05729
SCRI_RS_206677	2H	77.34	0.673269	0.171812	0.04482
SCRI_RS_207224	2H	77.34	0.0305216	1.51539	0.52208
SCRI_RS_73	2H	77.34	0.84139	0.0750025	0.01732
BOPA1_ABC22343-1-1-120	2H	77.34	0.270489	0.567851	0.16758
BOPA2_12_31383	2H	77.34	0.0355999	1.44855	0.49751
SCRI_RS_9469	2H	77.54	0.736784	0.13266	0.03413
BOPA1_2809-271	2H	77.68	0.0581648	1.23534	0.42485
BOPA1_6852-506	2H	77.94	0.57354	0.241436	0.06166
BOPA2_12_31394	2H	78.02	0.839058	0.076208	0.01823
SCRI_RS_150	2H	78.02	0.514154	0.288907	0.07333
BOPA1_4377-571	2H	79.75	0.416787	0.380086	0.10498
BOPA2_12_31398	2H	79.75	0.968851	0.0137432	0.00377
BOPA2_12_11449	2H	79.75	0.864821	0.0630735	0.01352
BOPA1_1946-698	2H	81.26	0.95139	0.0216414	0.00546
BOPA1_6023-567	2H	81.26	0.555372	0.255416	0.06271
BOPA2_12_30696	2H	81.26	0.238294	0.622886	0.18719
BOPA1_ConsensusGBS0033-1	2H	81.26	0.852863	0.0691205	0.01541
SCRI_RS_219568	2H	81.46	0.54181	0.266153	0.06575
SCRI_RS_220533	2H	81.46	0.875102	0.0579412	0.01214
BOPA2_12_31445	2H	83.59	0.553503	0.25688	0.06338
SCRI_RS_17898	2H	84.49	0.130268	0.885162	0.28348
BOPA2_12_31293	2H	84.69	0.705151	0.151718	0.03936
SCRI_RS_235874	2H	85.09	0.205782	0.686592	0.20833
BOPA2_12_10859	2H	85.39	0.21651	0.664523	0.20147
SCRI_RS_158285	2H	85.39	0.215102	0.667355	0.20245
SCRI_RS_156323	2H	85.39	0.465619	0.331969	0.08892
SCRI_RS_239742	2H	86.44	0.618423	0.208714	0.05378
SCRI_RS_221795	2H	86.44	0.434112	0.362399	0.09874
SCRI_RS_129857	2H	86.44	0.633599	0.198186	0.05117
BOPA1_7549-782	2H	86.84	0.392572	0.406081	0.11392
SCRI_RS_200291	2H	87.34	0.899393	0.0460505	0.01052
SCRI_RS_2961	2H	87.34	0.799791	0.0970236	0.02438
SCRI_RS_154398	2H	87.44	0.37013	0.431646	0.12266
SCRI_RS_157347	2H	87.44	0.283411	0.547584	0.15997
SCRI_RS_134812	2H	87.84	0.0365817	1.43674	0.49416
BOPA1_6117-1507	2H	88.04	0.421707	0.37499	0.10294
BOPA1_ABC09163-1-3-313	2H	88.04	0.407181	0.390213	0.11027
BOPA1_ABC04861-2-1-334	2H	88.04	0.576277	0.239369	0.06166
BOPA1_4629-162	2H	88.04	0.323843	0.489665	0.13957
SCRI_RS_235860	2H	88.14	0.316116	0.500154	0.1426
SCRI_RS_4930	2H	88.54	0.100052	0.999774	0.3276
SCRI_RS_171032	2H	90.64	0.285135	0.54495	0.15986
BOPA1_2322-462	2H	90.99	0.49595	0.304562	0.07856
BOPA1_2371-950	2H	90.99	0.942596	0.0256743	0.00631
SCRI_RS_91810	2H	90.99	0.942596	0.0256743	0.00631
BOPA2_12_30901	2H	90.99	0.0147683	1.83067	0.66994
BOPA2_12_30896	2H	91.09	0.810828	0.0910711	0.02249
BOPA2_12_30897	2H	91.09	0.195452	0.70896	0.21601
SCRI_RS_88704	2H	91.09	0.237845	0.623707	0.18749
SCRI_RS_196853	2H	91.09	0.237845	0.623707	0.18749
SCRI_RS_137263	2H	91.29	0.872745	0.0591125	0.01261
BOPA1_ConsensusGBS0705-1	2H	91.99	0.323841	0.489668	0.13957
BOPA2_12_31205	2H	92.07	0.130068	0.885829	0.28364
SCRI_RS_192398	2H	92.07	0.271738	0.56585	0.16734
SCRI_RS_3376	2H	92.07	0.332623	0.478048	0.13557
SCRI_RS_13565	2H	92.07	0.661813	0.179265	0.04601
SCRI_RS_180028	2H	92.37	0.16205	0.790352	0.24948
BOPA1_3469-1152	2H	92.8	0.0346612	1.46016	0.49938
SCRI_RS_235221	2H	92.8	0.296975	0.52728	0.15164
SCRI_RS_172648	2H	92.8	0.271065	0.566926	0.16749
SCRI_RS_128449	2H	92.8	0.264124	0.578192	0.17152
SCRI_RS_156090	2H	92.8	0.21999	0.657597	0.19913
SCRI_RS_160616	2H	92.8	0.395783	0.402543	0.11244
SCRI_RS_211281	2H	92.8	0.0996873	1.00136	0.32775
SCRI_RS_159462	2H	92.8	0.0184466	1.73408	0.62535
SCRI_RS_198603	2H	92.8	0.0306474	1.51361	0.52092
SCRI_RS_10670	2H	92.8	0.421126	0.375588	0.10297
SCRI_RS_160833	2H	92.8	0.0261824	1.58199	0.54872
SCRI_RS_188339	2H	93.1	0.157652	0.802302	0.25479
SCRI_RS_179213	2H	93.1	0.152847	0.815742	0.25799
BOPA2_12_31424	2H	93.14	0.107163	0.969954	0.31512
BOPA2_12_10936	2H	93.14	0.857275	0.0668801	0.01449
BOPA2_12_10969	2H	93.83	0.487391	0.312123	0.08071
SCRI_RS_162798	2H	93.83	0.0528304	1.27712	0.43852
SCRI_RS_237481	2H	93.83	0.404918	0.392633	0.11038
SCRI_RS_174800	2H	93.83	0.345717	0.461279	0.13127
SCRI_RS_183984	2H	93.83	0.908418	0.0417142	0.01001
SCRI_RS_182039	2H	93.83	0.262921	0.580174	0.17209
SCRI_RS_155456	2H	93.83	0.494497	0.305837	0.07915
SCRI_RS_119261	2H	93.83	0.243435	0.613618	0.18343
SCRI_RS_176114	2H	93.83	0.407486	0.389887	0.11024
SCRI_RS_211894	2H	93.83	0.725272	0.139499	0.03594
SCRI_RS_157236	2H	93.83	0.33809	0.470968	0.13368
BOPA1_6752-1013	2H	93.83	0.752698	0.123379	0.03193
SCRI_RS_138463	2H	93.93	0.26168	0.582229	0.17244
BOPA1_6024-1095	2H	93.93	0.23982	0.620114	0.1866
BOPA2_12_20793	2H	94.21	0.699097	0.155463	0.04049
BOPA1_ABC02258-1-6-382	2H	94.23	0.169148	0.771733	0.24184
BOPA1_2020-539	2H	99.04	0.388002	0.411166	0.11519
SCRI_RS_237763	2H	99.04	0.968168	0.0140493	0.00389
SCRI_RS_157140	2H	99.04	0.787884	0.103538	0.02554
SCRI_RS_2911	2H	99.04	0.662335	0.178922	0.04601
SCRI_RS_165795	2H	99.24	0.519585	0.284344	0.0718
BOPA1_11591-265	2H	100.94	0.144096	0.841348	0.26708
SCRI_RS_129223	2H	100.94	0.117347	0.930529	0.30403
SCRI_RS_144778	2H	100.94	0.144096	0.841348	0.26708
SCRI_RS_222876	2H	100.94	0.11689	0.932221	0.30437
BOPA2_12_10649	2H	101.98	0.132211	0.878733	0.27984
BOPA1_1635-691	2H	101.98	0.158344	0.800397	0.25434
BOPA2_12_30216	2H	101.98	0.22933	0.639538	0.19325
SCRI_RS_195164	2H	101.98	0.826261	0.0828826	0.02092
BOPA1_6951-875	2H	101.98	0.443515	0.353092	0.09614
BOPA1_ABC12856-1-1-77	2H	102.28	0.888908	0.0511431	0.01159
SCRI_RS_172220	2H	102.38	0.00308671	2.5105	1.01229
BOPA2_12_11285	2H	102.83	0.313549	0.503695	0.14447
BOPA1_11660-365	2H	103.48	0.578909	0.23739	0.06166
SCRI_RS_160958	2H	104.08	0.0287947	1.54069	0.53209
BOPA1_ABC10472-1-2-247	2H	105.28	0.665864	0.176615	0.04578
BOPA1_682-767	2H	105.28	0.499185	0.301739	0.07826
SCRI_RS_196270	2H	106.4	0.263154	0.579789	0.17209
SCRI_RS_194603	2H	106.4	0.387223	0.412039	0.11581
SCRI_RS_173374	2H	106.5	0.506269	0.295619	0.07605
SCRI_RS_150494	2H	106.7	0.358937	0.444982	0.12512
SCRI_RS_142188	2H	106.8	0.941741	0.0260685	0.00637
BOPA1_5347-585	2H	106.9	0.940002	0.0268714	0.00664
SCRI_RS_221763	2H	106.9	0.433812	0.362699	0.0988
SCRI_RS_196842	2H	106.9	0.873636	0.0586697	0.01234
BOPA1_2944-1813	2H	106.9	0.519681	0.284263	0.0718
BOPA2_12_30200	2H	106.9	0.100335	0.998546	0.3275
BOPA1_7236-1384	2H	106.92	0.383036	0.416761	0.11751
BOPA2_12_21527	2H	106.92	0.138932	0.857196	0.27237
BOPA1_ABC14531-1-2-91	2H	106.92	0.0529824	1.27587	0.43852
BOPA1_3206-670	2H	107.47	0.612293	0.213041	0.05448
BOPA2_12_30480	2H	108.14	0.0107325	1.9693	0.73388
SCRI_RS_153793	2H	109.8	0.0280638	1.55185	0.53929
BOPA1_ABC13569-1-1-107	2H	112.22	0.291713	0.535044	0.15582
BOPA2_12_30555	2H	112.22	0.00272811	2.56414	1.04125
BOPA1_111-499	2H	123.61	0.345129	0.462018	0.13153
BOPA1_6996-838	2H	123.61	0.890599	0.050318	0.01159
BOPA2_12_31402	2H	125.56	0.510883	0.291679	0.07467
BOPA1_7487-390	2H	125.56	0.803106	0.095227	0.02408
BOPA1_ABC09941-1-1-100	2H	125.76	0.0570391	1.24383	0.42534
BOPA1_5088-59	2H	125.76	0.647828	0.188541	0.04873
BOPA1_868-675	2H	125.76	0.531228	0.274719	0.06875
BOPA1_ABC01334-1-1-55	2H	125.76	0.783387	0.106024	0.02646
SCRI_RS_143727	2H	125.76	0.497532	0.303179	0.07856
SCRI_RS_162690	2H	125.76	0.117461	0.930107	0.30387
SCRI_RS_190073	2H	125.76	0.880562	0.0552398	0.01207
SCRI_RS_238760	2H	125.76	0.216694	0.664153	0.20147
SCRI_RS_224624	2H	125.76	0.519578	0.284349	0.0718
SCRI_RS_222093	2H	125.76	0.202322	0.693956	0.21113
BOPA1_2277-634	2H	125.76	0.129611	0.887357	0.28416
BOPA1_ABC05640-1-1-248	2H	125.76	0.41012	0.387089	0.10908
BOPA1_14832-296	2H	125.76	0.261141	0.583125	0.17317
SCRI_RS_192384	2H	126.23	0.305388	0.515148	0.15014
SCRI_RS_156045	2H	126.23	0.347546	0.458987	0.13051
SCRI_RS_48964	2H	126.23	0.84645	0.0723987	0.01648
SCRI_RS_223885	2H	126.23	0.560352	0.251539	0.06239
BOPA1_3180-1771	2H	126.63	0.155227	0.809033	0.25713
BOPA2_12_30459	2H	126.63	0.885071	0.0530217	0.01182
SCRI_RS_918	2H	126.63	0.440111	0.356437	0.09707
SCRI_RS_15050	2H	126.63	0.649166	0.187644	0.04836
SCRI_RS_15711	2H	126.63	0.150583	0.822223	0.26063
SCRI_RS_15537	2H	126.63	0.631496	0.199629	0.05136
SCRI_RS_223905	2H	126.76	0.3658	0.436756	0.12487
SCRI_RS_156220	2H	127.36	0.088873	1.05123	0.34334
BOPA1_4833-420	2H	129.47	0.461226	0.336087	0.09013
SCRI_RS_238606	2H	129.47	0.791505	0.101546	0.02554
BOPA1_3763-595	2H	131.66	0.551134	0.258743	0.06344
BOPA2_12_31095	2H	131.66	0.897247	0.0470881	0.01094
SCRI_RS_151349	2H	131.66	0.844821	0.0732351	0.01664
SCRI_RS_610	2H	131.86	0.241888	0.616386	0.18479
BOPA1_3000-1074	2H	132.76	0.63059	0.200253	0.0515
BOPA1_7576-818	2H	133.86	0.0726369	1.13884	0.38455
SCRI_RS_164608	2H	134.46	0.265578	0.575808	0.17092
SCRI_RS_12444	2H	134.66	0.273912	0.562389	0.16632
SCRI_RS_144379	2H	134.66	0.0389586	1.4094	0.4883
SCRI_RS_167694	2H	134.66	0.466929	0.330749	0.08861
SCRI_RS_207327	2H	134.66	0.503436	0.298056	0.0768
SCRI_RS_132586	2H	135.36	0.107335	0.969257	0.31512
SCRI_RS_149429	2H	135.36	0.685539	0.163968	0.0428
BOPA2_12_10739	2H	135.51	0.249032	0.603745	0.18151
SCRI_RS_151556	2H	135.56	0.865234	0.0628665	0.01352
SCRI_RS_205571	2H	135.66	0.492562	0.307539	0.07957
SCRI_RS_183064	2H	135.66	0.352753	0.452529	0.12839
SCRI_RS_142593	2H	135.66	0.362573	0.440605	0.12491
BOPA2_12_30598	2H	135.96	0.369572	0.432301	0.12319
BOPA2_12_31264	2H	135.96	0.372355	0.429043	0.12236
BOPA1_5541-418	2H	136.06	0.194745	0.710534	0.2167
BOPA1_3256-1196	2H	137.44	0.569046	0.244853	0.06185
SCRI_RS_174214	2H	137.44	0.646112	0.189692	0.04884
SCRI_RS_235261	2H	137.44	0.102739	0.988263	0.32209
SCRI_RS_155161	2H	137.44	0.0417744	1.37909	0.47724
SCRI_RS_200033	2H	137.93	0.123573	0.908077	0.29281
BOPA2_12_30636	2H	138.03	0.120121	0.92038	0.29796
BOPA2_12_30152	2H	138.13	0.0558769	1.25277	0.4288
SCRI_RS_130279	2H	138.13	0.928128	0.032392	0.00803
SCRI_RS_130285	2H	138.13	0.521962	0.282361	0.0718
SCRI_RS_159243	2H	138.13	0.768505	0.114353	0.02912
SCRI_RS_205807	2H	138.13	0.644017	0.191103	0.04959
SCRI_RS_129178	2H	138.13	0.0324614	1.48863	0.50992
SCRI_RS_168629	2H	138.43	0.566606	0.246719	0.06189
BOPA1_ABC16258-1-1-77	2H	138.54	0.482689	0.316332	0.08263
BOPA1_8293-202	2H	138.54	0.070274	1.15321	0.38793
SCRI_RS_185665	2H	138.93	0.564797	0.248108	0.06189
SCRI_RS_179555	2H	138.93	0.698078	0.156096	0.04062
SCRI_RS_154954	2H	139.43	0.0246924	1.60744	0.56093
BOPA2_12_30097	2H	139.62	0.0376338	1.42442	0.49338
BOPA1_13178-89	2H	141.7	0.159821	0.796366	0.25283
BOPA1_4218-1230	2H	142.03	0.0311661	1.50632	0.5186
BOPA1_9701-925	2H	142.03	0.0455218	1.34178	0.46264
BOPA1_3271-1422	2H	142.03	0.519879	0.284098	0.0718
BOPA2_12_30310	2H	142.03	0.105206	0.97796	0.31851
BOPA1_ConsensusGBS0379-1	2H	143.07	0.0198622	1.70197	0.61001
BOPA1_9291-1322	2H	143.07	0.257846	0.588639	0.17654
BOPA2_12_31100	2H	143.07	0.257846	0.588639	0.17654
BOPA1_8817-798	2H	143.07	0.890194	0.0505154	0.01159
BOPA1_2464-1228	2H	144.2	0.0437095	1.35942	0.47029
BOPA1_4472-658	2H	144.2	0.683421	0.165312	0.04329
BOPA1_6328-736	2H	144.2	0.471659	0.326371	0.08694
BOPA2_12_30690	2H	144.2	0.522668	0.281774	0.07158
SCRI_RS_139840	2H	144.2	0.77643	0.109898	0.02727
SCRI_RS_165373	2H	144.2	0.591795	0.227829	0.05966
SCRI_RS_239674	2H	144.2	0.683421	0.165312	0.04329
BOPA2_12_31268	2H	144.2	0.114479	0.941273	0.30847
BOPA2_12_30942	2H	144.2	0.406301	0.391153	0.11027
SCRI_RS_157504	2H	144.4	0.528521	0.276938	0.06932
SCRI_RS_200949	2H	144.4	0.0375174	1.42577	0.49338
SCRI_RS_194202	2H	144.4	0.300278	0.522476	0.15151
SCRI_RS_223119	2H	144.4	0.707161	0.150482	0.03936
SCRI_RS_2552	2H	144.4	0.269521	0.569407	0.16837
BOPA1_6652-209	2H	145.2	0.00623738	2.205	0.84454
SCRI_RS_124541	2H	145.2	0.00413358	2.38367	0.9504
BOPA1_1250-923	2H	145.2	0.172751	0.76258	0.23812
BOPA1_285-2932	2H	145.2	0.796804	0.0986487	0.02468
BOPA2_12_10472	2H	145.2	0.28855	0.539779	0.1575
BOPA1_1613-291	2H	145.2	0.230699	0.636953	0.19246
SCRI_RS_231021	2H	145.4	0.173281	0.761249	0.23812
SCRI_RS_6458	2H	148.1	0.465948	0.331663	0.08883
SCRI_RS_238605	2H	148.3	0.991149	0.00386127	0.0012
BOPA1_2822-739	2H	148.7	0.803056	0.0952542	0.02408
SCRI_RS_181112	2H	149	0.437715	0.358809	0.09782
SCRI_RS_182627	2H	149	0.434363	0.362148	0.09874
SCRI_RS_202469	2H	149	0.192446	0.715691	0.21868
BOPA1_5211-1755	2H	149.12	0.907537	0.0421355	0.01001
BOPA1_ABC09559-1-2-143	2H	149.13	0.860815	0.0650902	0.01411
SCRI_RS_134241	2H	149.8	0.0206459	1.68517	0.60336
BOPA2_12_30106	2H	150.78	0.33072	0.48054	0.13593
SCRI_RS_118062	2H	151.2	0.0146106	1.83533	0.67066
SCRI_RS_11645	2H	151.5	0.0921129	1.03568	0.33807
SCRI_RS_136379	2H	151.6	0.0563282	1.24927	0.42786
BOPA2_12_10915	2H	151.62	0.621105	0.206835	0.05349
SCRI_RS_193100	2H	151.7	0.841286	0.0750564	0.01732
BOPA1_4241-445	2H	152.83	0.926281	0.0332575	0.00837
BOPA1_7826-869	2H	155.26	0.0396787	1.40144	0.48532
BOPA1_3608-2133	2H	155.66	0.725053	0.13963	0.03594
SCRI_RS_106163	2H	155.66	0.818368	0.0870515	0.0217
BOPA1_6990-661	2H	155.66	0.949222	0.022632	0.00557
SCRI_RS_148699	2H	155.82	0.799247	0.0973191	0.02439
SCRI_RS_158072	2H	156.52	0.0437689	1.35883	0.47029
BOPA2_12_31461	2H	157.42	0.498038	0.302737	0.07856
BOPA1_4240-749	2H	157.42	0.0392387	1.40629	0.48806
SCRI_RS_740	2H	157.42	0.258778	0.587073	0.17515
SCRI_RS_230951	2H	157.42	0.421837	0.374856	0.10294
BOPA2_12_31209	2H	157.42	0.406891	0.390522	0.11027
BOPA2_12_30914	2H	157.42	0.248655	0.604402	0.18151
BOPA2_12_30352	2H	157.42	0.604553	0.218566	0.05593
BOPA1_3179-497	2H	157.42	0.345852	0.46111	0.13127
BOPA1_ABC10785-1-1-82	2H	157.42	0.292938	0.533225	0.15537
BOPA1_6157-1233	2H	157.42	0.406891	0.390522	0.11027
BOPA1_3840-348	2H	157.76	0.437548	0.358974	0.09782
BOPA1_3910-1648	2H	158.11	0.172898	0.762211	0.23812
SCRI_RS_174071	2H	159.82	0.116205	0.934774	0.30516
SCRI_RS_114969	2H	159.82	0.119969	0.920932	0.29796
SCRI_RS_114673	2H	160.12	0.0991486	1.00371	0.32817
BOPA1_968-979	2H	160.19	0.230828	0.636711	0.19246
BOPA1_4879-1560	2H	160.69	0.0154898	1.80996	0.65509
BOPA1_7655-579	2H	160.69	0.740702	0.130356	0.03361
BOPA2_12_10487	2H	160.69	0.715153	0.145601	0.03818
SCRI_RS_156155	2H	160.69	0.0926327	1.03324	0.33696
SCRI_RS_205658	2H	160.69	0.105932	0.974974	0.31654
SCRI_RS_188579	2H	160.69	0.185672	0.731253	0.22618
BOPA1_ABC17314-1-1-226	2H	161.26	0.400151	0.397777	0.11194
SCRI_RS_138320	2H	161.86	0.151378	0.819936	0.25941
SCRI_RS_222342	2H	162.06	0.472501	0.325597	0.08693
SCRI_RS_175216	2H	162.06	0.786795	0.104139	0.0258
SCRI_RS_10006	2H	162.76	0.0585639	1.23237	0.42464
BOPA1_2052-792	2H	163.46	0.41267	0.384397	0.10723
BOPA1_8586-1221	2H	163.46	0.559667	0.252071	0.06239
SCRI_RS_155544	2H	163.96	0.614853	0.211229	0.05378
SCRI_RS_230497	2H	164.26	0.883867	0.053613	0.01182
SCRI_RS_174077	2H	164.36	0.978015	0.00965469	0.00231
SCRI_RS_156819	2H	164.36	0.911893	0.0400559	0.00963
BOPA1_5483-787	2H	166.65	0.944661	0.0247241	0.00612
SCRI_RS_134343	2H	168.73	0.149481	0.825415	0.26188
BOPA2_12_30823	2H	168.93	0.594486	0.225859	0.05873
SCRI_RS_116590	2H	169.03	0.945498	0.0243393	0.00597
BOPA1_570-1376	2H	169.59	0.808484	0.0923286	0.02295
SCRI_RS_200267	2H	169.59	0.735815	0.133231	0.03428
SCRI_RS_15119	2H	169.99	0.0427858	1.3687	0.47255
BOPA2_12_10937	2H	171.37	0.49562	0.304851	0.0786
BOPA1_1283-332	2H	171.55	0.58739	0.231073	0.06007
SCRI_RS_171198	2H	171.75	0.971802	0.0124222	0.00343
BOPA2_12_31527	2H	171.85	0.971932	0.012364	0.00343
SCRI_RS_73620	2H	173.53	0.989499	0.00458482	0.00126
SCRI_RS_172136	2H	173.53	0.658533	0.181422	0.04601
SCRI_RS_227482	2H	175.28	0.27755	0.556659	0.16432
BOPA1_6419-1680	2H	175.48	0.696544	0.157052	0.0408
BOPA1_9910-427	2H	175.48	0.556368	0.254638	0.06243
BOPA2_12_31180	2H	175.48	0.0481739	1.31719	0.45006
BOPA1_3450-692	2H	175.48	0.472162	0.325909	0.08693
BOPA1_5419-760	2H	175.48	0.548535	0.260796	0.06361
SCRI_RS_161224	2H	177.28	0.177057	0.751887	0.23513
BOPA1_1344-930	2H	177.38	0.205346	0.687515	0.20864
SCRI_RS_142982	2H	177.38	0.598189	0.223162	0.05769
SCRI_RS_227525	2H	177.38	0.723093	0.140806	0.03635
SCRI_RS_139106	2H	177.38	0.567515	0.246023	0.06189
SCRI_RS_139115	2H	177.38	0.59072	0.228618	0.0597
SCRI_RS_236521	2H	177.38	0.871149	0.0599074	0.01265
SCRI_RS_169970	2H	177.38	0.365876	0.436666	0.12487
SCRI_RS_204579	2H	177.38	0.520839	0.283296	0.0718
SCRI_RS_159536	2H	177.38	0.552747	0.257474	0.06338
SCRI_RS_170753	2H	177.38	0.493444	0.306762	0.07954
SCRI_RS_231015	2H	177.38	0.695687	0.157586	0.041
SCRI_RS_223897	2H	177.38	0.836901	0.077326	0.01899
BOPA2_12_21496	2H	178.17	0.334032	0.476212	0.1353
SCRI_RS_163112	2H	179.08	0.289627	0.538162	0.15697
SCRI_RS_156075	2H	179.08	0.944631	0.0247379	0.00612
SCRI_RS_8671	2H	179.18	0.592779	0.227107	0.05951
SCRI_RS_8637	2H	179.28	0.0293402	1.53254	0.52845
SCRI_RS_160512	2H	179.28	0.540221	0.267428	0.06575
SCRI_RS_138848	2H	179.28	0.828435	0.0817418	0.02092
SCRI_RS_206020	2H	179.38	0.856794	0.0671237	0.01449
BOPA1_1449-1103	2H	179.41	0.178754	0.747745	0.23388
BOPA1_5029-1423	3H	0	0.232345	0.633867	0.19108
BOPA2_12_31428	3H	0	0.279436	0.553718	0.16277
SCRI_RS_216164	3H	3.79	0.997886	0.000918965	0.00035
SCRI_RS_148646	3H	3.79	0.994157	0.00254513	0.00083
SCRI_RS_174383	3H	3.79	0.420798	0.375927	0.10308
SCRI_RS_1804	3H	3.89	0.619996	0.207611	0.05378
BOPA1_4715-810	3H	5.39	0.523979	0.280686	0.0714
SCRI_RS_129935	3H	5.39	0.719889	0.142734	0.037
SCRI_RS_67208	3H	5.39	0.158076	0.801134	0.25471
BOPA2_12_31448	3H	5.6	0.186655	0.728961	0.22592
SCRI_RS_173491	3H	5.69	0.489446	0.310295	0.07994
BOPA1_13924-403	3H	5.91	0.297294	0.526814	0.15153
BOPA1_ConsensusGBS0194-1	3H	6.11	0.61568	0.210645	0.05378
BOPA1_1831-241	3H	6.46	0.612887	0.212619	0.05427
SCRI_RS_14819	3H	6.98	4.16484e-06	5.3804	2.62541
SCRI_RS_119379	3H	7.08	0.8834	0.0538425	0.01182
SCRI_RS_180343	3H	7.08	0.963498	0.0161493	0.00462
BOPA2_12_31409	3H	7.26	0.577675	0.238316	0.06166
BOPA1_3344-1147	3H	8.33	0.13365	0.87403	0.27799
BOPA1_918-480	3H	8.86	0.0641112	1.19307	0.40826
BOPA2_12_30297	3H	8.86	0.0113396	1.9454	0.72351
BOPA1_5945-748	3H	11.02	0.477669	0.320873	0.08476
BOPA2_12_11310	3H	11.94	0.920377	0.0360344	0.00923
BOPA2_12_30818	3H	12.23	0.219768	0.658036	0.19913
SCRI_RS_132388	3H	12.23	0.645667	0.189991	0.04896
BOPA1_7044-705	3H	13.53	0.979565	0.00896684	0.00218
SCRI_RS_127822	3H	13.68	0.44	0.356547	0.09707
SCRI_RS_127903	3H	13.68	0.873962	0.0585074	0.01234
SCRI_RS_130264	3H	14.18	0.50164	0.299607	0.07719
BOPA1_3646-1984	3H	15.52	0.443994	0.352623	0.09578
SCRI_RS_97417	3H	18.72	0.255972	0.591807	0.17718
SCRI_RS_97418	3H	18.72	0.0252774	1.59727	0.55789
BOPA1_1440-1148	3H	20.46	0.0937003	1.02826	0.33566
SCRI_RS_209312	3H	23.68	0.0448027	1.3487	0.46341
SCRI_RS_214280	3H	24.63	0.326963	0.485501	0.13695
SCRI_RS_221814	3H	26.18	0.55281	0.257424	0.06338
SCRI_RS_153718	3H	26.18	0.210086	0.677604	0.20478
SCRI_RS_161041	3H	26.28	0.333807	0.476504	0.1353
SCRI_RS_151808	3H	26.28	0.314475	0.502414	0.14385
SCRI_RS_192352	3H	26.58	0.999337	0.000287862	0.00018
BOPA1_3886-313	3H	28.78	0.0106153	1.97407	0.73388
BOPA2_12_30192	3H	28.78	0.0557776	1.25354	0.4288
BOPA1_3413-1488	3H	28.78	0.0537365	1.26973	0.43551
SCRI_RS_159598	3H	31.08	0.333553	0.476835	0.1353
BOPA1_4701-2395	3H	31.88	0.0631117	1.19989	0.41132
SCRI_RS_189757	3H	31.88	0.157947	0.801489	0.25471
SCRI_RS_177084	3H	32.68	0.0877944	1.05653	0.34669
SCRI_RS_144410	3H	33.28	0.139158	0.856491	0.27237
SCRI_RS_121895	3H	34.28	0.333907	0.476374	0.1353
BOPA1_5646-568	3H	35.4	0.114469	0.941313	0.30847
BOPA2_12_30571	3H	38.19	0.135411	0.868346	0.27617
BOPA1_3688-1291	3H	38.19	0.252003	0.598595	0.17984
BOPA2_12_11414	3H	38.3	0.881143	0.0549537	0.01207
BOPA1_1074-992	3H	40.34	0.95447	0.0202378	0.0054
BOPA2_12_30431	3H	40.48	0.198377	0.702508	0.21299
SCRI_RS_230486	3H	43.08	0.353043	0.452173	0.12839
SCRI_RS_115423	3H	43.79	0.00210015	2.67775	1.09593
BOPA1_4593-2007	3H	43.79	0.502076	0.29923	0.07702
SCRI_RS_4528	3H	43.82	0.737997	0.131946	0.03413
SCRI_RS_119697	3H	44.12	0.187395	0.727242	0.22477
SCRI_RS_194531	3H	44.22	0.587606	0.230914	0.06005
SCRI_RS_136959	3H	44.42	0.00907566	2.04212	0.76078
SCRI_RS_6922	3H	44.72	0.034164	1.46643	0.50055
BOPA2_12_10968	3H	44.82	0.381618	0.418371	0.11823
SCRI_RS_181164	3H	44.92	0.96394	0.0159501	0.00455
SCRI_RS_175314	3H	45.22	0.625552	0.203737	0.05276
SCRI_RS_9439	3H	45.22	0.260341	0.584458	0.17401
BOPA2_12_30953	3H	45.91	0.460732	0.336552	0.09026
SCRI_RS_174984	3H	45.91	0.733868	0.134382	0.03497
SCRI_RS_135333	3H	45.91	0.913861	0.0391199	0.00942
BOPA2_12_31159	3H	46.64	0.112955	0.947094	0.30997
BOPA1_15141-257	3H	48.25	0.617843	0.209122	0.05378
SCRI_RS_237761	3H	48.35	0.997511	0.00108235	0.00045
BOPA1_6634-263	3H	48.46	0.681636	0.166447	0.0434
BOPA1_6805-1110	3H	48.46	0.00956177	2.01946	0.75416
SCRI_RS_141171	3H	49.45	0.140008	0.853846	0.27148
SCRI_RS_199987	3H	49.55	0.450237	0.346559	0.09414
BOPA1_3933-1077	3H	50.66	0.944227	0.0249234	0.00612
BOPA1_9018-522	3H	51.95	0.886802	0.0521734	0.01178
SCRI_RS_146425	3H	51.95	0.855794	0.067631	0.01471
SCRI_RS_229693	3H	52.75	0.320497	0.494177	0.14048
BOPA2_12_30785	3H	53.42	0.233759	0.631232	0.19008
SCRI_RS_127994	3H	53.42	0.939658	0.02703	0.00664
BOPA2_12_31475	3H	53.92	0.965404	0.0152909	0.00448
SCRI_RS_151254	3H	53.92	0.625085	0.204061	0.05279
BOPA2_12_30064	3H	54.52	0.820584	0.0858768	0.0217
BOPA1_4105-1417	3H	54.92	0.126646	0.897408	0.28659
BOPA1_6354-1193	3H	55.36	0.388944	0.410113	0.11519
BOPA1_2391-566	3H	55.57	0.680158	0.16739	0.04344
BOPA1_4256-833	3H	55.57	0.644616	0.190699	0.04949
BOPA1_7045-950	3H	55.57	0.828996	0.0814476	0.02092
BOPA2_12_30474	3H	55.57	0.2351	0.628748	0.18902
BOPA2_12_30737	3H	55.57	0.648201	0.188291	0.04866
BOPA2_12_10532	3H	55.57	0.312834	0.504687	0.14455
BOPA2_12_30609	3H	55.57	0.881557	0.0547494	0.01207
SCRI_RS_13433	3H	55.57	0.375678	0.425185	0.12034
SCRI_RS_141081	3H	55.57	0.725236	0.139521	0.03594
SCRI_RS_149207	3H	55.57	0.936809	0.0283489	0.00687
SCRI_RS_166122	3H	55.57	0.725236	0.139521	0.03594
SCRI_RS_182479	3H	55.57	0.46474	0.33279	0.08914
SCRI_RS_230096	3H	55.57	0.939134	0.0272723	0.00665
SCRI_RS_886	3H	55.57	0.0804091	1.09469	0.36653
SCRI_RS_110693	3H	55.57	0.636595	0.196136	0.05087
SCRI_RS_185596	3H	55.57	0.736841	0.132626	0.03413
SCRI_RS_178915	3H	55.57	0.992978	0.00306027	0.00086
SCRI_RS_11338	3H	55.57	0.738563	0.131613	0.03413
BOPA2_12_31122	3H	55.67	0.939134	0.0272723	0.00665
BOPA1_6460-355	3H	55.99	0.223715	0.650305	0.19698
SCRI_RS_189045	3H	56.27	0.453999	0.342946	0.0926
SCRI_RS_219247	3H	56.67	0.134312	0.871886	0.2776
BOPA2_12_30467	3H	56.79	0.919069	0.036652	0.00923
BOPA1_2838-663	3H	57.36	0.293096	0.532991	0.15536
SCRI_RS_204057	3H	58.01	0.378354	0.422102	0.11898
SCRI_RS_175073	3H	58.01	0.000301867	3.52018	1.49823
BOPA2_12_30721	3H	58.01	0.304954	0.515765	0.15014
BOPA1_6491-295	3H	58.31	0.0001777	3.75031	1.67833
BOPA2_12_30680	3H	58.31	0.000127227	3.89542	1.7858
BOPA1_7125-585	3H	58.31	0.11635	0.934233	0.30516
BOPA1_ABC10667-1-1-288	3H	58.31	0.776971	0.109595	0.02718
SCRI_RS_128706	3H	58.31	0.957168	0.019012	0.00526
BOPA1_ABC04214-1-2-360	3H	58.31	0.805791	0.0937776	0.02372
BOPA2_12_30618	3H	58.31	0.110442	0.956864	0.3142
SCRI_RS_142442	3H	58.31	0.263268	0.579602	0.17209
SCRI_RS_173916	3H	58.31	0.176601	0.753008	0.23513
SCRI_RS_186341	3H	58.31	0.334401	0.475733	0.13514
SCRI_RS_238625	3H	58.31	0.144881	0.838989	0.26578
SCRI_RS_141166	3H	58.31	0.0727486	1.13818	0.38449
SCRI_RS_159312	3H	58.31	0.0773321	1.11164	0.37457
SCRI_RS_11126	3H	58.31	0.304516	0.51639	0.15014
SCRI_RS_207180	3H	58.31	0.0679361	1.1679	0.39543
SCRI_RS_164254	3H	58.31	0.145515	0.837092	0.26536
SCRI_RS_223894	3H	58.31	0.0753505	1.12291	0.38061
SCRI_RS_169606	3H	58.31	0.108589	0.964215	0.31512
SCRI_RS_222735	3H	58.31	0.117144	0.93128	0.30403
BOPA2_12_31372	3H	58.31	0.368274	0.433829	0.12428
SCRI_RS_165264	3H	58.31	0.350544	0.455257	0.12925
SCRI_RS_215085	3H	58.31	0.257214	0.589705	0.17663
SCRI_RS_65878	3H	58.31	0.298622	0.524878	0.15151
SCRI_RS_906	3H	58.31	0.286766	0.542472	0.15882
SCRI_RS_178900	3H	58.31	0.298622	0.524878	0.15151
BOPA1_3215-654	3H	58.31	0.273973	0.562293	0.16632
BOPA1_4213-2378	3H	58.31	0.0252471	1.59779	0.55789
BOPA1_7716-721	3H	58.31	0.0252471	1.59779	0.55789
BOPA1_8383-349	3H	58.31	0.823962	0.0840928	0.02119
BOPA2_12_31012	3H	58.31	0.184514	0.73397	0.22732
BOPA1_10012-1239	3H	58.31	0.0498479	1.30235	0.44586
BOPA1_12007-70	3H	58.31	0.131508	0.881049	0.28064
BOPA1_2027-1307	3H	58.31	0.184302	0.734469	0.22736
BOPA1_3143-1276	3H	58.31	0.787126	0.103956	0.02569
BOPA1_3567-112	3H	58.31	0.250676	0.600887	0.18043
BOPA1_4728-1735	3H	58.31	0.233236	0.632205	0.19058
BOPA1_5183-924	3H	58.31	0.387664	0.411544	0.11544
BOPA1_9658-234	3H	58.31	0.661885	0.179217	0.04601
BOPA1_ABC04375-1-1-173	3H	58.31	0.299603	0.523454	0.15151
BOPA1_ABC05866-1-1-311	3H	58.31	0.473771	0.324432	0.08636
BOPA1_ABC11783-1-1-99	3H	58.31	0.163184	0.787323	0.24778
BOPA1_ConsensusGBS0697-1	3H	58.31	0.354996	0.449777	0.12725
BOPA2_12_31214	3H	58.31	0.0318511	1.49688	0.51346
SCRI_RS_108473	3H	58.31	0.221016	0.655576	0.19844
SCRI_RS_136921	3H	58.31	0.0599368	1.22231	0.41998
SCRI_RS_144038	3H	58.31	0.106293	0.973496	0.31624
SCRI_RS_151799	3H	58.31	0.179492	0.745954	0.23388
SCRI_RS_157988	3H	58.31	0.307202	0.512576	0.1493
SCRI_RS_182282	3H	58.31	0.354996	0.449777	0.12725
SCRI_RS_186504	3H	58.31	0.368274	0.433829	0.12428
SCRI_RS_196189	3H	58.31	0.234403	0.630036	0.18964
SCRI_RS_213411	3H	58.31	0.291708	0.535052	0.15582
SCRI_RS_219354	3H	58.31	0.10796	0.966736	0.31512
SCRI_RS_221896	3H	58.31	0.142972	0.844749	0.26775
SCRI_RS_225537	3H	58.31	0.103437	0.985324	0.32106
SCRI_RS_212974	3H	58.31	0.0743445	1.12875	0.38115
SCRI_RS_157545	3H	58.31	0.280765	0.551658	0.16228
SCRI_RS_189167	3H	58.31	0.921316	0.0355915	0.00911
SCRI_RS_12851	3H	58.31	0.14931	0.825911	0.26191
SCRI_RS_186923	3H	58.31	0.0498479	1.30235	0.44586
SCRI_RS_115769	3H	58.31	0.0252471	1.59779	0.55789
SCRI_RS_173348	3H	58.31	0.00411907	2.3852	0.9504
SCRI_RS_176023	3H	58.31	0.220295	0.656995	0.19876
SCRI_RS_161083	3H	58.31	0.872167	0.0594002	0.01261
SCRI_RS_207066	3H	58.31	0.0142211	1.84707	0.67477
SCRI_RS_237716	3H	58.31	0.061186	1.21335	0.4165
SCRI_RS_137552	3H	58.31	0.112246	0.949828	0.31121
SCRI_RS_181847	3H	58.31	0.291017	0.536081	0.15582
SCRI_RS_213902	3H	58.31	0.0252471	1.59779	0.55789
SCRI_RS_239964	3H	58.31	0.761791	0.118164	0.03028
SCRI_RS_2523	3H	58.31	0.155463	0.808372	0.25713
SCRI_RS_90637	3H	58.31	0.211763	0.674151	0.20478
BOPA1_2066-1133	3H	58.31	0.0128687	1.89046	0.69528
BOPA1_2676-256	3H	58.31	0.0551624	1.25836	0.43058
BOPA2_12_30583	3H	58.31	0.8637	0.0636369	0.01377
BOPA2_12_31015	3H	58.31	0.235629	0.627771	0.18863
BOPA2_12_30923	3H	58.31	0.226083	0.645733	0.19621
BOPA2_12_30922	3H	58.31	0.114504	0.941179	0.30847
BOPA2_12_11387	3H	58.31	0.136895	0.863613	0.27506
BOPA2_12_11511	3H	58.31	0.10098	0.995763	0.3265
BOPA2_12_31008	3H	58.31	0.211947	0.673773	0.20478
BOPA2_12_31502	3H	58.31	0.0419478	1.37729	0.47674
BOPA2_12_30130	3H	58.31	0.109444	0.960807	0.31478
BOPA2_12_30039	3H	58.31	0.127426	0.894743	0.28659
BOPA1_6818-411	3H	58.31	0.0342241	1.46567	0.50055
BOPA1_6171-956	3H	58.31	0.127409	0.8948	0.28659
BOPA2_12_20591	3H	58.31	0.0352728	1.45256	0.49771
BOPA1_2897-208	3H	58.31	0.109004	0.962558	0.31512
BOPA2_12_11295	3H	58.31	0.0299057	1.52425	0.52463
BOPA1_ABC04826-1-1-174	3H	58.31	0.0805485	1.09394	0.36653
BOPA1_10353-119	3H	58.31	0.744037	0.128405	0.03302
BOPA1_1630-1150	3H	58.31	0.00275739	2.5595	1.04125
BOPA1_3354-121	3H	58.31	0.00163995	2.78517	1.15279
BOPA1_7728-341	3H	58.31	0.0086103	2.06498	0.77064
BOPA1_ConsensusGBS0471-1	3H	58.31	0.00111478	2.95281	1.22842
BOPA1_ConsensusGBS0508-1	3H	58.31	0.15509	0.809416	0.25713
BOPA2_12_20574	3H	58.31	0.0749655	1.12514	0.38107
BOPA1_5020-145	3H	58.31	0.00111478	2.95281	1.22842
BOPA1_5657-1187	3H	58.31	0.00111478	2.95281	1.22842
BOPA2_12_30318	3H	58.31	0.00163518	2.78644	1.15279
BOPA2_12_30809	3H	58.31	0.140876	0.851162	0.27054
BOPA2_12_31017	3H	58.31	0.870709	0.0601268	0.01265
BOPA2_12_31368	3H	58.31	0.0086103	2.06498	0.77064
BOPA1_4707-421	3H	58.31	0.109004	0.962558	0.31512
BOPA1_2861-1941	3H	58.31	0.110037	0.95846	0.3144
BOPA1_2288-126	3H	58.31	0.00111478	2.95281	1.22842
BOPA1_ABC05852-1-2-658	3H	58.31	0.730575	0.136335	0.03563
BOPA1_2588-229	3H	58.31	0.000318083	3.49746	1.48897
BOPA1_10248-954	3H	58.31	0.0936672	1.02841	0.33566
BOPA1_921-414	3H	58.31	0.376906	0.423767	0.11968
BOPA1_3892-2472	3H	58.31	0.0677495	1.16909	0.39625
BOPA1_2934-1076	3H	58.32	0.713019	0.146899	0.03863
SCRI_RS_144369	3H	58.51	0.327038	0.485402	0.13695
SCRI_RS_238114	3H	58.51	0.490025	0.309782	0.07994
SCRI_RS_8664	3H	58.51	0.0715151	1.1456	0.38577
BOPA2_12_20108	3H	59.01	0.27468	0.561173	0.16627
BOPA1_2067-775	3H	59.01	0.041128	1.38586	0.47907
BOPA1_4453-422	3H	59.38	0.693687	0.158837	0.04123
BOPA1_ABC18582-1-2-417	3H	59.38	0.73358	0.134553	0.03497
BOPA2_12_21064	3H	59.38	0.00764779	2.11646	0.79569
BOPA1_2231-557	3H	59.38	0.186384	0.729591	0.22592
BOPA2_12_11429	3H	59.38	0.00773832	2.11135	0.79519
BOPA2_12_10678	3H	59.38	0.00453488	2.34343	0.92481
BOPA1_9481-859	3H	59.56	0.295563	0.52935	0.15271
BOPA1_1977-1385	3H	59.56	0.383742	0.415961	0.11702
BOPA2_12_31016	3H	59.56	0.106663	0.971984	0.31579
BOPA2_12_31393	3H	59.56	0.319366	0.495711	0.14119
BOPA1_10126-999	3H	59.86	0.632287	0.199086	0.05132
BOPA1_5038-1035	3H	60.84	0.0280715	1.55173	0.53929
SCRI_RS_152172	3H	61.29	0.0317679	1.49801	0.51398
SCRI_RS_186102	3H	61.29	0.0212733	1.67216	0.59556
SCRI_RS_222102	3H	61.59	0.498759	0.302109	0.07831
BOPA1_1746-1527	3H	61.82	0.112278	0.949704	0.31121
BOPA2_12_30829	3H	61.82	0.0874295	1.05834	0.34732
SCRI_RS_155168	3H	61.89	0.00641679	2.19268	0.83945
SCRI_RS_173186	3H	61.89	0.0047388	2.32433	0.91205
BOPA1_2804-1832	3H	61.94	0.236735	0.625737	0.18749
SCRI_RS_12836	3H	61.99	0.948509	0.0229586	0.00557
SCRI_RS_168665	3H	61.99	0.539335	0.268141	0.06592
BOPA1_2338-1572	3H	62.97	0.955864	0.0196038	0.0054
SCRI_RS_124607	3H	62.97	0.0596252	1.22457	0.42104
BOPA1_ABC08184-2-1-35	3H	62.97	0.0516494	1.28693	0.44132
SCRI_RS_124201	3H	62.97	0.0898101	1.04667	0.34317
SCRI_RS_151680	3H	62.97	0.0376855	1.42383	0.49332
SCRI_RS_159661	3H	62.97	0.061409	1.21177	0.41571
SCRI_RS_162862	3H	62.97	0.0463249	1.33419	0.46103
SCRI_RS_214807	3H	62.97	0.0725017	1.13965	0.38455
SCRI_RS_16934	3H	62.97	0.031767	1.49802	0.51398
SCRI_RS_7385	3H	62.97	0.0607673	1.21633	0.41655
SCRI_RS_141109	3H	62.97	0.0729363	1.13706	0.38431
SCRI_RS_10387	3H	62.97	0.0356486	1.44796	0.49751
SCRI_RS_175771	3H	62.97	0.073667	1.13273	0.38331
BOPA1_6573-369	3H	62.97	0.149154	0.826366	0.26191
SCRI_RS_182328	3H	63.37	0.145985	0.835691	0.26536
SCRI_RS_162838	3H	63.37	0.018712	1.72788	0.62399
SCRI_RS_197825	3H	63.67	0.00107752	2.96758	1.22842
BOPA1_4184-393	3H	64.07	0.400199	0.397724	0.11194
BOPA1_ABC14384-1-1-53	3H	64.07	0.000337783	3.47136	1.47526
BOPA1_6364-645	3H	64.07	0.818572	0.0869429	0.0217
SCRI_RS_152371	3H	64.17	0.758121	0.120261	0.03082
SCRI_RS_142939	3H	64.37	0.918022	0.037147	0.00923
SCRI_RS_143331	3H	64.37	0.29252	0.533844	0.15542
SCRI_RS_1799	3H	64.37	0.234037	0.630715	0.18997
SCRI_RS_135581	3H	64.57	0.491747	0.308258	0.07975
SCRI_RS_157479	3H	64.87	0.655981	0.183109	0.04688
SCRI_RS_231801	3H	64.97	0.942372	0.0257777	0.00631
SCRI_RS_137934	3H	65.16	0.651839	0.18586	0.04763
SCRI_RS_230975	3H	65.16	0.362331	0.440894	0.12491
BOPA1_8180-450	3H	65.16	0.0511541	1.29112	0.44206
SCRI_RS_107261	3H	65.16	0.211907	0.673855	0.20478
SCRI_RS_127140	3H	65.16	0.879499	0.0557648	0.01207
SCRI_RS_130616	3H	65.16	0.426565	0.370015	0.10142
SCRI_RS_238981	3H	65.36	0.902554	0.0445268	0.01052
SCRI_RS_211224	3H	65.36	0.487551	0.31198	0.08071
SCRI_RS_182209	3H	65.36	0.822483	0.0848728	0.02164
BOPA1_ABC19175-1-2-375	3H	65.44	0.802217	0.0957084	0.02416
BOPA1_5385-722	3H	65.44	0.659731	0.180633	0.04601
SCRI_RS_164731	3H	65.44	0.533447	0.272908	0.06811
SCRI_RS_157150	3H	65.44	0.552272	0.257847	0.06344
SCRI_RS_171837	3H	65.44	0.882798	0.0541384	0.01182
BOPA2_12_30616	3H	65.44	0.173929	0.759628	0.23785
BOPA2_12_30788	3H	65.44	0.229032	0.640103	0.19335
SCRI_RS_178907	3H	65.44	0.201778	0.695126	0.21113
SCRI_RS_231031	3H	65.44	0.212223	0.673207	0.20478
SCRI_RS_154396	3H	65.44	0.72013	0.142589	0.037
SCRI_RS_232895	3H	65.44	0.158063	0.801169	0.25471
SCRI_RS_187102	3H	65.74	0.223174	0.651357	0.19698
SCRI_RS_204491	3H	65.74	0.220559	0.656476	0.19874
SCRI_RS_200508	3H	65.74	0.815922	0.0883513	0.02184
SCRI_RS_167463	3H	65.74	0.218292	0.660963	0.20049
SCRI_RS_161744	3H	65.74	0.0821926	1.08517	0.36041
BOPA2_12_31242	3H	65.74	0.356674	0.447729	0.1267
BOPA1_ABC13107-1-3-299	3H	66.15	0.392412	0.406258	0.11392
BOPA1_10317-448	3H	66.15	0.500855	0.300288	0.07731
BOPA1_5960-1302	3H	66.15	0.00055151	3.25845	1.35788
SCRI_RS_220192	3H	66.74	0.00730517	2.13637	0.80955
SCRI_RS_10288	3H	66.74	0.0101251	1.9946	0.73971
SCRI_RS_1398	3H	66.74	0.0623596	1.2051	0.41261
SCRI_RS_182061	3H	66.74	0.0301853	1.5202	0.52244
SCRI_RS_4575	3H	66.74	0.437699	0.358824	0.09782
SCRI_RS_225540	3H	66.74	0.0203355	1.69174	0.60526
BOPA1_5128-1831	3H	66.84	0.0191436	1.71798	0.6173
BOPA1_ABC10084-1-2-363	3H	66.84	0.89156	0.0498494	0.01154
BOPA2_12_30754	3H	66.84	0.472468	0.325627	0.08693
SCRI_RS_224360	3H	66.84	0.237401	0.624518	0.18749
BOPA1_4149-219	3H	66.84	0.13933	0.855956	0.27237
SCRI_RS_157904	3H	66.84	0.120177	0.920179	0.29796
SCRI_RS_139449	3H	66.84	0.131468	0.881179	0.28064
SCRI_RS_138291	3H	66.89	0.115952	0.935722	0.30516
SCRI_RS_161066	3H	66.89	0.135732	0.867318	0.27617
BOPA2_12_31356	3H	67.09	0.100417	0.998194	0.3275
SCRI_RS_159431	3H	67.09	0.872453	0.0592581	0.01261
SCRI_RS_144534	3H	67.09	0.801311	0.0961991	0.02416
SCRI_RS_183659	3H	67.09	0.739364	0.131141	0.03406
SCRI_RS_139294	3H	67.09	0.109349	0.961185	0.31488
SCRI_RS_225522	3H	67.19	0.56028	0.251595	0.06239
BOPA2_12_31529	3H	67.31	0.638321	0.194961	0.05057
BOPA1_3306-446	3H	67.31	0.962376	0.016655	0.00493
BOPA1_2315-702	3H	67.31	0.885463	0.0528296	0.01182
SCRI_RS_237939	3H	67.39	0.658017	0.181763	0.04601
SCRI_RS_162931	3H	67.39	0.821819	0.0852237	0.0217
BOPA2_12_30399	3H	67.53	0.180136	0.744399	0.23339
SCRI_RS_13778	3H	68.09	0.249423	0.603064	0.18119
SCRI_RS_194602	3H	68.09	0.0904825	1.04344	0.34313
BOPA1_4618-1559	3H	68.29	0.183269	0.73691	0.22878
BOPA2_12_30743	3H	68.29	0.0935511	1.02895	0.33566
BOPA1_4150-398	3H	68.29	0.00782822	2.10634	0.7928
BOPA2_12_10609	3H	68.29	0.0567831	1.24578	0.42605
SCRI_RS_104564	3H	68.39	0.00718019	2.14386	0.81434
SCRI_RS_221981	3H	68.39	0.990358	0.00420779	0.0012
SCRI_RS_155609	3H	68.39	0.514571	0.288555	0.07317
BOPA2_12_31346	3H	68.6	0.402006	0.395768	0.1112
SCRI_RS_164675	3H	68.64	0.0488002	1.31158	0.44852
SCRI_RS_160216	3H	68.84	0.780124	0.107836	0.02689
SCRI_RS_156056	3H	68.84	0.691308	0.160329	0.04149
BOPA1_2447-546	3H	69.28	0.0857197	1.06692	0.35114
BOPA2_12_11454	3H	69.28	0.9555	0.0197694	0.0054
BOPA1_1176-1547	3H	69.28	0.321726	0.492513	0.13958
BOPA1_1639-613	3H	70.87	0.154463	0.811175	0.25799
SCRI_RS_189039	3H	71.44	0.347177	0.459449	0.1306
SCRI_RS_207408	3H	71.54	0.184113	0.734916	0.22747
SCRI_RS_175886	3H	71.74	0.766222	0.115645	0.0296
BOPA2_12_20849	3H	71.74	0.895329	0.0480175	0.01116
SCRI_RS_171415	3H	71.84	0.0947083	1.02361	0.33349
SCRI_RS_208373	3H	71.84	0.136003	0.866451	0.27605
BOPA1_6883-203	3H	71.84	0.41531	0.381627	0.1059
BOPA2_12_30170	3H	71.84	0.292557	0.53379	0.15542
SCRI_RS_27417	3H	72.71	0.305366	0.515179	0.15014
SCRI_RS_27538	3H	72.71	0.361017	0.442472	0.12491
SCRI_RS_140190	3H	72.81	0.263621	0.57902	0.17183
SCRI_RS_137852	3H	72.81	0.208035	0.681864	0.20627
SCRI_RS_227898	3H	72.81	0.0736693	1.13271	0.38331
SCRI_RS_136721	3H	72.81	0.217333	0.662874	0.20075
SCRI_RS_171062	3H	72.81	0.382832	0.416992	0.11761
SCRI_RS_141432	3H	72.81	0.187409	0.727209	0.22477
BOPA2_12_30677	3H	72.91	0.16476	0.783147	0.24448
SCRI_RS_223611	3H	72.91	0.233857	0.631049	0.19008
SCRI_RS_148020	3H	72.91	0.316258	0.499959	0.14257
BOPA2_12_11517	3H	72.94	0.589388	0.229599	0.0597
BOPA1_8722-512	3H	73.21	0.541279	0.266579	0.06575
BOPA1_11832-415	3H	73.21	0.0501194	1.29999	0.44487
BOPA2_12_31262	3H	73.21	0.0339528	1.46912	0.50192
SCRI_RS_159249	3H	73.21	0.1968	0.705975	0.21491
SCRI_RS_190676	3H	73.21	0.508364	0.293825	0.07542
BOPA2_12_30278	3H	73.91	0.636867	0.195952	0.05087
SCRI_RS_223097	3H	74.11	0.898572	0.0464473	0.01057
SCRI_RS_202772	3H	74.41	0.61685	0.209821	0.05378
BOPA1_11116-257	3H	76.17	0.903991	0.0438359	0.01052
BOPA2_12_11138	3H	76.17	0.0272457	1.5647	0.54226
BOPA1_42-512	3H	76.76	0.422726	0.373941	0.10256
SCRI_RS_208662	3H	77.21	0.241528	0.617033	0.18479
SCRI_RS_167410	3H	77.41	0.613276	0.212344	0.05416
SCRI_RS_178618	3H	77.41	0.340768	0.467542	0.13255
BOPA1_3266-570	3H	78.93	0.821785	0.0852416	0.0217
BOPA2_12_31299	3H	78.93	0.197807	0.703759	0.21328
SCRI_RS_155763	3H	79.01	0.0415334	1.3816	0.47724
BOPA1_ABC15290-1-3-262	3H	79.13	0.87101	0.059977	0.01265
SCRI_RS_146347	3H	79.41	0.0203296	1.69187	0.60526
SCRI_RS_206471	3H	79.41	0.0205522	1.68714	0.60346
SCRI_RS_95272	3H	80.71	0.104836	0.979491	0.31917
BOPA2_12_31018	3H	81.11	0.442848	0.353745	0.09645
SCRI_RS_159006	3H	81.11	0.99583	0.00181467	0.00071
BOPA2_12_30663	3H	81.11	0.794443	0.099937	0.02501
BOPA1_8020-87	3H	81.11	0.388296	0.410837	0.11519
BOPA1_13081-199	3H	81.11	0.421841	0.374852	0.10294
SCRI_RS_182014	3H	81.21	0.933161	0.0300434	0.00728
SCRI_RS_231362	3H	81.21	0.668385	0.174974	0.04564
SCRI_RS_116760	3H	81.21	0.350756	0.454995	0.12912
BOPA2_12_10134	3H	81.31	0.198834	0.70151	0.21299
SCRI_RS_156111	3H	81.71	0.0995842	1.00181	0.32775
BOPA2_12_30325	3H	82.11	0.472658	0.325453	0.08693
BOPA2_12_10583	3H	82.11	0.745619	0.127483	0.0328
BOPA1_4019-302	3H	82.19	0.503621	0.297896	0.0768
SCRI_RS_143933	3H	82.19	0.934968	0.0292034	0.00711
BOPA1_2236-773	3H	82.19	0.521395	0.282833	0.0718
BOPA1_963-386	3H	82.19	0.891276	0.049988	0.01154
SCRI_RS_136937	3H	82.19	0.660015	0.180446	0.04601
BOPA1_5224-1560	3H	82.19	0.590734	0.228608	0.0597
SCRI_RS_198609	3H	84.77	0.457883	0.339246	0.09107
BOPA2_12_31367	3H	85.85	0.287366	0.541565	0.15852
SCRI_RS_206202	3H	86.87	0.231174	0.636061	0.19232
SCRI_RS_172730	3H	86.87	0.146724	0.833499	0.26411
SCRI_RS_192761	3H	87.57	0.980926	0.0083638	0.00209
SCRI_RS_227472	3H	87.77	0.960768	0.0173815	0.00498
SCRI_RS_159340	3H	88.17	0.769519	0.113781	0.02892
BOPA2_12_30250	3H	88.17	0.566687	0.246657	0.06189
BOPA2_12_30090	3H	89.77	0.927913	0.0324926	0.00805
BOPA1_9683-140	3H	89.77	0.0705577	1.15146	0.38793
SCRI_RS_166119	3H	89.77	0.0603977	1.21898	0.41773
BOPA1_5797-777	3H	89.77	0.0705577	1.15146	0.38793
BOPA1_1291-936	3H	89.77	0.149431	0.825558	0.26188
BOPA2_12_10074	3H	89.77	0.283722	0.547107	0.15997
BOPA2_12_30909	3H	89.77	0.693563	0.158914	0.04123
BOPA1_3791-1525	3H	89.77	0.588509	0.230247	0.05984
BOPA2_12_30640	3H	90.74	0.565032	0.247927	0.06189
SCRI_RS_138193	3H	90.78	0.393031	0.405573	0.11372
SCRI_RS_231007	3H	90.78	0.730355	0.136466	0.03563
SCRI_RS_174067	3H	90.78	0.390646	0.408217	0.11469
BOPA1_3787-1223	3H	91.33	0.950433	0.0220784	0.00546
BOPA1_3674-1352	3H	91.35	0.338274	0.470731	0.13368
BOPA1_6302-250	3H	92.18	0.442366	0.354218	0.09645
SCRI_RS_3125	3H	92.18	0.0839666	1.07589	0.35463
SCRI_RS_229593	3H	92.18	0.806915	0.0931723	0.02349
SCRI_RS_162929	3H	92.18	0.663619	0.178081	0.04601
BOPA1_8984-579	3H	92.18	0.19355	0.713207	0.2178
SCRI_RS_120503	3H	92.98	0.990772	0.0040263	0.0012
SCRI_RS_228486	3H	93.23	0.533621	0.272767	0.06811
SCRI_RS_115925	3H	93.43	0.583181	0.234197	0.06143
SCRI_RS_170206	3H	93.43	0.564885	0.24804	0.06189
SCRI_RS_161385	3H	93.86	0.218901	0.659752	0.19964
SCRI_RS_238430	3H	93.86	0.62704	0.202705	0.05254
SCRI_RS_3352	3H	93.86	0.459479	0.337735	0.09048
BOPA2_12_10662	3H	94.03	0.645296	0.190241	0.04912
BOPA1_ABC11028-1-1-64	3H	94.03	0.367196	0.435102	0.12456
BOPA1_ABC10632-1-2-132	3H	95.25	0.253094	0.596718	0.17968
BOPA1_ABC18746-1-2-109	3H	97.95	0.449606	0.347168	0.09423
SCRI_RS_164704	3H	99.26	0.0401171	1.39667	0.4836
SCRI_RS_187928	3H	99.26	0.0267334	1.57295	0.54509
SCRI_RS_221787	3H	99.26	0.027489	1.56084	0.54136
BOPA1_1038-754	3H	99.46	0.027296	1.5639	0.54226
BOPA1_6871-945	3H	99.46	0.106714	0.971779	0.31579
BOPA1_7241-553	3H	99.46	0.612025	0.213231	0.05452
SCRI_RS_225641	3H	99.46	0.0345431	1.46164	0.49938
SCRI_RS_133339	3H	99.56	0.129685	0.887109	0.28416
SCRI_RS_7396	3H	99.56	0.0115355	1.93796	0.72029
BOPA2_12_30423	3H	99.66	0.27411	0.562075	0.16627
SCRI_RS_235791	3H	99.66	0.0142334	1.84669	0.67477
SCRI_RS_211929	3H	99.66	0.0139905	1.85417	0.67559
BOPA1_5253-1318	3H	100.56	0.107709	0.967747	0.31512
SCRI_RS_149566	3H	100.76	0.0228008	1.64205	0.58244
SCRI_RS_168981	3H	101.46	0.641803	0.192599	0.04998
SCRI_RS_116542	3H	101.46	0.368312	0.433784	0.12428
BOPA1_1435-670	3H	101.66	0.0385933	1.41349	0.48869
BOPA2_12_10100	3H	101.86	0.00126743	2.89707	1.20775
SCRI_RS_138983	3H	101.86	0.0386121	1.41328	0.48869
SCRI_RS_147984	3H	101.86	0.911024	0.0404701	0.00963
SCRI_RS_167825	3H	103.46	0.457615	0.3395	0.09107
BOPA2_12_30375	3H	103.83	0.00872694	2.05914	0.76749
BOPA2_12_31329	3H	103.83	0.0518551	1.28521	0.44087
BOPA1_2500-1514	3H	103.86	0.893814	0.0487527	0.01121
SCRI_RS_163092	3H	103.86	0.20923	0.679377	0.20586
BOPA1_ConsensusGBS0510-2	3H	103.86	0.805476	0.0939472	0.02372
BOPA2_12_30276	3H	103.86	0.788139	0.103397	0.02554
BOPA1_3315-749	3H	103.86	0.363954	0.438954	0.12491
SCRI_RS_206510	3H	106.96	0.802055	0.0957957	0.02416
SCRI_RS_5194	3H	106.96	0.98586	0.00618459	0.00201
SCRI_RS_151711	3H	107.46	0.781789	0.106911	0.02689
SCRI_RS_164290	3H	107.46	0.595358	0.225222	0.05847
SCRI_RS_193132	3H	107.46	0.998763	0.000537651	0.00028
SCRI_RS_153915	3H	107.66	0.826089	0.0829732	0.02092
SCRI_RS_192360	3H	107.66	0.416329	0.380563	0.10532
BOPA2_12_31220	3H	108.04	0.711998	0.147521	0.03873
BOPA2_12_30223	3H	108.04	0.480496	0.318311	0.08341
SCRI_RS_14857	3H	108.04	0.63386	0.198007	0.05113
BOPA1_ABC13753-1-2-167	3H	108.04	0.734468	0.134027	0.03471
BOPA2_12_31499	3H	109.12	0.660872	0.179883	0.04601
BOPA1_5488-1097	3H	109.12	0.753807	0.12274	0.03193
BOPA2_12_30732	3H	109.12	0.578616	0.23761	0.06166
BOPA2_12_30274	3H	111.7	0.882803	0.054136	0.01182
SCRI_RS_183638	3H	111.7	0.0845691	1.07279	0.35339
SCRI_RS_203905	3H	111.7	0.641447	0.192839	0.04998
SCRI_RS_150063	3H	111.7	0.647534	0.188738	0.04873
SCRI_RS_153414	3H	111.7	0.193063	0.714302	0.2178
BOPA1_76-1059	3H	111.7	0.916488	0.037873	0.00931
BOPA2_12_31525	3H	112.34	0.062361	1.20509	0.41261
BOPA1_ABC07496-pHv1343-02	3H	112.34	0.285006	0.545146	0.15986
SCRI_RS_138723	3H	112.34	0.740151	0.13068	0.03383
BOPA1_5260-462	3H	112.34	0.290489	0.53687	0.15606
BOPA2_12_30096	3H	112.34	0.72002	0.142655	0.037
SCRI_RS_120973	3H	112.54	0.291422	0.535478	0.15582
SCRI_RS_181071	3H	112.54	0.799728	0.0970579	0.02438
SCRI_RS_121052	3H	112.84	0.546792	0.262178	0.06439
SCRI_RS_103215	3H	113.07	0.546792	0.262178	0.06439
SCRI_RS_138317	3H	113.07	0.620195	0.207472	0.05378
SCRI_RS_165334	3H	113.07	0.546792	0.262178	0.06439
BOPA2_12_30924	3H	113.39	0.0596615	1.22431	0.42104
BOPA1_6069-304	3H	113.39	0.17787	0.749898	0.23454
BOPA1_11609-524	3H	113.39	0.568337	0.245394	0.06185
BOPA1_6716-823	3H	113.42	0.796297	0.0989248	0.02468
BOPA1_3965-353	3H	113.42	0.195931	0.707898	0.21565
BOPA2_12_31238	3H	113.42	0.0894118	1.04861	0.34317
BOPA2_12_30081	3H	115.86	0.929147	0.0319157	0.00794
BOPA1_ABC06381-1-5-73	3H	117.58	0.00999573	2.00019	0.743
BOPA1_2335-1614	3H	117.58	0.179506	0.745922	0.23388
BOPA1_ABC08260-1-1-108	3H	117.62	0.167404	0.776234	0.24289
BOPA2_12_10188	3H	118.27	0.504346	0.297272	0.0768
BOPA2_12_20369	3H	118.3	0.595329	0.225243	0.05847
BOPA1_6402-691	3H	118.71	0.638829	0.194616	0.05041
SCRI_RS_146012	3H	119.77	0.651381	0.186165	0.04764
SCRI_RS_146197	3H	120.87	0.00509854	2.29255	0.89245
SCRI_RS_237846	3H	120.87	0.00226282	2.64535	1.08252
BOPA2_12_30973	3H	121.02	0.086629	1.06234	0.34922
SCRI_RS_180027	3H	121.47	0.0294721	1.53059	0.52842
BOPA2_12_30092	3H	122.1	0.257853	0.588628	0.17654
BOPA2_12_10205	3H	122.12	0.0222803	1.65208	0.58604
BOPA1_3340-1042	3H	123.16	0.12438	0.90525	0.29173
SCRI_RS_189161	3H	124.57	0.00551067	2.2588	0.87744
SCRI_RS_13871	3H	124.57	0.0245045	1.61075	0.56283
BOPA2_12_10122	3H	125.23	0.23388	0.631008	0.19008
BOPA1_2847-485	3H	125.23	0.254545	0.594235	0.17843
BOPA1_9618-372	3H	126.26	0.990257	0.00425227	0.0012
BOPA1_11657-398	3H	126.41	0.327426	0.484886	0.13695
SCRI_RS_151733	3H	126.41	0.806105	0.0936085	0.02372
SCRI_RS_202428	3H	126.41	0.783963	0.105705	0.02633
BOPA2_12_11154	3H	126.41	0.223637	0.650457	0.19698
SCRI_RS_208297	3H	126.41	0.654003	0.18442	0.04727
BOPA1_ABC13678-1-2-369	3H	126.41	0.973213	0.0117921	0.00319
BOPA2_12_31251	3H	127.38	0.487868	0.311698	0.08071
BOPA1_5008-2402	3H	128.53	0.143601	0.842843	0.26708
SCRI_RS_213950	3H	128.53	0.428455	0.368095	0.1008
SCRI_RS_10016	3H	128.53	0.237437	0.624451	0.18749
BOPA1_5334-1533	3H	128.53	0.173407	0.760933	0.23805
SCRI_RS_175038	3H	129.13	0.712025	0.147504	0.03873
SCRI_RS_24545	3H	129.13	0.262869	0.580261	0.17209
BOPA2_12_11047	3H	129.22	0.731414	0.135837	0.03563
BOPA2_12_30137	3H	129.59	0.441785	0.354789	0.09645
SCRI_RS_194148	3H	129.59	0.389006	0.410043	0.11519
BOPA1_3949-1560	3H	129.59	0.777828	0.109116	0.0271
SCRI_RS_113112	3H	130.43	0.234528	0.629805	0.18958
SCRI_RS_231382	3H	130.63	0.72111	0.141999	0.03673
BOPA2_12_21386	3H	133.66	0.328132	0.483952	0.13695
SCRI_RS_183550	3H	133.78	0.784386	0.10547	0.02633
SCRI_RS_169325	3H	133.88	0.0460434	1.33683	0.46103
SCRI_RS_175220	3H	133.88	0.0228106	1.64186	0.58244
SCRI_RS_167698	3H	134.18	0.000479467	3.31924	1.38892
SCRI_RS_205592	3H	134.58	0.846897	0.0721694	0.01644
SCRI_RS_144559	3H	135.08	0.491495	0.308481	0.07975
SCRI_RS_14107	3H	135.48	0.19053	0.720037	0.2206
SCRI_RS_1793	3H	135.48	0.593127	0.226853	0.05935
SCRI_RS_168977	3H	135.48	0.154833	0.810137	0.2574
SCRI_RS_208633	3H	135.58	0.24189	0.616383	0.18479
BOPA1_5520-925	3H	137.14	0.192863	0.71475	0.21793
BOPA1_7818-967	3H	137.48	0.908873	0.0414966	0.01
SCRI_RS_184593	3H	138.12	0.00858086	2.06647	0.77064
SCRI_RS_187742	3H	138.32	0.996465	0.00153776	0.00071
SCRI_RS_135156	3H	138.32	0.718225	0.14374	0.03754
SCRI_RS_144313	3H	138.32	0.382288	0.417609	0.11807
SCRI_RS_135155	3H	138.32	0.686848	0.16314	0.04225
SCRI_RS_205957	3H	140.32	0.357103	0.447206	0.12668
SCRI_RS_208722	3H	140.42	0.0564813	1.2481	0.4271
SCRI_RS_238255	3H	140.42	0.862859	0.0640603	0.01379
SCRI_RS_172357	3H	140.42	0.947915	0.0232305	0.00566
SCRI_RS_179447	3H	140.42	0.880101	0.0554676	0.01207
BOPA2_12_31500	3H	141.2	0.891055	0.0500957	0.01154
SCRI_RS_205663	3H	141.5	0.000870528	3.06022	1.26273
BOPA2_12_20421	3H	144.43	0.823633	0.084266	0.02125
BOPA1_13750-348	3H	144.57	0.27293	0.563948	0.16683
SCRI_RS_157113	3H	145.29	0.606635	0.217073	0.05543
SCRI_RS_151868	3H	145.39	0.560264	0.251607	0.06239
BOPA2_12_30921	3H	145.65	0.888399	0.0513921	0.01159
BOPA1_ConsensusGBS0038-2	3H	145.65	0.223148	0.651406	0.19698
SCRI_RS_201075	3H	145.69	0.256412	0.591061	0.177
BOPA2_12_20198	3H	147.8	0.901128	0.0452137	0.01052
SCRI_RS_224468	3H	148.19	0.16897	0.77219	0.24184
BOPA1_4403-885	3H	148.99	0.360888	0.442628	0.12491
SCRI_RS_173623	3H	148.99	0.78142	0.107115	0.02689
SCRI_RS_206483	3H	148.99	0.149157	0.826355	0.26191
SCRI_RS_230023	3H	148.99	0.636484	0.196213	0.05087
BOPA2_12_30960	3H	149.06	0.788746	0.103063	0.02554
SCRI_RS_126351	3H	149.06	0.211449	0.674795	0.20478
SCRI_RS_130177	3H	149.06	0.788746	0.103063	0.02554
BOPA1_ConsensusGBS0271-2	3H	149.06	0.0442446	1.35414	0.46713
SCRI_RS_176108	3H	149.59	0.582377	0.234796	0.06151
SCRI_RS_126369	3H	150.09	0.448785	0.347962	0.09423
SCRI_RS_229623	3H	150.19	0.932477	0.0303619	0.00728
BOPA2_12_30767	3H	150.89	0.95266	0.021062	0.00546
BOPA1_5840-659	3H	151.17	0.739685	0.130953	0.03395
BOPA1_4787-1746	3H	151.23	0.212532	0.672576	0.20478
BOPA1_ABC38781-pHv2346-01	3H	151.23	0.836417	0.0775772	0.01902
BOPA1_3682-556	3H	152.29	0.466627	0.33103	0.08864
SCRI_RS_180847	3H	152.69	0.624518	0.204455	0.05283
BOPA1_ABC36454-pHv2499-01	3H	153.39	0.653371	0.18484	0.04727
SCRI_RS_49693	3H	153.39	0.812962	0.08993	0.02249
BOPA1_4643-867	3H	153.39	0.0355673	1.44895	0.49751
BOPA1_4737-368	3H	153.39	0.0143453	1.84329	0.6742
BOPA1_7169-713	3H	153.39	0.00579467	2.23697	0.86169
SCRI_RS_1435	3H	153.39	0.0523252	1.28129	0.43917
SCRI_RS_127719	3H	153.39	0.252323	0.598044	0.17984
SCRI_RS_156315	3H	153.39	0.448791	0.347956	0.09423
SCRI_RS_128254	3H	153.39	0.25609	0.591608	0.17718
SCRI_RS_142818	3H	153.39	0.832291	0.079725	0.02006
SCRI_RS_143594	3H	153.39	0.746394	0.127032	0.0328
BOPA1_7782-410	3H	153.39	0.898845	0.0463153	0.01057
SCRI_RS_194527	3H	153.59	0.392631	0.406015	0.11392
SCRI_RS_154549	3H	153.59	0.83758	0.0769736	0.01871
SCRI_RS_128336	3H	153.59	0.898845	0.0463153	0.01057
SCRI_RS_216865	3H	153.79	0.611864	0.213345	0.05454
SCRI_RS_230717	3H	153.89	0.128002	0.892783	0.28548
BOPA2_12_10014	3H	154.47	0.709073	0.149309	0.03916
BOPA1_ConsensusGBS0632-3	3H	159.55	0.0325642	1.48726	0.50992
SCRI_RS_236603	3H	159.99	0.0365443	1.43718	0.49416
BOPA1_5399-139	3H	160.08	0.345136	0.46201	0.13153
SCRI_RS_237738	3H	160.09	0.00454102	2.34285	0.92481
SCRI_RS_184261	3H	160.09	0.017678	1.75257	0.63222
SCRI_RS_178836	3H	160.09	0.0506134	1.29573	0.44333
SCRI_RS_143505	3H	160.09	0.014113	1.85038	0.67487
SCRI_RS_160338	3H	160.09	0.057004	1.24409	0.42534
BOPA1_8752-523	3H	160.76	0.944042	0.0250085	0.00612
BOPA2_12_30229	3H	160.76	0.437567	0.358956	0.09782
BOPA2_12_30055	3H	162.85	0.878367	0.0563238	0.01207
BOPA2_12_30135	3H	164.42	0.158656	0.799544	0.25417
BOPA1_265-1229	3H	164.42	0.0264965	1.57681	0.54696
BOPA2_12_10215	3H	164.42	0.0611223	1.2138	0.41655
SCRI_RS_185058	4H	0.81	0.78891	0.102973	0.02554
SCRI_RS_164381	4H	0.91	0.54574	0.263015	0.06457
SCRI_RS_32890	4H	1.01	0.781783	0.106914	0.02689
BOPA1_13301-90	4H	1.17	0.341824	0.466198	0.13204
SCRI_RS_170785	4H	1.21	0.136932	0.863495	0.27506
BOPA2_12_31324	4H	1.51	0.259189	0.586383	0.17479
SCRI_RS_149873	4H	1.51	0.667208	0.175739	0.04578
SCRI_RS_173731	4H	1.51	0.0741558	1.12985	0.38141
SCRI_RS_176074	4H	1.51	0.473274	0.324888	0.08659
SCRI_RS_13428	4H	1.71	0.146812	0.833237	0.26409
SCRI_RS_154517	4H	3.31	0.728211	0.137743	0.03569
BOPA1_1996-652	4H	3.91	0.417841	0.378989	0.1047
BOPA1_3026-1011	4H	4.11	0.667116	0.175799	0.04578
BOPA1_7385-763	4H	4.74	0.0457654	1.33946	0.46193
BOPA2_12_31486	4H	8.28	0.563346	0.249225	0.06189
BOPA2_12_20274	4H	8.28	0.858822	0.0660969	0.01411
BOPA1_2533-773	4H	9.14	0.00135657	2.86756	1.19425
BOPA2_12_11485	4H	12.91	0.374343	0.426731	0.12154
BOPA1_3551-2537	4H	13.98	0.931711	0.0307187	0.00728
BOPA2_12_31458	4H	14.13	0.750469	0.124667	0.03193
BOPA2_12_11300	4H	16.3	0.057287	1.24194	0.42534
BOPA2_12_30150	4H	18.47	0.556736	0.25435	0.06243
BOPA1_1513-514	4H	18.61	0.194421	0.711257	0.21683
SCRI_RS_180891	4H	20.34	0.080133	1.09619	0.36653
SCRI_RS_105960	4H	20.44	0.639695	0.194027	0.05035
BOPA1_8724-1282	4H	21.74	0.524301	0.280419	0.07137
BOPA1_3432-290	4H	22.43	0.654117	0.184345	0.04727
BOPA1_2065-3135	4H	22.43	0.54957	0.259977	0.06352
SCRI_RS_119628	4H	23.24	0.87826	0.0563769	0.01207
BOPA1_2055-947	4H	24.23	0.710405	0.148494	0.03883
SCRI_RS_154178	4H	24.23	0.618869	0.208401	0.05378
SCRI_RS_150585	4H	24.23	0.537896	0.269302	0.06637
SCRI_RS_12719	4H	25.34	0.634109	0.197836	0.05111
BOPA1_ABC08396-1-4-120	4H	25.45	0.787685	0.103647	0.02554
BOPA1_ABC06172-1-2-104	4H	25.45	0.978578	0.00940459	0.00231
BOPA1_9027-454	4H	25.45	0.817353	0.0875903	0.0217
BOPA1_1593-1597	4H	27.64	0.0105997	1.97471	0.73388
SCRI_RS_58772	4H	27.64	0.411319	0.385821	0.10841
SCRI_RS_98443	4H	27.64	0.165885	0.780194	0.24289
BOPA2_12_30394	4H	28.89	0.442317	0.354267	0.09645
BOPA2_12_11060	4H	28.89	0.636301	0.196337	0.05087
BOPA2_12_10562	4H	28.89	0.000700598	3.15453	1.3086
BOPA1_3687-271	4H	31.14	0.90728	0.0422585	0.01001
BOPA1_6208-987	4H	31.14	0.986421	0.00593784	0.00199
BOPA1_2832-377	4H	31.14	0.473208	0.324948	0.08659
BOPA1_4098-758	4H	31.14	0.966421	0.0148334	0.00435
BOPA1_952-1301	4H	31.14	0.426689	0.369888	0.10142
SCRI_RS_207768	4H	31.14	0.145462	0.837251	0.26536
BOPA1_2769-1245	4H	31.14	0.822978	0.0846117	0.02145
SCRI_RS_225074	4H	31.44	0.878878	0.0560717	0.01207
BOPA1_12128-313	4H	31.64	0.565179	0.247814	0.06189
BOPA1_4616-503	4H	31.64	0.0229545	1.63913	0.58043
SCRI_RS_143144	4H	32.24	0.25992	0.585161	0.17422
BOPA2_12_30907	4H	32.43	0.227636	0.64276	0.19441
BOPA1_8901-1446	4H	32.68	0.781899	0.106849	0.02689
SCRI_RS_228232	4H	33.94	0.279719	0.553279	0.16273
SCRI_RS_157832	4H	34.14	0.750971	0.124377	0.03193
BOPA2_12_31164	4H	34.89	0.633363	0.198347	0.05117
BOPA2_12_31313	4H	36.13	0.955546	0.0197484	0.0054
BOPA2_12_30863	4H	38.44	0.963009	0.0163695	0.00478
BOPA2_12_30864	4H	38.44	0.844085	0.073614	0.01664
BOPA2_12_30865	4H	38.44	0.956638	0.0192524	0.0054
BOPA1_917-522	4H	38.74	0.243894	0.612799	0.18304
BOPA2_12_10860	4H	42.69	0.531211	0.274733	0.06875
SCRI_RS_6956	4H	42.89	0.859596	0.0657056	0.01411
SCRI_RS_161528	4H	42.89	0.830575	0.080621	0.02046
SCRI_RS_145412	4H	42.89	0.0478658	1.31998	0.4505
BOPA2_12_11382	4H	44.19	0.319679	0.495286	0.14119
SCRI_RS_75805	4H	44.79	0.885566	0.0527789	0.01182
SCRI_RS_183399	4H	44.99	0.271545	0.566157	0.16749
BOPA2_12_10347	4H	45.78	0.0931306	1.03091	0.33639
BOPA2_12_10171	4H	45.78	0.300839	0.521666	0.15118
BOPA1_10255-529	4H	46.19	0.511698	0.290986	0.07467
BOPA2_12_30992	4H	46.19	0.120069	0.920571	0.29796
SCRI_RS_116338	4H	46.37	0.50443	0.297199	0.0768
SCRI_RS_220122	4H	46.57	0.00286064	2.54354	1.03928
SCRI_RS_190764	4H	46.57	1.66257e-05	4.77922	2.46373
BOPA2_12_10371	4H	46.87	0.00604845	2.21836	0.85145
BOPA2_12_20240	4H	46.87	0.364331	0.438504	0.12491
BOPA1_1227-1323	4H	46.87	0.932668	0.0302729	0.00728
BOPA1_14765-388	4H	46.87	0.217987	0.66157	0.20075
BOPA2_12_10063	4H	46.87	0.329734	0.481836	0.13599
SCRI_RS_9296	4H	47.17	0.685651	0.163897	0.0428
BOPA2_12_30328	4H	47.94	0.580448	0.236237	0.06166
BOPA1_ABC07631-1-1-83	4H	50.7	0.109954	0.958788	0.31444
BOPA2_12_30993	4H	51.69	0.757591	0.120565	0.03104
SCRI_RS_167844	4H	51.77	0.408288	0.389033	0.10982
BOPA1_5726-414	4H	52.67	0.508255	0.293918	0.07542
BOPA1_4544-461	4H	52.67	0.995695	0.00187378	0.00071
BOPA1_5475-1355	4H	52.67	0.0932055	1.03056	0.33639
BOPA2_12_30564	4H	52.77	0.116462	0.933815	0.30516
BOPA1_2268-601	4H	52.81	0.350539	0.455264	0.12925
BOPA1_ABC24906-1-1-279	4H	52.97	0.111682	0.952016	0.31145
SCRI_RS_222133	4H	52.97	0.60261	0.219964	0.05637
SCRI_RS_119778	4H	53.67	0.289718	0.538024	0.15697
SCRI_RS_169389	4H	53.67	0.0184372	1.7343	0.62535
SCRI_RS_188580	4H	53.67	0.0108855	1.96315	0.73388
SCRI_RS_157310	4H	53.67	0.696294	0.157207	0.04087
SCRI_RS_157072	4H	53.77	0.676607	0.169663	0.044
SCRI_RS_154048	4H	53.77	0.709751	0.148894	0.03897
SCRI_RS_217322	4H	53.77	0.00696619	2.157	0.8192
SCRI_RS_2937	4H	53.77	0.838052	0.0767292	0.01868
BOPA1_3984-1920	4H	53.87	0.00278282	2.55552	1.04125
BOPA1_5298-828	4H	53.87	0.0147166	1.83219	0.67
BOPA1_6249-572	4H	53.87	0.00412361	2.38472	0.9504
BOPA1_454-1502	4H	53.87	0.69321	0.159135	0.0413
BOPA1_4636-1380	4H	53.87	0.25701	0.59005	0.17681
BOPA1_6215-539	4H	53.87	0.256114	0.591567	0.17718
BOPA2_12_30777	4H	53.87	0.0124202	1.90587	0.70163
BOPA2_12_31360	4H	53.87	0.428808	0.367737	0.10073
BOPA2_12_31382	4H	53.87	0.166774	0.77787	0.24289
SCRI_RS_188187	4H	53.87	0.0969358	1.01352	0.33018
SCRI_RS_157666	4H	53.87	0.0107918	1.9669	0.73388
SCRI_RS_189400	4H	53.87	0.958053	0.0186102	0.00515
SCRI_RS_135637	4H	53.87	0.943991	0.0250324	0.00612
SCRI_RS_176091	4H	53.87	0.229144	0.639891	0.19332
SCRI_RS_160373	4H	53.87	0.25701	0.59005	0.17681
SCRI_RS_92128	4H	53.87	0.527496	0.27778	0.06961
SCRI_RS_74014	4H	53.87	0.153351	0.814312	0.25799
BOPA1_1385-827	4H	53.87	0.153563	0.813713	0.25799
BOPA2_12_20156	4H	53.87	0.529637	0.276022	0.06882
SCRI_RS_10216	4H	53.87	0.153313	0.814421	0.25799
SCRI_RS_239237	4H	53.87	0.860078	0.0654623	0.01411
SCRI_RS_194316	4H	53.87	0.214007	0.669572	0.20326
SCRI_RS_225722	4H	53.87	0.921408	0.0355479	0.00911
BOPA1_2028-1571	4H	53.87	0.300432	0.522253	0.15151
BOPA2_12_30605	4H	53.87	0.0257934	1.58849	0.55316
BOPA2_12_11063	4H	53.87	0.608772	0.215546	0.05518
SCRI_RS_150603	4H	53.87	0.371685	0.429825	0.12236
SCRI_RS_194649	4H	53.87	0.0290738	1.5365	0.53048
SCRI_RS_198888	4H	53.87	0.984628	0.00672793	0.00205
SCRI_RS_213798	4H	53.87	0.586166	0.23198	0.06035
SCRI_RS_153459	4H	53.87	0.927456	0.0327065	0.00812
SCRI_RS_157396	4H	53.87	0.697957	0.156172	0.04062
SCRI_RS_220697	4H	53.87	0.602489	0.220051	0.05637
BOPA1_7942-948	4H	53.87	0.832802	0.0794582	0.02003
SCRI_RS_170494	4H	53.87	0.321487	0.492837	0.13958
SCRI_RS_181886	4H	53.87	0.672028	0.172612	0.04482
BOPA2_12_30488	4H	53.87	0.425292	0.371313	0.1019
BOPA2_12_30331	4H	53.87	0.0370689	1.43099	0.49338
BOPA2_12_21442	4H	53.87	0.24831	0.605005	0.18151
BOPA1_8122-734	4H	53.87	0.556122	0.25483	0.06243
BOPA1_5013-1834	4H	53.87	0.0660353	1.18022	0.40196
BOPA2_12_20831	4H	53.87	0.643682	0.191329	0.04959
BOPA1_1944-1901	4H	53.87	0.0571984	1.24262	0.42534
BOPA1_ABC14026-1-2-168	4H	53.87	0.29876	0.524677	0.15151
BOPA2_12_11190	4H	53.87	0.572169	0.242476	0.06166
BOPA1_ABC01247-1-1-92	4H	53.87	0.380144	0.420052	0.11871
BOPA1_788-842	4H	53.87	0.575776	0.239747	0.06166
BOPA2_12_10492	4H	53.87	0.212402	0.672842	0.20478
BOPA1_3042-1225	4H	53.87	0.812462	0.090197	0.02249
BOPA1_3489-854	4H	53.87	0.718396	0.143636	0.03754
BOPA2_12_30427	4H	54.03	0.94698	0.0236591	0.00585
BOPA1_283-1432	4H	54.44	0.701112	0.154213	0.03992
BOPA1_6954-861	4H	54.56	0.735868	0.1332	0.03428
BOPA1_3699-1543	4H	54.56	0.854201	0.0684398	0.01504
BOPA1_1169-944	4H	54.56	0.719837	0.142766	0.037
BOPA1_ABC05369-1-3-231	4H	54.56	0.0270813	1.56733	0.54289
SCRI_RS_128723	4H	54.66	0.0972801	1.01198	0.32996
SCRI_RS_133147	4H	54.66	0.765195	0.116228	0.0296
SCRI_RS_208828	4H	54.66	0.280862	0.551507	0.16228
SCRI_RS_155554	4H	54.66	0.372103	0.429337	0.12236
SCRI_RS_221172	4H	54.66	0.140414	0.852591	0.27077
BOPA1_245-433	4H	54.95	0.0177232	1.75146	0.63195
BOPA2_12_10088	4H	54.95	0.120781	0.918	0.29662
BOPA2_12_30060	4H	54.95	0.0416658	1.38022	0.47724
BOPA2_12_31297	4H	54.95	0.037197	1.42949	0.49338
BOPA2_12_31462	4H	54.95	0.0527713	1.2776	0.43852
BOPA1_3716-910	4H	54.95	0.449704	0.347074	0.09423
SCRI_RS_14612	4H	54.95	0.320523	0.49414	0.14048
BOPA1_3127-273	4H	54.95	0.409633	0.387605	0.10923
BOPA2_12_30839	4H	54.95	0.867533	0.0617142	0.01301
BOPA1_ABC06247-1-1-122	4H	54.95	0.842429	0.0744669	0.017
BOPA1_2776-637	4H	54.95	0.504183	0.297412	0.0768
BOPA2_12_11108	4H	54.95	0.11351	0.944967	0.30986
BOPA2_12_10637	4H	54.95	0.143469	0.843242	0.26708
BOPA1_3917-1365	4H	54.95	0.0107571	1.9683	0.73388
[truncated: 3,535 more rows]
