# Supplementary material for: The USDA Barley Core Collection: Genetic Diversity, Population Structure, and Potential for Genome-Wide Association Studies
Source: PLoS One. 2014 Apr 14;9(4):e94688. doi: 10.1371/journal.pone.0094688 (PMC3986206; doi:10.1371/journal.pone.0094688)
Supplement: Table S5 — iCore accessions ranked by their contribution to the average Polymorphism Information Content (PIC) value of the whole set. The reported PIC value of an accession with rank n correspond to the average PIC value of the set with ranks 1 to n-1. The spring 2- and 6-row accessions belonging to the iCore are also sorted by their contribution to the diversity of the corresponding group. (XLSX) [file pone.0094688.s008.xlsx]

## Sheet: All
Table S5. iCore accessions ranked by their contribution to the average polymorphism information content (PIC) value of the whole set.
Accession	Rank	PIC	Subpopulation	P1	P2	P3	P4	P5	PLANTID	ACIMPT	Growth_habit	Hull_cover	Row_number	Days_to_heading_Julian_Corvallis_Fall_2011	Days_to_heading_Julian_Corvallis_Winter_2013	COUNTRY	STATE	LATITUDE	LONGITUDE	ELEV(m)
PI434760	1		4	0.001	0.001	0	0.997	0.001	QB 704.3	BREEDING	S	1	6	107		Canada	Quebec
PI564487	1		3	0.045	0.001	0.802	0	0.152	Alexis	CULTIVAR	S	1	2	121		Germany	Bavaria
PI584939	3	0.313953	2	0	0.998	0	0.001	0	Ai Gan Qi	CULTIVAR	S	9	6	108		China	Beijing
PI592271	4	0.35364	3	0.005	0.001	0.846	0.001	0.148	Coronet	CULTIVAR	S	1	2	126		United Kingdom	England
PI595789	5	0.367282	4	0.001	0.148	0	0.831	0.019	88Ab536-B	BREEDING	S	1	6	108		United States	Idaho
CIho6020	6	0.380476	1	0.995	0	0.001	0.003	0	Success	UNCERTAIN	S	1	6	118		Australia	New South Wales
PI329032	7	0.385953	AD	0.002	0.008	0.625	0.001	0.364	HOR 1009	LANDRACE	S	1	2	105		Greece	Peloponnese	36.9167	22.4333	640
PI592282	8	0.392377	3	0.065	0.003	0.914	0.001	0.017	Merchant	CULTIVAR	S	1	2	110		United Kingdom	England
PI640095	9	0.396173	AD	0.005	0.233	0.001	0.759	0.002	TX02D310	BREEDING	S	1	6	115		United States	Texas
PI370970	10	0.399609	AD	0.058	0.387	0.104	0.439	0.011	696C	LANDRACE	S	9	6	108		Switzerland	Valais	46.4167	8.1667	1217
PI599649	11	0.400518	3	0.051	0.002	0.807	0.001	0.139	Amulet	CULTIVAR	S	1	2	122		Czech Republic	Central Bohemia
PI640298	12	0.40257	AD	0.073	0.153	0.001	0.767	0.006	TX01D295	BREEDING	S	1	6	105		United States	Texas
PI599625	13	0.403352	3	0.001	0	0.998	0	0	Krystal	CULTIVAR	S	1	2	122		Czech Republic
PI434795	14	0.404647	4	0.002	0.009	0.001	0.918	0.07	QB 709.5	BREEDING	S	1	6	100		Canada	Quebec
PI343725	15	0.404911	3	0.001	0	0.998	0	0	Crusader	CULTIVAR	S	1	2	110		Netherlands	Groningen
PI87765	16	0.405697	AD	0.003	0.736	0	0.259	0.002	Hadaka Mugi	LANDRACE	S	9				Korea, South	Cholla Puk
PI486153	17	0.406334	3	0.001	0	0.858	0	0.14	Triumph	CULTIVAR	W	1	2		149	Zimbabwe
PI640153	18	0.406274	AD	0.161	0.123	0.06	0.655	0.001	TX01D147	BREEDING	S	1	6	111		United States	Texas
PI574302	19	0.406802	AD	0.085	0.07	0.664	0.174	0.007	PRC-91-SB-7	BREEDING	S	1	2	99		China	Jiangsu
PI294739	20	0.407136	AD	0.023	0.672	0.109	0.058	0.138	Hindu Kusch	UNCERTAIN	S	9	2	100		Western Asia
PI632274	21	0.407533	4	0.07	0.101	0.001	0.826	0.002	Creel	CULTIVAR	S	1	6	106		United States	Idaho
PI592196	22	0.407737	3	0.037	0.005	0.828	0.002	0.128	Jem	CULTIVAR	S	1	2	110		United Kingdom
PI531901	23	0.408204	AD	0.377	0.125	0.365	0.006	0.127	1415	UNCERTAIN	S	1	2	100		Egypt
PI592277	24	0.408472	AD	0.024	0.005	0.612	0.357	0.002	Iceni	CULTIVAR	S	1	2	109		United Kingdom	England
PI640174	25	0.408714	4	0.004	0.1	0.001	0.894	0.001	TX01D168	BREEDING	S	1	6	102		United States	Texas
PI599640	26	0.408972	AD	0.009	0.03	0.784	0.001	0.177	Heran	CULTIVAR	S	1	2	119		Czech Republic
CIho4050	27	0.408962	2	0.002	0.996	0	0.001	0.001	4021	LANDRACE	S	1	6	119		Mongolia	Govi-Altay	46.1833	95.25	1034
PI327967	28	0.409142	4	0.001	0.001	0.001	0.997	0	Olli	CULTIVAR	S	1	6	102		Finland
PI643307	29	0.409343	AD	0.078	0.029	0.457	0.324	0.112	ND16680	BREEDING	S	1	2	102		United States	North Dakota
PI399503	30	0.409439	3	0.044	0.001	0.952	0.001	0.002	Multum	CULTIVAR	S	1	2	115		Austria
CIho11796	31	0.409488	5	0.001	0.067	0	0.001	0.93		UNCERTAIN	S	9	2	139		Netherlands
PI640234	32	0.409598	AD	0.141	0.087	0.001	0.77	0.001	TX01D230	BREEDING	S	1	6	107		United States	Texas
PI486152	33	0.409619	3	0.084	0.001	0.911	0.001	0.002	Kyle	CULTIVAR	S	1	2	115		Zimbabwe
PI402153	34	0.409714	AD	0.53	0.003	0.002	0.464	0.001	MCU 3675	UNCERTAIN	S	1	6	99		Colombia	Cundinamarca
PI506302	35	0.409839	3	0.119	0.002	0.853	0.024	0.003	RPB 715-69	BREEDING	S	1	2	111		United Kingdom	England
PI225136	36	0.409847	2	0.026	0.821	0.047	0.086	0.02	CI 9993	LANDRACE	W	1			148	Iran
PI73700	37	0.409934	4	0.001	0.194	0	0.804	0.001	9123	LANDRACE	S	1	6	108		China	Manchuria
PI611527	38	0.409863	3	0.001	0	0.998	0	0	Dneprovskii 435	CULTIVAR	S	1	2	114		Ukraine	Dnipropetrovsk
PI584906	39	0.409887	AD	0.28	0.002	0.341	0.376	0.001	Dunois	CULTIVAR	F	1				France
PI643283	40	0.409848	AD	0.003	0.002	0.516	0.355	0.125	ND14701	BREEDING	S	1	2	102		United States	North Dakota
PI247928	41	0.40981	AD	0.02	0.227	0.004	0.631	0.118		LANDRACE	S	1	6	103		Cyprus
PI599637	42	0.40978	AD	0.113	0.004	0.756	0.001	0.126	Malvaz	CULTIVAR	S	1	2	124		Czech Republic
PI566183	43	0.409732	AD	0.004	0.562	0.33	0.102	0.003	Feng Ai Er Leng	UNCERTAIN	W	1	2		127	China	Shanghai
PI268195	44	0.409735	1	0.951	0.008	0.001	0.033	0.007	Balkan 1942-1120/6	UNCERTAIN	S	1	6	114		Former Yugoslavia
PI640187	45	0.409761	AD	0.002	0.008	0	0.752	0.237	TX01D181	BREEDING	S	1	6	108		United States	Texas
PI592261	46	0.409703	3	0.003	0.001	0.863	0.001	0.132	Elliot	CULTIVAR	S	1	2	116		United Kingdom	Scotland
PI294743	47	0.409728	AD	0.011	0.426	0.3	0.001	0.263	nudifurcatus	UNCERTAIN	S	9	2	114		Romania	Cluj	46.7833	23.6167	334
PI584902	48	0.409711	AD	0.039	0.003	0.555	0.403	0.001	Katy	CULTIVAR	W	1			159	France	Nord
PI370994	49	0.409702	AD	0.011	0.012	0.618	0.222	0.137	767A	LANDRACE	S	1	2	106		Switzerland	Valais	46.4833	8.2667	1370
PI434794	50	0.409667	4	0.006	0.014	0.001	0.895	0.084	QB 709.4	BREEDING	S	1	6	101		Canada	Quebec
PI330399	51	0.409678	3	0.001	0	0.998	0	0	Jantar	CULTIVAR	S	1	2	111		Czech Republic	East Bohemia
CIho16152	52	0.409625	4	0.006	0.087	0.002	0.904	0.001	Isogenic: Powdery Mildew Sus (mla6)	GENETIC	S	1	6	104		United States	Maryland
PI140278	53	0.409618	2	0.001	0.998	0	0	0.001	CI 6902	LANDRACE	S	9	6	109		Afghanistan	Bamian	34.8167	67.8167	2562
PI592169	54	0.409604	3	0.08	0.002	0.867	0.001	0.05	Regent	CULTIVAR	S	1	2	117		United Kingdom	Wales
PI283439	55	0.40956	1	0.99	0.003	0.002	0.002	0.003	C.P.I. 14139	UNCERTAIN	S	1	6	106		Italy
PI643369	56	0.409544	AD	0.012	0.037	0.559	0.339	0.053	ND23117	BREEDING	S	1	2	105		United States	North Dakota
PI640343	57	0.409516	4	0.017	0.104	0.002	0.873	0.005	TX01D340	BREEDING	S	1	6	108		United States	Texas
PI599622	58	0.409444	3	0.002	0.051	0.946	0.001	0.001	Safir	CULTIVAR	S	1	2	117		Czech Republic
PI296995	59	0.40941	AD	0.127	0.54	0.293	0.039	0.002	B.273-0-15-000	BREEDING	S	1	2	115		Argentina	Buenos Aires
PI525199	60	0.409397	AD	0.009	0.001	0.709	0.085	0.196	Beatrice	CULTIVAR	S	1	2	109		France	Yvelines
PI87836	61	0.409368	AD	0.001	0.392	0	0.606	0	Harumaki Zarai Shu	LANDRACE	S	1	6	107		Korea, North	Pyongan Nam
PI599627	62	0.40935	3	0.003	0.002	0.823	0.001	0.172	Rubin	CULTIVAR	S	1	2	121		Czech Republic
PI640263	63	0.409291	AD	0.213	0.064	0.001	0.697	0.024	TX01D260	BREEDING	F	1	6			United States	Texas
PI68187	64	0.409272	AD	0.148	0.76	0.015	0.07	0.006	CI 4333	LANDRACE	W	1	6		154	Azerbaijan
PI428634	65	0.409233	3	0.001	0	0.998	0	0	Topas	CULTIVAR	S	1	2	116		Czechoslovakia
PI434814	66	0.409191	4	0.002	0.035	0.141	0.816	0.006	QB 714.5	BREEDING	S	1	6	101		Canada	Quebec
PI343714	67	0.409166	AD	0.259	0.355	0.007	0.004	0.375	2	UNCERTAIN	S	1	6	104		Saudi Arabia		24.6333	46.7167	584
PI344942	68	0.409137	AD	0.009	0.004	0.792	0.19	0.006	74	LANDRACE	S	1	2	116		Bosnia and Herzegovina		43.55	19.0667	1040
CIho15575	69	0.409109	AD	0.008	0.02	0.001	0.713	0.258	QB 136.34	BREEDING	S	1	6	106		Canada	Quebec
PI643232	70	0.409076	AD	0.043	0.005	0.664	0.261	0.028	ND5021-3	BREEDING	S	1	2	107		United States	North Dakota
PI611491	71	0.409018	AD	0.001	0.646	0.214	0.137	0.002	Ai Jiau Or Lin Le Mai	LANDRACE	S	9				China	Zhejiang
CIho14061	72	0.40898	1	0.994	0.002	0.001	0.001	0.002	Bonfarik	UNCERTAIN	S	1	6	127		Algeria
PI467836	73	0.408929	3	0.001	0	0.998	0	0	Lubuski	CULTIVAR	S	1	2	112		Poland
PI640096	74	0.408888	AD	0.135	0.082	0.001	0.782	0.001	TX02D313	BREEDING	S	1	6	110		United States	Texas
PI422225	75	0.408869	AD	0.211	0.044	0.056	0.465	0.224		LANDRACE	S	1	6	97		Yemen		15.35	44.2	2255
PI428497	76	0.408811	3	0.083	0.001	0.867	0.044	0.005	Roxane	CULTIVAR	S	1	2	111		France	Yvelines
PI640214	77	0.408774	AD	0.002	0.215	0.001	0.781	0.002	TX01D209	BREEDING	S	1	6	112		United States	Texas
PI280420	78	0.408722	3	0.001	0.003	0.985	0.01	0.001	Proctor	CULTIVAR	S	1	2	122		United Kingdom	England
PI584886	79	0.408689	AD	0.204	0.003	0.332	0.443	0.019	Motan	CULTIVAR	S	1	6	134		France	Herault
CIho7348	80	0.408648	2	0	0.999	0	0	0	Nejire 2	CULTIVAR	W	9	6		136	Japan	Miyazaki
PI620640	81	0.40862	AD	0.007	0.08	0.002	0.781	0.129	AC Ranger	CULTIVAR	S	1	6	109		Canada	Manitoba
PI599656	82	0.408562	3	0.002	0.001	0.95	0.001	0.046	NSGC 6416	UNCERTAIN	S	1	2	122		China	Xinjiang	46.5667	83.6	548
PI386838	83	0.408541	5	0	0	0	0	0.999	IAR/B/38-1	LANDRACE	S	1	6	108		Ethiopia	Gonder	11.85	38.0167	2692
PI410865	84	0.408503	AD	0.053	0.002	0.797	0.146	0.002	Varunda	CULTIVAR	S	1	2	111		Netherlands	Gelderland
PI328577	85	0.408455	1	0.991	0.005	0.001	0.003	0.001	HOR 1253	LANDRACE	S	1	6	111		Greece	Peloponnese	36.75	22.5667	124
PI87800	86	0.408406	AD	0.002	0.538	0.001	0.458	0.001	Okimaki Shu	LANDRACE	S	1	6	113		Korea, South	Kyongsang Puk
PI592172	87	0.408351	3	0.002	0.001	0.958	0.001	0.038	Donan	CULTIVAR	S	1	2	122		United Kingdom	Scotland
PI467733	88	0.408322	4	0.002	0.001	0.001	0.995	0.001	Varde	CULTIVAR	S	1	6	103		Norway
PI371056	89	0.408288	AD	0.002	0.004	0.677	0.128	0.189	880B	LANDRACE	S	1	2	119		Switzerland	Valais	46.2833	7.4167	967
PI182681	90	0.408249	AD	0.294	0.218	0.131	0.08	0.277	Black Haurani	LANDRACE	S	1	2	114		Syria	Dar 'a	32.75	36.5	821
PI640346	91	0.408203	4	0.005	0.174	0.001	0.815	0.006	TX01D343	BREEDING	S	1	6	110		United States	Texas
PI347750	92	0.408142	3	0.103	0.002	0.885	0	0.009	CI 15007	BREEDING	S	1	2	127		France	Puy-de-Dome
PI392427	93	0.408099	AD	0.528	0.001	0.421	0.049	0.001	Welgevallen 62-13-164	BREEDING	S	1	2	111		South Africa	Cape Province
PI640265	94	0.408058	4	0.092	0.094	0.001	0.806	0.007	TX01D262	BREEDING	S	1	6	108		United States	Texas
PI592276	95	0.408014	AD	0.124	0.001	0.699	0.173	0.003	Fusilier	CULTIVAR	S	1	2	108		United Kingdom	England
PI636084	96	0.407978	2	0	0.999	0	0	0	Xang Chuan Ke	CULTIVAR	S	9	6	108		China
PI592239	97	0.40793	AD	0.049	0.003	0.629	0.318	0.001	Gypsy	CULTIVAR	W	1	2		154	United Kingdom	England
PI640227	98	0.407887	4	0.018	0.131	0.001	0.805	0.044	TX01D223	BREEDING	S	1	6	108		United States	Texas
PI330397	99	0.40784	3	0.001	0	0.998	0	0.001	Diamant	CULTIVAR	S	1	2	126		Czechoslovakia
PI467654	100	0.407802	AD	0.106	0.404	0.089	0.397	0.004	Kuoreton	UNCERTAIN	S	9	6			Finland
PI643310	101	0.407766	AD	0.002	0.038	0.453	0.391	0.116	ND17274	BREEDING	S	1	2	98		United States	North Dakota
PI157892	102	0.407728	1	0.985	0.001	0.001	0.012	0.001	Maranini	UNCERTAIN	S	1	6	123		Italy	Latium
PI498440	103	0.407682	3	0.001	0	0.999	0	0	Weka	CULTIVAR	S	1	2	114		New Zealand
PI296460	104	0.407639	5	0.003	0.082	0.001	0.001	0.914	H-2227	LANDRACE	S	9	6			Eritrea	Senhit	15.7667	38.45	1553
PI643211	105	0.407594	4	0.003	0.003	0	0.993	0.001	NDB136	BREEDING	S	1	6	103		United States	North Dakota
PI573594	106	0.40755	3	0.001	0.001	0.996	0.001	0.001	Auksiniaj 3	CULTIVAR	S	1	2	111		Lithuania
PI327860	107	0.407517	2	0.041	0.953	0.001	0.001	0.004	HOR 4182	LANDRACE	S	1	6	134		Turkmenistan
PI283389	108	0.407481	3	0.002	0.004	0.975	0.017	0.002	C.P.I. 13551	UNCERTAIN	S	1	2	112		Norway
PI640220	109	0.40744	AD	0.094	0.147	0.001	0.75	0.009	TX01D215	BREEDING	S	1	6	112		United States	Texas
PI640340	110	0.407409	AD	0.011	0.217	0.004	0.676	0.092	TX01D337	BREEDING	S	1	6	119		United States	Texas
PI591928	111	0.407371	3	0.059	0.017	0.825	0.002	0.097	Kaputar	CULTIVAR	S	1	2	109		Australia	New South Wales
PI402335	112	0.407342	AD	0.31	0.001	0.001	0.433	0.255	MCU 3857	UNCERTAIN	S	1	6	107		Colombia	Cundinamarca
PI374424	113	0.407304	3	0.004	0.004	0.913	0.002	0.077	14/71-14	LANDRACE	S	1	2	115		Bosnia and Herzegovina		43.5	18.7667	395
CIho10887	114	0.40727	AD	0.002	0.341	0.001	0.655	0.001	SC 58-1097	BREEDING	W	1			148	United States	South Carolina
PI643247	115	0.407235	AD	0.002	0.006	0.661	0.328	0.002	ND8763	BREEDING	S	1	2	112		United States	North Dakota
PI290336	116	0.407206	AD	0.011	0.017	0.173	0.797	0.002	Hatvani 21/1	CULTIVAR	S	1	6	121		Hungary	Heves
PI429360	117	0.407178	AD	0.116	0.202	0.352	0.012	0.318	62	LANDRACE	S	1	2	110		Iran	Zanjan	36.2	48.2	1688
PI584766	118	0.407145	AD	0.068	0.135	0.549	0.246	0.001	Q21861	BREEDING	S	1	2	107		Australia	Western Australia
PI639999	119	0.40711	4	0.003	0.077	0	0.918	0.001	TX99D302	BREEDING	S	1	6	110		United States	Texas
CIho15203	120	0.407071	AD	0.001	0.001	0.555	0.001	0.442	Cor. 61-2141-26	BREEDING	S	1	2	107		United States	Oregon
PI356763	121	0.407034	1	0.997	0	0.001	0.001	0.001	MOR 17/5	LANDRACE	S	1	6	108		Morocco
CIho4069	122	0.406999	2	0.001	0.997	0.001	0	0.001	4014	LANDRACE	S	9	6	102		Mongolia	Govi-Altay	46.5167	96.3333	1949
PI506295	123	0.406958	3	0.079	0.001	0.918	0.001	0.001	NRPB 80-881	BREEDING	S	1	2	117		United Kingdom	England
CIho16008	124	0.406923	4	0.001	0.123	0	0.875	0	Isogenic: Gillette-Haired Glume (stb,s)	GENETIC	S	1	6	103		United States	Maryland
PI346387	125	0.406886	3	0.112	0.014	0.847	0.007	0.02	Malteria Heda	CULTIVAR	S	1	2	107		Argentina	Buenos Aires
PI371172	126	0.406857	AD	0.012	0.198	0.343	0.384	0.062	1282B	LANDRACE	S	1	2	110		Switzerland	Valais	46.1833	7.6	1476
PI636097	127	0.406822	AD	0.016	0.443	0.002	0.531	0.007	Chien 35	CULTIVAR	S	9	6	100		China
PI614939	128	0.406784	3	0.094	0.002	0.816	0.002	0.086	Heris	CULTIVAR	S	1	2	122		Czech Republic	South Moravia
PI643294	129	0.406752	AD	0.106	0.068	0.28	0.278	0.268	ND15443	BREEDING	S	1	2	107		United States	North Dakota
PI584851	130	0.406723	AD	0.011	0.001	0.279	0.708	0.001	Pastoral	CULTIVAR	W	1	2		154	France
PI321797	131	0.406695	3	0.001	0.001	0.998	0	0	Impala	CULTIVAR	S	1	2	112		Netherlands	Groningen
PI565678	132	0.406653	2	0.001	0.998	0	0	0	Huo Deng Mang	UNCERTAIN	W	9	6		138	China	Henan
CIho2236	133	0.406617	AD	0.003	0.048	0.291	0.644	0.014	Reids Triumph	UNCERTAIN	S	1	6	108		United States	Idaho
CIho15310	134	0.406588	1	0.951	0.043	0.001	0.001	0.004	Djebali	LANDRACE	S	1	6	108		Tunisia	Kebili	33.6	8.9167	30
PI365439	135	0.406555	3	0.095	0.004	0.865	0.003	0.034	Hassan	CULTIVAR	S	1	2	109		Netherlands	South Holland
PI640159	136	0.406519	4	0.005	0.076	0.001	0.914	0.004	TX01D153	BREEDING	S	1	6	109		United States	Texas
PI372084	137	0.406483	3	0.019	0.004	0.927	0.011	0.039	Jogeva 1104	CULTIVAR	S	1	2	114		Estonia
PI270641	138	0.406445	AD	0.763	0.001	0.001	0.001	0.235	43	LANDRACE	S	1	6	116		Peru	Puno	-15.9333	-69.9	4258
PI190824	139	0.406413	AD	0.002	0.26	0	0.737	0.001	Hoka	LANDRACE	S	1	6	106		Korea, South	Kyongsang Nam
PI592207	140	0.406373	AD	0.071	0.002	0.635	0.291	0.001	Argonaut	CULTIVAR	W	1			157	United Kingdom	England
CIho14216	141	0.406341	2	0.001	0.998	0	0	0.001	4041	LANDRACE	S	9	6	106		Mongolia
PI313113	142	0.406303	3	0.001	0.001	0.996	0.001	0.001	Europa	CULTIVAR	S	1	2	109		Germany	Baden-Wurttemberg
PI402127	143	0.406267	AD	0.19	0.021	0.006	0.778	0.005	MCU 3649	UNCERTAIN	S	1	6	105		Colombia	Cundinamarca
PI485548	144	0.406235	3	0.1	0.003	0.88	0.015	0.001	RPB 729-77	BREEDING	W	1	2		145	United Kingdom	England
PI296472	145	0.406199	5	0.001	0.001	0	0	0.998	H-2183	LANDRACE	S	1	2	94		Ethiopia
PI422233	146	0.406168	AD	0.005	0.044	0.531	0.418	0.002		LANDRACE	S	1	2	103		Yemen		15.35	44.2	2255
PI371384	147	0.406135	AD	0.008	0.004	0.552	0.266	0.17	2001A	LANDRACE	S	1	2	113		Switzerland	Graubunden	46.95	10.4	2134
PI640154	148	0.406101	AD	0.231	0.105	0.059	0.603	0.001	TX01D148	BREEDING	S	1	6	114		United States	Texas
CIho2353	149	0.406069	2	0.033	0.961	0.001	0.003	0.002	Moiris	UNCERTAIN	S	1	6	118		Turkmenistan	Mary	37.6	61.8333	224
PI592267	150	0.406031	3	0.002	0.001	0.948	0.049	0.001	Findhorn	CULTIVAR	S	1	2	122		United Kingdom	Scotland
PI640177	151	0.405994	4	0.013	0.089	0.002	0.852	0.045	TX01D171	BREEDING	S	1	6	108		United States	Texas
CIho5440	152	0.405962	AD	0.002	0.002	0.404	0.196	0.395	CI 5440	BREEDING	S	1	2	112		United States	Idaho
PI328578	153	0.405931	1	0.968	0.02	0.002	0.008	0.003	HOR 1255	LANDRACE	S	1	6	111		Greece	Crete	35.2	26.1167	4
CIho6546	154	0.405897	4	0.002	0.002	0.013	0.982	0.002	Tystofte	CULTIVAR	S	1	6	105		Denmark
PI321844	155	0.40586	3	0.001	0	0.998	0	0	Kupljenik 7	CULTIVAR	S	1	2	120		Slovenia
PI76514	156	0.405827	AD	0.157	0.756	0.038	0.038	0.011	4133	LANDRACE	W	1	6		150	Russian Federation	Dagestan
PI643257	157	0.405795	AD	0.004	0.026	0.581	0.384	0.005	ND10270	BREEDING	S	1	2	104		United States	North Dakota
PI182691	158	0.405761	AD	0.332	0.197	0.166	0.016	0.289	White Chamali	LANDRACE	S	1	2	115		Syria	Halab	36.2	37.1667	410
PI503489	159	0.40573	AD	0.085	0.001	0.503	0.41	0.001	Nevada	CULTIVAR	W	1	2		154	United Kingdom	England
PI428411	160	0.405699	AD	0.185	0.008	0.09	0.715	0.002	Zoapila	CULTIVAR	S	1	6	104		Mexico	Federal District
PI183598	161	0.405665	3	0.003	0.003	0.944	0.047	0.002	Otterbacher	CULTIVAR	S	1	2	112		Austria
CIho14807	162	0.405634	AD	0.193	0.385	0.085	0.331	0.006	Freak	GENETIC	S	1	6	71		United States	Idaho
PI467587	163	0.405603	3	0.019	0.005	0.942	0.003	0.031	Verbesserter Ried	CULTIVAR	S	1	2	110		Germany
PI584978	164	0.405569	2	0	0.999	0	0	0	Tian Jin 1 Hao	CULTIVAR	S	9	6	108		China	Beijing
PI402164	165	0.405538	4	0.026	0.035	0.039	0.9	0.001	MCU 3686	UNCERTAIN	S	1	6	102		Colombia	Cundinamarca
PI506293	166	0.405506	3	0.116	0.004	0.872	0.007	0.001	Teo	CULTIVAR	S	1	2	110		United Kingdom	England
CIho15719	167	0.405476	AD	0.251	0.001	0.104	0.643	0.001	INRA 768	CULTIVAR	W	1	6		139	France
PI383031	168	0.405445	5	0	0	0	0	0.999	GAW 99-4	LANDRACE	S	1	6	104		Ethiopia	Shewa	8.6833	38.2333	2147
PI315932	169	0.405412	3	0.001	0	0.999	0	0	Ariel	CULTIVAR	S	1	2	116		France	Yvelines
PI640161	170	0.405379	AD	0.042	0.124	0.065	0.734	0.036	TX01D155	BREEDING	S	1	6	116		United States	Texas
PI174496	171	0.405351	1	0.997	0.001	0.001	0.001	0.001	Maroccaine 0139	CULTIVAR	S	1	6	115		Morocco
PI371102	172	0.405322	AD	0.003	0.217	0.391	0.326	0.062	1069B	LANDRACE	S	9	2	112		Switzerland	Valais	46.3667	8.0833	995
PI87844	173	0.405293	AD	0.002	0.419	0.001	0.579	0.001	Kubi	LANDRACE	S	1	6	117		Korea, North	Hamgyong Puk
PI498436	174	0.40526	3	0.058	0.002	0.935	0.001	0.005	Manapou	CULTIVAR	S	1	2	111		New Zealand
PI410464	175	0.405231	2	0.001	0.992	0.001	0.001	0.005	N31B	LANDRACE	S	9	6	100		Pakistan	Azad Kashmir	36.4333	73.3833	2470
PI436140	176	0.405201	3	0.001	0	0.998	0	0	66	LANDRACE	S	1	2	112		Chile	La Araucania	-38.9667	-72.7167	250
PI401963	177	0.405172	AD	0.355	0.002	0.001	0.433	0.209	MCU 3485	UNCERTAIN	S	1	6	108		Colombia	Cundinamarca
CIho15601	178	0.405144	4	0.003	0.035	0.001	0.805	0.157	QB 139.19	BREEDING	S	1	6	116		Canada	Quebec
PI346390	179	0.40511	3	0.088	0.013	0.858	0.002	0.039	Mutant ERT 1A	BREEDING	S	1	2	110		Argentina	Buenos Aires
PI584875	180	0.405082	AD	0.231	0.004	0.413	0.349	0.003	Podium	CULTIVAR	W	1			136	France
PI271250	181	0.405051	2	0.001	0.998	0	0	0	CN 294	CULTIVAR	S	9	6	104		India
PI349907	182	0.405023	AD	0.002	0.002	0.645	0.341	0.011	17-23/69	LANDRACE	S	1	2	117		Bosnia and Herzegovina		43.75	19.45	484
PI640295	183	0.404993	AD	0.15	0.125	0.001	0.72	0.005	TX01D292	BREEDING	S	1	6	120		United States	Texas
PI467450	184	0.404961	3	0	0	0.998	0	0.001	Kosmos	CULTIVAR	S	1	2	111		Poland
PI94801	185	0.404934	AD	0.224	0.318	0.147	0.009	0.302	325	LANDRACE	F	1	2			Russian Federation	Krasnodar	45.3	40.9	116
PI640201	186	0.404908	AD	0.048	0.206	0.003	0.74	0.003	TX01D196	BREEDING	S	1	6	108		United States	Texas
PI392448	187	0.40488	AD	0.191	0.039	0.767	0.002	0.001	Welgevallen 65-41-7	BREEDING	S	1	2	102		South Africa	Cape Province
PI566497	188	0.404854	AD	0.267	0.002	0.11	0.494	0.127	Lu Quan 5 Hao	UNCERTAIN	S	1	6	102		China	Yunnan
PI328907	189	0.404827	AD	0.047	0.111	0.602	0.024	0.216	HOR 2387	LANDRACE	S	1	2	104		Turkey
PI643391	190	0.404799	AD	0.074	0.103	0.56	0.209	0.055	ND22942	BREEDING	S	1	2	87		United States	North Dakota
PI264906	191	0.404771	1	0.96	0.005	0.001	0.033	0.001	503	LANDRACE	S	1	6	117		Greece	Aegean Islands	36.1833	27.8333	967
PI467352	192	0.404743	4	0.001	0	0.001	0.998	0	Bjorneby	CULTIVAR	S	1	6	106		Norway
PI274620	193	0.404713	3	0	0	0.999	0	0	Mutans Boryna	CULTIVAR	S	1	2	120		Poland
PI157675	194	0.404685	2	0	0.999	0	0	0	Kabin Kataki 4	UNCERTAIN	W	9	6		137	Korea, South	Kyonggi
PI608667	195	0.404659	AD	0.304	0.098	0.007	0.454	0.137	UC 937	CULTIVAR	S	1	6	109		United States	California
PI506299	196	0.404633	3	0.109	0.002	0.884	0.002	0.003	NRPB 80-2000	BREEDING	S	1	2	109		United Kingdom	England
PI87838	197	0.404607	AD	0.001	0.441	0.001	0.557	0.001	Karu Bori	LANDRACE	S	1	6	104		Korea, North	Pyongan Nam
PI611576	198	0.404578	AD	0.004	0.045	0.737	0.147	0.067	Prevenets	CULTIVAR	S	1	2	108		Ukraine
PI592224	199	0.404551	AD	0.075	0.002	0.474	0.448	0.001	Jade	CULTIVAR	W	1	2		144	United Kingdom	England
PI640379	200	0.404525	4	0.009	0.076	0.001	0.911	0.003	TX01D376	BREEDING	S	1	6	116		United States	Texas
PI436150	201	0.404496	3	0.001	0	0.998	0	0	250	LANDRACE	S	1	2	109		Chile	La Araucania	-38.6	-72.85	37
CIho4188	202	0.404467	2	0.001	0.997	0	0	0.001	6089	LANDRACE	S	9	6	105		Afghanistan	Kabul
PI402416	203	0.404444	AD	0.295	0.001	0.004	0.699	0.001	MCU 3938	UNCERTAIN	S	1	6	109		Colombia	Cundinamarca
PI306444	204	0.404415	AD	0.013	0.014	0.761	0.136	0.076	Cluj 123	CULTIVAR	S	1	2	113		Romania
PI296998	205	0.404389	AD	0.178	0.55	0.266	0.005	0.001	B.273-0-26-00a3	BREEDING	S	1	2	110		Argentina	Buenos Aires
PI592173	206	0.404363	3	0.097	0.001	0.89	0.003	0.009	Doubloon	CULTIVAR	S	1	2	114		United Kingdom	Wales
CIho10056	207	0.404333	4	0.001	0.108	0	0.889	0.001	MO. B-538	BREEDING	F	1	6			United States	Missouri
PI95278	208	0.404308	5	0	0	0	0	0.999	485/1989	LANDRACE	S	1	6	107		Unknown
CIho10035	209	0.404282	AD	0.002	0.004	0.794	0.198	0.002	Domen	CULTIVAR	S	1	2	108		Norway	Hedmark
PI283456	210	0.404256	1	0.873	0.01	0.059	0.001	0.057	Orge 628	CULTIVAR	S	1	6	117		Morocco
CIho9143	211	0.404232	3	0.003	0.001	0.905	0.09	0.001	CI 9143	UNCERTAIN	S	1	2	111		Austria
CIho16516	212	0.404204	4	0.009	0.129	0.001	0.857	0.004	Isogenic: rr White Aleurone	GENETIC	S	1	6	119		United States	Montana
PI29004	213	0.404179	2	0.051	0.927	0.001	0.003	0.019	Turkestan	LANDRACE	S	1	6	116		Turkmenistan	Mary	37.6	61.8333	221
PI584855	214	0.404152	AD	0.071	0.001	0.624	0.304	0.001	Priver	CULTIVAR	S	1	2	124		France
PI643377	215	0.404129	AD	0.015	0.078	0.465	0.407	0.035	ND24393	BREEDING	S	1	2	100		United States	North Dakota
PI163596	216	0.404103	AD	0.496	0.305	0.082	0.01	0.107	Ware	LANDRACE	F	9	2			Guatemala	Guatemala	14.6333	-90.5167	1512
CIho15746	217	0.404079	AD	0.051	0.001	0.656	0.29	0.001	Irmke	CULTIVAR	W	1	2		149	Germany	Bavaria
PI584962	218	0.404054	AD	0.003	0.422	0.381	0.192	0.002	Mi Mai 114	LANDRACE	S	9	2	99		China	Zhejiang
PI605699	219	0.404031	AD	0.208	0.075	0.147	0.448	0.122	Mahigan	CULTIVAR	S	1	6	105		Canada	Alberta
PI498438	220	0.404007	3	0.048	0.002	0.937	0.011	0.002	Pukako	CULTIVAR	S	1	2	116		New Zealand
PI87180	221	0.403983	AD	0.001	0.754	0.001	0.243	0	Mugi	LANDRACE	S		6	97		Korea, South	Chungchong Puk
PI643227	222	0.403959	AD	0.002	0.002	0.673	0.321	0.002	ND4856	BREEDING	S	1	2	104		United States	North Dakota
PI640149	223	0.403936	AD	0.116	0.187	0.001	0.695	0.002	TX01D143	BREEDING	S	1	6	111		United States	Texas
PI283459	224	0.403912	3	0	0	0.999	0	0	Stallar II	CULTIVAR	S	1	2	116		Sweden	Malmohus
PI371335	225	0.403889	AD	0.101	0.377	0.109	0.409	0.005	1970BA	LANDRACE	S	9	6	108		Switzerland	Graubunden	46.65	8.85	1388
PI328486	226	0.403866	1	0.988	0.004	0.002	0.004	0.002	HOR 1131	LANDRACE	S	1	6	119		Greece	Crete	35.4667	23.7833	208
PI371217	227	0.40384	AD	0.002	0.002	0.64	0.206	0.15	1340C	LANDRACE	S	1	2	109		Switzerland	Valais	46.1667	7.8	1120
PI467735	228	0.403815	AD	0.194	0.008	0.09	0.706	0.002	Zoapila	CULTIVAR	S	1	6	105		Mexico
PI428494	229	0.403791	3	0.008	0.002	0.987	0.002	0.001	Neger	CULTIVAR	W	1	6		133	France	Marne
PI640250	230	0.403766	4	0.006	0.002	0.052	0.926	0.014	TX01D247	BREEDING	S	1	6	104		United States	Texas
PI157722	231	0.403741	2	0.001	0.937	0	0.06	0.001	Suwon 37	CULTIVAR	W	1	6		134	Korea, South	Kyonggi
PI592203	232	0.403718	AD	0.021	0.003	0.565	0.409	0.002	Bluebird	CULTIVAR	W	1			159	United Kingdom	England
PI485530	233	0.403695	3	0.134	0.001	0.855	0.005	0.004	Harpoon	CULTIVAR	S	1	2	116		United Kingdom	England
PI410478	234	0.403672	2	0.001	0.997	0	0	0.001	N45	LANDRACE	S	9	6	99		Pakistan	Azad Kashmir	36.2833	73.7833	1980
PI525185	235	0.403647	4	0.002	0.001	0.001	0.996	0.001	Arra	CULTIVAR	S	1	6	99		Finland
PI548107	236	0.403623	3	0.001	0	0.998	0	0	MFB 104	CULTIVAR	S	1	2	108		Hungary	Budapest
PI564502	237	0.4036	5	0.001	0.001	0.001	0	0.997	Nusta	CULTIVAR	S	1	2	106		Bolivia
PI599650	238	0.403578	3	0.086	0.012	0.886	0.001	0.014	Primus	CULTIVAR	S	1	2	118		Czech Republic
PI331803	239	0.403554	4	0.001	0.135	0.003	0.825	0.036	HOR 142	LANDRACE	S	1	6	102		India
PI39590	240	0.40353	1	0.995	0.002	0.001	0.001	0.001	Cheliff	LANDRACE	S	1	6	116		Algeria	Mascara
PI467808	241	0.403508	3	0.001	0.001	0.996	0.001	0.001	Perfekta	CULTIVAR	S	1	2	115		Austria
PI401939	242	0.403485	AD	0.3	0.001	0.029	0.441	0.228	MCU 3461	UNCERTAIN	S	1	6	103		Colombia	Cundinamarca
PI129466	243	0.403463	2	0.001	0.998	0	0	0	10345 Z Mandzurji	BREEDING	S	1	6	122		Former Soviet Union
PI498435	244	0.40344	3	0.112	0.001	0.842	0.002	0.043	Makomako	CULTIVAR	S	1	2	113		New Zealand
PI640183	245	0.403419	AD	0.002	0.007	0.001	0.742	0.248	TX01D177	BREEDING	S	1	6	108		United States	Texas
PI611472	246	0.403396	3	0.005	0.003	0.85	0.14	0.001	Martonvasari 50	CULTIVAR	S	1	2	107		Hungary	Budapest
PI138710	247	0.403374	2	0.01	0.883	0.008	0.02	0.079	5447	LANDRACE	S	9	6	121		Iran
PI328945	248	0.403351	1	0.959	0.006	0.01	0.025	0.001	HOR 2486	LANDRACE	S	1	6	122		Italy	Calabria	38.1	15.65	40
PI57065	249	0.403327	3	0.009	0.006	0.955	0.002	0.027	Bargiers	LANDRACE	S	1	2	111		Algeria	Alger	36.75	3.05	172
PI640158	250	0.403305	4	0.005	0.08	0.001	0.909	0.005	TX01D152	BREEDING	S	1				United States	Texas
PI436153	251	0.403283	3	0.001	0	0.998	0	0	338	LANDRACE	S	1	2	108		Chile	Los Lagos	-40.8	-73.1833	100
PI83794	252	0.40326	AD	0.001	0.417	0	0.581	0.001	Chosen	LANDRACE	S	1	6			Korea, North	Hamgyong Nam	40.45	128.9	5
PI485524	253	0.403238	3	0.145	0.002	0.839	0.013	0.001	Cerise	CULTIVAR	S	1	2	110		United Kingdom	England
PI402017	254	0.403216	AD	0.565	0.001	0.001	0.433	0.001	MCU 3539	UNCERTAIN	S	1	6	104		Colombia	Cundinamarca
PI57089	255	0.403195	2	0.001	0.998	0	0	0	CI 3230	LANDRACE	S	9	6	119		China	Hubei	30.5833	114.317	25
PI591926	256	0.403172	3	0.078	0.004	0.908	0.008	0.002	Arapiles	CULTIVAR	S	1	2	113		Australia	Victoria
CIho15593	257	0.403152	AD	0.005	0.051	0.002	0.74	0.202	QB 139.7	BREEDING	S	1	6	106		Canada	Quebec
PI57095	258	0.403131	AD	0.004	0.047	0.556	0.118	0.275	CI 3347	LANDRACE	S	1	2	107		Georgia
PI328417	259	0.403111	1	0.941	0.008	0.019	0.03	0.001	HOR 703	LANDRACE	S	1	6	122		Greece	Central Greece	37.9333	23.5333	10
PI321770	260	0.403088	3	0.001	0.005	0.987	0.005	0.002	Akme Futter	CULTIVAR	S	1	2	111		Slovenia
PI640292	261	0.403067	4	0.014	0.084	0.004	0.897	0.001	TX01D289	BREEDING	S	1	6	110		United States	Texas
PI643231	262	0.403047	AD	0.003	0.059	0.538	0.321	0.078	ND4998	BREEDING	S	1	2	99		United States	North Dakota
PI328728	263	0.403025	2	0.006	0.992	0.001	0	0.001	HOR 1790	LANDRACE	S	1	6	119		Afghanistan
PI313097	264	0.403004	3	0.001	0.001	0.997	0	0.001	Beorna	CULTIVAR	S	1	2	120		Ireland	Cork
PI531896	265	0.402983	AD	0.599	0.188	0.031	0.003	0.178	1271	UNCERTAIN	S	1	6	108		Egypt
PI592287	266	0.402963	AD	0.117	0.001	0.496	0.385	0.001	Fallon	CULTIVAR	W	1	2		150	United Kingdom
PI371477	267	0.402943	AD	0.002	0.007	0.525	0.35	0.116	2119D	LANDRACE	S	1	2	119		Switzerland	Graubunden	46.6333	9.4167	1367
PI434815	268	0.402923	4	0.005	0.046	0.1	0.839	0.01	QB 714.6	BREEDING	S	1	6	104		Canada	Quebec
PI270708	269	0.402903	AD	0.301	0.695	0.001	0.001	0.003	110	LANDRACE	S	9	6	115		Peru	Puno	-15.8833	-69.8833	3810
PI640396	270	0.402883	AD	0.003	0.331	0.001	0.665	0.001	TX01D393	BREEDING	F	1	6			United States	Texas
PI315936	271	0.402861	3	0.03	0.001	0.968	0.001	0.001	Certa	CULTIVAR	S	1	2	111		France	Yvelines
CIho15803	272	0.40284	AD	0.235	0.182	0.008	0.397	0.178	FL7138A3-102	BREEDING	S	1	6	110		United States	Florida
PI344727	273	0.40282	AD	0.22	0.048	0.709	0.006	0.017	68-10916	BREEDING	S	1	2	103		Argentina	Buenos Aires
PI640176	274	0.402799	4	0.051	0.096	0.003	0.808	0.042	TX01D170	BREEDING	S	1	6	108		United States	Texas
PI68218	275	0.402778	AD	0.146	0.752	0.015	0.078	0.008	CI 4312	LANDRACE	W	1	6		145	Azerbaijan
PI436149	276	0.402756	3	0.001	0	0.998	0	0	242	LANDRACE	S	1	2	109		Chile	La Araucania	-38.7	-73.2833	20
CIho7265	277	0.402736	4	0.001	0.001	0.001	0.997	0.001	Comtesse	CULTIVAR	S	1	6	102		France	Yvelines
PI95229	278	0.402717	5	0	0	0	0	0.999	511	LANDRACE	S	1	6	105		Unknown
PI297408	279	0.402695	3	0.098	0.002	0.894	0.002	0.005	Delta	CULTIVAR	S	1	2	113		Netherlands	South Holland
PI355140	280	0.402674	4	0.116	0.003	0.001	0.877	0.003	Pella	CULTIVAR	W	1	6		139	Netherlands	Groningen
PI643370	281	0.402655	AD	0.01	0.07	0.509	0.284	0.128	ND23146	BREEDING	S	1	2	103		United States	North Dakota
PI564461	282	0.402636	AD	0.004	0.001	0.715	0.221	0.059	Krassi	CULTIVAR	S	1	2	121		Bulgaria	Plovdiv
PI157702	283	0.402615	2	0	0.999	0	0	0	Suwon 7	CULTIVAR	W	1	6		131	Korea, South	Kyonggi
PI592250	284	0.402594	3	0.006	0.001	0.925	0.002	0.066	Totem	CULTIVAR	S	1	2	112		United Kingdom	England
PI430745	285	0.402571	4	0.01	0.022	0.003	0.959	0.006		LANDRACE	S	1	6	104		Yemen		15.65	43.9667	2252
PI270687	286	0.402552	1	0.852	0.052	0.025	0.07	0.001	89	LANDRACE	S	9	6	121		Peru	Puno	-15.8833	-69.8833	3810
PI422230	287	0.402532	AD	0.217	0.127	0.085	0.243	0.327		LANDRACE	S	1	2	94		Yemen
PI428413	288	0.402512	3	0.058	0.004	0.857	0.02	0.062	Sandra	CULTIVAR	S	1	2	115		France	Yvelines
PI371819	289	0.402492	AD	0.284	0.001	0.62	0.091	0.003	Weah	UNCERTAIN	S	1	2	104		Jordan
PI572592	290	0.402473	2	0.003	0.993	0.001	0.001	0.002	Dan No. 1	CULTIVAR	W	9	6		140	China	Shaanxi
PI371017	291	0.402453	AD	0.004	0.004	0.617	0.278	0.096	779F	LANDRACE	S	1	2	108		Switzerland	Bern	46.4833	8.2833	1536
PI643314	292	0.402434	AD	0.01	0.021	0.54	0.347	0.081	ND17470	BREEDING	S	1	2	106		United States	North Dakota
PI343713	293	0.402414	AD	0.204	0.401	0.037	0.002	0.356	1	UNCERTAIN	S	1	6	102		Saudi Arabia		24.6333	46.7167	584
PI584874	294	0.402394	AD	0.111	0.001	0.545	0.342	0.001	Jennifer	CULTIVAR	W	1	2		151	France
PI640222	295	0.402374	AD	0.119	0.165	0.001	0.715	0.001	TX01D217	BREEDING	S	1	6	109		United States	Texas
PI374420	296	0.402355	3	0.077	0.001	0.825	0.084	0.012	10/71-10	LANDRACE	S	1	2	117		Bosnia and Herzegovina		44.1333	17.4	514
CIho15591	297	0.402335	AD	0.004	0.06	0.001	0.686	0.249	QB 139.1	BREEDING	S	1	6	106		Canada	Quebec
PI467486	298	0.402314	3	0.001	0	0.998	0.001	0	353062	LANDRACE	S	1	2	111		Austria	Upper Austria
PI328388	299	0.402293	1	0.984	0.004	0.001	0.001	0.01	HOR 671	LANDRACE	S	1	6	109		Greece	Crete	35.0167	25.75	13
PI611139	300	0.402273	AD	0.024	0.08	0.215	0.491	0.19	Niska	CULTIVAR	S	1	6	101		Canada	Alberta
CIho4064	301	0.402253	2	0.002	0.994	0.002	0.001	0.001	3969	LANDRACE	S	9	6	101		Mongolia	Govi-Altay	46.6167	96.4167	1886
PI337145	302	0.402233	AD	0.232	0.017	0.639	0.106	0.006	Magnif 132	CULTIVAR	S	1	2	108		Argentina	Buenos Aires
PI361691	303	0.402214	4	0.001	0.001	0.001	0.997	0.001	Kagelkorn	LANDRACE	S	1	6	103		Norway
PI250861	304	0.402195	AD	0.096	0.23	0.319	0.067	0.288	K1679	LANDRACE	S	1	2	94		Iran	Khorasan	36.3	59.6	983
PI592240	305	0.402176	AD	0.129	0.001	0.518	0.352	0.001	Patriot	CULTIVAR	S	1	2	122		United Kingdom	England
PI605472	306	0.402157	3	0.001	0.003	0.936	0.059	0.001	Garnet	CULTIVAR	S	1	2	112		United States	Idaho
PI190852	307	0.402137	2	0	0.999	0	0	0	Kozan	LANDRACE	S	9	6	111		Korea, South
PI129453	308	0.402118	3	0.004	0.004	0.927	0.062	0.004	Kneifluv P 13	UNCERTAIN	S	1	2	111		Czech Republic
PI640135	309	0.402098	AD	0.142	0.238	0.001	0.618	0.001	TX01D127	BREEDING	F	1	6			United States	Texas
PI330513	310	0.402079	AD	0.114	0.4	0.057	0.425	0.004	Coeleste	UNCERTAIN	S	9	6	109		United Kingdom	England
PI592188	311	0.402059	3	0.081	0.006	0.873	0.023	0.017	Crescent	CULTIVAR	S	1	2	114		United Kingdom	Wales
PI643210	312	0.40204	4	0.003	0.025	0	0.97	0.001	NDB135	BREEDING	S	1	6	101		United States	North Dakota
PI503501	313	0.402021	AD	0.007	0.002	0.618	0.372	0.001	RPB 5029-76	BREEDING	W	1	2		153	United Kingdom	England
PI386524	314	0.402002	5	0	0	0	0	0.999	IAR/B/431	LANDRACE	S	1	2	110		Ethiopia	Sidamo	6.4833	38.5167	2746
CIho2543	315	0.401983	1	0.996	0.001	0.001	0.001	0.001	Orzo Collesano 1921	BREEDING	S	1	6	117		Italy	Apulia
PI114295	316	0.401964	AD	0.008	0.002	0.789	0.159	0.042	Plumarcher	UNCERTAIN	F	1				Chile	Santiago
PI643362	317	0.401945	AD	0.007	0.097	0.493	0.363	0.04	ND22182	BREEDING	S	1	2	90		United States	North Dakota
PI223879	318	0.401926	2	0.004	0.974	0.002	0.001	0.019	Jow	LANDRACE	S	1	6	109		Afghanistan	Baghlan	36	69.75	1982
PI349896	319	0.401908	3	0.001	0	0.998	0	0	08/06/1969	LANDRACE	S	1	2	109		Serbia
PI467743	320	0.401889	AD	0.339	0.006	0.053	0.567	0.035	Ensenada	CULTIVAR	S	1	6	99		Mexico
PI370833	321	0.401871	AD	0.002	0.005	0.276	0.706	0.012	233A	LANDRACE	F	1	6			Germany
PI337143	322	0.401852	3	0.095	0.01	0.851	0.002	0.041	Magnif 128	CULTIVAR	S	1	2	104		Argentina	Buenos Aires
PI60701	323	0.401833	1	0.844	0.004	0.027	0.002	0.123	Sinai	LANDRACE	S	1	2	107		Egypt	Sinai
PI361638	324	0.401815	3	0.001	0	0.998	0	0	Rex II	CULTIVAR	F	1	2			Denmark
CIho14222	325	0.401796	2	0.001	0.996	0.001	0.001	0.002	4062	LANDRACE	S	9	6	111		Mongolia
PI434738	326	0.401777	AD	0.017	0.034	0.003	0.755	0.191	QB 701.7	BREEDING	S	1	6	101		Canada	Quebec
PI223146	327	0.40176	AD	0.464	0.333	0.068	0.126	0.009	Nabawi	UNCERTAIN	S	9	6	108		Jordan
PI399492	328	0.401741	3	0.001	0.002	0.992	0.001	0.003	Drossel	CULTIVAR	S	1	2	118		Germany	Mecklenburg-W.P.
PI640166	329	0.401723	4	0.004	0.082	0.037	0.87	0.007	TX01D160	BREEDING	S	1	6	109		United States	Texas
PI643368	330	0.401705	AD	0.041	0.04	0.561	0.357	0.001	ND22996	BREEDING	S	1	2	105		United States	North Dakota
PI54915	331	0.401687	2	0	0.999	0	0	0	Donnes Cyg	LANDRACE	S	1	6	85		Norway	Nordland	66.2	12.5833	12
PI321820	332	0.401669	3	0.001	0.001	0.996	0.001	0.001	Perfekta	CULTIVAR	S	1	2	116		Austria	Lower Austria
PI378224	333	0.401652	4	0.046	0.002	0.005	0.945	0.002	15/72	LANDRACE	S	1	6	98		Serbia		43.9667	19.5667	260
PI129491	334	0.401635	1	0.997	0.001	0.001	0	0	Nr. 14	UNCERTAIN	S	1	6			Tunisia
PI349359	335	0.401616	3	0.003	0.001	0.948	0.047	0.001	RPB 5	BREEDING	S	1	2	115		United Kingdom	England
PI640100	336	0.401598	AD	0.096	0.137	0.001	0.765	0.001	TX02D321	BREEDING	S	1	6	109		United States	Texas
PI402364	337	0.401581	AD	0.446	0.002	0.001	0.414	0.137	MCU 3886	UNCERTAIN	S	1	6	104		Colombia	Cundinamarca
PI321817	338	0.401562	3	0	0	0.999	0	0	Osijeski 20	CULTIVAR	S	1	2	116		Croatia
CIho4176	339	0.401544	2	0.002	0.994	0.001	0.001	0.002	5983	LANDRACE	S	9	6	109		Afghanistan	Baghlan	35.0667	67.6667	2885
CIho6371	340	0.401527	AD	0.003	0.003	0.58	0.314	0.1	S.D. 1344	BREEDING	S	1	2	118		United States	South Dakota
PI640336	341	0.40151	4	0.023	0.135	0.001	0.84	0.001	TX01D333	BREEDING	S	1	6	99		United States	Texas
PI319867	342	0.401492	5	0	0	0	0	0.999	3c	LANDRACE	S	1	6	107		Turkey
CIho13797	343	0.401475	3	0.005	0.001	0.992	0.002	0.001	Fergus	CULTIVAR	S	1	2	110		Canada	Ontario
PI68193	344	0.401458	AD	0.133	0.764	0.036	0.064	0.004	CI 4332	LANDRACE	W	1	6		149	Azerbaijan
PI308138	345	0.40144	3	0.006	0.003	0.842	0.073	0.076	Europeum 353/133	CULTIVAR	S	1	2	115		Ukraine	Kharkiv
PI467732	346	0.401422	AD	0.002	0.001	0.246	0.75	0.001	Tunga	CULTIVAR	S	1	6	110		Norway
PI643376	347	0.401405	AD	0.002	0.049	0.472	0.415	0.061	ND24379	BREEDING	S	1	2	100		United States	North Dakota
PI328938	348	0.401388	AD	0.005	0.561	0.258	0.005	0.17	Noire Maroc	UNCERTAIN	S	1	2	102		Morocco
PI270645	349	0.401371	1	0.998	0	0	0.001	0	47	LANDRACE	S	1	6	116		Peru	Puno	-15.9333	-69.9	4258
PI640339	350	0.401354	AD	0.028	0.302	0.002	0.667	0.001	TX01D336	BREEDING	S	1	6	109		United States	Texas
PI467786	351	0.401336	3	0.045	0.007	0.916	0.007	0.025	Aramir	CULTIVAR	S	1	2	116		Netherlands	South Holland
PI599628	352	0.40132	3	0.036	0.001	0.96	0.002	0.001	Horal	CULTIVAR	S	1	2	122		Slovakia
PI643339	353	0.401302	AD	0.03	0.013	0.557	0.394	0.007	ND19922	BREEDING	S	1	2	103		United States	North Dakota
PI87795	354	0.401283	2	0.001	0.906	0	0.091	0.001	Omugi Zairai Shu	LANDRACE	W	1	6		136	Korea, South	Cholla Puk
PI640259	355	0.401266	4	0.08	0.002	0.024	0.889	0.005	TX01D256	BREEDING	S	1	6	123		United States	Texas
PI344729	356	0.401248	3	0.179	0.006	0.809	0.003	0.003	68-28295	BREEDING	S	1	2	105		Argentina	Buenos Aires
PI178285	357	0.401231	1	0.917	0.017	0.005	0.001	0.061	Siha	LANDRACE	S	1	6	106		Turkey	Adana	36.8167	35.75	84
PI189764	358	0.401214	3	0	0	0.998	0	0	Heimdal	CULTIVAR	S	1	2	120		Sweden	Malmohus
CIho4083	359	0.401195	2	0.001	0.998	0	0	0.001	4011	LANDRACE	S	9	6	105		Mongolia	Govi-Altay	46.65	96.4667	1831
PI129499	360	0.401178	4	0.001	0	0.001	0.997	0	Sobieszynski	CULTIVAR	S	1	6	102		Poland
PI564501	361	0.40116	5	0	0	0	0	0.999	K'ochala	CULTIVAR	S	1	6	106		Bolivia
PI447013	362	0.401143	3	0.082	0.004	0.909	0.003	0.001	Goblin	CULTIVAR	S	1	2	112		United Kingdom	England
PI422571	363	0.401125	AD	0.194	0.002	0.084	0.719	0.001	Gipsy	CULTIVAR	S	1	6	115		Belgium	Namur
PI370867	364	0.401109	AD	0.002	0.002	0.595	0.268	0.134	391A	LANDRACE	S	1	2	107		Switzerland	Valais	46.3167	7.95	1093
PI328484	365	0.401093	1	0.957	0.004	0.006	0.002	0.032	HOR 1129	LANDRACE	S	1	6	109		Greece	Crete
PI327864	366	0.401075	2	0.001	0.996	0.001	0.001	0.001	HOR 4188	LANDRACE	W	1	6		138	Uzbekistan	Bukhara
PI328637	367	0.401058	AD	0.058	0.011	0.637	0.067	0.226	HOR 1385	LANDRACE	S	1	2	111		Greece	Peloponnese	37.25	22.55	882
PI643361	368	0.401041	AD	0.002	0.084	0.498	0.412	0.004	ND22170	BREEDING	S	1	2	103		United States	North Dakota
CIho6092	369	0.401024	4	0.003	0.117	0.002	0.811	0.067	C.A.N. 1105	BREEDING	S	1	6	110		Canada	Ontario
PI467749	370	0.401008	3	0.007	0.002	0.919	0.005	0.068	Menuet	CULTIVAR	S	1	2	112		Netherlands
PI186125	371	0.400991	AD	0.001	0.525	0.001	0.471	0.001	Chae-Rae-Baec	LANDRACE	S	1	6	102		Korea, South
CIho9562	372	0.400974	AD	0.002	0.004	0.794	0.198	0.002	Domen	CULTIVAR	S	1	2	110		Norway	Hedmark
PI328858	373	0.400958	AD	0.011	0.286	0.341	0.356	0.005	HOR 2246	LANDRACE	W	9	6		153	Germany
CIho14085	374	0.40094	1	0.998	0.001	0	0	0	175	UNCERTAIN	S	1	6	112		Tunisia	L'Ariana	36.8667	10.1833	2
PI640240	375	0.400924	AD	0.005	0.232	0.032	0.719	0.012	TX01D237	BREEDING	F	1	6			United States	Texas
PI371105	376	0.400906	AD	0.002	0.004	0.586	0.258	0.15	1083A	LANDRACE	S	1	2	112		Switzerland	Valais	46.3833	8.0833	1367
PI57752	377	0.400889	AD	0.545	0.165	0.015	0.047	0.228	Good Delta	LANDRACE	S	1	6	107		Egypt	Sharqiya
PI193729	378	0.400872	3	0	0	0.999	0	0	CI 9607	BREEDING	S	1	2	118		Ireland	Dublin
PI584963	379	0.400854	2	0.001	0.997	0.001	0.001	0	Mu Dan Qing Ke	LANDRACE	S	9	6	102		China	Gansu
PI643226	380	0.400837	AD	0.002	0.003	0.709	0.281	0.005	ND4758-1	BREEDING	S	1	2	104		United States	North Dakota
PI264912	381	0.40082	AD	0.752	0.002	0.001	0.242	0.003	663	LANDRACE	S	1	6	123		Greece	Macedonia	40.2667	23.4333	0
PI640416	382	0.400804	4	0.089	0.083	0.001	0.825	0.001	TX01D413	BREEDING	S	1	6	117		United States	Texas
PI268172	383	0.400786	3	0.004	0.002	0.943	0.049	0.002	Opavsky	CULTIVAR	S	1	2	120		Czechoslovakia
PI195318	384	0.400769	AD	0.502	0.325	0.1	0.01	0.063	2725	LANDRACE	S	9	2	110		Guatemala	Totonicapan	14.9167	-91.3667	2435
PI296996	385	0.400753	AD	0.098	0.616	0.244	0.042	0.001	B.273-0-15-001	BREEDING	S	1	2	119		Argentina	Buenos Aires
PI466726	386	0.400736	3	0.006	0.053	0.895	0.018	0.028	Mona	CULTIVAR	S	1	2	85		Sweden	Malmohus
PI640028	387	0.400719	AD	0.061	0.139	0.001	0.797	0.002	TX02D214	BREEDING	S	1	6	122		United States	Texas
PI87840	388	0.400702	AD	0.002	0.315	0.001	0.681	0.001	Noru Bori	LANDRACE	S	1	6	103		Korea, North	Pyongan Nam
PI399491	389	0.400685	3	0.013	0.001	0.977	0.003	0.005	Diva	CULTIVAR	S	1	2	111		Netherlands	South Holland
PI295581	390	0.400668	5	0	0.001	0	0	0.998	ELS 6302-213	LANDRACE	S	1	6	108		Ethiopia	Shewa	7.2	38.6	1525
PI174431	391	0.400651	AD	0.477	0.002	0.001	0.519	0.001	Escourgeon 1/2 Hatif des Tourettes	CULTIVAR	S	1	6			France
PI428628	392	0.400634	3	0.001	0	0.998	0	0	Rapid	CULTIVAR	F	1	2			Czechoslovakia
CIho14327	393	0.400617	AD	0.13	0.77	0.023	0.073	0.003	CI 14327	LANDRACE	W	1	6		150	Azerbaijan
CIho14281	394	0.400601	AD	0.003	0.009	0.654	0.3	0.034	CI 14281	UNCERTAIN	S	1	2	114		Venezuela	Tachira
PI270667	395	0.400584	AD	0.501	0.497	0.001	0.001	0.001	69	LANDRACE	S	9	6	115		Peru	Puno	-15.9333	-69.8167	3819
CIho15594	396	0.400568	AD	0.009	0.044	0.001	0.786	0.16	QB 139.8	BREEDING	S	1	6	106		Canada	Quebec
PI584852	397	0.400551	AD	0.173	0.003	0.431	0.39	0.004	Scala	CULTIVAR	W	1	2		138	France	Yvelines
PI194556	398	0.400534	3	0.002	0.07	0.9	0.002	0.026	Stamm 583449	BREEDING	S	1	2	107		Germany	Saxony
PI566171	399	0.400517	2	0	0.999	0	0	0	Mao Da Mai	UNCERTAIN	W	1	6		140	China	Shanxi
PI260894	400	0.4005	3	0.003	0.002	0.973	0.021	0.001	Provost	CULTIVAR	F	1	2			United Kingdom	England
PI640308	401	0.400483	4	0.006	0.003	0.024	0.826	0.142	TX01D305	BREEDING	F	1	6			United States	Texas
PI637845	402	0.400467	AD	0.036	0.002	0.714	0.245	0.003	Charles	CULTIVAR	S	1	2	114		United States	Idaho
CIho15304	403	0.400451	1	0.994	0.003	0.001	0.001	0.001	Jebali	LANDRACE	S	1	6	108		Tunisia	Kebili	33.5333	8.8167	20
CIho14319	404	0.400434	4	0.001	0.001	0.001	0.996	0.001	CI 14319	UNCERTAIN	S	1	6	106		Denmark	Storstrom
PI244823	405	0.400417	2	0.003	0.953	0	0.001	0.043	5068	LANDRACE	S	1	6	111		Pakistan	Northern Areas
PI467847	406	0.400401	AD	0.13	0.019	0.788	0.039	0.024	FM 434	CULTIVAR	S	1	2	112		Brazil	Rio Grande do Sul
PI643364	407	0.400384	AD	0.003	0.004	0.501	0.401	0.091	ND22895	BREEDING	S	1	2	106		United States	North Dakota
PI193799	408	0.400368	5	0	0	0	0	0.999	8853	LANDRACE	S	1	6	105		Ethiopia	Shewa	9.0333	38.7	2402
PI639300	409	0.400352	AD	0.511	0.002	0.196	0.165	0.126	K2003-50	LANDRACE	S	1	2	117		Kazakhstan	Alma-Ata
PI344936	410	0.400335	3	0.002	0.002	0.824	0.165	0.007	70A	LANDRACE	S	1	2	111		Bosnia and Herzegovina		43.5	18.7667	395
PI573617	411	0.400319	3	0.001	0.002	0.875	0.12	0.001	Abava	CULTIVAR	S	1	2	113		Latvia
PI586961	412	0.400301	2	0.001	0.998	0	0	0	Giza 127	CULTIVAR	S	1	6	116		Egypt	Giza
PI640170	413	0.400285	AD	0.05	0.118	0.154	0.6	0.079	TX01D164	BREEDING	S	1	6	111		United States	Texas
PI371100	414	0.400269	AD	0.003	0.02	0.629	0.23	0.118	1065B	LANDRACE	S	1	2	112		Switzerland	Valais	46.3667	8.0833	995
PI328632	415	0.400252	1	0.98	0.014	0.002	0.001	0.003	HOR 1379	LANDRACE	S	1	6	108		Greece	Crete	35.3667	23.6333	509
PI402037	416	0.400236	AD	0.319	0.002	0.001	0.491	0.188	MCU 3559	UNCERTAIN	S	1	6	104		Colombia	Cundinamarca
PI428491	417	0.40022	3	0.004	0.001	0.945	0.003	0.048	Miranda	CULTIVAR	S	1	2	115		Netherlands
CIho13839	418	0.400203	AD	0.002	0.257	0	0.74	0.001	Early Russian	UNCERTAIN	S	1	6	65		India
PI235191	419	0.400186	3	0.008	0.007	0.969	0.009	0.006	Balder	CULTIVAR	S	1	2	118		Sweden	Malmohus
PI467408	420	0.40017	2	0	0.999	0	0	0	Kamaore 1	CULTIVAR	S	9	6	109		Japan	Kagoshima
PI584900	421	0.400153	AD	0.09	0.002	0.453	0.455	0.001	Music	CULTIVAR	W	1	2		146	France
CIho16498	422	0.400136	4	0.007	0.132	0.002	0.854	0.005	Isogenic: nnlk2lk2vvii	GENETIC	S	9	6	121		United States	Montana
PI290272	423	0.40012	3	0	0	0.999	0	0	Paula	CULTIVAR	S	1	2	114		Austria	Vienna
PI294734	424	0.400103	5	0.002	0.11	0.001	0.001	0.887	Brunneinudum	UNCERTAIN	S	9	2	98		Bulgaria
PI643242	425	0.400087	AD	0.012	0.033	0.491	0.446	0.018	ND7159	BREEDING	S	1	2	105		United States	North Dakota
PI447260	426	0.400071	1	0.994	0.003	0.001	0.001	0.001		BREEDING	S	1	6	116		Spain	Zaragoza
PI188831	427	0.400055	4	0.002	0.003	0.003	0.992	0.001	Edda II	CULTIVAR	S	1	6	98		Sweden	Malmohus
PI410471	428	0.400038	2	0.001	0.997	0	0	0.001	N37	LANDRACE	S	9	6	99		Pakistan	Azad Kashmir	36.1667	72.9667	2770
PI41250	429	0.400022	3	0.003	0.003	0.831	0.1	0.063	Calotte	UNCERTAIN	S	1	2	114		Russian Federation	Leningrad
PI436135	430	0.400006	3	0.001	0.001	0.996	0.002	0.001	16	LANDRACE	S	1	2	113		Chile	La Araucania	-38.6333	-72.4333	150
CIho2539	431	0.399989	1	0.968	0.004	0.002	0.021	0.006	Orzo Filicudi 1921	BREEDING	S	1	6	120		Italy	Apulia
PI643336	432	0.399973	AD	0.009	0.071	0.547	0.355	0.018	ND19855	BREEDING	S	1	2	101		United States	North Dakota
PI564622	433	0.399957	AD	0.299	0.182	0.169	0.045	0.305	ID-260	LANDRACE	W	1	2		134	Syria	Hamah	35.05	36.55	450
PI430743	434	0.399941	4	0.006	0.06	0.016	0.913	0.006		LANDRACE	S	1	6	101		Yemen		17.0667	43.5833	1989
PI498437	435	0.399924	3	0.012	0.001	0.978	0.007	0.002	Mata	CULTIVAR	S	1	2	112		New Zealand
PI155092	436	0.399908	2	0.05	0.908	0.001	0.04	0.001	Aizu No. 7	CULTIVAR	W	1	6		128	Japan	Fukushima
PI392423	437	0.399892	AD	0.044	0.008	0.791	0.153	0.003	Welgevallen 65-56-20	BREEDING	S	1	2	111		South Africa	Cape Province
PI584867	438	0.399876	AD	0.147	0.001	0.155	0.695	0.001	Escourgeon de Vendee	CULTIVAR	S	1	6	126		France
PI643288	439	0.399861	AD	0.062	0.083	0.538	0.312	0.004	ND15079	BREEDING	S	1	2	101		United States	North Dakota
CIho4144	440	0.399844	2	0.002	0.994	0.001	0.001	0.003	Kaljou	LANDRACE	S	9	6	104		Afghanistan	Parwan	34.9333	68.4833	2260
PI564456	441	0.399828	AD	0.135	0.007	0.064	0.793	0.001	Rojen	CULTIVAR	S	1	6	109		Bulgaria	Plovdiv
PI160380	442	0.399811	3	0.003	0.013	0.943	0.039	0.002	Hanacky Jubileni	CULTIVAR	S	1	2	110		Czechoslovakia
PI402001	443	0.399795	AD	0.34	0.003	0.044	0.61	0.004	MCU 3523	UNCERTAIN	S	1	6	100		Colombia	Cundinamarca
PI244807	444	0.399779	2	0.016	0.835	0.041	0.103	0.005	5051	LANDRACE	W	1	6		144	Iran	Mazandaran	36.8333	54.4833	110
PI193730	445	0.399763	3	0.001	0	0.998	0	0	CI 9608	BREEDING	S	1	2	118		Ireland	Dublin
PI273905	446	0.399748	5	0	0	0	0	0.999	1997	LANDRACE	S	1	6	99		Ethiopia	Kefa	7.8333	36.6667	2288
PI584889	447	0.399732	AD	0.118	0.003	0.393	0.485	0.001	Metro	CULTIVAR	W	1	2		154	France	Yvelines
PI467850	448	0.399716	3	0.009	0.04	0.843	0.107	0.002	Antarctica 06	CULTIVAR	S	1	2			Brazil
CIho9168	449	0.3997	4	0.003	0.001	0	0.996	0.001	Mo. B-475	CULTIVAR	W	1	6		136	United States	Missouri
PI323403	450	0.399684	2	0.001	0.982	0.002	0.014	0	Suwon 4	CULTIVAR	W	1	6		145	Korea, South	Kyonggi
PI404205	451	0.399668	3	0.001	0.001	0.956	0.041	0	Suvenir	CULTIVAR	S	1	2	111		Belarus	Minsk
PI264205	452	0.399652	1	0.885	0.005	0.051	0.001	0.058	Sarlis	CULTIVAR	S	1	6	108		Morocco
PI371111	453	0.399636	AD	0.004	0.017	0.602	0.273	0.103	1101BB	LANDRACE	S	1	2	114		Switzerland	Valais	46.2	7.3833	1002
PI640273	454	0.39962	AD	0.129	0.158	0.001	0.71	0.002	TX01D270	BREEDING	S	1	6	111		United States	Texas
PI467789	455	0.399605	3	0.027	0.001	0.96	0.002	0.009	Menuet	CULTIVAR	S	1	2	107		Netherlands
PI574081	456	0.399589	2	0.039	0.897	0.001	0.002	0.061	RNB-361	LANDRACE	W	9	6		125	Nepal	Bheri	28.8333	82.25	1896
PI54916	457	0.399573	4	0.001	0.001	0.001	0.997	0.001	Maskin Cyg	CULTIVAR	S	1	6	99		Norway
PI414082	458	0.399557	1	0.998	0	0	0.001	0	CHM 70	UNCERTAIN	S	1	6	113		Bolivia	Chuquisaca	-20.8333	-64.9667	3016
PI306439	459	0.399541	3	0.002	0.001	0.993	0.001	0.003	2717	UNCERTAIN	S	1	2	112		Romania
CIho4184	460	0.399526	2	0.004	0.994	0.001	0	0.001	Abi Jou	LANDRACE	S	1	6	108		Afghanistan	Takhar	35.7333	69.5333	3973
PI449279	461	0.399509	AD	0.178	0.002	0.472	0.347	0.001	3997	BREEDING	S	1	6	117		Spain	Zaragoza
PI643322	462	0.399494	AD	0.005	0.018	0.46	0.487	0.03	ND18380-1	BREEDING	S	1	2	103		United States	North Dakota
CIho14332	463	0.399478	AD	0.141	0.767	0.061	0.028	0.004	CI 14332	LANDRACE	W	1	6		151	Azerbaijan
PI95265	464	0.399462	4	0.003	0.001	0.006	0.989	0.001	278	LANDRACE	S	1	6	107		Unknown
PI194952	465	0.399445	5	0	0	0	0	0.999	9244	LANDRACE	S	1	6	108		Ethiopia	Gonder	12.6	37.4667	2201
PI323352	466	0.399429	3	0.001	0.001	0.938	0.059	0.001	Centennial	CULTIVAR	S	1	2	112		Canada	Alberta
PI350713	467	0.399414	AD	0.003	0.002	0.533	0.408	0.055	69Z108.177	LANDRACE	S	1	2	110		Austria	Carinthia	47.0167	13.6167	1163
CIho15291	468	0.399398	1	0.997	0.001	0	0.001	0	Djebali	LANDRACE	S	1	6	106		Tunisia	Bizerte	36.85	9.9333	21
PI321791	469	0.399382	3	0	0	0.999	0	0	Ereya Frigga	UNCERTAIN	S	1	2	114		Slovenia
PI87763	470	0.399366	2	0	0.999	0	0	0	Tongusaru Pori	LANDRACE	W	9	6		134	Korea, South	Cholla Puk
PI643212	471	0.39935	4	0.007	0.016	0.001	0.975	0.002	NDB138	BREEDING	S	1	6	103		United States	North Dakota
PI399482	472	0.399334	3	0.028	0.007	0.925	0.004	0.037	Aramir	CULTIVAR	S	1	2	116		Netherlands	South Holland
PI129477	473	0.399318	AD	0.105	0.39	0.1	0.401	0.004	Miejscowy z Podkarpacia	UNCERTAIN	S	9	2	109		Poland	Krakow
PI342329	474	0.399303	AD	0.082	0.02	0.48	0.147	0.272	2606	LANDRACE	S	1	2	114		Turkey	Kutahya
CIho7153	475	0.399288	AD	0.442	0.023	0.404	0.11	0.021	36Ab2568	BREEDING	S	1	6	107		United States	Idaho
PI344865	476	0.399272	4	0.038	0.001	0.004	0.955	0.002	6	LANDRACE	S	1	6	130		Serbia
PI611534	477	0.399257	AD	0.089	0.044	0.763	0.102	0.001	Zhodinskii 5	CULTIVAR	S	1	2	112		Belarus
PI263414	478	0.399241	1	0.997	0.001	0.001	0.001	0.001	Tichedrett 3265	UNCERTAIN	F	1	6			Algeria
CIho14228	479	0.399225	2	0.002	0.993	0.002	0	0.002	3918	LANDRACE	S	9	6	119		Mongolia
PI283429	480	0.39921	3	0	0	0.999	0	0	Maja	CULTIVAR	S	1	2	118		Denmark
CIho6091	481	0.399194	4	0.003	0.142	0.003	0.808	0.044	C.A.N. 1098	BREEDING	S	1	6	110		Canada	Ontario
PI643323	482	0.399179	AD	0.002	0.062	0.518	0.341	0.077	ND18413-1	BREEDING	S	1	2	101		United States	North Dakota
PI420923	483	0.399163	AD	0.345	0.219	0.121	0.004	0.311	36	LANDRACE	S	1	2	108		Jordan		30.65	35.6333	1450
PI392471	484	0.399148	AD	0.35	0.001	0.64	0.008	0.001	Welgevallen 65-52-2	BREEDING	S	1	2	109		South Africa	Cape Province
CIho4088	485	0.399133	2	0.001	0.998	0	0	0.001	CI 4088	LANDRACE	S	9	6	100		Russian Federation
PI266859	486	0.399117	AD	0.185	0.001	0.697	0.113	0.005	Research	CULTIVAR	S	1	2	111		Australia	Victoria
PI467737	487	0.399102	AD	0.205	0.006	0.145	0.642	0.002	Apam	CULTIVAR	S	1	6	101		Mexico	Federal District
PI584856	488	0.399087	AD	0.027	0.002	0.426	0.544	0.002	Pani	CULTIVAR	W	1	2		141	France
PI178442	489	0.399072	AD	0.101	0.073	0.583	0.01	0.232	Sakiz	CULTIVAR		1				Turkey	Eskisehir
PI156654	490	0.399056	4	0.002	0.005	0.003	0.989	0.001	Chervonec	CULTIVAR	S	1	6	102		Russian Federation	Irkutsk
CIho5057	491	0.399041	AD	0.087	0.772	0.033	0.009	0.099	Malebo	CULTIVAR	S	9	6	116		Australia	New South Wales
PI328112	492	0.399026	3	0.002	0.001	0.989	0.006	0.001	Goldgerste Mutterlinie 43/10	BREEDING	S	1	2	120		Sweden	Malmohus
PI392458	493	0.399011	AD	0.381	0.002	0.482	0.129	0.006	Welgevallen 60-1-19	BREEDING	S	1	2	106		South Africa	Cape Province
PI87780	494	0.398995	2	0.002	0.826	0.001	0.168	0.004	Hadaka Mugi	LANDRACE	S	9	6	113		Korea, North	Pyongan Nam
PI55526	495	0.39898	AD	0.281	0.005	0.079	0.634	0.002	Commune A	LANDRACE	S	1	6	123		Tunisia
PI498433	496	0.398965	3	0.001	0	0.997	0.001	0.001	Koreke	CULTIVAR	S	1	2	110		New Zealand
PI277393	497	0.39895	5	0	0	0	0	0.999	S-18	LANDRACE	S	1	6	105		Ethiopia	Shewa	9.0667	38.5	2402
PI643383	498	0.398935	AD	0.012	0.137	0.431	0.353	0.067	ND24564	BREEDING	S	1	2	101		United States	North Dakota
PI430744	499	0.39892	4	0.001	0.012	0.001	0.962	0.023		LANDRACE	S	1	6	108		Yemen		16	44.1833	450
PI190203	500	0.398905	3	0.001	0	0.998	0	0.001	Eglfinger Monachia	CULTIVAR	S	1	2	110		Germany	Bavaria
PI269912	501	0.398889	2	0.011	0.887	0.002	0.002	0.099	880	LANDRACE	S	1	6	114		Pakistan	North-West Frontier	36.0833	72.05	1860
PI467684	502	0.398875	AD	0.792	0.005	0.002	0.199	0.002	4235	LANDRACE	S	1	6	115		Portugal	Coimbra	40.0333	-8.3833	164
CIho15616	503	0.39886	3	0.008	0.007	0.982	0.002	0.001	LT 74G6	BREEDING	S	1	2	108		Canada	Quebec
CIho4981	504	0.398845	4	0.001	0.001	0.001	0.997	0	Asplund	CULTIVAR	S	1	6	98		Norway
PI290316	505	0.39883	2	0	0.999	0	0	0	Kama Kuro	UNCERTAIN	S	1	6	109		Hungary	Pest
PI611511	506	0.398814	AD	0.005	0.083	0.748	0.135	0.028	Vestnik	CULTIVAR	S	1	2	110		Ukraine	Odesa
PI640366	507	0.3988	AD	0.011	0.259	0.001	0.725	0.003	TX01D363	BREEDING	S	1	6	101		United States	Texas
PI584850	508	0.398785	AD	0.087	0.003	0.518	0.392	0.001	Jeff	CULTIVAR	W	1			138	France	Oise
PI467443	509	0.39877	3	0.001	0.002	0.992	0.002	0.002	Pulawski 267	CULTIVAR	S	1	2	114		Poland
PI640236	510	0.398755	AD	0.193	0.071	0.001	0.735	0.001	TX01D232	BREEDING	S	1	6	108		United States	Texas
PI382982	511	0.398741	5	0	0	0	0	0.999	GAW 87-1	LANDRACE	S	1	6	104		Ethiopia	Tigre	12.5167	39.5333	2495
PI592170	512	0.398726	3	0.011	0.01	0.819	0.099	0.061	Raglan	CULTIVAR	S	1	2	117		United Kingdom	Wales
PI329042	513	0.39871	1	0.854	0.108	0.007	0.029	0.002	HOR 1027	LANDRACE	S	1	6	105		Greece	Peloponnese	37.15	21.9667	37
PI69563	514	0.398696	4	0.001	0	0	0.998	0.001	6834	LANDRACE	S	1	6	111		China	Heilongjiang	45.55	131.883	134
PI328675	515	0.39868	3	0.001	0.001	0.931	0.056	0.011	Helmi	CULTIVAR	S	1	2	109		Finland
PI183638	516	0.398666	2	0	0.999	0	0	0	Tschermak's Zweizeilige	CULTIVAR	W	1	2		132	Austria	Vienna
PI584868	517	0.398651	AD	0.282	0.001	0.32	0.395	0.001	Baraka	CULTIVAR	W	1			146	France
PI401999	518	0.398636	AD	0.504	0.001	0.001	0.212	0.283	MCU 3521	UNCERTAIN	S	1	6	108		Colombia	Cundinamarca
PI643292	519	0.398621	AD	0.004	0.027	0.518	0.449	0.002	ND15403	BREEDING	S	1	2	99		United States	North Dakota
PI253313	520	0.398606	3	0.014	0.001	0.863	0.118	0.005	17485	LANDRACE	S	1	2	121		Bosnia and Herzegovina		44.4	17.0833	824
PI639346	521	0.398592	2	0.001	0.998	0	0	0.001	TJK03-112	LANDRACE	S	9	6	102		Tajikistan	Badakhshoni Kuhi
PI95157	522	0.398577	AD	0.027	0.087	0.574	0.003	0.31	160	LANDRACE	S	1	2	105		Unknown
PI640408	523	0.398563	4	0.134	0.004	0.031	0.829	0.003	TX01D405	BREEDING	S	1	6	110		United States	Texas
PI331912	524	0.398548	1	0.998	0.001	0	0.001	0.001	HOR 2003	LANDRACE	S	1	6	120		Italy
PI339814	525	0.398533	3	0.001	0.001	0.997	0.001	0.001	Sultan	CULTIVAR	S	1	2	118		Netherlands	South Holland
PI285124	526	0.398518	5	0	0	0	0	0.999	S-42	LANDRACE	S	1	6	109		Ethiopia	Shewa	9.6833	39.5333	2789
PI640139	527	0.398503	4	0.034	0.148	0.001	0.816	0.001	TX01D132	BREEDING	F	1	6			United States	Texas
PI599633	528	0.398488	3	0.106	0.003	0.882	0.001	0.008	Jarek	CULTIVAR	S	1	2	122		Czech Republic	South Moravia
PI225019	529	0.398473	2	0.001	0.951	0.046	0.001	0.002	Kairyo Bozu	CULTIVAR	S		6	109		Japan	Ehime
PI467375	530	0.398458	AD	0.048	0.002	0.713	0.23	0.006	Brehat	LANDRACE	S	1	2	120		France	Cotes-du-Nord
PI452384	531	0.398443	1	0.949	0.001	0.001	0.047	0.002	STB 98	BREEDING	S	1	6	116		United Kingdom	England
PI592167	532	0.398429	3	0.002	0.001	0.934	0.062	0.001	Tay	CULTIVAR	S	1	2	117		United Kingdom	Scotland
PI76284	533	0.398414	AD	0.055	0.68	0.006	0.017	0.242	B-87	LANDRACE	S	1	6	114		Iraq	Baghdad	33.2833	44.5167	33
PI392469	534	0.398399	AD	0.408	0.117	0.437	0.024	0.013	Welgevallen 65-5-4	BREEDING	S	1	2	114		South Africa	Cape Province
PI643267	535	0.398384	AD	0.004	0.065	0.556	0.374	0.001	ND12567	BREEDING	S	1	2	104		United States	North Dakota
CIho16555	536	0.39837	4	0.004	0.135	0.001	0.858	0.003	Isogenic: White Stripe Mutator	GENETIC	S	1	6	129		United States	Montana
PI592231	537	0.398355	AD	0.122	0.002	0.424	0.451	0.001	Target	CULTIVAR	W	1	2		142	United Kingdom	England
PI410483	538	0.39834	2	0.001	0.992	0.001	0.001	0.005	N50	LANDRACE	S	9	6	106		Pakistan	Azad Kashmir	35.45	74.8	2130
PI611512	539	0.398325	3	0.004	0.002	0.859	0.134	0.001	Viking	CULTIVAR	S	1	2	112		Russian Federation	Kirov
CIho15600	540	0.39831	4	0.003	0.01	0.001	0.883	0.103	QB 139.17	BREEDING	S	1	6	115		Canada	Quebec
PI344930	541	0.398295	AD	0.054	0.017	0.713	0.023	0.194	67A	LANDRACE	S	1	2	111		Bosnia and Herzegovina		43.5	18.7667	395
PI329114	542	0.398281	1	0.984	0.002	0.001	0.002	0.011	HOR 2281	LANDRACE	F	1	6			Greece	Peloponnese	38.0167	22.9833	677
PI220660	543	0.398266	2	0.007	0.982	0.001	0.001	0.009	Jaw	LANDRACE	W	1	6		140	Afghanistan	Baghlan	35.75	69	610
PI202873	544	0.398251	3	0.001	0	0.998	0	0	Tschermaks Hanna X Kargyn	CULTIVAR	S	1	2	111		Austria	Vienna
PI639299	545	0.398237	AD	0.513	0.002	0.193	0.155	0.137	K2003-46	LANDRACE	S	1	2	118		Kazakhstan	Alma-Ata
PI467360	546	0.398222	4	0.001	0.001	0.001	0.995	0.001	Mjos	CULTIVAR	S	1	6	105		Norway
PI205639	547	0.398208	AD	0.275	0.004	0.278	0.441	0.002	Pelileo	CULTIVAR	S	1	2	116		Ecuador	Pichincha
PI292767	548	0.398193	3	0.001	0.001	0.997	0.001	0.001	Weibull 5492	BREEDING	S	1	2	110		Sweden	Malmohus
CIho14234	549	0.398178	2	0.001	0.996	0.001	0.002	0.001	4000	LANDRACE	S	9	6	119		Mongolia
PI640132	550	0.398164	AD	0.14	0.133	0.001	0.719	0.006	TX01D124	BREEDING	S	1	6	110		United States	Texas
CIho15290	551	0.398149	AD	0.728	0.135	0.043	0.001	0.092	Djebali	LANDRACE	S	1	6	115		Tunisia	Bizerte	36.85	9.9333	21
PI269151	552	0.398135	3	0	0	0.999	0	0	Fresa	CULTIVAR	S	1	2	111		United Kingdom	England
CIho13460	553	0.39812	AD	0.15	0.041	0.001	0.505	0.303	CI 13460	UNCERTAIN	W	1	6		138	Romania
PI371196	554	0.398106	AD	0.003	0.003	0.611	0.221	0.162	1318D	LANDRACE	S	1	2	115		Switzerland	Valais	46.15	7.9167	1483
CIho7790	555	0.398092	3	0.015	0.002	0.808	0.11	0.066	Earl	CULTIVAR	S	1	2	121		United Kingdom	England
PI225025	556	0.398077	2	0	0.999	0	0	0	Yane Hadaka No. 2	CULTIVAR	S	9	6	117		Japan	Ehime
CIho13353	557	0.398063	AD	0.034	0.045	0.647	0.025	0.249	CI 13353	LANDRACE	S	1	2	111		Ethiopia	Gonder	12.6	37.4667	2201
PI270722	558	0.398048	1	0.998	0	0	0	0	124	LANDRACE	S	1	6	117		Peru	Puno	-15.9333	-69.8167	3819
PI221326	559	0.398034	AD	0.003	0.278	0.058	0.659	0.002	Smooth Awn	UNCERTAIN	S	1	6	115		Serbia
PI629116	560	0.398019	AD	0.2	0.222	0.185	0.32	0.073	Reliance	CULTIVAR	S	1	6	102		United States	Montana
PI193731	561	0.398005	3	0.001	0	0.998	0	0	CI 9609	BREEDING	S	1	2	118		Ireland	Dublin
PI525187	562	0.39799	4	0.001	0.001	0.098	0.899	0.001	Kilta	CULTIVAR	S	1	6	99		Finland
PI84311	563	0.397976	2	0.002	0.968	0	0.001	0.029	232	LANDRACE	S	1	6	116		Uzbekistan	Khorazm	41.6	60.15	91
PI86189	564	0.397961	3	0.004	0.002	0.851	0.106	0.037	41101a	LANDRACE	S	1	2	116		Russian Federation	Leningrad
PI296459	565	0.397946	1	0.997	0.001	0.001	0.001	0	H-2213	LANDRACE	S	1	6	121		Eritrea		14.6833	39.4167	2403
PI643274	566	0.397932	AD	0.017	0.041	0.568	0.372	0.002	ND13296	BREEDING	S	1	2	101		United States	North Dakota
PI283416	567	0.397917	AD	0.071	0.241	0.579	0.103	0.006	0-20-309	UNCERTAIN	S	9	2	116		Czechoslovakia
PI401964	568	0.397903	AD	0.287	0.018	0.002	0.685	0.008	MCU 3486	UNCERTAIN	S	1	6	100		Colombia	Cundinamarca
PI223130	569	0.397888	AD	0.367	0.198	0.118	0.003	0.314	Arabi	UNCERTAIN	S	1	2	103		Jordan
PI264864	570	0.397874	AD	0.097	0.02	0.717	0.052	0.114	1161	LANDRACE	S	1	2	119		Italy	Emilia-Romagna	44.4667	9.9167	1041
PI640069	571	0.397859	AD	0.173	0.072	0.012	0.74	0.002	TX02D271	BREEDING	S	1	6	124		United States	Texas
CIho4056	572	0.397845	2	0.001	0.997	0	0.001	0.001	3936	LANDRACE	S	9	6	117		Mongolia
PI399504	573	0.397831	3	0.103	0.004	0.888	0.003	0.001	Ode	CULTIVAR	S	1	2	111		Germany	Lower Saxony
CIho15582	574	0.397816	AD	0.312	0.06	0.013	0.521	0.094	QB 137.31	BREEDING	S	1	6	107		Canada	Quebec
PI494099	575	0.397802	3	0.064	0	0.934	0.001	0.001	Summit	CULTIVAR	S	1	2	108		United States	Colorado
PI190762	576	0.397787	2	0	0.999	0	0	0	Kobai No. 10	CULTIVAR	S	9	6	105		Japan	Hiroshima
PI370869	577	0.397772	AD	0.016	0.038	0.577	0.24	0.129	399B	LANDRACE	S	1	2	117		Switzerland	Valais	46.3167	7.95	1093
CIho11855	578	0.397758	4	0.001	0	0	0.997	0	FG 672-2-10-1	BREEDING	S	1	6	105		Norway
PI564500	579	0.397743	5	0	0	0	0	0.999	Valluno	CULTIVAR	S	1	6	106		Bolivia
PI447191	580	0.397728	1	0.9	0.004	0.006	0.089	0.001		UNCERTAIN	S	1	6	134		Spain
PI599621	581	0.397714	3	0.012	0.015	0.969	0.002	0.002	Atlas	CULTIVAR	S	1	2	123		Czech Republic
PI584507	582	0.397699	AD	0.017	0.001	0.199	0.779	0.003	Kold	CULTIVAR	W	1	6		151	United States	Oregon
PI640034	583	0.397685	AD	0.051	0.156	0.023	0.7	0.07	TX02D222	BREEDING	S	1	6	109		United States	Texas
PI283430	584	0.39767	3	0	0	0.999	0	0	Rigel	CULTIVAR	S	1	2	118		Denmark
PI566374	585	0.397655	2	0	0.999	0	0	0	ZDM 3231	UNCERTAIN	W	9	6		137	China	Zhejiang
PI452311	586	0.397641	AD	0.462	0.176	0.337	0.023	0.003	STB 19	BREEDING	S	1	6	110		United Kingdom	England
PI344958	587	0.397627	AD	0.006	0.004	0.654	0.091	0.245	90	LANDRACE	S	1	2	107		Montenegro		43.15	19.1167	1531
PI289811	588	0.397612	AD	0.019	0.779	0.001	0.006	0.194	32b	LANDRACE	S	1	6	109		Iran	Khuzestan	32.1833	48.2333	71
PI640226	589	0.397598	4	0.021	0.001	0.03	0.946	0.002	TX01D222	BREEDING	S	1	6	109		United States	Texas
CIho13397	590	0.397584	3	0	0	0.999	0	0	CI 13397	UNCERTAIN	S	1				Spain
CIho12125	591	0.397569	4	0.008	0.113	0.001	0.863	0.015	Br. M. 6213-545	BREEDING	S	1	6	120		Canada	Manitoba
PI410475	592	0.397555	2	0.001	0.998	0	0	0.001	N40	LANDRACE	S	9	6	106		Pakistan	Azad Kashmir	36.15	72.9	2930
PI290259	593	0.39754	3	0.003	0.012	0.882	0.06	0.043	Dobrovicky Kargyn	CULTIVAR	S	1	2	121		Czechoslovakia
PI264213	594	0.397526	1	0.997	0.001	0.001	0.001	0.001	Saida 183	CULTIVAR	S	1	6	114		Algeria
PI584803	595	0.397512	AD	0.001	0.001	0.762	0.235	0.001	Birgitta	CULTIVAR	S	1	2	119		Sweden	Malmohus
PI494169	596	0.397498	AD	0.233	0.21	0.125	0.053	0.38	CPI 77159	LANDRACE	W	1	2		133	Iran	East Azerbaijan
CIho15624	597	0.397484	4	0.003	0.017	0.03	0.824	0.126	Perth	CULTIVAR	S	1	6			Canada	Ontario
PI447146	598	0.397469	AD	0.754	0.001	0.003	0.241	0.001		UNCERTAIN	S	1	6	124		Spain	Zaragoza	41.6833	-1.2333	269
PI498434	599	0.397455	3	0.001	0.001	0.997	0.001	0.001	Kuaka	CULTIVAR	S	1	2	113		New Zealand
PI157712	600	0.397441	2	0	0.999	0	0	0	Suwon 24	CULTIVAR	W	1	6		130	Korea, South	Kyonggi
PI402101	601	0.397427	AD	0.4	0.001	0.092	0.505	0.002	MCU 3623	UNCERTAIN	S	1	6	104		Colombia	Cundinamarca
PI61342	602	0.397413	AD	0.089	0.001	0.249	0.66	0.001	CI 3199	BREEDING	S	1	6	122		Japan	Hokkaido
PI608763	603	0.397399	AD	0.009	0.051	0.585	0.139	0.216	Washonupana	CULTIVAR	S		2	118		United States	Montana
CIho4159	604	0.397384	2	0.008	0.921	0.002	0.001	0.068	6102	LANDRACE	S	1	6	122		Afghanistan	Wardak	34.45	68.7833	2261
CIho14019	605	0.39737	3	0.002	0.059	0.93	0.007	0.002	SV 65505	BREEDING	S	1	2	84		Sweden	Malmohus
PI611502	606	0.397356	4	0.001	0.001	0.001	0.996	0.001	Arkhangel'skii Mestnyi	CULTIVAR	S	1	6	101		Russian Federation	Arkhangelsk
PI174497	607	0.397341	1	0.996	0.001	0.001	0.001	0.001	Maroccaine 0187	CULTIVAR	S	1	6	122		Morocco
PI95118	608	0.397327	5	0.001	0.001	0	0	0.998	709	LANDRACE	S	1				Unknown
PI399505	609	0.397313	3	0.094	0.001	0.901	0.002	0.001	Stankas Fruhgerste	CULTIVAR	S	1	2	114		Germany	Bavaria
PI306469	610	0.397298	2	0.001	0.997	0	0.001	0	2724	UNCERTAIN	S	9	6	112		Romania
PI234846	611	0.397284	AD	0.18	0.001	0.723	0.09	0.005	Kenya Research	CULTIVAR	S	1	2	115		Kenya	Rift Valley
PI506312	612	0.39727	AD	0.048	0.002	0.471	0.478	0.001	Oregon	CULTIVAR	W	1	2		140	United Kingdom	England
PI584974	613	0.397256	2	0.002	0.996	0	0.001	0.001	Ta Cheng Xian Da Mai	LANDRACE	S	1	6	108		China	Xinjiang
PI321845	614	0.397241	3	0.001	0.001	0.997	0.001	0.001	Retje 89	UNCERTAIN	S	1	2	113		Slovenia
CIho10033	615	0.397227	4	0.003	0.001	0.001	0.994	0.001	Varde	CULTIVAR	S	1	6	102		Norway
PI264897	616	0.397213	1	0.991	0.002	0.001	0.002	0.004	86	LANDRACE	S	1	6	109		Greece	Crete	35.5	23.8333	94
PI611493	617	0.397199	AD	0.046	0.648	0.002	0.303	0.001	Shi In No. 2	CULTIVAR	S	1		90		China	Zhejiang
PI392464	618	0.397185	AD	0.197	0.001	0.8	0.001	0.001	Welgevallen 62-13-6	BREEDING	S	1	2	107		South Africa	Cape Province
PI328336	619	0.39717	AD	0.12	0.168	0.369	0.016	0.327	HOR 606	LANDRACE	S	1	2	106		Turkey
PI69421	620	0.397156	4	0.001	0.002	0	0.993	0.004	6995	LANDRACE	S	1	6	109		China	Hebei	36.7167	114.517	56
PI640117	621	0.397142	AD	0.275	0.096	0.058	0.217	0.353	TX01D108	BREEDING	S	1	6	110		United States	Texas
PI428499	622	0.397128	3	0.002	0.001	0.996	0	0	Welam	CULTIVAR	S	1	2	110		Sweden	Malmohus
PI244791	623	0.397114	2	0.003	0.992	0.001	0.002	0.002	5035	LANDRACE	S	9	6	103		Afghanistan	Parwan	35	69.1667	1554
PI611513	624	0.3971	3	0.001	0	0.997	0.001	0.001	Vinnitskii 3	CULTIVAR	S	1	2	109		Ukraine	Vinnytsya
PI262215	625	0.397086	4	0.183	0.001	0.001	0.814	0.001	Manon	CULTIVAR	W	1	6		152	Belgium	Namur
PI434741	626	0.397072	4	0.007	0.028	0.007	0.912	0.046	QB 702.1	BREEDING	S	1	6	104		Canada	Quebec
PI184872	627	0.397058	3	0.001	0	0.998	0	0	Bright Green No. 3	GENETIC	S	1				Sweden	Malmohus
PI186130	628	0.397044	2	0.002	0.878	0	0.12	0.001	Dae Chon Yuc Kac	LANDRACE	W	1	6		135	Korea, South
PI210308	629	0.397029	AD	0.222	0.001	0.685	0.088	0.004	Research 821	BREEDING	S	1	2	117		Colombia	Cundinamarca
PI452342	630	0.397016	1	0.896	0.002	0.003	0.091	0.008	STB 50	BREEDING	S	1	6	114		United Kingdom	England
PI436151	631	0.397002	AD	0.002	0.021	0.583	0.387	0.007	297	LANDRACE	S	1	2	115		Chile	Los Lagos	-40.2667	-72.8333	150
PI415014	632	0.396988	AD	0.285	0.004	0.12	0.555	0.037	Puebla	CULTIVAR	S	1	6	106		Mexico	Federal District
PI410481	633	0.396974	2	0.001	0.996	0.001	0.001	0.002	N48	LANDRACE	S	9	6	105		Pakistan	Azad Kashmir	36.05	74.1333	1740
PI436146	634	0.39696	3	0	0	0.999	0	0	219	LANDRACE	S	1	2	112		Chile	La Araucania	-38.7333	-73	15
PI640006	635	0.396946	AD	0.019	0.169	0.096	0.714	0.002	TX99D684	BREEDING	S	1	6	115		United States	Texas
PI342283	636	0.396932	AD	0.078	0.005	0.559	0.031	0.327	2560	LANDRACE	S	1	2	114		Turkey	Kutahya
PI328485	637	0.396919	1	0.952	0.03	0.001	0.004	0.013	HOR 1130	LANDRACE	S	1	6	109		Greece	Crete	35.0167	26.1	20
PI573608	638	0.396905	3	0.002	0.001	0.993	0.003	0.002	Gintariniaj	CULTIVAR	S	1	2	108		Lithuania
PI84313	639	0.396891	2	0.001	0.968	0	0.001	0.029	261	LANDRACE	S	1	6	110		Uzbekistan	Karakalpakstan	43.1667	59.6667	57
PI102157	640	0.396877	4	0.001	0.001	0.001	0.996	0.001	Ollinohra	CULTIVAR	S	1	6	100		Finland	Uusimaa
PI370852	641	0.396864	AD	0.002	0.006	0.581	0.235	0.175	272C	LANDRACE	S	1	2	108		Switzerland
CIho14883	642	0.39685	5	0	0	0	0	0.999	ELS 6402-469	LANDRACE	S	1	6	109		Eritrea	Asmara	15.3333	38.9333	2336
PI221307	643	0.396836	3	0.006	0.005	0.917	0.041	0.031	Helmi	CULTIVAR	S	1	2	110		Finland
PI189768	644	0.396822	1	0.983	0.011	0.003	0.002	0.002	Orge 4A	UNCERTAIN	S	1	6	115		Tunisia
PI640167	645	0.396808	AD	0.034	0.125	0.075	0.733	0.033	TX01D161	BREEDING	S	1	6	108		United States	Texas
PI337142	646	0.396794	3	0	0	0.999	0	0	Magnif 105	CULTIVAR	S	1	2	118		Argentina	Buenos Aires
CIho4622	647	0.39678	2	0	0.999	0	0	0	CI 4622	UNCERTAIN	S	1	6	106		Japan
CIho11864	648	0.396766	4	0.002	0.083	0.003	0.908	0.004	ND B130	BREEDING	S	1	6	104		United States	North Dakota
CIho4087	649	0.396752	AD	0.069	0.359	0.235	0.105	0.232	nudideficiens	LANDRACE	S	9	2	119		Russian Federation
PI290743	650	0.396738	AD	0.204	0.001	0.683	0.107	0.004	Kenya Research	CULTIVAR	S	1	2	112		Kenya	Rift Valley
PI572588	651	0.396725	AD	0.303	0.025	0.061	0.482	0.13	Ali	CULTIVAR	S	1	6	108		China	Shaanxi
PI392499	652	0.396711	AD	0.036	0.001	0.766	0.196	0.001	Welgevallen 65-56-21	BREEDING	S	1	2	115		South Africa	Cape Province
PI371323	653	0.396697	AD	0.001	0.026	0.526	0.366	0.081	1958C	LANDRACE	S	1	2	108		Switzerland	Graubunden	46.6833	8.8667	1761
PI410522	654	0.396683	2	0.001	0.984	0.001	0.001	0.014	N90B	LANDRACE	S	9	6	104		Pakistan	Azad Kashmir	35.3	75.7667	2230
PI339809	655	0.396669	3	0.001	0	0.998	0	0	Deba Abed	CULTIVAR	F	1	2			Denmark
PI327827	656	0.396656	AD	0.164	0.063	0.082	0.554	0.137	WIR 7996	LANDRACE	W	1	6		158	Azerbaijan	Naxcivan
PI237580	657	0.396642	AD	0.487	0.001	0.232	0.277	0.002	Surprise-II-750-3B-1B-1-7T	BREEDING	S	1	6	105		Colombia	Cundinamarca
PI286388	658	0.396628	5	0	0	0	0	0.999	CI 12089	LANDRACE	S	1	2	98		Eritrea	Asmara	15.3333	38.9333	2336
PI156658	659	0.396614	AD	0.002	0.024	0.425	0.513	0.035	231.37	BREEDING	S	9	2	105		Russian Federation	Irkutsk
PI366450	660	0.3966	2	0.003	0.986	0.001	0.002	0.008	383	LANDRACE	S	1	6	123		Afghanistan	Badghis	34.8667	63.0833	1128
CIho3388	661	0.396586	1	0.997	0.001	0	0.001	0.001	Carre 48	UNCERTAIN	S	1	6	116		Algeria
PI467839	662	0.396572	3	0.001	0	0.998	0.001	0.001	Sandomierski	CULTIVAR	S	1	2	108		Poland
PI70853	663	0.396558	4	0.001	0.059	0.001	0.939	0.001	8389	LANDRACE	S	1	6	105		China	Jilin	42.8	126.15	319
PI610233	664	0.396544	2	0.001	0.997	0	0	0.001	Zang Qing 3179	CULTIVAR	S	9	6	105		China	Xizang
PI327704	665	0.39653	3	0.001	0	0.998	0	0	WIR 13965	LANDRACE	S	1	2	116		Russian Federation	Stavropol
PI404597	666	0.396516	AD	0.284	0.002	0.001	0.713	0	Ambio	CULTIVAR	W	1	6		139	Germany	Mecklenburg-W.P.
PI38484	667	0.396502	AD	0.408	0.143	0.139	0.028	0.283	Syria	LANDRACE	W	1	2		139	Syria	Halab
PI362200	668	0.396489	AD	0.192	0.006	0.782	0.005	0.016	Betina	CULTIVAR	F	1	2			France	Nord
PI402354	669	0.396475	AD	0.488	0.002	0.001	0.312	0.196	MCU 3876	UNCERTAIN	S	1	6	104		Colombia	Cundinamarca
PI182645	670	0.396461	AD	0.116	0.002	0.604	0.267	0.012	Hakata No. 2	CULTIVAR	S	1	2	113		Japan	Fukuoka
PI467364	671	0.396447	AD	0.023	0.017	0.624	0.334	0.002	Refsum	CULTIVAR	S	1	2	113		Norway
PI327870	672	0.396433	2	0.001	0.997	0	0.001	0.001	HOR 4097	LANDRACE	S	9	6	108		Turkmenistan
PI290346	673	0.396419	AD	0.016	0.016	0.002	0.725	0.242	Abessinische 6 Zlg	LANDRACE	S	1	6	114		Ethiopia
CIho15299	674	0.396405	1	0.996	0.002	0	0.001	0.001	Djebali	LANDRACE	S	1	6	118		Tunisia	Kebili	33.6167	8.9167	28
PI201097	675	0.396391	3	0.001	0	0.998	0	0	Barin Mehltauresistente	CULTIVAR	S	1	2	109		Austria
PI383968	676	0.396377	2	0.001	0.994	0.004	0.001	0	Okayama	CULTIVAR	W	1	6		136	Japan
PI467815	677	0.396363	AD	0.002	0.001	0.359	0.637	0.001	Etu	CULTIVAR	S	1	6	106		Finland
PI573703	678	0.39635	AD	0.092	0.192	0.296	0.064	0.356	SN-2738a	LANDRACE	S	1	2	104		Georgia		41.7167	42.9833	1450
PI337144	679	0.396336	AD	0.24	0.018	0.689	0.044	0.01	Magnif 131	CULTIVAR	S	1	2	109		Argentina	Buenos Aires
PI573967	680	0.396322	2	0.102	0.826	0.001	0.004	0.067	RNB-225	LANDRACE	W	9	6		128	Nepal	Rapti	28.4167	82.75	1800
PI436144	681	0.396308	1	0.998	0.001	0	0.001	0	108	LANDRACE	S	1	6	125		Chile	La Araucania	-39.2167	-73.2333	100
PI285084	682	0.396294	3	0.002	0.001	0.882	0.115	0	Astrid	CULTIVAR	S	1	2	113		France	Nord
PI190790	683	0.39628	4	0.001	0.167	0.001	0.831	0.001	Inumo O	LANDRACE	S	1	6	112		Korea, North
PI339830	684	0.396266	3	0.001	0.004	0.991	0.001	0.003	Olympe	CULTIVAR	S	1	2	116		France	Eure
PI320219	685	0.396251	AD	0.447	0.131	0.001	0.408	0.012	C.P.I. 28369	UNCERTAIN	S	1	6	107		Australia	Western Australia
PI573662	686	0.396237	AD	0.048	0.258	0.283	0.109	0.302	SN-26	LANDRACE	S	1	2	104		Georgia		43.05	42.8	1618
PI134636	687	0.396223	2	0.001	0.995	0.001	0.001	0.002	CI 6591	LANDRACE	S	9	6	107		Afghanistan	Kabul	34.4167	69.3833	2745
PI498439	688	0.396209	AD	0.205	0.001	0.69	0.1	0.004	Rupe	CULTIVAR	S	1	2	113		New Zealand
PI64022	689	0.396195	2	0.003	0.992	0.001	0.002	0.003	CI 4207	LANDRACE	S	1	6	99		Uzbekistan	Tashkent
PI184880	690	0.396181	3	0.001	0	0.998	0	0	Erectoides No. 23	BREEDING	S	1	2	119		Sweden	Malmohus
PI40387	691	0.396166	4	0.002	0.001	0.003	0.992	0.002	July	CULTIVAR	S	1	6	107		Denmark
CIho3240	692	0.396152	1	0.96	0.006	0.002	0.001	0.032	Bahtim	UNCERTAIN	S	1	6	108		Egypt
PI344941	693	0.396139	AD	0.049	0.053	0.642	0.013	0.244	73	LANDRACE	S	1	2	110		Bosnia and Herzegovina		43.55	19.0667	1040
PI327617	694	0.396125	4	0.002	0.005	0.13	0.855	0.007	Hatvani 445	CULTIVAR	S	1	6			Hungary	Heves
CIho14880	695	0.396111	5	0	0	0	0	0.999	ELS 6402-467	LANDRACE	S	1	6	113		Eritrea	Asmara	15.3333	38.9333	2336
PI467420	696	0.396097	3	0.001	0	0.998	0	0.001	Selekty Hanacky I	CULTIVAR	S	1	2	116		Czechoslovakia
PI566019	697	0.396083	2	0.001	0.999	0	0	0	San Yue Huang	UNCERTAIN	W	9	6		131	China	Hunan
PI640384	698	0.396069	4	0.042	0.077	0.002	0.871	0.008	TX01D381	BREEDING	S	1	6	110		United States	Texas
PI371079	699	0.396055	AD	0.002	0.003	0.573	0.248	0.175	985B	LANDRACE	S	1	2	113		Switzerland	Valais	46.35	7.9667	692
CIho3390	700	0.396041	1	0.998	0.001	0.001	0.001	0	Carre 180	UNCERTAIN	S	1	6	122		Algeria
PI361036	701	0.396027	3	0.001	0	0.998	0	0	Ymer Ida 7 Selection	BREEDING	S	1	2	110		United Kingdom	England
PI20909	702	0.396013	4	0.001	0.007	0	0.991	0.001	Finland	UNCERTAIN	S	1	6	113		Finland
PI392418	703	0.395999	AD	0.251	0.003	0.724	0.018	0.005	Welgevallen 62-13-173	BREEDING	S	1	2	106		South Africa	Cape Province
PI87842	704	0.395985	2	0.001	0.963	0	0.034	0.001	Omugi	LANDRACE	W	1	6		134	Korea, North	Kangwon
CIho14054	705	0.395971	AD	0.746	0.118	0.002	0.01	0.124	38	LANDRACE	S	1	6	104		Algeria		33.0167	6.0167	77
PI262397	706	0.395957	3	0.019	0.002	0.968	0.007	0.004	Banba	CULTIVAR	S	1	2	119		Ireland	Cork
CIho9537	707	0.395943	4	0.002	0.056	0.001	0.939	0.002	Husky	CULTIVAR	S	1	6	106		Canada	Saskatchewan
PI129438	708	0.395929	3	0.043	0.001	0.942	0.012	0.001	Dobrovicky Starocesky	CULTIVAR	S	1	2	113		Czechoslovakia
PI639344	709	0.395915	2	0.001	0.997	0	0	0.001	TJK03-105	LANDRACE	S	9	6	102		Tajikistan	Badakhshoni Kuhi
PI452341	710	0.395902	1	0.947	0.001	0.002	0.048	0.003	STB 49	BREEDING	S	1	6	114		United Kingdom	England
PI371156	711	0.395888	AD	0.004	0.045	0.265	0.678	0.008	1265G	LANDRACE	S	1	6	110		Switzerland	Valais	46.2	7.5833	1327
PI316874	712	0.395874	5	0.001	0.108	0.001	0.001	0.889	S 7244	LANDRACE	S	9	6	108		Ethiopia
PI485536	713	0.39586	3	0.045	0.002	0.948	0.002	0.003	RPB 421	BREEDING	S	1	2	112		United Kingdom	England
PI320216	714	0.395846	1	0.839	0.141	0.004	0.003	0.013	C.P.I. 28363	UNCERTAIN	S	1	6	106		Australia	Western Australia
PI566574	715	0.395832	AD	0.008	0.038	0.551	0.348	0.054	E Liang 3040	UNCERTAIN	S	1	2	102		China	Hubei
PI87782	716	0.395819	AD	0.001	0.714	0.001	0.283	0.001	Zairaiyojo	LANDRACE	S	9	6	106		Korea, North	Pyongan Nam
PI361672	717	0.395805	3	0.013	0.002	0.896	0.035	0.055	Seta	CULTIVAR	S	1	2	110		Denmark
CIho3581	718	0.395791	1	0.838	0.057	0.001	0.005	0.099	CI 3581	LANDRACE	S	1	6	116		Egypt	Matruh	31.5167	25.1667	68
PI428680	719	0.395777	4	0.001	0	0.001	0.998	0	Toomas	CULTIVAR	S	1	6	105		Estonia
PI573598	720	0.395764	3	0.013	0.003	0.916	0.026	0.042	Odesskij 100	CULTIVAR	S	1	2	107		Ukraine	Odesa
PI467391	721	0.39575	AD	0.011	0.755	0.001	0.232	0.001	Gozen	CULTIVAR	S	1	6	122		Japan	Akita
PI168367	722	0.395736	AD	0.09	0.048	0.488	0.069	0.305	3885	LANDRACE	S	1	2	125		Turkey	Konya	39.1	33.0833	995
PI584897	723	0.395723	AD	0.252	0.002	0.005	0.739	0.003	Sentinel	CULTIVAR	W	1			145	France
PI428624	724	0.395709	3	0.005	0.008	0.97	0.003	0.013	Nitransky Exportni	CULTIVAR	S	1	2	110		Slovakia	West Slovakia
PI402098	725	0.395695	AD	0.442	0.024	0.002	0.359	0.172	MCU 3620	UNCERTAIN	S	1	6	106		Colombia	Cundinamarca
PI573611	726	0.395681	AD	0.159	0.001	0.719	0.116	0.005	WIR 25662	UNCERTAIN	S	1	2	110		Cameroon
PI125321	727	0.395668	2	0.001	0.998	0	0	0.001	Kaljan	LANDRACE	S	9	6	117		Afghanistan
PI282616	728	0.395654	AD	0.13	0.11	0.001	0.754	0.004	11007	LANDRACE	S	1	6	124		Israel
PI447207	729	0.39564	3	0.001	0	0.998	0	0		UNCERTAIN	S	1	2	112		Spain	Zaragoza
PI157651	730	0.395626	2	0	0.999	0	0	0	Bae-Chi	CULTIVAR	S	1	6	115		Korea, South	Kyonggi
PI390468	731	0.395613	1	0.998	0	0	0.001	0	Criolla	UNCERTAIN	S	1	6	114		Ecuador	Loja	-4.1667	-79.9167	672
PI238668	732	0.395599	3	0	0	0.999	0	0	CI 10580	UNCERTAIN	F	1				Ireland
PI268250	733	0.395585	AD	0.163	0.618	0.018	0.017	0.185	26	LANDRACE	S	1	6	117		Iran	Ilam	32.6833	47.2667	208
PI370983	734	0.395572	AD	0.002	0.009	0.513	0.368	0.108	729C	LANDRACE	S	1	2	112		Switzerland
PI386462	735	0.395559	5	0	0	0	0	0.999	IAR/B/434	LANDRACE	S	1	2	102		Ethiopia	Tigre	14.1667	38.9	1890
PI506314	736	0.395545	AD	0.106	0.001	0.542	0.35	0.001	Torrent	CULTIVAR	W	1	2		147	United Kingdom	England
PI467738	737	0.395532	AD	0.319	0.003	0.11	0.556	0.011	Porvenir	CULTIVAR	S	1	6	107		Mexico
PI174478	738	0.395518	AD	0.063	0.002	0.762	0.005	0.168	Emeraude	CULTIVAR	S	1	2	111		France	Yvelines
PI640286	739	0.395505	4	0.005	0.001	0.08	0.91	0.003	TX01D283	BREEDING	S	1	6	122		United States	Texas
PI195319	740	0.395491	AD	0.404	0.419	0.089	0.005	0.082	2744	LANDRACE	S	9	2	107		Guatemala	Suchitepequez	14.5333	-91.5	360
PI392492	741	0.395478	AD	0.339	0.001	0.609	0.05	0.001	Welgevallen 62-13-86	BREEDING	S	1	2	108		South Africa	Cape Province
PI61576	742	0.395465	2	0.001	0.998	0	0	0.001	3926	LANDRACE	S	1	6	109		Mongolia
PI467358	743	0.395451	4	0.002	0.001	0.001	0.995	0.001	KR. Finset	CULTIVAR	S	1	6	102		Norway
CIho7127	744	0.395438	AD	0.005	0.001	0.778	0.161	0.055	Camton	CULTIVAR	F	1				United Kingdom	England
PI564621	745	0.395424	AD	0.354	0.212	0.104	0.026	0.304	ID-257	LANDRACE	W	1	2		136	Syria	Hamah	35.0167	36.8667	350
PI402322	746	0.395411	AD	0.277	0.001	0.006	0.713	0.003	MCU 3844	UNCERTAIN	S	1	6	108		Colombia	Cundinamarca
PI87757	747	0.395397	2	0.001	0.987	0	0.012	0	Hadaka Mugi	LANDRACE	W	9	6		138	Korea, South	Cholla Puk
CIho13135	748	0.395383	3	0	0	0.999	0	0	Haisa	CULTIVAR	S	1	2	118		Germany	Lower Saxony
CIho13453	749	0.39537	AD	0.079	0.004	0.001	0.351	0.565	CI 13453	UNCERTAIN	S	9	6	108		Romania
PI467797	750	0.395357	1	0.959	0.03	0.004	0.002	0.004	Attiki	CULTIVAR	S	1	6	101		Greece	Macedonia
CIho10645	751	0.395343	4	0.001	0.003	0	0.994	0.001	N.D. B114	BREEDING	S	1	6	105		United States	North Dakota
PI365547	752	0.39533	3	0.001	0	0.998	0.001	0	Gerkra	CULTIVAR	S	1	2	118		Netherlands	Groningen
CIho14255	753	0.395316	2	0.001	0.991	0.001	0.001	0.006	Jou	LANDRACE	S	9	6	102		Afghanistan	Kapisa	35.1167	69.3	1573
PI467519	754	0.395303	3	0.004	0.005	0.876	0.112	0.003	Gabelstorfer Barden	CULTIVAR	S	1	2	112		Germany
PI370966	755	0.39529	AD	0.006	0.007	0.635	0.198	0.153	683A	LANDRACE	S	1	2	108		Switzerland	Valais	46.4167	8.1667	1217
PI640385	756	0.395276	4	0.186	0.005	0.001	0.804	0.003	TX01D382	BREEDING	S	1	6	112		United States	Texas
PI412946	757	0.395263	3	0.144	0.001	0.853	0.002	0.001	G 342	UNCERTAIN	S	1	2	104		South Africa	Cape Province
PI636090	758	0.39525	AD	0.053	0.796	0.001	0.15	0.001	SU 96-7246	BREEDING		9	6		128	China
PI392461	759	0.395236	AD	0.434	0.001	0.48	0.079	0.005	Welgevallen 60-22-4	BREEDING	S	1	2	108		South Africa	Cape Province
PI327970	760	0.395223	AD	0.004	0.003	0.734	0.207	0.052	Halikko	CULTIVAR	S	1	2	114		Finland
PI270623	761	0.39521	1	0.848	0.15	0	0.002	0.001	25	LANDRACE	S	1	6	115		Peru	Puno
PI327833	762	0.395197	2	0.002	0.996	0.001	0.001	0.001	HOR 4101	LANDRACE	S	1	6	108		Uzbekistan
PI611599	763	0.395183	4	0.001	0	0	0.997	0	Chishimskii 16	CULTIVAR	S	1	6	97		Russian Federation
PI197617	764	0.39517	3	0	0	0.999	0	0	Haisa	CULTIVAR	S	1	2	118		Germany	Lower Saxony
PI95270	765	0.395157	5	0.001	0.002	0.003	0	0.995	399a	LANDRACE	S	1	6	98		Unknown
PI163409	766	0.395144	AD	0.456	0.002	0.001	0.539	0.001	CI 7624	UNCERTAIN	S	1	6	123		Argentina	Buenos Aires
PI573792	767	0.39513	2	0.018	0.93	0.002	0.002	0.048	RNB-35	LANDRACE	W	9	6		129	Nepal	Janakpur	27.4167	86.0833	2320
PI321784	768	0.395117	3	0.002	0.001	0.996	0.001	0.001	Eclat	CULTIVAR	S	1	2	110		Belgium	Namur
CIho15590	769	0.395104	AD	0.3	0.079	0.023	0.569	0.029	QB 138.61	BREEDING	S	1	6	107		Canada	Quebec
PI296185	770	0.395091	AD	0.094	0.225	0.37	0.011	0.301	WIR 11309	LANDRACE	S	1	2	102		Yemen
PI321854	771	0.395077	AD	0.006	0.002	0.63	0.361	0.001	Zagreb 48	CULTIVAR	S	1	2	119		Croatia
PI640207	772	0.395064	4	0.12	0.061	0.001	0.811	0.007	TX01D202	BREEDING	S	1	6	113		United States	Texas
PI467657	773	0.395051	3	0.15	0.002	0.839	0.006	0.004	Cornish	LANDRACE	S	1	2	117		United Kingdom	England
PI428368	774	0.395038	2	0.001	0.999	0	0	0	Yuan Meh 757	CULTIVAR	W	9	6		128	China	Jilin
PI477781	775	0.395025	1	0.998	0	0	0	0	UNA 8307	LANDRACE		1	6	117		Peru	Cuzco	-13.45	-72.15	3340
PI290234	776	0.395012	AD	0.022	0.124	0.41	0.433	0.01	Hatvani 45/25	CULTIVAR	S	1	2	132		Hungary	Heves
CIho11845	777	0.394998	3	0.031	0.001	0.898	0.001	0.069	CB 211	UNCERTAIN	S	1	2	115		Israel
PI584979	778	0.394985	4	0.001	0.002	0	0.996	0.001	Tong Bei Pi 1 Hao	CULTIVAR	S	1	6	105		China	Beijing
PI38310	779	0.394971	2	0.01	0.987	0.001	0.002	0.001	Woodrow	LANDRACE	S	1	6	126		Russian Federation	Leningrad
PI611536	780	0.394958	3	0	0	0.999	0	0	Jogeva	CULTIVAR	S	1	2	111		Estonia
PI264888	781	0.394945	1	0.997	0.001	0	0.001	0.001	8	LANDRACE	S	1				Italy	Sicily	37.3167	14.95	18
PI356505	782	0.394931	5	0	0	0	0	0.999	E 435/5	LANDRACE	S	1	6	108		Ethiopia
CIho2631	783	0.394918	4	0.003	0.001	0.002	0.98	0.014	CI 2631	UNCERTAIN	S	1	6	100		Sweden	Norrbotten	65.5667	22.1667	14
PI428633	784	0.394905	3	0.003	0.001	0.964	0.03	0.002	Stupicky Plnozrnny	CULTIVAR	S	1	2	116		Czechoslovakia
CIho3886	785	0.394892	2	0.04	0.879	0.001	0.01	0.07	CI 3886	LANDRACE	W	1	6		137	India	Jammu and Kashmir	34.2167	75	2083
PI285626	786	0.394878	AD	0.042	0.003	0.308	0.642	0.005	Krakowski	CULTIVAR	W	1	2		153	Poland
PI313908	787	0.394865	3	0.001	0	0.998	0	0	Bock	CULTIVAR	S	1	2	116		Netherlands	Groningen
PI410509	788	0.394852	2	0.001	0.993	0	0.001	0.004	N76B	LANDRACE	S	9	6	102		Pakistan	Azad Kashmir	35.1667	76.0833	2440
PI295956	789	0.394838	1	0.817	0.065	0.016	0.094	0.008	BT Hazera 127/1	BREEDING	S	1	6	108		Israel
PI374413	790	0.394825	AD	0.007	0.074	0.6	0.075	0.244	3/71-2/2	LANDRACE	S	1	2	109		Macedonia		42.1833	21.8167	437
PI231161	791	0.394812	AD	0.367	0.003	0.22	0.409	0.001	II-871-5B	BREEDING	S	1	6	108		Colombia	Cundinamarca
PI94856	792	0.394798	AD	0.144	0.76	0.028	0.01	0.059	57	LANDRACE	W	1	6		153	Georgia
PI365634	793	0.394785	3	0.034	0.001	0.953	0.012	0.001	Lara	CULTIVAR	S	1	2	107		Australia	Victoria
PI640272	794	0.394772	AD	0.035	0.252	0.001	0.709	0.004	TX01D269	BREEDING	S	1	6	111		United States	Texas
PI356711	795	0.394758	5	0.005	0.105	0.001	0.002	0.888	MOR 11/6	LANDRACE	S	9	6	109		Morocco
PI345615	796	0.394745	AD	0.006	0.002	0.795	0.193	0.004	Kombajner	CULTIVAR	S	1	2	122		Latvia
PI264890	797	0.394731	1	0.813	0.003	0.151	0.001	0.031	24	LANDRACE	S	1	2	115		Italy	Sicily	37.6333	14.7667	400
PI327977	798	0.394718	4	0.002	0.002	0.024	0.971	0.001	Bigo	CULTIVAR	S	1	6	114		Netherlands
CIho16612	799	0.394705	AD	0.002	0.11	0.608	0.002	0.277	Isogenic: Normal Height Dekap	GENETIC	S	1	2	108		United States	Montana
PI221310	800	0.394691	4	0.005	0.002	0.001	0.99	0.002	Krim 16	CULTIVAR	S	1	6	130		Ukraine	Krym
PI202940	801	0.394678	2	0.001	0.997	0	0.001	0.001	Nackt Gerste	UNCERTAIN	S	9	6	97		Sweden	Malmohus
PI338354	802	0.394664	3	0.016	0.019	0.954	0.006	0.004	Cristal	CULTIVAR	S	1	2	114		Belgium	Namur
PI447074	803	0.394651	1	0.978	0.004	0.012	0.003	0.003	34/22-108	BREEDING		1	6		145	Spain	Zaragoza
CIho12232	804	0.394638	3	0.021	0.001	0.943	0.032	0.003	WA 5867-61	BREEDING	S	1	2	115		United States	Washington
PI190271	805	0.394624	2	0	0.999	0	0	0	Kamairazu	LANDRACE	W	1	6		136	Japan	Okayama
PI372087	806	0.394611	3	0	0	0.999	0	0	Il'ineckij 5	CULTIVAR	S	1	2	115		Ukraine	Vinnytsya
PI640315	807	0.394598	AD	0.045	0.276	0.001	0.677	0.001	TX01D312	BREEDING	S	1	6	114		United States	Texas
PI163570	808	0.394584	AD	0.399	0.428	0.092	0.005	0.076	CI 7799	LANDRACE	S	9				Guatemala
PI436156	809	0.394571	3	0.005	0.001	0.875	0.117	0.001	376	LANDRACE	S	1	2	123		Chile	Los Lagos	-41.35	-73.4667	100
CIho1551	810	0.394557	4	0.001	0.011	0	0.987	0.001	Albert	CULTIVAR	S	1	6	114		Canada	Ontario
PI548758	811	0.394544	1	0.988	0.003	0.002	0.003	0.005	HOR 4082	UNCERTAIN	S	1	6	117		Yemen
PI372099	812	0.394531	AD	0.004	0.017	0.658	0.191	0.129	Hassyly	CULTIVAR	W	1	6		141	Turkmenistan
PI643244	813	0.394518	AD	0.005	0.01	0.61	0.334	0.041	ND7556	BREEDING	S	1	2	103		United States	North Dakota
CIho14260	814	0.394504	2	0.005	0.966	0.002	0.006	0.021	6067	LANDRACE	S	1	6	124		Afghanistan	Herat	33.3	62.1333	1074
PI152256	815	0.394491	AD	0.324	0.002	0.003	0.669	0.001	Lignee 185 de Gembloux	CULTIVAR	S	1	6	124		Belgium	Namur
PI604775	816	0.394478	3	0.121	0.003	0.862	0.006	0.009	Lud	CULTIVAR	S	1	2	111		United Kingdom	England
PI402078	817	0.394464	AD	0.349	0.004	0.092	0.496	0.058	MCU 3600	UNCERTAIN	S	1	6	104		Colombia	Cundinamarca
PI371390	818	0.394451	AD	0.003	0.002	0.541	0.298	0.156	2004B	LANDRACE	S	1	2	109		Switzerland	Graubunden	46.8	10.2333	1896
PI410437	819	0.394438	AD	0.516	0.191	0.007	0.003	0.283		LANDRACE	S	1	6	107		Libya		32.8667	13.3333	11
PI327672	820	0.394425	3	0	0	0.999	0	0	Nemchinovskij	CULTIVAR	S	1	2	111		Russian Federation	Moscow
PI639345	821	0.394411	2	0.001	0.997	0	0	0.001	TJK03-108	LANDRACE	S	9	6	99		Tajikistan	Badakhshoni Kuhi
PI428616	822	0.394398	AD	0.276	0.001	0.157	0.566	0.001	Hana	CULTIVAR	F	1	2			Czechoslovakia
PI233836	823	0.394385	AD	0.211	0.001	0.66	0.121	0.006	Research	CULTIVAR	F	1				Australia	Victoria
PI574094	824	0.394372	2	0.058	0.869	0.001	0.011	0.061	RNB-379	LANDRACE	S	9	6	106		Nepal	Mechi	26.9167	87.9167	1081
PI283397	825	0.394359	3	0.006	0.001	0.934	0.003	0.056	C.P.I. 20561	LANDRACE	S	1	2	112		Armenia
PI231151	826	0.394346	AD	0.51	0.001	0.001	0.489	0	Funza	CULTIVAR	S	1	6	110		Colombia
PI157721	827	0.394333	2	0	0.999	0	0	0	Suwon 32	CULTIVAR	W	1	6		129	Korea, South	Kyonggi
PI330400	828	0.39432	3	0.001	0	0.998	0	0	Merkur	CULTIVAR	S	1	2	112		Czech Republic
PI640376	829	0.394307	4	0.014	0.017	0.001	0.907	0.061	TX01D373	BREEDING	S	1	6	111		United States	Texas
PI48641	830	0.394294	AD	0.103	0.185	0.349	0.015	0.349	Fidel	LANDRACE	S	1	2	102		Iran
PI361686	831	0.394281	AD	0.25	0.043	0.125	0.568	0.015	Griechsche	CULTIVAR	F	1	6			Denmark
PI344944	832	0.394268	AD	0.009	0.002	0.799	0.066	0.125	76	LANDRACE	S	1	2	114		Montenegro		43.3833	19.3333	1070
PI270686	833	0.394255	1	0.998	0	0	0.001	0	88	LANDRACE	S	1	6	116		Peru	Puno	-15.8833	-69.8833	3810
PI250365	834	0.394242	2	0.009	0.844	0.002	0.003	0.143	K483	LANDRACE	S	1	6	109		Pakistan
PI611480	835	0.394229	AD	0.011	0.003	0.791	0.188	0.007	20	UNCERTAIN	S	1	2	116		Korea, North
CIho10036	836	0.394216	4	0.004	0.011	0.04	0.943	0.003	Jadar II	CULTIVAR	S	1	6	110		Norway
PI564614	837	0.394203	AD	0.311	0.199	0.131	0.019	0.34	ID-113	LANDRACE	W	1	2		131	Syria	Al Hasakah	36.7333	40.5667	420
PI362207	838	0.39419	AD	0.308	0.005	0.204	0.481	0.002	Mars	CULTIVAR	S	1	6	109		France	Yvelines
PI186154	839	0.394176	2	0.001	0.996	0	0.001	0.001	Suwon 19	CULTIVAR	W	1	6		130	Korea, South	Kyonggi
PI321771	840	0.394163	3	0.002	0.003	0.993	0.001	0.001	Allasch	CULTIVAR	S	1	2	113		Germany	Mecklenburg-W.P.
PI328787	841	0.39415	1	0.988	0.004	0.001	0.006	0.001	HOR 1941	LANDRACE	S	1	6	107		Greece	Crete	35.2833	25.4667	29
PI611555	842	0.394137	AD	0.007	0.107	0.549	0.222	0.114	Novoomskii	CULTIVAR	S	1	2	108		Russian Federation	Omsk
PI361930	843	0.394124	4	0.003	0.014	0.011	0.965	0.007	Cluj 100/58	BREEDING	S	1	6	134		Romania	Cluj
PI392484	844	0.394111	AD	0.289	0.001	0.707	0.002	0.001	Welgevallen 65-55-3	BREEDING	S	1	2	109		South Africa	Cape Province
PI369746	845	0.394098	2	0.001	0.998	0	0	0.001	Dzau-Kabutak	CULTIVAR	S	9	6	109		Tajikistan
PI304912	846	0.394085	AD	0.526	0.11	0.066	0.008	0.29	Esperance	CULTIVAR	S	1	2	103		Morocco
PI467840	847	0.394072	3	0	0	0.999	0	0	Skrzeszowicki	CULTIVAR	S	1	2	115		Poland
PI371338	848	0.394059	AD	0.001	0.02	0.493	0.356	0.129	1970BD	LANDRACE	S	1	2	129		Switzerland	Graubunden	46.65	8.85	1388
PI392435	849	0.394046	AD	0.34	0.001	0.654	0.004	0.001	Welgevallen 60-1-3	BREEDING	S	1	2	112		South Africa	Cape Province
PI223446	850	0.394033	2	0.002	0.996	0.001	0.001	0.001	Jow	LANDRACE	S	1	6	110		Afghanistan	Badakhshan	37.1167	70.5667	1220
PI339825	851	0.39402	AD	0.224	0.002	0.247	0.527	0.001	Ager	CULTIVAR	W	1	6		141	France	Yvelines
PI383136	852	0.394007	5	0	0	0	0	0.999	GAW 141-2	LANDRACE	S	1	6	98		Ethiopia	Shewa	8.2833	39.4167	1703
PI402401	853	0.393994	AD	0.253	0.001	0.158	0.586	0.002	MCU 3923	UNCERTAIN	S	1	2	109		Colombia	Cundinamarca
PI499338	854	0.393981	AD	0.011	0.025	0.169	0.791	0.004	MO B2690	BREEDING	W	1	2		138	United States	Missouri
PI610230	855	0.393968	2	0.001	0.995	0	0.001	0.002	Zang Qing 148	CULTIVAR	S	9	6	109		China	Xizang
PI473574	856	0.393955	3	0.011	0.002	0.98	0.001	0.006	Abee	CULTIVAR	S	1	2	111		Canada	Alberta
PI344926	857	0.393942	AD	0.008	0.02	0.621	0.1	0.251	65A	LANDRACE	S	1	2	106		Bosnia and Herzegovina		43.3	18.75	1690
CIho15311	858	0.393929	1	0.991	0.005	0.001	0.001	0.002	Hmira	LANDRACE	S	1	6	111		Tunisia	Kebili	33.6	8.9167	30
PI565805	859	0.393916	4	0.002	0.008	0.001	0.987	0.003	Fu Rui	UNCERTAIN	S	1	6	113		China	Heilongjiang
PI180670	860	0.393903	3	0	0	0.999	0	0	Ackermanns Isaria	CULTIVAR	S	1	2	121		Germany	Bavaria
PI87752	861	0.39389	2	0.002	0.994	0.001	0.002	0.001	Hadaka Mugi	LANDRACE	W	9	6		144	Korea, South	Chungchong Nam
PI415012	862	0.393877	AD	0.43	0.003	0.144	0.422	0.002	Centinela	CULTIVAR	S	1	6	97		Mexico	Federal District
PI281525	863	0.393864	AD	0.403	0.002	0.05	0.543	0.002	Buenos Aires 109	CULTIVAR	S	1	6	123		Argentina	Buenos Aires
CIho14334	864	0.393852	AD	0.115	0.2	0.338	0.009	0.339	CI 14334	LANDRACE	S	1	2	100		Azerbaijan
PI467625	865	0.393839	AD	0.002	0.002	0.594	0.399	0.002	HA 9-63-8	LANDRACE		1	2	118		Finland
PI140277	866	0.393826	2	0.001	0.997	0	0	0.001	CI 6901	LANDRACE	S	9	6			Afghanistan
PI371441	867	0.393813	AD	0.002	0.002	0.596	0.262	0.138	2072B	LANDRACE	S	1	2	108		Switzerland	Graubunden	46.65	9.5833	859
PI237571	868	0.3938	AD	0.333	0.001	0.269	0.395	0.001	II-373-1B-4B-1T-1-13B	BREEDING	S	1	6	108		Colombia	Cundinamarca
PI194951	869	0.393787	5	0	0	0	0	0.999	9243	LANDRACE	S	1	6	108		Ethiopia	Gonder	12.6	37.4667	2201
PI392521	870	0.393774	AD	0.448	0.003	0.504	0.04	0.004	Welgevallen 62-13-32	BREEDING	S	1	2	112		South Africa	Cape Province
PI361642	871	0.393761	3	0	0	0.999	0	0	Ymerbyg II	UNCERTAIN	S	1	2	111		Denmark
PI294731	872	0.393748	2	0	0.999	0	0	0	Komono	UNCERTAIN	S	1	6	114		Bulgaria
PI420459	873	0.393735	4	0.058	0.002	0.014	0.925	0.001	IV/188	LANDRACE	S	1	6	112		Macedonia
PI531991	874	0.393722	AD	0.573	0.179	0.066	0.002	0.18	2715	UNCERTAIN	S	1	6	105		Egypt
PI290267	875	0.393709	3	0.005	0.002	0.881	0.078	0.033	Stepovoj Medicum 2/5	CULTIVAR	S	1	2	111		Hungary	Pest
PI467790	876	0.393696	AD	0.052	0.07	0.128	0.748	0.003	KVL 592	CULTIVAR	S	1	6	105		Denmark
PI573682	877	0.393683	AD	0.037	0.271	0.3	0.076	0.316	SN-2092a	LANDRACE	S	1	2	110		Georgia		42.6333	45.1	2284
PI296990	878	0.393671	AD	0.167	0.522	0.002	0.308	0.001	B.217-1503	BREEDING	S	1	6	117		Argentina	Buenos Aires
PI357317	879	0.393658	3	0.001	0	0.998	0	0.001	H 3502	BREEDING	S	1	2	112		Denmark	Roskilde
PI564468	880	0.393645	AD	0.205	0.003	0.071	0.718	0.003	Vejen Kt-2031	CULTIVAR	S	1	6	121		Bulgaria	Plovdiv
PI310480	881	0.393632	AD	0.071	0.002	0.696	0.229	0.002	Finistere 62-3	UNCERTAIN	S	1	2	120		France
CIho2224	882	0.393619	AD	0.003	0.15	0.001	0.266	0.579	CI 2224	BREEDING	S	9	2	109		United States	Minnesota
CIho15350	883	0.393606	1	0.997	0.001	0.001	0.001	0.001	Safra	LANDRACE	S	1	6	121		Tunisia	Kebili	33.7833	8.85	46
PI566242	884	0.393594	2	0	0.999	0	0	0	Pu Jiang Di Ji Hong	UNCERTAIN	W	1	6		131	China	Zhejiang
PI197622	885	0.393581	3	0.001	0.003	0.989	0.006	0.001	4540/48	BREEDING	S	1	2	116		Germany
PI640375	886	0.393568	AD	0.005	0.189	0.001	0.786	0.02	TX01D372	BREEDING	S	1	6	111		United States	Texas
PI285636	887	0.393555	3	0.002	0.001	0.987	0.007	0.002	Refleks	CULTIVAR	S	1	2	113		Poland
PI119925	888	0.393542	1	0.995	0.002	0.001	0.001	0.001	Cebada Paraguay	UNCERTAIN	S	1	6			Paraguay	Asuncion	-25.2667	-57.6667	131
PI371392	889	0.393529	AD	0.004	0.008	0.559	0.26	0.169	2004E	LANDRACE	S	1	2	109		Switzerland	Graubunden	46.8	10.2333	1896
PI68189	890	0.393516	AD	0.146	0.725	0.074	0.002	0.053	CI 4338	LANDRACE	W	1			154	Azerbaijan
PI243181	891	0.393504	3	0.139	0.008	0.847	0.002	0.004	Minerva	CULTIVAR	S	1	2	115		Netherlands	Gelderland
PI264922	892	0.393491	4	0.136	0.002	0.002	0.859	0.001	1051	LANDRACE	S	1	6	123		Croatia	Primorsko-goranska z	45.4167	14.9	600
CIho14268	893	0.393478	2	0.001	0.998	0	0	0.001	Wang Ta Mai	LANDRACE	S	1	6	116		China	Beijing	39.9167	116.433	51
PI328171	894	0.393465	AD	0.061	0.017	0.498	0.095	0.329	HOR 411	LANDRACE	S	1	2	114		Turkey	Samsun	41.2333	35.4833	646
CIho15625	895	0.393452	1	0.968	0.002	0.001	0.002	0.027	CI 15625	UNCERTAIN	S	1	6	109		Unknown
PI268180	896	0.393439	3	0.002	0.015	0.947	0.03	0.006	Triumf	CULTIVAR	S	1	2	119		Czech Republic	South Moravia
PI415363	897	0.393426	AD	0.223	0.002	0.274	0.5	0.001	IV/170	LANDRACE	W	1	6		139	Macedonia
PI382911	898	0.393414	5	0.001	0.001	0.002	0.001	0.995	GAW 72-8	LANDRACE	S	1	6	104		Ethiopia	Tigre	14.2667	39.4667	2443
PI339889	899	0.393401	3	0.001	0	0.998	0.001	0	Karri	CULTIVAR	S	1	2	115		Finland
CIho14219	900	0.393388	2	0.001	0.998	0.001	0.001	0	4042	LANDRACE	S	1	6	111		Mongolia
PI402247	901	0.393375	AD	0.368	0.001	0.087	0.543	0.001	MCU 3769	UNCERTAIN	S	1	6	104		Colombia	Cundinamarca
PI392455	902	0.393362	AD	0.399	0.001	0.501	0.094	0.004	Welgevallen 65-56-80	BREEDING	S	1	2	104		South Africa	Cape Province
PI573661	903	0.39335	AD	0.046	0.268	0.272	0.107	0.308	AR 9610/82	LANDRACE	S	1	2	102		Georgia		43.0333	42.8333	1500
CIho10034	904	0.393337	4	0.002	0.001	0.001	0.996	0.001	Herse	CULTIVAR	S	1	6	93		Norway
PI452324	905	0.393324	1	0.834	0.103	0.057	0.001	0.005	STB 32	BREEDING	S	1	6	105		United Kingdom	England
PI392451	906	0.393311	AD	0.198	0.002	0.562	0.233	0.006	Welgevallen 65-31-37	BREEDING	S	1	2	109		South Africa	Cape Province
PI60679	907	0.393298	AD	0.009	0.763	0.002	0.007	0.22	Vagabond	LANDRACE	S	1	2	105		Egypt	Giza	30.0167	31.2167	44
PI428726	908	0.393286	3	0.001	0	0.998	0.001	0	HA-HB-10-Karri	GENETIC	W	1	2		160	Finland	Uusimaa
PI414085	909	0.393273	2	0.001	0.996	0	0.001	0.002	Huarisata	UNCERTAIN	S	9	6	110		Bolivia
PI611548	910	0.39326	3	0.001	0	0.998	0.001	0	Lutskii	CULTIVAR	S	1	2	117		Ukraine	Volyn
PI428492	911	0.393247	AD	0.302	0.001	0.002	0.693	0.002	Monarque	CULTIVAR	W	1	6		139	France	Nord
PI378218	912	0.393234	AD	0.011	0.03	0.686	0.064	0.209	Sep-72	LANDRACE	S	1	2			Serbia		44.3667	19.6167	274
PI366453	913	0.393221	2	0.002	0.994	0.001	0.001	0.003	473	LANDRACE	S	1	6	125		Afghanistan	Herat	33.7667	62.25	1372
PI266835	914	0.393209	AD	0.008	0.002	0.796	0.19	0.004	69	UNCERTAIN	S	1	2	119		United Kingdom	England
CIho15364	915	0.393196	1	0.998	0.001	0	0	0.001	Tounsi	LANDRACE	S	1	6	119		Tunisia	Tozeur	34.0167	8.25	97
CIho9555	916	0.393183	4	0.014	0.119	0.005	0.849	0.013	Vantmore	CULTIVAR	S	1	6	108		Canada	Manitoba
CIho14978	917	0.39317	5	0	0	0	0	0.999	ELS 6402-565	LANDRACE	S	1	2	108		Ethiopia	Tigre	13.65	39.5667	2495
PI467454	918	0.393158	3	0.003	0.001	0.972	0.002	0.023	Bekescsabai Fekete	UNCERTAIN	S	1	2	112		Hungary
PI640359	919	0.393145	4	0.006	0.059	0.001	0.932	0.002	TX01D356	BREEDING	S	1	6	120		United States	Texas
PI410520	920	0.393132	2	0.001	0.998	0	0	0.001	N89	LANDRACE	S	9	6	95		Pakistan	Azad Kashmir	35.1833	75.9	2560
PI160381	921	0.393119	3	0.007	0.001	0.933	0.057	0.003	Hanacky IX	CULTIVAR	S	1	2	116		Czechoslovakia
PI565786	922	0.393107	4	0.002	0.019	0.001	0.977	0.001	Hua Chuan Pi 4 Hao	UNCERTAIN	S	1	6	108		China	Heilongjiang
PI38490	923	0.393094	1	0.998	0	0	0.001	0	Entresole	LANDRACE	S	1	6	113		Bolivia	La Paz
PI344932	924	0.393081	3	0.002	0.004	0.86	0.131	0.003	68A	LANDRACE	S	1	2	110		Bosnia and Herzegovina		43.4167	18.8833	963
PI182687	925	0.393068	AD	0.306	0.19	0.147	0.004	0.353	White Charki	LANDRACE	S	1	2	108		Syria	Hamah	35.1333	36.75	288
PI402168	926	0.393056	AD	0.289	0.003	0.006	0.605	0.098	MCU 3690	UNCERTAIN	S	1	6	99		Colombia	Cundinamarca
PI436136	927	0.393043	3	0.031	0.001	0.834	0.134	0.001	17	LANDRACE	S	1	2	110		Chile	La Araucania	-38.6667	-72.4833	150
PI574067	928	0.39303	2	0.003	0.994	0.001	0.001	0.002	RNB-338	LANDRACE	W	9	6		129	Nepal	Sagarmatha	27.75	86.75	2424
PI467831	929	0.393018	3	0	0	0.999	0	0	Browarny Pzhr	CULTIVAR	S	1	2	119		Poland
PI327997	930	0.393005	AD	0.503	0.491	0.002	0.002	0.001	Mie	CULTIVAR	S	1	6	111		Japan
PI611503	931	0.392992	AD	0.082	0.202	0.284	0.17	0.262	Akhaltesli Mestnyi	CULTIVAR	S	1	2	106		Georgia
PI5873	932	0.392979	AD	0.021	0.009	0.738	0.23	0.002	Middle Barley	LANDRACE	S	1	2	118		Germany	Bavaria	49.95	10.0833	249
PI328162	933	0.392967	4	0.035	0.001	0.001	0.961	0.001	HOR 392	LANDRACE	S	1	6	132		Bulgaria
PI84312	934	0.392954	2	0.003	0.952	0.001	0.001	0.044	249	LANDRACE	S	1	6	111		Uzbekistan	Karakalpakstan	43.1667	59.6667	57
PI356264	935	0.392941	5	0	0	0	0	0.999	E 81/2	LANDRACE	S	1	6	111		Ethiopia
PI157888	936	0.392929	AD	0.005	0.006	0.62	0.298	0.072	Alba	UNCERTAIN	F	1				Italy	Latium
PI640203	937	0.392916	4	0.119	0.043	0.001	0.829	0.007	TX01D198	BREEDING	S	1	6	113		United States	Texas
PI374421	938	0.392903	3	0.026	0.004	0.949	0.018	0.003	11/71-11/1	LANDRACE	S	1	2	109		Bosnia and Herzegovina		44.1333	17.4	514
PI410444	939	0.39289	2	0.001	0.996	0	0	0.002	N6	LANDRACE	S	9	6	106		Pakistan	Azad Kashmir	35.2	74.05	2960
PI327651	940	0.392878	1	0.996	0.002	0.001	0.001	0.001	Karsinskij	CULTIVAR	S	1	6	118		Uzbekistan
PI129428	941	0.392865	3	0.001	0.001	0.997	0.001	0.001	Ackermanns Danubia	CULTIVAR	S	1	2	116		Germany	Bavaria
PI467764	942	0.392852	AD	0.011	0.772	0.002	0.003	0.212	RD-216	CULTIVAR	S	1	6	106		India	Rajasthan
CIho6549	943	0.392839	4	0.002	0.018	0.103	0.857	0.02	CI 6549	BREEDING	S	1	6	101		Sweden	Malmohus
PI467731	944	0.392826	3	0.001	0	0.998	0.001	0	Stange	CULTIVAR	S	1	2	113		Norway
PI356805	945	0.392814	1	0.919	0.07	0.004	0.001	0.006	WPBS/CAN 3/184	UNCERTAIN	S	1	6	110		Canada
PI372077	946	0.392801	AD	0.003	0.01	0.594	0.261	0.132	Mestnyj	LANDRACE	S	1	2	119		Armenia	Lory	40.95	44.65	1272
PI640077	947	0.392788	AD	0.132	0.349	0.001	0.516	0.002	TX02D283	BREEDING	S	1	6	109		United States	Texas
PI61510	948	0.392776	AD	0.077	0.197	0.377	0.02	0.329	624	LANDRACE	S	1	2	107		Armenia	Erevan	40.1833	44.5	1011
PI467361	949	0.392763	4	0.002	0.007	0.004	0.987	0.001	Polar	CULTIVAR	S	1	6	103		Norway
PI244826	950	0.39275	2	0.001	0.994	0.001	0.001	0.004	5071	LANDRACE	S	9	6	98		Pakistan	Northern Areas	35.3	75.6167	2219
CIho10086	951	0.392737	3	0.146	0.006	0.841	0.003	0.005	Minerva	CULTIVAR	S	1	2	120		Netherlands	Gelderland
PI182693	952	0.392725	AD	0.306	0.175	0.108	0.019	0.392	Black Roummani	LANDRACE	S	1	2	109		Syria	Al Hasakah	36.5	41	360
PI356775	953	0.392712	AD	0.618	0.001	0.376	0.003	0.001	MOR 187/7	LANDRACE	S	1	6	106		Morocco
CIho14326	954	0.392699	AD	0.174	0.714	0.096	0.002	0.014	CI 14326	LANDRACE	W	1	6		152	Azerbaijan
PI564477	955	0.392686	3	0.001	0.001	0.997	0	0.001	Sunna	CULTIVAR	S	1	2	115		Bulgaria	Plovdiv
PI330326	956	0.392673	AD	0.396	0.097	0.001	0.505	0.001	II-11986-2b-3t-3b	BREEDING	S	1	6	105		Colombia	Cundinamarca
PI296457	957	0.39266	5	0.001	0.001	0	0	0.998	H-2180	LANDRACE	S	1	2	107		Ethiopia	Tigre	14.2	39.4167	2815
PI184873	958	0.392648	3	0.005	0.016	0.889	0.042	0.047	Calcaroides	CULTIVAR	S	1	2	121		Sweden	Malmohus
PI129484	959	0.392635	4	0.003	0.006	0.011	0.978	0.001	Pertu	LANDRACE	S	1	6	101		Finland
PI415362	960	0.392622	AD	0.226	0.002	0.247	0.524	0.001	IV/169	LANDRACE	W	1	6		141	Macedonia
CIho4074	961	0.392609	2	0.001	0.997	0	0.001	0.001	3981	LANDRACE	S	9	6	120		Mongolia	Govi-Altay	46.6167	96.4167	1886
PI184112	962	0.392596	AD	0.013	0.008	0.654	0.021	0.304	Groavac-Buskat	LANDRACE	S	1	2	108		Montenegro		43.35	19.35	755
PI328409	963	0.392584	1	0.966	0.031	0.001	0.001	0.002	HOR 694	LANDRACE	S	1	6	111		Greece	Peloponnese	36.7	22.3833	14
PI344874	964	0.392571	4	0.036	0.004	0.011	0.948	0.001	15	LANDRACE	S	1	6	117		Macedonia		41.8	20.9	539
CIho7782	965	0.392558	3	0.003	0.004	0.981	0.008	0.005	Hodoninsky Kvas	CULTIVAR	S	1	2	117		Slovakia	East Slovakia
CIho14239	966	0.392545	2	0.001	0.998	0	0.001	0	4055	LANDRACE	S	1	6	102		Mongolia
PI601065	967	0.392533	AD	0.288	0.17	0.011	0.335	0.196	401	CULTIVAR	S	1	6	109		United States	California
PI342331	968	0.39252	AD	0.002	0.108	0.611	0.006	0.273	2608	LANDRACE	S	1	2	101		Turkey	Kutahya
PI306466	969	0.392507	4	0.039	0.002	0.003	0.956	0.001	Tragi	UNCERTAIN	S	1	6	129		Romania
PI592208	970	0.392494	AD	0.075	0.002	0.477	0.445	0.001	Wensun	CULTIVAR	W	1	2		148	United Kingdom	England
PI584975	971	0.392481	2	0.001	0.998	0	0	0	Ta Da Mai	LANDRACE	F	1	6			China	Hebei
PI285118	972	0.392469	3	0.089	0.001	0.871	0.038	0.001	S-36	LANDRACE	S	1	2	110		Eritrea
PI401954	973	0.392456	AD	0.355	0.004	0.003	0.568	0.071	MCU 3476	UNCERTAIN	S	1	6	106		Colombia	Cundinamarca
PI374429	974	0.392443	AD	0.006	0.038	0.735	0.02	0.201	29/71-42/3	LANDRACE	S	1	2	115		Serbia		43.2833	20.6167	409
PI176042	975	0.39243	2	0.002	0.992	0.001	0.001	0.004	Tsema	LANDRACE	S	9	6	105		India	Uttar Pradesh	29.8333	79.5	3050
PI350715	976	0.392418	AD	0.002	0.003	0.572	0.364	0.06	69Z108.179	LANDRACE	S	1	2	109		Austria	Salzburg	47.15	13.5	1474
PI182684	977	0.392405	1	0.885	0.042	0.011	0.05	0.011	Khashabi	LANDRACE	S	1	6	115		Syria	Hims	34.7333	36.7167	511
PI345618	978	0.392392	3	0.134	0.006	0.855	0.002	0.003	Omskij 13709	CULTIVAR	S	1	2	111		Russian Federation	Omsk
PI565916	979	0.39238	AD	0.005	0.597	0.001	0.396	0.001	281 Da Mai	UNCERTAIN	S	1	6	109		China	Jiangsu
PI292016	980	0.392367	1	0.845	0.012	0.04	0.086	0.017	Israeli 46	CULTIVAR	S	1	6	107		Israel
PI573668	981	0.392354	AD	0.012	0.303	0.28	0.099	0.306	SN-71	LANDRACE	S	1	2	106		Georgia		43.05	42.7333	1446
PI392508	982	0.392342	AD	0.178	0.003	0.594	0.211	0.014	Welgevallen 65-32-8	BREEDING	F	1	2			South Africa	Cape Province
PI531890	983	0.392329	AD	0.618	0.178	0.01	0.002	0.192	1092	UNCERTAIN	S	1	6	107		Egypt
PI330398	984	0.392316	3	0.012	0.004	0.974	0.008	0.003	Dvoran	CULTIVAR	S	1	2	119		Slovakia	West Slovakia
PI350717	985	0.392303	4	0.021	0.003	0.032	0.931	0.014	69Z108.181	LANDRACE	F	1	6			Austria	Salzburg	47.2833	12.65	769
PI190826	986	0.392291	2	0.001	0.977	0.001	0.021	0	Shoshu	UNCERTAIN	W	1	6		137	Korea, South	Kyongsang Nam
PI344940	987	0.392278	AD	0.004	0.002	0.548	0.234	0.212	72A	LANDRACE	S	1	2	109		Bosnia and Herzegovina		43.55	19.0667	1040
PI428394	988	0.392265	AD	0.325	0.162	0.184	0.042	0.287	Arabic Akhdar	UNCERTAIN	S	1	2	103		Syria
PI329000	989	0.392253	5	0.001	0.001	0	0	0.998	S 3192	LANDRACE	S	1	6	102		Ethiopia
PI392478	990	0.39224	AD	0.511	0.002	0.369	0.113	0.005	Welgevallen 60-13-1	BREEDING	S	1	2	104		South Africa	Cape Province
PI592797	991	0.392227	AD	0.331	0.003	0.213	0.45	0.003	AC Stacey	CULTIVAR	S	1	6	106		Canada	Alberta
PI467846	992	0.392214	3	0.006	0.004	0.821	0.166	0.002	Antarctica 04	CULTIVAR	S	1	2	108		Brazil
CIho11757	993	0.392201	2	0	0.999	0	0	0	Haramachi	LANDRACE	W	9	6		139	Japan
PI329043	994	0.392188	1	0.881	0.003	0.002	0.113	0.001	HOR 1028	LANDRACE	F	1	6			Greece
PI290281	995	0.392175	4	0.005	0.002	0.001	0.991	0.001	Godolloi 98	CULTIVAR	S	1	6	121		Hungary
PI467814	996	0.392162	3	0.023	0.001	0.82	0.154	0.001	Osk 4.3/9	CULTIVAR	S	1	2	122		Croatia
PI410516	997	0.392149	2	0.001	0.996	0	0.001	0.001	N84	LANDRACE	S	9	6	100		Pakistan	Azad Kashmir	35.1167	75.9667	2260
PI611562	998	0.392137	3	0.002	0.003	0.99	0.004	0.001	Obskoi	CULTIVAR	S	1	2	108		Russian Federation	Novosibirsk
CIho2266	999	0.392124	AD	0.172	0.736	0.049	0.005	0.037	Donjon	LANDRACE	W	1	6		154	Uzbekistan	Samarqand	39.6667	66.95	696
PI328498	1000	0.392111	1	0.937	0.014	0.002	0.047	0.001	HOR 1145	LANDRACE	S	1	6	121		Greece	Peloponnese	37.6	22.05	1076
PI321823	1001	0.392098	3	0.004	0.002	0.91	0.083	0.001	Proskovcuv Hanacky	CULTIVAR	S	1	2	116		Czechoslovakia
PI573982	1002	0.392085	2	0.095	0.836	0.001	0.004	0.064	RNB-240	LANDRACE	W	9	6		128	Nepal	Rapti	28.75	82.5833	3286
PI467834	1003	0.392072	3	0.001	0	0.998	0	0.001	Jarek	CULTIVAR	S	1	2	113		Poland
CIho2547	1004	0.392059	AD	0.432	0.188	0.054	0.324	0.002	Orzo Nudo di Altamura 1921	BREEDING	S	9	6	118		Italy	Apulia
PI342219	1005	0.392046	AD	0.008	0.144	0.558	0.011	0.279	2493	LANDRACE	S	1	2	99		Turkey	Kutahya
PI266133	1006	0.392033	4	0.001	0.008	0.001	0.987	0.003	Stella	CULTIVAR	S	1	6	109		Sweden	Malmohus
PI270692	1007	0.392021	1	0.998	0	0	0.001	0	94	LANDRACE	S	1	6	122		Peru	Puno	-15.8833	-69.8833	3810
PI404204	1008	0.392008	3	0.001	0.001	0.997	0.001	0.001	Cernigovskij 7	CULTIVAR	S	1	2	112		Ukraine	Chernihiv
PI24497	1009	0.391995	2	0.002	0.995	0.001	0.001	0.001	Merv	LANDRACE	W	1	6		136	Turkmenistan	Mary	37.6167	62.1667	242
PI327842	1010	0.391982	AD	0.064	0.366	0.214	0.116	0.24	HOR 4159	LANDRACE	W	1	6		148	Armenia	Tavus	40.8667	45.1333	721
PI361687	1011	0.391969	4	0.005	0.024	0.057	0.877	0.038	Jadar	CULTIVAR	S	1	6	101		Norway
PI447087	1012	0.391956	1	0.846	0.003	0.001	0.149	0.001		UNCERTAIN	W	1	6		146	Spain	Zaragoza
PI361641	1013	0.391943	3	0.009	0.002	0.952	0.028	0.01	Adolphe Bungener	CULTIVAR	F	1	2			France	Yvelines
PI584785	1014	0.391931	AD	0.31	0.194	0.113	0.082	0.3	GSM-10	LANDRACE	W	1			127	Iraq
PI321774	1015	0.391918	3	0.02	0.001	0.856	0.122	0.001	Antalek	CULTIVAR	S	1	2	110		Poland
PI181113	1016	0.391905	AD	0.041	0.731	0.004	0.006	0.219	10893	LANDRACE	S	1	6	105		India	Gujarat	23.9167	72.3833	123
PI369732	1017	0.391892	AD	0.013	0.198	0.301	0.165	0.323	Har'kovskij 306	CULTIVAR	S	1	2	102		Ukraine	Kharkiv
PI636056	1018	0.391879	4	0.01	0.007	0.001	0.977	0.005	RCAT008635	LANDRACE	S	1	6			Hungary	Borsod-Abauj-Zemplen	48.3	21.5333	110
PI356580	1019	0.391866	5	0.001	0.001	0	0.001	0.997	E 508/3	LANDRACE	S	1	6	101		Ethiopia
CIho11477	1020	0.391853	3	0.132	0.006	0.856	0.002	0.003	Minerva	CULTIVAR	S	1	2	118		Netherlands	Gelderland
PI87767	1021	0.391841	2	0.001	0.996	0.001	0.002	0	Oni Hadaka	LANDRACE	W	9	6		136	Korea, South	Cholla Puk
PI94834	1022	0.391828	3	0.007	0.022	0.839	0.067	0.066	527	LANDRACE	S	1	2	112		Ukraine	Kharkiv
PI467758	1023	0.391815	4	0.028	0.055	0.008	0.894	0.016	Mashu Mugi	CULTIVAR	S	1	6	108		Japan	Hokkaido
PI343748	1024	0.391802	AD	0.434	0.001	0.001	0.564	0.001	Astacus	CULTIVAR	S	1	6	108		Germany
PI477792	1025	0.391789	AD	0.268	0.706	0.009	0.016	0.001	UNA 8320	LANDRACE	S	9	6	105		Peru	Ancash	-9.7167	-77.4667	3583
PI467811	1026	0.391777	3	0.068	0.002	0.919	0.01	0.001	Adorra	CULTIVAR	S	1	2	109		Austria	Vienna
PI84314	1027	0.391764	2	0.003	0.952	0.001	0.001	0.044	292	LANDRACE	S	1	6	117		Uzbekistan	Khorazm	41.85	60.4	91
PI447212	1028	0.391751	AD	0.738	0.001	0.012	0.248	0.001		UNCERTAIN	S	1	6	123		Spain	Zaragoza	41.6833	-1.2333	269
PI362203	1029	0.391738	3	0.004	0.004	0.871	0.12	0.001	Legia	CULTIVAR	S	1	2	116		Belgium	Namur
CIho16658	1030	0.391725	AD	0.453	0.002	0.381	0.076	0.088	Isogenic: 2-Row Large Lateral Late	GENETIC	S	1	2	117		United States	Montana
PI388645	1031	0.391713	3	0.002	0.001	0.889	0.066	0.042	Stepovyj	CULTIVAR	S	1	2	111		Ukraine	Odesa
PI639357	1032	0.3917	2	0.001	0.997	0	0	0.001	TJK03-137	LANDRACE	S	9	6	107		Tajikistan	Badakhshoni Kuhi
PI393995	1033	0.391687	4	0.002	0.001	0.067	0.929	0.001	Hankkija 673	CULTIVAR	S	1	6	92		Finland
PI531917	1034	0.391674	AD	0.613	0.161	0.004	0.003	0.219	1692	UNCERTAIN	S	1	6	108		Egypt	Kafr al-Sheikh	31.3	31.15	7
PI193063	1035	0.391661	3	0.002	0.001	0.99	0.005	0.002	Orge D'Hiver 174	CULTIVAR	S	1	2	110		Belgium	Namur
PI86185	1036	0.391649	AD	0.239	0.478	0.145	0.004	0.133	39789	LANDRACE	S	1	2	124		Russian Federation	Leningrad
PI371298	1037	0.391636	AD	0.001	0.006	0.497	0.422	0.074	1928D	LANDRACE	S	1	2	114		Switzerland	Valais	46.2833	7.45	512
PI574089	1038	0.391623	AD	0.083	0.658	0.009	0.184	0.066	RNB-373	LANDRACE	S	9	6	101		Nepal	Mechi	26.9167	87.9167	1081
PI447105	1039	0.39161	1	0.978	0.002	0.001	0.019	0		UNCERTAIN	S	1	6	131		Spain	Navarra	42.2167	-1.6833	285
PI382275	1040	0.391598	5	0.001	0.001	0	0	0.998	GAW 66-3	LANDRACE	S	1	2	96		Ethiopia	Tigre	14.3167	39.2333	2226
PI599659	1041	0.391585	3	0.021	0.001	0.861	0.115	0.002	Bonus	CULTIVAR	S	1	2	106		Nepal
PI361695	1042	0.391572	4	0.001	0.001	0.043	0.951	0.003	Lapinohra	CULTIVAR	S	1	6	108		Finland
PI61589	1043	0.391559	2	0.001	0.998	0	0.001	0	4077	LANDRACE	S	1	6	109		Mongolia
PI321769	1044	0.391546	3	0.004	0.004	0.966	0.023	0.002	Adliker	CULTIVAR	S	1	2	112		Switzerland
PI264903	1045	0.391533	1	0.862	0.069	0.019	0.048	0.002	443	LANDRACE	S	1	6	119		Greece	Aegean Islands	36.3833	25.4667	70
PI573702	1046	0.391521	AD	0.074	0.213	0.327	0.088	0.298	SN-2701	LANDRACE	S	1	2	104		Georgia		41.9333	44.7333	600
PI329122	1047	0.391508	4	0.042	0.001	0.005	0.95	0.002	Szekacs 31	CULTIVAR	S	1	6	131		Hungary
PI321827	1048	0.391495	3	0.051	0.001	0.924	0.005	0.019	Adlesici	CULTIVAR	S	1	2	110		Slovenia
PI610229	1049	0.391482	2	0.001	0.997	0	0.001	0.001	Zang Qing 85	CULTIVAR	S	9	6	109		China	Xizang
PI402016	1050	0.39147	AD	0.454	0.001	0.361	0.183	0.001	MCU 3538	UNCERTAIN	S	1	2	115		Colombia	Cundinamarca
CIho15282	1051	0.391457	AD	0.716	0.131	0.007	0.006	0.141	3124-8	LANDRACE	S	1	6	115		Tunisia	Siliana	35.8167	9.4667	796
PI290193	1052	0.391444	3	0.003	0.002	0.905	0.089	0.001	Feiner Original	CULTIVAR	S	1	2	118		Hungary	Pest
PI559518	1053	0.391432	AD	0.019	0.75	0.002	0.017	0.212	N-2338	LANDRACE		1			127	Nepal
PI253938	1054	0.391419	AD	0.318	0.198	0.099	0.051	0.334	K1311	LANDRACE	S	1	2	117		Iraq	As Sulaymaniyah	35.55	45.4333	815
PI548724	1055	0.391406	4	0.004	0.004	0.009	0.982	0.002	HOR 1804	UNCERTAIN	S	1	6	106		Afghanistan
PI422573	1056	0.391393	3	0.002	0.003	0.874	0.12	0.001	HO 465.1	BREEDING	S	1	2	113		Belgium	Namur
PI327840	1057	0.391381	AD	0.06	0.367	0.223	0.107	0.243	HOR 4157	LANDRACE	W	1	6		149	Armenia	Tavus	40.8667	45.1333	721
PI237581	1058	0.391368	AD	0.406	0.003	0.053	0.272	0.267	II-831-4B-1B-1-5B	BREEDING	S	1	6	100		Colombia	Cundinamarca
PI182625	1059	0.391355	2	0	0.999	0	0	0	Baitori No. 1	CULTIVAR	S	1	6	114		Japan	Kyoto
PI328152	1060	0.391342	4	0.028	0.003	0.002	0.961	0.007	HOR 375	LANDRACE	S	1	6	131		Bulgaria
CIho7267	1061	0.39133	3	0	0	0.999	0	0	Aurore	CULTIVAR	S	1	2	113		France	Yvelines
PI410465	1062	0.391317	2	0.001	0.998	0	0	0.001	N32A	LANDRACE	S	9	6	108		Pakistan	Azad Kashmir	36.2667	73.4167	2440
PI548112	1063	0.391304	AD	0.002	0.002	0.226	0.768	0.002	Timari	CULTIVAR	W	1			153	Hungary
PI386844	1064	0.391291	5	0	0	0	0	0.999	IAR/B/57	LANDRACE	S	1	2	96		Ethiopia	Tigre	14.1	38.5	2286
PI531971	1065	0.391278	3	0.058	0.001	0.884	0.056	0.002	2550	UNCERTAIN	S	1	2	108		Egypt	Minufiya
PI158788	1066	0.391266	AD	0.759	0.004	0.018	0.218	0.001	Ballobar	UNCERTAIN	F	1	6			Spain	Valladolid
PI176118	1067	0.391253	2	0.039	0.943	0.005	0.008	0.005	Oowajao	LANDRACE	S	9				India	Uttar Pradesh	30.5	78.6667	2135
PI290181	1068	0.39124	3	0.006	0.103	0.817	0.04	0.034	Bauer 142	UNCERTAIN	S	1	2	109		Hungary	Pest
PI327676	1069	0.391227	AD	0.308	0.007	0.277	0.149	0.258	Unumli-Arpa	CULTIVAR	S	1	2	119		Uzbekistan
PI447121	1070	0.391215	1	0.996	0.001	0.001	0.001	0.001		UNCERTAIN	S	1	6	120		Spain	Albacete	38.8833	-2.1333	757
PI80937	1071	0.391202	2	0	0.999	0	0	0	576	LANDRACE	W	1	6		134	Japan	Yamanashi
PI344928	1072	0.391189	3	0.021	0.007	0.869	0.098	0.005	66A	LANDRACE	S	1	2	120		Bosnia and Herzegovina		43.3667	18.7833	493
PI182659	1073	0.391176	AD	0.322	0.196	0.148	0.05	0.284	9732	LANDRACE	S	1	2	113		Syria	Dimashq	35	38	0
PI392481	1074	0.391163	AD	0.423	0.003	0.555	0.007	0.013	Welgevallen 62-13-96	BREEDING	S	1	2	110		South Africa	Cape Province
PI640031	1075	0.39115	AD	0.031	0.293	0.002	0.673	0.001	TX02D218	BREEDING	W	1	6		141	United States	Texas
PI298708	1076	0.391137	5	0	0	0	0	0.999	ELS 6402-317	LANDRACE	S	1	6	109		Ethiopia	Kefa	7.7333	36.5833	2562
PI357314	1077	0.391124	3	0.001	0	0.998	0.001	0.001	Riso 6018	BREEDING	S	1	2	130		Denmark	Roskilde
CIho14391	1078	0.391111	AD	0.063	0.248	0.354	0.023	0.312	CI 14391	LANDRACE	S	1	2	106		Armenia
PI410456	1079	0.391098	2	0.001	0.998	0	0	0.001	N24	LANDRACE	S	9	6	98		Pakistan	Azad Kashmir	36.2167	73.2	1980
PI290322	1080	0.391085	AD	0.002	0.002	0.229	0.764	0.002	Hatvani 445	CULTIVAR	S	1	6	130		Hungary	Heves
PI264891	1081	0.391072	1	0.998	0	0	0.001	0.001	1008	LANDRACE	S	1	6	114		Italy	Campania	41.1333	13.8667	6
PI327849	1082	0.391059	2	0.003	0.993	0.001	0.001	0.002	Mestyni Polivnoi	LANDRACE	W	1	6		136	Turkmenistan
PI344903	1083	0.391045	3	0.005	0.001	0.839	0.153	0.002	43	LANDRACE	S	1	2	114		Serbia
PI327611	1084	0.391032	4	0.001	0.001	0.001	0.997	0.001	Bankuti 9	CULTIVAR	S	1	6			Hungary
PI371248	1085	0.391019	AD	0.002	0.009	0.598	0.25	0.141	1809A	LANDRACE	S	1	2	113		Switzerland	Graubunden	46.7333	9.4	1333
PI178635	1086	0.391006	AD	0.686	0.155	0.001	0.006	0.152	Mariout	UNCERTAIN	S	1	6	107		Iraq	Baghdad	33.3	44.6	35
CIho13136	1087	0.390993	3	0.056	0.052	0.865	0.026	0.002	B 294	BREEDING	S	1	2	118		Germany
CIho11812	1088	0.39098	5	0	0	0	0	0.999	Abyssinian 16	LANDRACE	S	1	6	108		Ethiopia
CIho10260	1089	0.390967	AD	0.044	0.361	0.004	0.59	0.001	Iwate Selection	BREEDING	S	1	6	125		Japan
PI141423	1090	0.390953	AD	0.105	0.224	0.31	0.02	0.341	Jao	LANDRACE	S	1	2	98		Iran	Lorestan	33.4667	49.0667	1467
PI321856	1091	0.39094	AD	0.492	0.001	0.001	0.506	0.001	Amrigschwander	CULTIVAR	S	1	6	122		Germany	Baden-Wurttemberg
PI592275	1092	0.390927	AD	0.124	0.011	0.779	0.045	0.04	D.K.S. Binder	CULTIVAR	S	1	2	126		United Kingdom	England
PI327862	1093	0.390914	2	0.002	0.995	0	0.002	0.001	WIR 6107	LANDRACE	W	1	6		140	Uzbekistan	Samarqand
PI447133	1094	0.390901	1	0.901	0.004	0.007	0.088	0.001		UNCERTAIN	W	1			148	Spain	Huesca	42.25	-0.0667	761
PI175502	1095	0.390887	3	0.005	0.002	0.955	0.038	0.001	Louhi	CULTIVAR	S	1	2	116		Finland
PI476311	1096	0.390874	AD	0.343	0.011	0.169	0.471	0.005		BREEDING	W	1	6		133	France	Puy-de-Dome
PI198734	1097	0.390861	AD	0.015	0.786	0.076	0.002	0.12	CI 9878	LANDRACE	S	1	6	106		Afghanistan	Ghazni	33.55	68.4167	2440
PI467382	1098	0.390848	AD	0.007	0.006	0.758	0.093	0.137	Gloire du Velay	CULTIVAR	S	1	2	113		France	Ville-de-Paris
PI5903	1099	0.390835	AD	0.006	0.001	0.797	0.185	0.011	Bohemian	CULTIVAR	F	1				Czech Republic	North Bohemia	50.3333	13.55	296
PI60205	1100	0.390821	2	0.001	0.995	0	0.001	0.003	CI 3202	LANDRACE	S	9	6	117		China	Xizang	31.75	80.3667	3060
CIho5058	1101	0.390808	AD	0.334	0.008	0.377	0.263	0.018	Sentinel	UNCERTAIN	S	1	6	115		Australia	New South Wales
PI584786	1102	0.390795	AD	0.464	0.238	0.029	0.06	0.209	GSM-11	LANDRACE	S	1	6	107		Iraq
PI371320	1103	0.390782	AD	0.002	0.004	0.573	0.309	0.112	1948G	LANDRACE	S	1	2	114		Switzerland	Uri	46.75	8.6833	2084
PI190805	1104	0.390768	AD	0.002	0.417	0.001	0.58	0.001	Ryujinsomugi	UNCERTAIN	W	1	6		138	Korea, South	Kyonggi
PI330520	1105	0.390755	5	0.001	0.001	0	0	0.998	Nigricans	UNCERTAIN	S	1	2	98		United Kingdom	England
PI392470	1106	0.390742	AD	0.182	0.003	0.574	0.205	0.036	Welgevallen 65-31-61	BREEDING	S	1	2	117		South Africa	Cape Province
PI57098	1107	0.390729	AD	0.016	0.335	0.208	0.211	0.231	CI 3348	LANDRACE	W	1	6		145	Georgia
PI498431	1108	0.390716	AD	0.369	0.001	0.001	0.62	0.009	Kakapo	CULTIVAR	S	1	6	120		New Zealand
PI290366	1109	0.390702	2	0	0.999	0	0	0	Mesztnij Kitajszkij	CULTIVAR	S	1	6	109		Hungary	Pest
PI372091	1110	0.390689	3	0.033	0.001	0.856	0.108	0.001	Nutans 115	CULTIVAR	S	1	2	108		Armenia
PI73291	1111	0.390676	AD	0.007	0.111	0.603	0.004	0.275	663	LANDRACE	S	1	2	102		Armenia
PI264904	1112	0.390663	1	0.933	0.047	0.002	0.015	0.002	520	LANDRACE	S	1	6	119		Greece	Aegean Islands	36.2167	27.8333	345
PI372102	1113	0.390649	3	0.003	0.002	0.962	0.031	0.002	Polesskij	CULTIVAR	S	1	2	111		Belarus	Minsk
PI181108	1114	0.390636	AD	0.004	0.773	0.001	0.003	0.219	10745	LANDRACE	S	1	6	97		India	Rajasthan	24.8333	72.75	294
PI328154	1115	0.390623	4	0.015	0.001	0.002	0.982	0.001	HOR 377	LANDRACE	S	1	6	125		Bulgaria
PI176071	1116	0.39061	2	0.038	0.89	0.002	0.01	0.059	Oowa	LANDRACE	W	9	6		131	Nepal
PI467419	1117	0.390597	3	0.002	0.002	0.941	0.006	0.049	Pisarecky	CULTIVAR	S	1	2	108		Czechoslovakia
PI270716	1118	0.390583	1	0.828	0.034	0.009	0.129	0.001	118	LANDRACE	S	1	6	122		Peru	Puno	-15.8833	-69.8833	3810
PI168328	1119	0.39057	AD	0.786	0.081	0.015	0.099	0.02	3161	LANDRACE	S	1	6	110		Turkey	Balikesir	39.5833	27.0167	15
PI436157	1120	0.390557	3	0.037	0.016	0.849	0.096	0.003	379	LANDRACE	S	1	2	122		Chile	Los Lagos	-41.3667	-73.4667	100
PI327857	1121	0.390544	2	0.023	0.853	0.026	0.014	0.084	HOR 4177	LANDRACE	W	1	6		162	Turkmenistan	Ahal
PI640342	1122	0.39053	AD	0.114	0.069	0.026	0.641	0.149	TX01D339	BREEDING	S	1	6	104		United States	Texas
PI181148	1123	0.390517	3	0.086	0.002	0.821	0.001	0.089	Agio	CULTIVAR	S	1	2	111		Netherlands	South Holland
PI259878	1124	0.390504	4	0.099	0.003	0.001	0.896	0.001	J-53	BREEDING	W	1			145	Croatia
PI429883	1125	0.390491	2	0.001	0.998	0	0	0.001	N119	LANDRACE	S	9	6	102		India	Jammu and Kashmir	34.2333	76.0833	3320
PI182662	1126	0.390478	AD	0.326	0.194	0.147	0.059	0.274	Bikai	LANDRACE	S	1	2	110		Lebanon	El Beqaa	33.75	35.8667	866
CIho3556	1127	0.390464	1	0.994	0.002	0.002	0.001	0.001	Minia	LANDRACE	S	1	6	110		Egypt	Minya	28.1	30.75	41
PI565826	1128	0.390451	4	0.002	0.027	0.001	0.967	0.003	Liao Yang Zai Lai	UNCERTAIN	S	1	6	109		China	Liaoning
PI316801	1129	0.390438	5	0.001	0.006	0	0	0.992	HOR 2541	LANDRACE	S	1	2	108		Ethiopia
PI184883	1130	0.390424	3	0.001	0	0.996	0.002	0.001	Lemma-Like Glumes	GENETIC	S	1	2	116		Sweden	Malmohus
PI157694	1131	0.390411	2	0.002	0.927	0.001	0.07	0.001	Suwon 3	CULTIVAR	W	1	6		137	Korea, South	Kyonggi
PI467848	1132	0.390398	3	0.015	0.001	0.933	0.05	0.001	Antarctica 05	CULTIVAR	S	1	2	110		Brazil
PI182679	1133	0.390384	1	0.859	0.009	0.013	0.118	0.001	Khashabi	LANDRACE	S	1	6	113		Syria	Dimashq	33.5	36.3	690
PI243581	1134	0.390371	AD	0.113	0.341	0.25	0.059	0.237	5381	LANDRACE	W	1	6		145	Iran	East Azerbaijan	38.2333	48.3	1352
PI392493	1135	0.390358	AD	0.421	0.01	0.544	0.014	0.01	Welgevallen 62-2-14-1	BREEDING	S	1	2	117		South Africa	Cape Province
PI190786	1136	0.390345	AD	0.002	0.488	0.001	0.509	0.001	Kyojo Rokkaku 780	LANDRACE	S	1	6	110		Korea, North
PI361671	1137	0.390331	AD	0.142	0.263	0.475	0.002	0.119	Long Glumes	UNCERTAIN	S	1	2	109		Denmark
CIho15349	1138	0.390318	1	0.994	0.001	0.001	0.001	0.003	Jebali	LANDRACE	S	1	6	110		Tunisia	Kebili	33.7833	8.85	46
CIho14010	1139	0.390305	3	0.073	0.003	0.918	0.004	0.002	CB 1227	UNCERTAIN	S	1	2	117		Czech Republic
CIho2205	1140	0.390291	2	0.001	0.999	0	0	0	Sangatsuko	UNCERTAIN	S	9	6	112		Japan
PI640085	1141	0.390278	AD	0.368	0.207	0.001	0.424	0.001	TX02D293	BREEDING	F	1	6			United States	Texas
PI423621	1142	0.390264	AD	0.254	0.005	0.645	0.016	0.079	Ev	CULTIVAR	S	1	2	105		Israel
PI178594	1143	0.390251	AD	0.004	0.105	0.593	0.011	0.288	I-48	LANDRACE	S	1	2	103		Turkey	Malatya
PI327635	1144	0.390238	4	0.004	0.004	0.001	0.987	0.004	Cenad 396	CULTIVAR	S	1	6	125		Romania
PI39368	1145	0.390224	2	0.005	0.821	0.002	0.004	0.168	Monte Cristo	LANDRACE	S	1	2	105		India	Bihar	25.9833	85.6833	55
PI328924	1146	0.390211	1	0.961	0.001	0.001	0.037	0.001	HOR 2414	LANDRACE	S	1	6	121		Italy	Calabria	38.1	15.65	40
PI344920	1147	0.390198	AD	0.01	0.006	0.693	0.051	0.24	60	LANDRACE	S	1	2	104		Bosnia and Herzegovina		43.05	18.5833	1120
PI270702	1148	0.390184	AD	0.579	0.419	0.001	0.001	0.001	104	LANDRACE	S	9	6	107		Peru	Puno	-15.8833	-69.8833	3810
PI183590	1149	0.390171	AD	0.006	0.016	0.616	0.342	0.019	Angener Fruhe	CULTIVAR	S	1	2	112		Austria
PI361914	1150	0.390158	AD	0.189	0.287	0.228	0.29	0.007	Afghanistan 600	UNCERTAIN	S	1	6	119		Romania	Brasov
CIho1604	1151	0.390144	5	0	0	0	0	0.999	Hillsa	LANDRACE	S	1	6	110		Ethiopia
PI328950	1152	0.390131	3	0.084	0.002	0.822	0.001	0.091	Agio	CULTIVAR	S	1	2	109		Netherlands	South Holland
PI186134	1153	0.390118	2	0.001	0.985	0.004	0.01	0	Kwan Chi	LANDRACE	W	1	6		128	Korea, South
CIho15745	1154	0.390104	AD	0.005	0.003	0.284	0.702	0.006	Giaginskii	CULTIVAR	W	1	2		150	Russian Federation	Krasnodar
PI270669	1155	0.390091	AD	0.771	0.011	0.074	0.074	0.07	71	LANDRACE	S	1	6	116		Peru	Puno	-15.9333	-69.8167	3819
PI564478	1156	0.390077	3	0.079	0.012	0.898	0.008	0.003	Martonvasari MK-175	CULTIVAR	S	1	2	119		Hungary	Budapest
PI268255	1157	0.390064	AD	0.254	0.267	0.153	0.056	0.271	52	LANDRACE	S	1	2	117		Iran	Fars	30.3	51.4833	600
CIho15498	1158	0.390051	AD	0.539	0.027	0.002	0.002	0.43	WA 10081-63	BREEDING	S	1	6	105		United States	Washington
PI369747	1159	0.390037	AD	0.009	0.109	0.068	0.768	0.046	Odesskij 46	CULTIVAR	S	1	6	122		Ukraine	Odesa
CIho14333	1160	0.390024	AD	0.135	0.163	0.393	0.011	0.297	CI 14333	LANDRACE	S	1	2	107		Azerbaijan
PI175506	1161	0.39001	3	0.001	0.001	0.996	0.001	0.001	Vankkuri	CULTIVAR	S	1	2	117		Finland
CIho4049	1162	0.389997	2	0.001	0.997	0	0.001	0.001	4004	LANDRACE	S	1	6	116		Mongolia	Govi-Altay	46.6167	96.4167	1886
PI270700	1163	0.389983	1	0.998	0	0	0.001	0	102	LANDRACE	S	1	6	117		Peru	Puno	-15.8833	-69.8833	3810
PI290306	1164	0.38997	AD	0.031	0.002	0.384	0.582	0.001	Szekacs Tak	CULTIVAR	S	1	6	122		Hungary
CIho15589	1165	0.389956	AD	0.383	0.04	0.015	0.527	0.036	QB 138.28	BREEDING	S	1	6	117		Canada	Quebec
CIho2339	1166	0.389943	AD	0.281	0.424	0.039	0.002	0.256	B-71	LANDRACE	S	1	6	113		Iraq
PI467851	1167	0.389929	AD	0.002	0.001	0.799	0.198	0.001	FM 438	CULTIVAR	S	1	2	119		Brazil	Rio Grande do Sul
PI573953	1168	0.389916	2	0.048	0.934	0.001	0.007	0.01	RNB-208	LANDRACE	W	9	6		125	Nepal	Mahakali	29.5	80.5833	1890
PI371149	1169	0.389902	AD	0.003	0.007	0.628	0.197	0.165	1251C	LANDRACE	S	1	2	111		Switzerland	Valais	46.1167	7.5	1371
PI292018	1170	0.389889	1	0.965	0.003	0.013	0.019	0.001	Nissanith	CULTIVAR	S	1	6	107		Israel
PI467842	1171	0.389875	AD	0.009	0.068	0.596	0.325	0.001	Alpha 1959	CULTIVAR	S	1	2	113		Brazil
PI68208	1172	0.389862	AD	0.07	0.354	0.222	0.143	0.211	CI 4317	LANDRACE	W	1	6		151	Azerbaijan
CIho4063	1173	0.389849	2	0.003	0.992	0.002	0.001	0.003	3967	LANDRACE	S	9	6	105		Mongolia	Govi-Altay	46.6167	96.4167	1886
PI329008	1174	0.389835	AD	0.341	0.033	0.056	0.568	0.002	Mansholts Groninger	CULTIVAR	S	1	6	116		Netherlands	Groningen
PI573659	1175	0.389821	AD	0.071	0.282	0.262	0.098	0.287	SN-8	LANDRACE	S	1	2	105		Georgia		43.05	42.5833	1450
PI264204	1176	0.389808	1	0.932	0.002	0.043	0.002	0.022	Tripoli	UNCERTAIN	S	1	6	103		Morocco
PI386406	1177	0.389794	5	0.001	0	0	0	0.999	IAR/B/252	LANDRACE	S	1	2	100		Eritrea		15.3333	38.6667	1977
PI361927	1178	0.389781	4	0.007	0.011	0.002	0.976	0.004	Cenad 345	CULTIVAR	S	1	6	134		Romania
PI80938	1179	0.389767	2	0	0.998	0	0.001	0	599	LANDRACE	W	1	6		139	Japan	Nagano	36.55	138.117	357
PI392407	1180	0.389753	AD	0.195	0.001	0.734	0.068	0.002	Welgevallen 60-12-49	BREEDING	S	1	2	103		South Africa	Cape Province
PI73303	1181	0.38974	AD	0.072	0.755	0.06	0.002	0.111	701	LANDRACE	W	1	6		151	Azerbaijan
PI157889	1182	0.389726	AD	0.004	0.007	0.705	0.277	0.006	Aurora	UNCERTAIN	S	1	2	110		Italy	Latium
PI295960	1183	0.389712	AD	0.753	0.136	0.099	0.008	0.003	NB 5	CULTIVAR	S	1	6	102		Israel
PI38317	1184	0.389699	AD	0.003	0.002	0.676	0.276	0.042	Pickett	LANDRACE	S	1	2	114		Russian Federation	Leningrad
PI306467	1185	0.389685	AD	0.017	0.419	0.001	0.563	0.001	Ziktoo	UNCERTAIN		1	6	121		Romania
CIho14394	1186	0.389671	AD	0.126	0.199	0.316	0.013	0.345	CI 14394	LANDRACE	S	1	2	107		Armenia
PI290312	1187	0.389658	AD	0.469	0.115	0.037	0.373	0.006	Cierni Jacmen	CULTIVAR	S	1	6	109		Hungary	Pest
PI57106	1188	0.389644	AD	0.135	0.774	0.066	0.022	0.004	CI 3356	LANDRACE	W	1	6		145	Georgia
PI266132	1189	0.38963	3	0.002	0.002	0.812	0.18	0.003	Primus II	CULTIVAR	S	1	2	115		Sweden	Malmohus
PI386559	1190	0.389616	5	0	0	0	0	0.999	IAR/B/37	LANDRACE	S	1	2	110		Ethiopia	Gonder	11.85	38.0167	2692
PI186421	1191	0.389603	4	0.014	0	0.001	0.984	0.001	Ondine	CULTIVAR	W	1	6		153	France
PI94806	1192	0.389589	AD	0.016	0.288	0.29	0.103	0.302	348	LANDRACE	S	1	2	104		Former Soviet Union		42	45	915
PI392487	1193	0.389575	AD	0.243	0.003	0.712	0.037	0.004	Welgevallen 65-56-36	BREEDING	S	1	2	112		South Africa	Cape Province
PI477796	1194	0.389562	AD	0.729	0.034	0.026	0.075	0.136	UNA 8325	LANDRACE		1	6	118		Peru	Puno	-15.2333	-69.6833	3953
PI76296	1195	0.389548	AD	0.161	0.64	0.008	0.002	0.19	B-90	LANDRACE	S	1	6	111		Iraq	Baghdad	33.2833	44.5167	33
PI321807	1196	0.389534	3	0.013	0.014	0.809	0.003	0.162	Krimskij 301	CULTIVAR	S	1	2	107		Ukraine	Krym
PI181102	1197	0.389521	2	0.004	0.986	0.001	0.001	0.008	10596	LANDRACE	S	9	6	121		India	Himachal Pradesh	32.5833	77	2898
PI371377	1198	0.389507	AD	0.002	0.005	0.564	0.27	0.159	1994C	LANDRACE	S	1	2	106		Switzerland	Graubunden	46.7667	10.15	1653
PI290363	1199	0.389493	4	0.003	0.001	0.001	0.995	0	Schonfinower	UNCERTAIN	S	1	6	104		Hungary	Pest
PI356718	1200	0.389479	1	0.997	0.001	0.001	0.001	0.001	MOR 12/5	LANDRACE	S	1	6	112		Morocco
PI361648	1201	0.389466	3	0.001	0.001	0.981	0.002	0.015	Harnbarley	UNCERTAIN	S	1	2	115		Denmark
PI532024	1202	0.389452	AD	0.407	0.191	0.039	0.002	0.361	2824	UNCERTAIN	S	1	6	104		Egypt
PI320931	1203	0.389438	AD	0.353	0.002	0.004	0.64	0.001	Dzau-Bapust Mestnyj	CULTIVAR	S	1	6	134		Tajikistan
PI157678	1204	0.389424	2	0.001	0.998	0	0.001	0	Kyo Bae 33	UNCERTAIN	W	1	6		136	Korea, South	Kyonggi
PI280441	1205	0.389411	3	0.008	0.003	0.83	0.125	0.034	Chervonetz	CULTIVAR	S	1	2	111		Russian Federation	Irkutsk
CIho13132	1206	0.389397	AD	0.719	0.068	0.046	0.146	0.021	Gatersleben Mutant 501	GENETIC	S	1	6	115		Germany
PI584973	1207	0.389383	AD	0.005	0.083	0.459	0.416	0.037	Ta Cheng Er Leng	LANDRACE	S	1	2	110		China	Xinjiang
CIho15365	1208	0.389369	1	0.98	0.01	0.002	0.002	0.006	Safra	LANDRACE	S	1	6	111		Tunisia	Tozeur	33.9833	8.1667	89
PI371275	1209	0.389356	AD	0.002	0.013	0.567	0.324	0.094	1871C	LANDRACE	S	1	2	114		Switzerland	Graubunden	46.7833	9.1167	1178
PI264926	1210	0.389342	3	0.011	0.003	0.885	0.096	0.005	1008	LANDRACE	S	1	2	120		Italy	Campania	41.1333	13.8667	6
PI573760	1211	0.389328	2	0.002	0.996	0.001	0.001	0.001	RNB-3	LANDRACE	S		6	104		Nepal	Sagarmatha	27.75	86.75	3550
PI57099	1212	0.389314	AD	0.091	0.201	0.346	0.018	0.344	CI 3349	LANDRACE	S	1	2	105		Georgia
PI565752	1213	0.3893	4	0.001	0.001	0	0.998	0	An Da Pi 2 Hao	UNCERTAIN	S	1	6	106		China	Heilongjiang
PI402445	1214	0.389287	AD	0.376	0.001	0.306	0.172	0.145	MCU 3967	UNCERTAIN	S	1	6	108		Colombia	Cundinamarca
PI566336	1215	0.389273	2	0	0.999	0	0	0	ZDM 3023	UNCERTAIN	W	1	6		130	China	Zhejiang
CIho3387	1216	0.389259	1	0.829	0.001	0.002	0.168	0.001	Carre 42	UNCERTAIN	S	1	6	111		Algeria
PI386940	1217	0.389245	5	0	0	0	0	0.999	IAR/B/175-1	LANDRACE	S	1	6	106		Ethiopia	Arusi	7.0667	38.7833	2666
PI344886	1218	0.389231	3	0.009	0.003	0.886	0.097	0.005	27	LANDRACE	S	1	2	119		Serbia		43.35	19.6833	637
PI76290	1219	0.389217	AD	0.123	0.649	0.018	0.001	0.209	B-53	LANDRACE	S	1	6	121		Iraq	Baghdad	33.2833	44.5167	33
CIho16671	1220	0.389203	AD	0.245	0.002	0.361	0.309	0.083	Isogenic: 2-Row Small Lateral Club Head	GENETIC	S	1	2	129		United States	Montana
PI270695	1221	0.38919	1	0.927	0.001	0.012	0.012	0.049	97	LANDRACE	S	1	6	117		Peru	Puno	-15.8833	-69.8833	3810
PI308142	1222	0.389176	3	0.006	0.001	0.889	0.102	0.001	Il'ineskij 43	CULTIVAR	S	1	2	112		Ukraine	Vinnytsya
CIho3826	1223	0.389162	2	0.052	0.872	0.001	0.005	0.069	CI 3826	LANDRACE	W	1	6		134	India	Jammu and Kashmir	34.2	74.35	1616
CIho14151	1224	0.389148	2	0.001	0.996	0.001	0.001	0.001	3886	LANDRACE	S	9	6	110		Mongolia
PI95181	1225	0.389134	3	0.002	0.002	0.849	0.105	0.042	263	LANDRACE	S	1	2	109		Unknown
PI178636	1226	0.38912	AD	0.289	0.162	0.13	0.084	0.336	9840	LANDRACE	S	1	2	105		Iraq	Baghdad	33.3	44.6	38
CIho15286	1227	0.389106	1	0.995	0.001	0	0.001	0.002	Djebali	LANDRACE	S	1	6	104		Tunisia	Bizerte	36.85	9.9333	21
PI371327	1228	0.389092	AD	0.001	0.049	0.523	0.356	0.071	1964C	LANDRACE	S	1	2	115		Switzerland	Graubunden	46.6667	9.2333	2331
PI327764	1229	0.389078	AD	0.092	0.373	0.207	0.141	0.188	HOR 3401	LANDRACE	W	1	6		147	Russian Federation	Stavropol
PI401952	1230	0.389064	AD	0.38	0.004	0.012	0.588	0.016	MCU 3474	UNCERTAIN	S	1	6	106		Colombia	Cundinamarca
PI76285	1231	0.38905	AD	0.129	0.638	0.032	0.001	0.199	B-94	LANDRACE	S	1	6	114		Iraq	Baghdad	33.2833	44.5167	33
PI328976	1232	0.389036	AD	0.011	0.106	0.284	0.566	0.032	S 139	LANDRACE	S	1	6	108		Ethiopia
PI392512	1233	0.389022	AD	0.465	0.002	0.528	0.002	0.003	Welgevallen 60-3-88A	BREEDING	S	1	2	109		South Africa	Cape Province
PI573675	1234	0.389008	AD	0.045	0.285	0.255	0.121	0.294	SN-1056	LANDRACE	S	1	2	105		Georgia		43	42.6167	1466
CIho6277	1235	0.388994	4	0.053	0.002	0.002	0.941	0.002	Bulgarian 347	UNCERTAIN	S	1	6	101		Bulgaria
PI564627	1236	0.38898	2	0.001	0.998	0	0	0.001	1230-2	LANDRACE	S	9	6	104		Pakistan	Baluchistan	30.55	66.7	1380
PI290230	1237	0.388966	AD	0.007	0.216	0.662	0.019	0.097	Goldfoil	CULTIVAR	S	1	2	114		Hungary	Pest
PI548761	1238	0.388952	AD	0.536	0.115	0.085	0.006	0.258	Jerusalem II	CULTIVAR	S	1	2	105		Israel
PI281524	1239	0.388938	1	0.978	0.001	0.016	0.005	0.001	Buck 111	CULTIVAR	S	1	6	109		Argentina	Buenos Aires
PI87835	1240	0.388924	2	0.002	0.991	0.003	0.004	0.001	Omugi Kauru Pori	LANDRACE		1			133	Korea, North	Kyongsong
PI225037	1241	0.38891	AD	0.24	0.128	0.286	0.343	0.003	Heine Fl 0367/53	BREEDING	S	1	6	117		Germany	Lower Saxony
PI467844	1242	0.388896	AD	0.012	0.061	0.603	0.323	0.001	FM 404	CULTIVAR	S	1	2	110		Brazil	Rio Grande do Sul
CIho11582	1243	0.388882	1	0.926	0.002	0.002	0.068	0.001	HOR 1077	UNCERTAIN	F	1				Turkey	Edirne	40.7167	26.3	37
PI328808	1244	0.388868	AD	0.053	0.004	0.725	0.161	0.057	Nolc Dregeruv Bohemia	CULTIVAR	S	1	2	113		Czechoslovakia
PI467372	1245	0.388854	3	0.11	0.004	0.845	0.015	0.026	Baronne	CULTIVAR	S	1	2	110		France	Yvelines
PI57296	1246	0.38884	2	0	0.999	0	0	0	CI 3412	LANDRACE	S	1	6	119		China	Liaoning	42.3	123.817	57
CIho11788	1247	0.388826	AD	0.064	0.004	0.205	0.318	0.409	Harar	UNCERTAIN	S	1	6	107		Ethiopia	Harer
PI574091	1248	0.388812	2	0.029	0.901	0.001	0.016	0.052	RNB-376	LANDRACE	S	9	2	107		Nepal	Mechi	26.9167	87.9167	1081
PI197627	1249	0.388798	4	0.009	0.001	0.165	0.823	0.001	Tchermaks	UNCERTAIN	W	1	2		145	Germany
CIho14395	1250	0.388784	AD	0.011	0.262	0.334	0.014	0.379	CI 14395	LANDRACE	S	1	2	107		Armenia
PI402352	1251	0.38877	AD	0.325	0.019	0.014	0.64	0.001	MCU 3874	UNCERTAIN	S	1	6	103		Colombia	Cundinamarca
PI184103	1252	0.388756	AD	0.007	0.012	0.681	0.066	0.234	186	LANDRACE	S	1	2	111		Montenegro		43.15	19.1	1437
PI270666	1253	0.388742	AD	0.744	0.081	0.051	0.123	0.001	68	LANDRACE	S	9	6	122		Peru	Puno	-15.9333	-69.8167	3819
CIho14341	1254	0.388728	AD	0.142	0.741	0.059	0.006	0.051	CI 14341	LANDRACE	W	1	6		154	Azerbaijan
PI382860	1255	0.388714	5	0.001	0	0	0.001	0.998	GAW 48-12	LANDRACE	S	1	6	109		Ethiopia	Gonder	12.7833	37.65	2782
PI371490	1256	0.3887	AD	0.001	0.013	0.488	0.417	0.08	2134B	LANDRACE	S	1	2	115		Switzerland	Graubunden	46.75	9.1	1277
PI573985	1257	0.388686	2	0.066	0.908	0.001	0.018	0.007	RNB-244	LANDRACE	S	9	6	100		Nepal	Rapti	28.75	82.5833	3286
PI152253	1258	0.388671	4	0.016	0	0.001	0.983	0.001	Lignee 456 de Gembloux	CULTIVAR	W	1	6		152	Belgium	Namur
PI95212	1259	0.388657	3	0.005	0.003	0.863	0.09	0.04	765	LANDRACE	S	1	2	110		Unknown
PI436159	1260	0.388643	1	0.998	0	0	0.001	0	475	LANDRACE	S	1	6	135		Chile	Los Lagos	-42.5333	-73.4333	25
PI73292	1261	0.388629	AD	0.143	0.182	0.324	0.009	0.342	666	LANDRACE	S	1	2	102		Armenia
PI566288	1262	0.388615	2	0.001	0.999	0	0	0	Ci Xi Liu Leng Tou	UNCERTAIN	W	1	6		131	China	Zhejiang
CIho15279	1263	0.388601	1	0.991	0.003	0.001	0.002	0.004	2528-23	LANDRACE	S	1	6	104		Tunisia	Siliana	35.8167	9.4667	796
PI573591	1264	0.388587	3	0.012	0.001	0.983	0.003	0.001	Podol'skij 8	CULTIVAR	S	1	2	111		Ukraine	Vinnytsya
PI564613	1265	0.388572	AD	0.292	0.2	0.116	0.062	0.331	ID-110	LANDRACE	W	1	2		130	Syria	Al Hasakah	36.6333	40.6333	410
PI573802	1266	0.388558	2	0.046	0.949	0.001	0.001	0.003	RNB-45	LANDRACE	S	9	6	105		Nepal	Sagarmatha	27.8333	86.25	2050
PI350725	1267	0.388544	AD	0.002	0.041	0.536	0.364	0.057	69Z108.189	LANDRACE	S	1	2	116		Austria	Tirol	47.05	10.6167	1330
CIho6496	1268	0.38853	AD	0.424	0.258	0.28	0.025	0.013	CI 6496	UNCERTAIN	S	1	6	116		China	Xizang
PI548707	1269	0.388516	4	0.044	0.002	0.003	0.949	0.002	HOR 1237	UNCERTAIN	S	1	6			Albania	Librazhd	41.4167	20.5167	1331
PI342270	1270	0.388501	AD	0.193	0.065	0.257	0.164	0.321	2546	LANDRACE	S	1	2	118		Turkey	Kutahya
PI467366	1271	0.388487	2	0.001	0.998	0	0	0	Comun Hulless	LANDRACE	S	9	6	106		Mexico
PI195320	1272	0.388473	AD	0.485	0.352	0.089	0.011	0.063	2747	LANDRACE	S	9	2	107		Guatemala	Solola	14.7667	-91.1833	2079
PI294774	1273	0.388459	AD	0.09	0.355	0.19	0.141	0.224	Terskii 3617	UNCERTAIN	W	1	6		149	Bulgaria
CIho13141	1274	0.388444	5	0.002	0.117	0.003	0.05	0.827	CI 13141	LANDRACE	S	9	2	104		Ethiopia
PI640011	1275	0.38843	AD	0.268	0.21	0.002	0.518	0.002	TX00D527	BREEDING	W	1	6		132	United States	Texas
PI371245	1276	0.388416	AD	0.003	0.006	0.609	0.243	0.139	1796C	LANDRACE	S	1	2	109		Switzerland	Graubunden	46.7667	9.45	1473
PI429546	1277	0.388401	2	0.005	0.867	0.001	0.004	0.124	B54A	LANDRACE	S	1	6	108		Nepal	Sagarmatha	27.45	86.8833	2730
CIho14286	1278	0.388387	1	0.998	0.001	0	0.001	0	CI 14286	LANDRACE	S	1	6	120		Chile
PI61509	1279	0.388373	AD	0.086	0.22	0.359	0.027	0.309	110	LANDRACE	S	1	2	98		Armenia	Erevan	40.1833	44.5	1011
PI611473	1280	0.388358	4	0.007	0.001	0.002	0.99	0.001	Martonvasari 35	CULTIVAR	S	1		129		Hungary	Budapest
PI186139	1281	0.388344	2	0.001	0.986	0	0.012	0.001	Suwon 2	CULTIVAR	W	1	6		136	Korea, South	Kyonggi
PI564603	1282	0.388329	AD	0.302	0.17	0.157	0.043	0.328	ID-002	LANDRACE	W	1	2		136	Syria	As Suwayda'	33.1333	36.5167	730
PI361707	1283	0.388315	AD	0.562	0.125	0.001	0.312	0.001	Colsess IV	CULTIVAR	S	1	6	117		Denmark
CIho3853	1284	0.388301	2	0.045	0.877	0.001	0.005	0.071	CI 3853	LANDRACE	W	1	6		138	India	Jammu and Kashmir	34.2333	74.7833	1603
PI274625	1285	0.388286	3	0.001	0.001	0.991	0.002	0.006	Mutans Sandomierski	CULTIVAR	S	1	2	112		Poland
PI259877	1286	0.388272	4	0.087	0.001	0.033	0.876	0.003	J-25	BREEDING	W	1	6		151	Croatia
PI573687	1287	0.388257	AD	0.065	0.241	0.305	0.108	0.28	SN-2158	LANDRACE	S	1	2	99		Georgia		42.4	45.1167	1650
PI447267	1288	0.388243	AD	0.306	0.001	0.109	0.582	0.001	Astrix	CULTIVAR	W	1			143	France	Nord
PI47541	1289	0.388228	2	0.083	0.846	0.039	0.003	0.029	Abundio	LANDRACE	W	1			140	Iran
PI401973	1290	0.388214	AD	0.523	0.001	0.001	0.338	0.137	MCU 3495	UNCERTAIN	S	1	6	100		Colombia	Cundinamarca
PI164744	1291	0.388199	AD	0.01	0.565	0.002	0.332	0.09	9172	LANDRACE	S	1	6	111		India	Karnataka	15.35	75.1667	648
PI370821	1292	0.388185	AD	0.001	0.003	0.563	0.362	0.072	208F	LANDRACE	S	1	2	118		Switzerland	Graubunden	46.8	9.2167	1004
CIho4095	1293	0.38817	AD	0.037	0.369	0.206	0.137	0.251	CI 4095	LANDRACE	S	1	6	118		Georgia		41.7167	44.7833	441
PI356741	1294	0.388156	1	0.983	0.005	0.008	0.003	0.001	MOR 15/3	LANDRACE	S	1	6	121		Morocco
PI163543	1295	0.388141	2	0	0.999	0	0	0	Hack	UNCERTAIN	W	1	6		129	Asia
PI467849	1296	0.388126	AD	0.002	0.001	0.639	0.358	0.001	FM 437	CULTIVAR	S	1	2	114		Brazil	Rio Grande do Sul
PI328729	1297	0.388112	AD	0.306	0.05	0.315	0.292	0.037	HOR 1791	LANDRACE	S	1	6	107		Afghanistan
PI386759	1298	0.388097	5	0	0	0	0	0.999	IAR/B/400	LANDRACE	S	1	6	108		Ethiopia
CIho11587	1299	0.388083	AD	0.501	0.128	0.089	0.011	0.272	Israel 49	CULTIVAR	S	1	2	104		Israel
PI327861	1300	0.388068	4	0.115	0.002	0.002	0.88	0.001	HOR 4185	LANDRACE	S	1	6	118		Uzbekistan
PI327639	1301	0.388054	2	0.001	0.996	0	0.001	0.002	Hassyly	CULTIVAR	W	1	6		139	Turkmenistan
PI340977	1302	0.388039	AD	0.021	0.233	0.182	0.444	0.12	Donskoj	CULTIVAR	W	1	6		154	Russian Federation	Rostov
PI573610	1303	0.388024	AD	0.06	0.195	0.273	0.183	0.288	WIR 4697	LANDRACE	S	1	2	110		Armenia
PI264916	1304	0.38801	AD	0.318	0.008	0.001	0.673	0.002	893	LANDRACE	W	1	6		141	Croatia	Dubrovacko-neretvans	42.7667	17.9167	266
PI574085	1305	0.387995	2	0.057	0.931	0.005	0.002	0.006	RNB-367	LANDRACE	W	9	6		131	Nepal	Mechi	26.9167	87.9167	1081
PI412945	1306	0.38798	AD	0.324	0.001	0.672	0.002	0.001	62/13-213	BREEDING	S	1	2	112		South Africa	Cape Province
PI531889	1307	0.387965	AD	0.457	0.221	0.013	0.002	0.307	1055	UNCERTAIN	S	1	6	108		Egypt
PI341952	1308	0.387951	4	0.021	0.006	0.004	0.966	0.004	Fundulea 653/63	CULTIVAR	S	1	6	127		Romania
PI438585	1309	0.387936	AD	0.456	0.372	0.094	0.012	0.067	W-C 2440	LANDRACE	S	9	6	110		Guatemala	Guatemala	14.6333	-90.5167	1512
PI356715	1310	0.387921	5	0.001	0.001	0	0	0.998	MOR 12/2	LANDRACE	S	1	6	96		Morocco
PI182602	1311	0.387906	2	0	0.999	0	0	0	Nagaoka	LANDRACE	W	1	6		151	Japan	Niigata
PI392520	1312	0.387891	AD	0.62	0.005	0.33	0.038	0.007	Welgevallen 60-19-59	BREEDING	S	1	2	110		South Africa	Cape Province
PI478431	1313	0.387876	1	0.998	0	0	0.001	0	R-127	LANDRACE	S	1	6	110		Bolivia	Chuquisaca	-19.2333	-65.2	2770
PI244041	1314	0.387861	AD	0.053	0.455	0.008	0.014	0.471	CI 10727	LANDRACE	S	1	2	101		Yemen		13.9667	44.1833	1860
PI447054	1315	0.387846	AD	0.244	0.008	0.523	0.089	0.136		BREEDING	S	1	2	127		Spain	Zaragoza
PI94919	1316	0.387831	AD	0.086	0.009	0.198	0.683	0.025	523	LANDRACE	S	1	6	112		Ukraine	Kharkiv
PI574003	1317	0.387816	2	0.031	0.963	0.001	0.002	0.003	RNB-264	LANDRACE	S	9	6	101		Nepal	Seti	29.5	81.5	2633
PI341949	1318	0.387801	4	0.047	0.001	0.004	0.946	0.002	Fundulea 245/64	CULTIVAR	S	1	6	113		Romania
PI573663	1319	0.387786	AD	0.027	0.247	0.26	0.14	0.326	SN-33	LANDRACE	S	1	2	107		Georgia		43	42.6167	1350
CIho1172	1320	0.387771	1	0.934	0.002	0.008	0.054	0.002	CI 1172	UNCERTAIN	S	1	6	125		Guatemala
PI250366	1321	0.387756	2	0.007	0.836	0.002	0.004	0.152	K493	LANDRACE	W	1	6		129	Pakistan	Azad Kashmir	33.5167	73.9167	707
PI35051	1322	0.387741	3	0.003	0.003	0.84	0.107	0.046	Kirgiz	LANDRACE	S	1	2	107		Uzbekistan	Farghona	40.4833	71.6333	451
PI402152	1323	0.387726	AD	0.544	0.001	0.001	0.398	0.056	MCU 3674	UNCERTAIN	S	1	6	104		Colombia	Cundinamarca
PI327867	1324	0.387711	2	0	0.999	0	0	0	Nahcivandany	CULTIVAR	W	1	6		131	Azerbaijan	Nagorno-Karabakh
PI57097	1325	0.387695	AD	0.16	0.367	0.178	0.096	0.2	CI 3346	LANDRACE	W	1	6		146	Georgia
PI48135	1326	0.38768	1	0.997	0.001	0	0.001	0	Chilean C	UNCERTAIN	S	1	6	116		Australia	Victoria
PI611579	1327	0.387665	AD	0.037	0.135	0.514	0.114	0.2	Prikumskii 22	CULTIVAR	S	1	2	107		Russian Federation	Stavropol
PI327603	1328	0.38765	4	0.004	0.001	0	0.995	0	Stupicky Sestirady	CULTIVAR	W	1	6		145	Czech Republic	Central Bohemia
PI429312	1329	0.387635	AD	0.107	0.121	0.014	0.006	0.753		LANDRACE	S	1	2	86		Yemen		13.5667	44.0333	1442
CIho3865	1330	0.38762	2	0.041	0.872	0.002	0.016	0.068	CI 3865	LANDRACE	W	1	6		138	India	Jammu and Kashmir	34.2333	74.7833	1603
PI235172	1331	0.387604	4	0.053	0.002	0.002	0.943	0.001	B-15-1953	BREEDING	S	1	6	122		Turkey	Istanbul
CIho14345	1332	0.387589	AD	0.115	0.193	0.317	0.013	0.361	CI 14345	LANDRACE	S	1	2	115		Azerbaijan
PI264894	1333	0.387574	1	0.991	0.001	0.002	0.002	0.003	1160	LANDRACE	S	1	6	122		Italy	Calabria	38.45	16.5833	0
PI370782	1334	0.387559	AD	0.002	0.005	0.53	0.368	0.096	142A	LANDRACE	S	1	2	118		Switzerland	Graubunden	46.8	9.2167	1004
PI247924	1335	0.387544	AD	0.005	0.004	0.554	0.436	0.001	Rivale	CULTIVAR	S	1	2	119		France	Eure-et-Loir
PI186135	1336	0.387529	2	0.001	0.998	0	0	0	Kyong No. 1	UNCERTAIN	W	1	6		129	Korea, South
CIho16676	1337	0.387514	AD	0.3	0.005	0.319	0.2	0.175	Isogenic: 6-Row Small Lateral Lax Head	GENETIC	S	1	6			United States	Montana
CIho14055	1338	0.387499	AD	0.781	0.044	0.028	0.101	0.046	38	LANDRACE	S	1	6	111		Algeria		33.0167	6.0167	77
PI392501	1339	0.387483	AD	0.457	0.004	0.514	0.022	0.002	Welgevallen 65-31-36	BREEDING	S	1	2	109		South Africa	Cape Province
PI559516	1340	0.387468	2	0.007	0.802	0.002	0.004	0.186	N-2221	LANDRACE		1			125	Nepal
PI447178	1341	0.387453	1	0.9	0.003	0.01	0.086	0.001		UNCERTAIN	W	1	6		147	Spain	Huesca	42.1167	-0.4667	454
PI328855	1342	0.387438	AD	0.004	0.001	0.529	0.466	0.001	Mansholts Tweerijige	CULTIVAR	S	1	2	116		Netherlands	Groningen
PI574292	1343	0.387423	2	0.016	0.969	0.003	0.002	0.01	NSGC 1147	LANDRACE	W	9	6		134	Bhutan	Wangdue Phodrang	27.5333	90.1667	2135
PI327868	1344	0.387408	AD	0.291	0.003	0.191	0.34	0.175	HOR 4170	LANDRACE	S	1	6	123		Turkmenistan	Ahal
PI402264	1345	0.387392	AD	0.497	0.003	0.003	0.431	0.066	MCU 3786	UNCERTAIN	S	1	6	105		Colombia	Cundinamarca
PI182726	1346	0.387377	AD	0.01	0.522	0.145	0.009	0.314	10382	LANDRACE	S	1	6	106		Turkey	Kars	39.9333	44.0333	861
CIho6557	1347	0.387362	4	0.007	0.125	0.04	0.823	0.005	Solenbyg	LANDRACE	S	1	6	106		Norway
PI295442	1348	0.387347	5	0	0	0	0	0.999	ELS 6302-74	LANDRACE	S	1	2	114		Ethiopia	Shewa	9.35	38.7667	2750
CIho3709	1349	0.387332	1	0.884	0.081	0.001	0.004	0.029	CI 3709	LANDRACE	S	1	6	103		Egypt	Alexandria	30.9833	29.7667	19
PI331895	1350	0.387316	AD	0.061	0.474	0.182	0.006	0.278	HOR 1850	LANDRACE	S	1	6	103		Afghanistan
PI222514	1351	0.387301	4	0.069	0.001	0.084	0.844	0.002	Wieselburger	CULTIVAR		1	2		154	Austria	Lower Austria
PI566177	1352	0.387286	2	0	0.999	0	0	0	Huo Shao Tou	UNCERTAIN	W	9	6		130	China	Shanxi
PI584904	1353	0.387271	AD	0.743	0.001	0.025	0.231	0	Escourgeon Extra Hatif	CULTIVAR	S	1	6	134		France
PI182373	1354	0.387255	AD	0.04	0.196	0.314	0.085	0.364	7141	LANDRACE	S	1	2	100		Turkey	Bayburt	40.2833	40.1833	1372
PI268187	1355	0.38724	AD	0.329	0.29	0.031	0.29	0.061	I 5	UNCERTAIN	S	1	6	119		Croatia
CIho13743	1356	0.387224	5	0	0	0	0	0.999	CI 13743	LANDRACE	S	1	6	116		Eritrea	Asmara	15.3333	38.9333	2336
PI420639	1357	0.387209	4	0.026	0.009	0.002	0.952	0.011	Oksamyt	CULTIVAR	W	1			145	Ukraine	Odesa
PI640008	1358	0.387193	AD	0.425	0.181	0.001	0.392	0.001	TX99D923	BREEDING	S	1	6	109		United States	Texas
PI138722	1359	0.387178	2	0.061	0.853	0.002	0.002	0.081	5703	LANDRACE	W	1	6			Iran	Fars	31.0333	52.8333	1220
PI68226	1360	0.387163	AD	0.107	0.418	0.186	0.094	0.195	CI 4330	LANDRACE	W	1	6		147	Azerbaijan
PI294773	1361	0.387147	4	0.001	0	0	0.997	0	Stupicky Sestirady	CULTIVAR	W	1	6		146	Czechoslovakia
PI382343	1362	0.387131	5	0.001	0	0	0	0.999	GAW 86-2	LANDRACE	S	1	2	94		Ethiopia	Tigre	12.5167	39.5333	2495
PI452343	1363	0.387116	AD	0.711	0.097	0.044	0.002	0.146	STB 51	BREEDING	S	1	6	106		United Kingdom	England
PI87754	1364	0.3871	2	0.001	0.931	0	0.068	0	Tongusaru Pori	LANDRACE	W	9	6		139	Korea, South	Cholla Puk
PI539120	1365	0.387084	4	0.002	0.004	0.006	0.987	0.001	Edda	CULTIVAR	S	1	6	98		Sweden	Malmohus
PI296455	1366	0.387069	AD	0.002	0.002	0.396	0.003	0.597	H-2164	LANDRACE	S	1	2	101		Ethiopia	Tigre	13.5	39.4667	2044
PI222508	1367	0.387053	AD	0.273	0.001	0.001	0.722	0.003	F-25	CULTIVAR	S	1	6	132		Croatia
CIho1461	1368	0.387037	AD	0.152	0.646	0.026	0.005	0.17	Bucher	LANDRACE	S	1	6	117		Iraq	Baghdad	33.3	44.6	38
PI34314	1369	0.387022	1	0.998	0	0	0.001	0	Kopeck	LANDRACE	S	1	6	122		Bolivia	La Paz	-16.5	-68.15	3782
CIho13858	1370	0.387006	2	0.001	0.898	0.001	0.099	0.001	Wyo. 60126	BREEDING	F	1	6			United States	Wyoming
PI290242	1371	0.38699	3	0.006	0.002	0.819	0.171	0.002	Slovensky Kvalitni	CULTIVAR	S	1	2	116		Slovakia	West Slovakia
PI76281	1372	0.386974	AD	0.34	0.194	0.098	0.082	0.287	B-113	LANDRACE	F	1	2			Iraq	Baghdad	33.2833	44.5167	33
PI174447	1373	0.386959	4	0.153	0.001	0.001	0.844	0.001	Gembloux 14	CULTIVAR	W	1	6		147	Belgium	Namur
PI477861	1374	0.386943	AD	0.36	0.635	0.003	0.002	0.001	UNA 8461	LANDRACE	W	9	6		144	Peru	Cuzco	-13.45	-72.15	3340
CIho13653	1375	0.386927	AD	0.073	0.243	0.29	0.101	0.293	Kolchikum 10/30	CULTIVAR	S	1	2	107		Former Soviet Union
PI572573	1376	0.386911	1	0.907	0.05	0.001	0.021	0.021	JM-3988	LANDRACE	S	1	6	105		Israel	West Bank	32	35.0667	425
PI283441	1377	0.386896	5	0.002	0.142	0.006	0.037	0.814	C.P.I. 15700	LANDRACE	S	9	2	109		Ethiopia
PI327666	1378	0.38688	4	0.012	0.002	0.001	0.983	0.002	Scireskij	CULTIVAR	S	1	6			Former Soviet Union
PI270632	1379	0.386864	AD	0.785	0.038	0.036	0.071	0.071	34	LANDRACE	S	1	6	122		Peru	Puno
PI186137	1380	0.386848	2	0.001	0.998	0	0.001	0	Kyong No. 3	UNCERTAIN	W	1	6		129	Korea, South
PI369729	1381	0.386832	3	0.003	0.002	0.928	0.003	0.064	Maija	CULTIVAR	S	1	2	115		Latvia
PI268256	1382	0.386816	AD	0.208	0.286	0.15	0.058	0.298	54	LANDRACE	S	1	2	117		Iran	Fars	30.3	51.4833	1090
PI447251	1383	0.3868	AD	0.689	0.003	0.008	0.296	0.003		UNCERTAIN	S	1	6	126		Spain
PI38320	1384	0.386785	AD	0.107	0.175	0.278	0.126	0.314	Norfut	LANDRACE	S	1	2	109		Russian Federation	Leningrad
PI392515	1385	0.386769	AD	0.563	0.008	0.319	0.106	0.004	Welgevallen 60-21-71A	BREEDING	S	1	2	108		South Africa	Cape Province
PI513195	1386	0.386753	2	0.025	0.865	0.007	0.002	0.101	Jawo	LANDRACE	W	1	6		129	Pakistan	Baluchistan	25.2667	63.4667	9
PI467692	1387	0.386737	1	0.997	0.001	0	0.001	0	4248	LANDRACE	S	1	6	119		Portugal
PI60694	1388	0.386721	5	0	0	0	0	0.999	Kober	LANDRACE	S	1	2	114		Ethiopia
CIho10061	1389	0.386705	AD	0.034	0.655	0.004	0.307	0.001	Bandai-Hadaka	CULTIVAR	W	9	6		136	Japan	Fukushima
PI370862	1390	0.386689	AD	0.005	0.001	0.768	0.142	0.084	299B	LANDRACE	F	1	2			Switzerland	Graubunden	46.6167	10.3667	1638
PI57958	1391	0.386673	2	0.003	0.86	0.002	0.003	0.132	Hoshiarpur	LANDRACE	S	1	6	114		Pakistan	Punjab	31.4167	73.0833	186
PI183636	1392	0.386657	4	0.003	0	0.001	0.995	0.001	Landsorte von Stockerau	LANDRACE	W	1	6		149	Austria	Lower Austria	48.4	16.2167	176
CIho3694	1393	0.386641	AD	0.55	0.117	0.06	0.007	0.266	CI 3694	LANDRACE	S	1	2	103		Egypt	Red Sea	26.0667	34.1	269
PI78786	1394	0.386625	AD	0.116	0.363	0.199	0.139	0.182	Tiflis	LANDRACE	W	1	6		144	Georgia
CIho7385	1395	0.386609	2	0.106	0.891	0.001	0.001	0.001	Omugi No. 4	UNCERTAIN		1	6		134	Japan	Akita
PI434852	1396	0.386593	4	0.163	0.004	0.003	0.819	0.011	QB 720.1	BREEDING	S	1	6	115		Canada	Quebec
PI447181	1397	0.386577	1	0.995	0.003	0.001	0.001	0.001		UNCERTAIN	S	1	6	120		Spain	Huesca	42.5833	-0.0167	1347
PI265462	1398	0.386561	3	0.002	0.002	0.941	0.054	0.001	Louhi	CULTIVAR	S	1	2	119		Finland
PI296992	1399	0.386545	AD	0.115	0.572	0.001	0.311	0.001	B.217-4201	BREEDING	S	1	6	128		Argentina	Buenos Aires
PI298738	1400	0.386529	5	0	0	0	0	0.999	ELS 6402-282	LANDRACE	S	1	6	105		Ethiopia	Shewa	9.7833	38.6833	3080
PI152254	1401	0.386513	4	0.162	0.001	0.001	0.835	0.001	Lignee 14 de Gembloux	CULTIVAR	W	1	6		147	Belgium	Namur
PI42889	1402	0.386497	AD	0.413	0.254	0.022	0.006	0.306	Saggia	UNCERTAIN	S	9	6	107		Sudan	Khartoum
PI374437	1403	0.386481	4	0.068	0.001	0.001	0.929	0.001	37/71-49	LANDRACE	S	1	6	131		Serbia		43.2833	20.6167	409
PI95167	1404	0.386464	3	0.004	0.034	0.886	0.026	0.05	219	LANDRACE	S	1	2	109		Unknown
PI574033	1405	0.386448	2	0.003	0.991	0.001	0.001	0.003	RNB-296	LANDRACE	W	9	6			Nepal	Sagarmatha	27.25	86.8333	1585
PI95175	1406	0.386432	AD	0.005	0.215	0.294	0.153	0.333	232	LANDRACE	S	1	2	104		Unknown
PI157708	1407	0.386416	2	0	0.999	0	0	0	Suwon 14	CULTIVAR	W	1	6		127	Korea, South	Kyonggi
PI372100	1408	0.3864	AD	0.073	0.333	0.207	0.159	0.227	Dzveltesli Mestnyj	CULTIVAR	W	1	6		149	Georgia
PI329013	1409	0.386384	AD	0.263	0.213	0.125	0.094	0.305	Meliton	UNCERTAIN	S	1	2	108		Iraq
PI152255	1410	0.386367	4	0.021	0.001	0.029	0.948	0.001	Lignee 125 de Gembloux	CULTIVAR	W	1	6		150	Belgium	Namur
PI138699	1411	0.386351	AD	0.12	0.724	0.017	0.004	0.135	5227	LANDRACE	S	1	6	116		Iran	Kerman
CIho11789	1412	0.386335	AD	0.149	0.008	0.478	0.008	0.356	Djeddah	UNCERTAIN	S	1	2	107		Saudi Arabia
CIho2208	1413	0.386319	AD	0.374	0.115	0.001	0.236	0.274	Minn. Cross 299	BREEDING	S	1	6	105		United States	Minnesota
PI342139	1414	0.386303	AD	0.283	0.013	0.279	0.148	0.276	2407	LANDRACE	S	1	2	122		Turkey	Usak
PI166078	1415	0.386286	2	0.06	0.935	0.001	0.003	0.001	Lendowa Oowa	LANDRACE		9	6		130	India	Uttar Pradesh	30.25	79.3333	2248
PI235178	1416	0.38627	AD	0.453	0.002	0.002	0.527	0.016	Paphitico	CULTIVAR	S	1	6	126		Cyprus
PI573660	1417	0.386254	AD	0.012	0.31	0.265	0.108	0.305	SN-11	LANDRACE	S	1	2	104		Georgia		43.0333	42.8167	1600
PI447172	1418	0.386237	AD	0.676	0.004	0.008	0.31	0.001		UNCERTAIN	W	1	6		148	Spain	Zaragoza	41.3	-1.9167	664
PI420922	1419	0.386221	AD	0.746	0.121	0.02	0.007	0.106	3	LANDRACE	S	1	6	114		Jordan		32.0833	35.7167	1075
PI135758	1420	0.386205	2	0.002	0.995	0.001	0.001	0.002	Jao Charpalu	LANDRACE	S	1	6	110		Afghanistan	Sar-e Pol	35.9333	66.4167	1240
PI356333	1421	0.386189	5	0	0	0	0	0.999	E 1/183	LANDRACE	S	1	6	111		Ethiopia
PI327702	1422	0.386172	AD	0.098	0.375	0.197	0.137	0.193	WIR 13906	LANDRACE	W	1			149	Russian Federation	Stavropol
CIho15336	1423	0.386156	1	0.995	0.002	0.001	0.001	0.002	Jebali	LANDRACE	S	1	6	119		Tunisia	Kebili	33.4833	9	53
PI467677	1424	0.386139	2	0.004	0.992	0.001	0.003	0.001	Neulbori	CULTIVAR	W	1			136	Korea, South	Kyonggi
PI467691	1425	0.386123	1	0.977	0.011	0.002	0.005	0.005	4247	LANDRACE	S	1	6	116		Portugal	Evora	38.5667	-7.9	269
PI164385	1426	0.386106	AD	0.002	0.762	0.001	0.002	0.233	Jau	LANDRACE	S	1	6	104		India	Himachal Pradesh	29.8	75.8333	227
PI290333	1427	0.38609	4	0.002	0.001	0	0.997	0	Slaski I	CULTIVAR		1	6		152	Poland
PI611526	1428	0.386073	AD	0.047	0.113	0.571	0.073	0.196	Dneprovskii 425	CULTIVAR	S	1	2	92		Ukraine	Dnipropetrovsk
PI244785	1429	0.386057	AD	0.076	0.446	0.173	0.011	0.294	5029	LANDRACE	S	1	6	101		Afghanistan	Kabul	34.5167	69.1833	1800
PI327649	1430	0.38604	AD	0.12	0.403	0.188	0.115	0.174	Hibernaculum 2664	CULTIVAR	W	1	6		147	Russian Federation	Dagestan
CIho13745	1431	0.386024	5	0	0	0	0	0.999	CI 13745	LANDRACE	S	1	6	111		Eritrea	Asmara	15.3333	38.9333	2336
PI467740	1432	0.386007	AD	0.297	0.011	0.329	0.357	0.005	Puebla	CULTIVAR	S	1	6	101		Mexico
CIho7556	1433	0.385991	2	0.001	0.999	0	0	0	West China	BREEDING	S	1	6			Argentina
PI410422	1434	0.385974	4	0.155	0.009	0.001	0.83	0.004	Pallidum 32	CULTIVAR	S	1	6	124		Ukraine	Odesa
CIho14287	1435	0.385957	1	0.998	0.001	0	0.001	0	CI 14287	LANDRACE	S	1	6	100		Chile
PI294754	1436	0.385941	AD	0.121	0.362	0.192	0.104	0.22	Gibernaculum 9006	CULTIVAR	W	1	6		149	Russian Federation	Dagestan
CIho5023	1437	0.385924	2	0.009	0.818	0.001	0.002	0.171	CI 5023	LANDRACE	S	1	6	102		India
PI447051	1438	0.385907	AD	0.561	0.034	0.328	0.016	0.061		BREEDING	S	1	2	110		Spain	Zaragoza
PI345736	1439	0.38589	4	0.017	0.001	0.113	0.869	0.001	Fimbul	CULTIVAR	W	1	6		146	Australia	Austr. Capital Terr.
PI73301	1440	0.385874	AD	0.044	0.227	0.381	0.011	0.336	692	LANDRACE	S	1	2	106		Armenia
PI566268	1441	0.385857	2	0.001	0.999	0	0	0	ZDM 2901	UNCERTAIN	W	1	6		132	China	Zhejiang
PI268192	1442	0.38584	AD	0.57	0.003	0.005	0.42	0.002	Ragusa 6-9	CULTIVAR	S	1	6			Former Yugoslavia
CIho14124	1443	0.385823	5	0	0	0	0	0.999	473	LANDRACE	S	1	6	117		Ethiopia	Welo	11.1333	39.6333	2495
PI94875	1444	0.385807	1	0.995	0.001	0.001	0.001	0.002	329	LANDRACE	S	1	6	125		Russian Federation	Krasnodar	45.3	40.9	116
PI138726	1445	0.38579	AD	0.054	0.721	0.02	0.026	0.178	5672	LANDRACE	S	1	6	102		Iran	Fars
PI306471	1446	0.385773	4	0.109	0.024	0.001	0.865	0.001	2726	UNCERTAIN	W	1	6		141	Romania
PI94790	1447	0.385756	AD	0.159	0.008	0.36	0.191	0.281	308	LANDRACE	S	1	2	131		Georgia
CIho13651	1448	0.38574	1	0.839	0.035	0.118	0.006	0.002	H-2127	BREEDING	S	1	6	102		Israel
PI76286	1449	0.385723	AD	0.089	0.678	0.022	0.002	0.209	B-97	LANDRACE	S	1	6	113		Iraq	Baghdad	33.2833	44.5167	33
PI573864	1450	0.385706	2	0.058	0.919	0.001	0.005	0.018	RNB-118	LANDRACE	S	9	6	98		Nepal	Dhawalagiri	28.5833	83.3333	1850
PI296188	1451	0.385689	AD	0.08	0.005	0.27	0.584	0.062	Narodnyj 9	CULTIVAR	S	1	2	121		Russian Federation	Krasnodar
PI327738	1452	0.385672	AD	0.083	0.365	0.23	0.13	0.192	WIR 13585	LANDRACE	W	1	6		150	Russian Federation	Krasnodar
PI429311	1453	0.385656	AD	0.104	0.135	0.015	0.013	0.734		LANDRACE	S	1	2			Yemen		13.5667	44.0333	1442
PI548757	1454	0.385639	AD	0.625	0.001	0.001	0.37	0.003	HOR 3998	UNCERTAIN	S	1	6	132		Greece
CIho16213	1455	0.385622	4	0.005	0.037	0.048	0.908	0.002	Isogenic: 110-R-8	GENETIC	W	1	6		132	United States	Maryland
PI30842	1456	0.385605	2	0.036	0.959	0.001	0.001	0.003	Andie	LANDRACE	S	9	6	105		India	Uttar Pradesh
PI38485	1457	0.385588	AD	0.352	0.123	0.151	0.011	0.363	Dentil	LANDRACE	W	1	2		136	Syria	Halab
PI356742	1458	0.385571	1	0.99	0.001	0.003	0.003	0.003	MOR 15/4	LANDRACE	S	1	6	120		Morocco
PI138698	1459	0.385554	AD	0.179	0.647	0.006	0.001	0.166	5195	LANDRACE	S	1	6	116		Iran	Lorestan	27.3167	56.2833	65
PI296192	1460	0.385537	2	0.006	0.957	0.001	0.001	0.035	WIR 3136	LANDRACE	S	1	6	116		Tajikistan
PI95189	1461	0.38552	AD	0.024	0.225	0.284	0.137	0.33	312	LANDRACE	S	1	2	102		Unknown
PI405802	1462	0.385503	4	0.185	0.001	0.003	0.809	0.001	IV/110	LANDRACE	S	1	6	123		Macedonia		42.15	22.0167	682
PI327810	1463	0.385486	AD	0.082	0.367	0.229	0.13	0.193	HOR 3464	LANDRACE	W	1	6		148	Russian Federation	Kabardino-Balkaria
PI531937	1464	0.385469	AD	0.8	0.074	0.002	0.002	0.122	2055	UNCERTAIN	S	1	6	107		Egypt	Beheira	31.4	30.4	8
CIho11794	1465	0.385452	5	0.005	0.096	0.001	0.001	0.897	L93	UNCERTAIN	S	9	2	105		Netherlands
PI639998	1466	0.385435	AD	0.233	0.243	0.001	0.412	0.111	TX96D197	BREEDING	W	1	6		-9	United States	Texas
CIho5024	1467	0.385417	AD	0.12	0.384	0.027	0.421	0.049	CI 5024	LANDRACE	S		6	107		India
PI565957	1468	0.3854	2	0	0.999	0	0	0	Pu Jiang Mi Mai Er	UNCERTAIN	W	9	6		125	China	Zhejiang
PI146663	1469	0.385383	AD	0.188	0.038	0.015	0.011	0.747	Research	CULTIVAR	S	1	2	112		Australia	Victoria
PI392504	1470	0.385366	AD	0.436	0.004	0.359	0.197	0.004	Welgevallen 65-36-5	BREEDING	S	1	6	113		South Africa	Cape Province
PI290353	1471	0.385348	AD	0.067	0.43	0.185	0.097	0.221	Kirgizkij 247	CULTIVAR	W	1	6		148	Kyrgyzstan
PI573926	1472	0.385331	2	0.022	0.916	0.001	0.014	0.047	RNB-180	LANDRACE	W	9	6		127	Nepal	Seti	29.6667	81.25	2347
PI344889	1473	0.385314	AD	0.232	0.001	0.001	0.765	0.001	30	LANDRACE	S	1	6	128		Macedonia		41.7667	21.75	231
PI447138	1474	0.385297	AD	0.714	0.002	0.011	0.272	0.001		UNCERTAIN	S	1	6	124		Spain	Lerida	42.35	0.7167	1033
PI268167	1475	0.385279	AD	0.01	0.068	0.573	0.052	0.297	Krymskij 301	CULTIVAR	S	1	2	119		Ukraine	Krym
PI87815	1476	0.385262	2	0.001	0.981	0.001	0.016	0	Tongu Bori	LANDRACE	W	1			136	Korea, South	Kyongsang Puk
PI584788	1477	0.385245	AD	0.133	0.641	0.005	0.018	0.203	GSM-18	LANDRACE	W	1			131	Iraq
PI176010	1478	0.385227	AD	0.265	0.141	0.079	0.444	0.071	Jao	LANDRACE	S	1	2	107		India	Uttar Pradesh	30.0333	80.1833	2288
PI331217	1479	0.38521	5	0.003	0.005	0.001	0.001	0.991	290b	LANDRACE	S	1	2	100		Eritrea	Asmara	15.3333	38.9333	2336
PI270683	1480	0.385192	1	0.998	0	0	0.001	0	85	LANDRACE	S	1	6	117		Peru	Puno	-15.8833	-69.8833	3810
PI138706	1481	0.385175	AD	0.07	0.722	0.047	0.011	0.151	5364	LANDRACE	S	1	6	100		Iran	Kerman	30.3833	57.55	891
PI584954	1482	0.385157	AD	0.006	0.171	0.507	0.308	0.008	Hu Mai 4 Hao	CULTIVAR	S	1	2	99		China	Beijing
PI182661	1483	0.38514	AD	0.627	0.003	0.023	0.306	0.04	Romi	LANDRACE	S	1	6	125		Lebanon	El Beqaa	33.75	35.8667	866
PI564648	1484	0.385122	AD	0.194	0.287	0.005	0.007	0.507	7012	LANDRACE	S	1	6	93		Oman		23.5	57.1667	450
CIho15547	1485	0.385105	AD	0.004	0.667	0.001	0.327	0.001	Harrow 9	CULTIVAR	W	1	6		149	Canada	Ontario
PI532000	1486	0.385087	AD	0.459	0.193	0.047	0.007	0.295	2744	UNCERTAIN	S	1	6	100		Egypt
CIho11533	1487	0.38507	1	0.998	0	0	0.001	0	San Carlos	CULTIVAR	S	1	6	118		Argentina
PI194550	1488	0.385052	2	0.005	0.892	0.001	0.002	0.1	Lyallpur 3645	CULTIVAR	S	9	6	105		Pakistan
PI494175	1489	0.385034	AD	0.261	0.201	0.126	0.077	0.334	CPI 77165	LANDRACE	W	1	2		136	Iran	Khuzestan	32.45	48.35	143
PI27933	1490	0.385017	4	0.001	0	0	0.997	0	White Russian	LANDRACE	W	1	6			Georgia		41.7167	44.7833	441
PI429519	1491	0.384999	2	0.002	0.9	0.001	0.002	0.096	B25A	LANDRACE	S	1	6			Nepal	Kosi	27.2667	86.9833	2285
CIho1388	1492	0.384981	AD	0.088	0.006	0.779	0.104	0.022	Rex	CULTIVAR	S	1	2	127		Denmark
PI564649	1493	0.384964	1	0.866	0.028	0.103	0.002	0.001	7022	LANDRACE	S	1	6	101		Oman		23.1667	57.3333	500
CIho14291	1494	0.384946	2	0.001	0.998	0	0	0	CI 14291	LANDRACE	S	1	6	108		China	Sichuan	30.6667	104.067	499
PI151787	1495	0.384928	5	0	0	0	0	0.999	Abyssinian 12	LANDRACE	S	1	2	108		Ethiopia
PI58057	1496	0.384911	1	0.862	0.002	0.028	0.105	0.003	260	LANDRACE	W	1	6		154	Spain
PI467739	1497	0.384893	AD	0.118	0.124	0.076	0.118	0.565	America	CULTIVAR	S	9	2	105		Mexico
PI640016	1498	0.384875	AD	0.129	0.271	0.001	0.598	0.001	TX00D631	BREEDING	W	1	6		146	United States	Texas
PI328936	1499	0.384857	1	0.991	0.004	0	0.002	0.002	Modia	UNCERTAIN	S	1	6	126		Uruguay
PI226639	1500	0.38484	AD	0.169	0.302	0.18	0.075	0.273	14728	LANDRACE	S	1	2	108		Iran	Fars	29.6333	51.7333	915
PI378216	1501	0.384822	4	0.098	0.002	0.004	0.889	0.007	Jul-72	LANDRACE	S	1	6	127		Macedonia		41	20.8	689
CIho14328	1502	0.384804	AD	0.128	0.364	0.24	0.077	0.191	CI 14328	LANDRACE	W	1	6		138	Azerbaijan
PI95198	1503	0.384786	AD	0.061	0.219	0.337	0.012	0.371	334	LANDRACE	S	1	2	104		Unknown
PI250775	1504	0.384768	2	0.007	0.945	0.001	0.002	0.044	K710	LANDRACE	S	1	6	120		Afghanistan	Kandahar	31.6	65.7	1525
PI415330	1505	0.38475	AD	0.606	0.006	0.001	0.383	0.004	IV/137	LANDRACE		1	6		140	Macedonia
PI243587	1506	0.384733	2	0.019	0.9	0.026	0.001	0.054	5387	LANDRACE	W	1	6		139	Iran	Tehran	35.7333	50.3833	1149
PI422232	1507	0.384715	AD	0.122	0.077	0.027	0.003	0.771		LANDRACE	S	1	2	100		Yemen		15.35	44.2	2255
PI166058	1508	0.384697	2	0.047	0.827	0.001	0.002	0.122	Rehn	LANDRACE	S	1	6	106		India	Uttar Pradesh
PI320213	1509	0.384679	1	0.866	0.046	0.002	0.006	0.081	C.P.I. 28360	UNCERTAIN	S	1	6	109		Australia	Western Australia
PI68209	1510	0.384661	AD	0.125	0.49	0.184	0.043	0.158	CI 4322	LANDRACE	W	1	6		144	Azerbaijan
PI327836	1511	0.384643	4	0.002	0.001	0	0.996	0	HOR 4144	LANDRACE	W	1	6		147	Ukraine	Dnipropetrovsk
CIho10953	1512	0.384625	2	0	0.999	0	0	0	Ouri No. 5	UNCERTAIN	W	1			138	Japan
PI268166	1513	0.384607	AD	0.053	0.265	0.275	0.096	0.311	Mileninum	UNCERTAIN	S	1	2	119		Czech Republic	South Moravia
PI452336	1514	0.384589	AD	0.703	0.093	0.045	0.002	0.157	STB 44	BREEDING	S	1	6	105		United Kingdom	England
PI386723	1515	0.384571	5	0	0	0	0	0.999	IAR/B/361-2	LANDRACE	S	1	6	108		Ethiopia
PI510559	1516	0.384553	1	0.998	0	0	0.001	0	Cebada con Espina	LANDRACE	S	1	6	115		Peru	Puno	-16	-69.7833	3810
PI584971	1517	0.384534	2	0.001	0.998	0	0	0	Si Leng Bai Da Mai	LANDRACE	S	1	6	113		China	Qinghai
PI95249	1518	0.384516	4	0.097	0.001	0.001	0.897	0.003	136	LANDRACE	S	1	6			Unknown
PI422226	1519	0.384498	AD	0.157	0.131	0.024	0.001	0.687		LANDRACE	S	1	2	86		Yemen		13.0333	43.9	471
PI227449	1520	0.38448	AD	0.204	0.279	0.152	0.066	0.299	Jo	LANDRACE	S	1	2	113		Iran	Fars
PI356732	1521	0.384462	1	0.997	0.001	0.001	0.001	0	MOR 14/2	LANDRACE	S	1	6	120		Morocco
PI95192	1522	0.384444	AD	0.033	0.204	0.314	0.104	0.345	317	LANDRACE	S	1	2	107		Unknown
PI176021	1523	0.384426	2	0.04	0.801	0.003	0.014	0.142	Jao	LANDRACE	S	1	6	116		India	Uttar Pradesh	29.8333	79.5	2440
CIho15309	1524	0.384408	1	0.989	0.007	0.001	0.001	0.003	Jebali	LANDRACE	S	1	6	103		Tunisia	Kebili	33.5333	8.8167	20
PI390302	1525	0.384389	4	0.156	0.002	0.003	0.832	0.006	IV/22	LANDRACE	S	1	6	131		Macedonia		41.2167	21.2	693
PI73297	1526	0.384371	AD	0.104	0.413	0.185	0.117	0.18	684	LANDRACE	W	1	6		145	Azerbaijan
PI548760	1527	0.384353	AD	0.447	0.158	0.091	0.004	0.299	HOR 4469	UNCERTAIN	S	1	2	107		Syria	Dar 'a	32.6167	36.1	512
PI537571	1528	0.384335	4	0.019	0.148	0.001	0.83	0.002	GA-25	BREEDING	W	1	6		129	United States	Georgia
CIho13742	1529	0.384317	5	0	0	0	0	0.999	CI 13742	LANDRACE	S	1	6	115		Eritrea	Asmara	15.3333	38.9333	2336
PI243607	1530	0.384298	2	0.008	0.948	0.004	0.001	0.04	5531	LANDRACE	S	1	6	117		Iran	Khorasan	36.2167	57.7	986
PI344867	1531	0.38428	4	0.121	0.001	0.001	0.877	0.001	8	LANDRACE	S	1	6	132		Serbia		43.2667	21.6167	409
PI574062	1532	0.384262	2	0.002	0.98	0.001	0.001	0.016	RNB-331	LANDRACE	W	9	6		131	Nepal	Sagarmatha	27.75	86.75	2727
PI205640	1533	0.384244	1	0.998	0	0	0.001	0	796-1	BREEDING	S	1	6	117		Ecuador	Pichincha
PI39397	1534	0.384225	1	0.995	0.003	0	0.002	0.001	Barley No. 18	UNCERTAIN	W	1	6		134	Australia	New South Wales
PI87839	1535	0.384207	2	0	0.999	0	0	0	Karubori	LANDRACE	W	1	6		137	Korea, North	Pyongan Nam
PI221315	1536	0.384189	4	0.183	0.001	0.001	0.814	0.001	Maksimirski 452	CULTIVAR	S	1	6	122		Serbia
PI387098	1537	0.38417	5	0	0	0	0	0.999	IAR/B/328-3	LANDRACE	S	1	6	101		Ethiopia	Shewa	8.9167	38.65	2241
CIho13385	1538	0.384152	AD	0.453	0.006	0.004	0.535	0.001	CI 13385	UNCERTAIN	F	1	6			Spain
PI591958	1539	0.384133	2	0.018	0.976	0.001	0.003	0.002	Trigo Biasa	LANDRACE	S	9	6	107		Indonesia	Java
PI452363	1540	0.384115	AD	0.703	0.09	0.045	0.002	0.159	STB 76	BREEDING	S	1	6	106		United Kingdom	England
PI117347	1541	0.384097	AD	0.2	0.038	0.314	0.125	0.322	176	LANDRACE	S	1	2	127		Turkey	Konya
CIho15237	1542	0.384078	AD	0.005	0.577	0.002	0.415	0.001	O.A.C. WB 58-32	BREEDING	W	1	6		144	Canada	Ontario
PI372107	1543	0.38406	AD	0.028	0.263	0.119	0.485	0.104	Dojna	CULTIVAR	W	1	6		148	Moldova
PI328299	1544	0.384042	AD	0.75	0.105	0.021	0.093	0.031	HOR 556	LANDRACE	S	1	6	101		Turkey	Izmir	37.85	27.25	41
PI226612	1545	0.384023	1	0.882	0.083	0.005	0.015	0.014	Cyprus Black	UNCERTAIN	S	1	6	99		Cyprus
PI429995	1546	0.384005	2	0.017	0.866	0.002	0.005	0.11	C250	LANDRACE	S	1	6	109		India	Uttar Pradesh	29.75	80.2833	1610
PI361665	1547	0.383986	AD	0.057	0.24	0.352	0.016	0.335	Abed Mentor	CULTIVAR	S	1	2	100		Denmark
CIho16424	1548	0.383968	AD	0.214	0.056	0.001	0.727	0.003	Isogenic: 210-6-8	GENETIC	W	1	6		132	United States	Maryland
CIho14881	1549	0.383949	5	0	0	0	0	0.999	ELS 6402-467	LANDRACE	S	1	6	109		Eritrea	Asmara	15.3333	38.9333	2336
PI268241	1550	0.383931	AD	0.229	0.234	0.175	0.066	0.296	No. 61	LANDRACE	S	1	2	119		Iran	Fars	29.6167	52.2333	1960
PI447056	1551	0.383912	AD	0.652	0.007	0.005	0.334	0.002	Sierra de Allepuz Blanca	UNCERTAIN	W	1	6		143	Spain
PI323447	1552	0.383894	4	0.005	0.001	0	0.994	0	Mikulicki Wczesny	CULTIVAR	W	1	6		144	Poland
CIho14401	1553	0.383876	2	0	0.999	0	0	0	CI 14401	LANDRACE	W	1	6		143	Myanmar
PI197103	1554	0.383857	AD	0.003	0.002	0.001	0.48	0.514	Shizuoka Shirorokkaku 1	CULTIVAR	S	1	6	106		Japan	Shizuoka
CIho14053	1555	0.383839	1	0.997	0.001	0	0.001	0.001	36	LANDRACE	S	1	6	107		Algeria	Biskra	34.85	5.7333	114
PI243609	1556	0.38382	2	0.018	0.91	0.021	0.002	0.048	5533	LANDRACE	W	1	6		152	Iran	Khorasan	37.4667	57.3167	1077
PI477836	1557	0.383802	AD	0.3	0.699	0.001	0.001	0.001	UNA 8372	LANDRACE		9	6	107		Peru	Puno	-16	-69.7167	3828
CIho6486	1558	0.383783	4	0.004	0	0.001	0.995	0	Berg	CULTIVAR	W	1	6		148	Germany
CIho14344	1559	0.383765	AD	0.051	0.113	0.208	0.363	0.266	CI 14344	LANDRACE	S	1	6	102		Azerbaijan
PI410451	1560	0.383746	2	0.004	0.938	0	0.001	0.057	C18A	LANDRACE	S	1	6	107		Pakistan	Azad Kashmir	36.3167	74.8833	2290
PI452414	1561	0.383727	AD	0.703	0.092	0.045	0.002	0.157	STB 131	BREEDING	S	1	6	107		United Kingdom	England
PI643195	1562	0.383709	AD	0.426	0.142	0.001	0.429	0.002	TX98D746	BREEDING	W	1	6		133	United States	Texas
PI362381	1563	0.38369	4	0.109	0.001	0.002	0.887	0.001	2	LANDRACE	S	1	6			Serbia		43.8167	21.95	330
PI217948	1564	0.383672	2	0.016	0.84	0.007	0.014	0.123	14088	LANDRACE	W	1	6		131	Pakistan	North-West Frontier	33.9	70.1	1743
PI264870	1565	0.383653	AD	0.184	0.019	0.377	0.119	0.301	30/6-6	LANDRACE	S	1	2	127		Turkey	Tunceli	39.0333	39.5167	931
PI268203	1566	0.383634	AD	0.512	0.002	0.003	0.482	0.001	Vierzeilige Futtergerste	UNCERTAIN	S	1	6			Germany
PI531986	1567	0.383616	AD	0.466	0.212	0.005	0.003	0.314	2695	UNCERTAIN	S	1	6	110		Egypt
PI371817	1568	0.383597	AD	0.769	0.061	0.118	0.036	0.017	Ablyn	CULTIVAR	S	1	6	107		Australia	New South Wales
CIho13737	1569	0.383579	5	0	0	0	0	0.999	CI 13737	LANDRACE	S	1	6	107		Ethiopia	Shewa	9.3167	42.1167	1935
PI190787	1570	0.38356	2	0.001	0.998	0	0	0	Anpen Zairai	LANDRACE	S	1	6	117		Korea, North
PI176112	1571	0.383541	AD	0.151	0.62	0.004	0.001	0.223	Jao	LANDRACE	S	1	6	119		India	Uttar Pradesh	30.3833	78.4833	1068
PI223139	1572	0.383523	1	0.858	0.073	0.002	0.007	0.059	F-48	UNCERTAIN	S	1	6	110		Jordan
CIho11661	1573	0.383504	AD	0.003	0.445	0	0.55	0.001	Purdue 5621A8-8-1	BREEDING	W	1	6		139	United States	Indiana
PI220659	1574	0.383485	AD	0.071	0.476	0.179	0.005	0.269	335	LANDRACE	S	1	6	99		Afghanistan	Parwan	34.9833	68.7333	2135
CIho14250	1575	0.383466	AD	0.106	0.501	0.115	0.045	0.233	Duab	LANDRACE	S	1	2	101		Afghanistan	Badakhshan	36.8333	70.5167	2474
CIho2479	1576	0.383447	1	0.995	0.002	0.001	0.001	0.001	Bongie	LANDRACE	W	1	6		137	Algeria	Mascara	36.0333	0.1333	0
CIho13461	1577	0.383428	AD	0.011	0.044	0.001	0.632	0.312	CI 13461	UNCERTAIN	S	9	6	121		Romania
CIho15362	1578	0.38341	1	0.997	0.002	0	0.001	0.001	Jebali	LANDRACE	S	1	6	109		Tunisia	Bizerte
PI294746	1579	0.383391	AD	0.41	0.588	0	0.001	0.001	Ungarn	UNCERTAIN	S	1	6	109		Bulgaria
CIho6601	1580	0.383372	2	0.008	0.925	0.009	0.004	0.054	Jan	LANDRACE		9	6	108		Afghanistan	Laghman	34.95	70.0667	1656
CIho14752	1581	0.383353	AD	0.115	0.391	0.022	0.352	0.12	Freak	GENETIC	S	1	2	107		United States	Idaho
PI176162	1582	0.383334	2	0.005	0.86	0.001	0.004	0.13	Jao	LANDRACE	S	1	6	105		India	Uttar Pradesh	30.5	78.6667	1830
PI327858	1583	0.383314	AD	0.073	0.787	0.005	0.049	0.086	HOR 4178	LANDRACE	W	1	6		154	Turkmenistan
PI327604	1584	0.383295	4	0.006	0.001	0	0.993	0	Stupicky	CULTIVAR	W	1	6		140	Czech Republic	Central Bohemia
PI327880	1585	0.383276	AD	0.325	0.183	0.132	0.039	0.32	Batyr 10912	CULTIVAR	W	1	2		133	Uzbekistan
PI296453	1586	0.383257	5	0.001	0.002	0	0	0.996	H-2170	LANDRACE	S	1	2	96		Eritrea	Asmara	15.3333	38.9333	2336
PI94886	1587	0.383238	AD	0.377	0.001	0.001	0.62	0.001	Sultan	LANDRACE	S	1	6	117		Turkey		40.3667	49.8833	0
CIho15363	1588	0.383218	1	0.996	0.002	0	0.001	0.001	Arbi	UNCERTAIN	S	1	6	119		Tunisia	Jendouba	36.25	9.7833	283
PI564644	1589	0.383199	AD	0.325	0.171	0.132	0.08	0.292	LR-107	LANDRACE	W	1	2		128	Syria
PI176035	1590	0.38318	2	0.01	0.856	0.003	0.003	0.128	Jao	LANDRACE	S	1	6	106		India	Uttar Pradesh	29.8333	79.5	2135
PI73296	1591	0.383161	AD	0.1	0.434	0.177	0.094	0.196	681	LANDRACE	W	1	6		153	Azerbaijan
CIho9580	1592	0.383141	AD	0.003	0.374	0.001	0.622	0.001	Nebr. 53417	BREEDING	W	1	6		145	United States	Nebraska
PI564662	1593	0.383122	AD	0.178	0.399	0.002	0.001	0.419	7055	LANDRACE	W	1	6		129	Oman		23.1667	57.1667	500
PI415349	1594	0.383103	4	0.16	0.001	0.003	0.833	0.002	IV/156	LANDRACE	S	1	6	128		Macedonia
CIho15313	1595	0.383083	1	0.98	0.008	0.001	0.001	0.01	Djebali	LANDRACE	S	1	2	102		Tunisia	Kebili	33.6	8.9167	30
PI483048	1596	0.383064	AD	0.334	0.006	0.624	0.023	0.013	Grimmet	CULTIVAR	S	1	2	110		Australia	Queensland
PI606305	1597	0.383045	AD	0.144	0.07	0.035	0.018	0.732	15022	LANDRACE	S	1	2	94		Saudi Arabia		18.2333	42.5167	2192
PI193062	1598	0.383025	4	0.003	0.001	0	0.995	0	Orge D'Hiver 173	CULTIVAR	W	1	6		145	Belgium	Namur
PI584977	1599	0.383006	2	0.001	0.999	0	0	0	Tai Yuan Liu Cao Da Mai	LANDRACE	S	1	6	118		China	Shanxi
PI390304	1600	0.382987	AD	0.58	0.002	0.002	0.414	0.003	IV/24	LANDRACE		1	6		141	Macedonia		41.4333	22.15	218
PI320217	1601	0.382967	1	0.906	0.082	0.005	0.003	0.004	C.P.I. 28364	UNCERTAIN	S	1	6	106		Australia	Western Australia
PI327668	1602	0.382948	AD	0.191	0.746	0.048	0.004	0.011	Sirvandany	CULTIVAR	W	1	6		149	Azerbaijan
PI640090	1603	0.382928	AD	0.224	0.2	0.001	0.574	0.001	TX02D301	BREEDING	F	1	6			United States	Texas
PI135761	1604	0.382909	AD	0.115	0.489	0.131	0.03	0.236	4753	LANDRACE	S	1	2	109		Afghanistan	Ghowr	34.55	65.15	2440
PI286389	1605	0.38289	5	0.001	0	0	0	0.998	CI 12090	LANDRACE	S	1	2	101		Eritrea
PI174433	1606	0.38287	4	0.002	0.001	0.001	0.996	0.001	Professeur Damseaux	CULTIVAR	W	1	6		145	Belgium	Namur
PI366478	1607	0.382851	2	0.002	0.996	0.001	0.001	0.001	1525	LANDRACE	W	1	6		134	Afghanistan	Balkh	36.6833	67.8333	945
PI158795	1608	0.382831	AD	0.664	0.02	0.081	0.232	0.004	Tabletilla	UNCERTAIN		1	2		153	Spain	Valladolid
PI268188	1609	0.382812	2	0.009	0.896	0.002	0.005	0.088	I 25	UNCERTAIN	S	1	6	117		Croatia
CIho7247	1610	0.382792	AD	0.545	0.012	0.003	0.344	0.095	B120-247-8	BREEDING	S	1	6	125		United States	Utah
PI640083	1611	0.382773	AD	0.236	0.322	0.001	0.438	0.003	TX02D290	BREEDING	F	1	6			United States	Texas
CIho521	1612	0.382753	4	0.182	0.001	0.002	0.814	0.001	Bulgarian Winter	UNCERTAIN	S	1	6			Bulgaria
PI283415	1613	0.382734	5	0.001	0.001	0	0	0.998	0-21-026	UNCERTAIN	S	1	2	95		Czechoslovakia
PI190806	1614	0.382714	2	0.001	0.966	0.001	0.032	0	Yoheirokkaku Omugi	UNCERTAIN	F	1	6			Korea, South	Kyonggi
PI226613	1615	0.382694	1	0.917	0.073	0.001	0.003	0.005	Exadjlan	CULTIVAR	S	1	6	106		Cyprus
PI266892	1616	0.382675	AD	0.339	0.002	0.003	0.653	0.004	Juromenha	UNCERTAIN	S	1	6	121		Portugal	Portalegre
PI283394	1617	0.382655	AD	0.762	0.038	0.001	0.195	0.004	Orge 071	CULTIVAR	S	1	6	117		Morocco
PI327869	1618	0.382636	2	0.008	0.973	0.001	0.002	0.016	HOR 4180	LANDRACE	S	1	6	117		Turkmenistan
PI342198	1619	0.382616	AD	0.259	0.01	0.301	0.12	0.31	2470	LANDRACE	S	1	2	115		Turkey	Usak
PI382798	1620	0.382596	5	0	0	0	0	0.999	GAW 42-1	LANDRACE	S	1	6	108		Ethiopia	Gonder	12.7167	37.4333	2263
PI176113	1621	0.382577	2	0.061	0.905	0.001	0.007	0.026	Oowajao	LANDRACE	S	9				India	Uttar Pradesh	30.5	78.6667	2440
PI328279	1622	0.382557	AD	0.351	0.002	0.011	0.63	0.007	HOR 535	LANDRACE	S	1	6	123		Turkey
PI559494	1623	0.382537	2	0.044	0.905	0.002	0.001	0.048	Owa	LANDRACE	S	9	6	123		Nepal	Karnali	29.25	82.25	2320
PI392524	1624	0.382518	AD	0.778	0.001	0.195	0.025	0.002	Welgevallen 62-19-2-15	BREEDING	S	1	6	109		South Africa	Cape Province
PI327708	1625	0.382498	AD	0.076	0.382	0.178	0.16	0.204	WIR 13972	LANDRACE	W	1	6		153	Russian Federation	Stavropol
CIho11171	1626	0.382478	AD	0.01	0.643	0.001	0.345	0.001	Ontario No. 14	BREEDING	W	1	6		144	Canada	Ontario
PI167271	1627	0.382459	AD	0.716	0.038	0.012	0.148	0.086	Yabani Jut	LANDRACE	S	1	6	110		Turkey	Adana	37	35.3	23
PI94853	1628	0.382439	AD	0.17	0.736	0.08	0.006	0.008	1	LANDRACE	W	1	6		152	Azerbaijan		40.3667	49.9833	26
CIho15441	1629	0.382419	4	0.025	0.057	0.002	0.914	0.001	Belts 66-1317	BREEDING	W	1	6		134	United States	Maryland
PI356713	1630	0.3824	5	0	0.001	0	0	0.998	MOR 11/8	LANDRACE	S	1	6	105		Morocco
CIho15326	1631	0.38238	1	0.989	0.005	0.001	0.001	0.004	2238-83	LANDRACE	S	1	6	119		Tunisia	Kebili	33.5833	8.85	25
CIho11828	1632	0.38236	4	0.04	0.119	0.001	0.839	0.001	Meltauresistante Wintergerste	CULTIVAR	W	1	6		141	Germany
CIho6024	1633	0.382341	1	0.947	0.008	0.001	0.001	0.042	Mariout	UNCERTAIN	S	1	6	117		Australia	Western Australia
PI178637	1634	0.382321	AD	0.129	0.657	0.003	0.002	0.208	9841	LANDRACE	S	1	6	115		Iraq	Baghdad	33.3	44.6	38
PI155303	1635	0.382301	AD	0.163	0.022	0.039	0.006	0.769	CI 7292	LANDRACE	S	1	2	90		Yemen
PI467690	1636	0.382281	1	0.996	0.001	0	0.001	0.001	4246	LANDRACE	W	1	6		131	Portugal	Coimbra	40.1167	-8.5	69
PI566140	1637	0.382261	2	0.001	0.997	0.001	0.001	0	Pi Da Mai	UNCERTAIN	S	1	6	107		China	Shanxi
PI330402	1638	0.382241	4	0.003	0.001	0	0.995	0	Stupicky Sestirady	CULTIVAR	W	1	6		147	Czechoslovakia
PI264923	1639	0.382221	AD	0.657	0.002	0.001	0.339	0.001	1046	LANDRACE	S	1	6	131		Croatia	Istarska zupanija	45.2333	13.9333	160
PI243588	1640	0.382202	2	0.02	0.869	0.011	0.003	0.098	5418	LANDRACE	S	1	6	120		Iran	Kerman
PI283446	1641	0.382182	1	0.856	0.093	0.002	0.001	0.049	Cyprus Black	UNCERTAIN	S	1	6	99		Cyprus
PI328207	1642	0.382162	AD	0.377	0.001	0.006	0.608	0.008	HOR 450	LANDRACE	S	1	6	124		Turkey
PI572604	1643	0.382142	5	0.005	0.083	0.002	0.001	0.909	BHS 254	CULTIVAR	S	9	6	100		India	Himachal Pradesh
PI591876	1644	0.382122	4	0.006	0.087	0.002	0.866	0.039	HOR 10742	LANDRACE	S	1	6	108		Georgia		42.65	45.15	1400
PI429521	1645	0.382102	2	0.004	0.832	0.001	0.002	0.161	B27A	LANDRACE	S	1	6	108		Nepal	Kosi	27.3833	87.4	1920
PI159979	1646	0.382082	4	0.015	0.005	0.002	0.978	0.001	Vima	UNCERTAIN	W	1	6		145	Netherlands	Gelderland
PI410507	1647	0.382062	2	0.001	0.995	0.001	0.001	0.003	N75B	LANDRACE	S	9	6	97		Pakistan	Azad Kashmir	35.25	75.85	2320
CIho10661	1648	0.382041	AD	0.172	0.021	0.008	0.787	0.012	Tex. 46-54-68	BREEDING	S	1	6	120		United States	Texas
PI57015	1649	0.382021	AD	0.184	0.289	0.074	0.082	0.37	FLE No. B68	LANDRACE	S	1	2	105		Iraq
CIho3642	1650	0.382001	1	0.929	0.025	0.002	0.021	0.024	CI 3642	LANDRACE	S	1	6	105		Egypt	Alexandria	30.9167	29.5333	17
PI566112	1651	0.381981	2	0	0.999	0	0	0	Da Mai	UNCERTAIN	S	1	6	107		China	Shanxi
PI477816	1652	0.381961	AD	0.378	0.618	0.001	0.001	0.002	UNA 8350	LANDRACE	W	9	6		152	Peru	Puno	-15.2333	-69.6833	3953
PI186424	1653	0.381941	5	0.001	0.013	0.001	0.001	0.984	Deficiens d'Abyssinia	LANDRACE	S	1	2	99		Ethiopia
PI176129	1654	0.38192	2	0.006	0.896	0.001	0.003	0.093	Jao	LANDRACE	S	1	6	105		India	Uttar Pradesh	30.5	78.6667	1982
PI193064	1655	0.3819	4	0.006	0	0	0.993	0.001	Orge D'Hiver Lignee 456	BREEDING	W	1	6		147	Belgium	Namur
PI76294	1656	0.38188	AD	0.117	0.65	0.019	0.002	0.212	B-76	LANDRACE	S	1	6	122		Iraq	Baghdad	33.2833	44.5167	33
CIho10058	1657	0.38186	4	0.055	0.001	0.001	0.943	0.001	CI 10058	LANDRACE	W	1	6		136	Portugal
CIho14059	1658	0.381839	1	0.997	0.001	0	0.001	0.001	47	LANDRACE	S	1	6	102		Algeria	Biskra	34.65	5.8833	19
PI414084	1659	0.381819	5	0	0	0	0	0.999	Criolla Negra	UNCERTAIN	S	1	2	106		Bolivia
PI405744	1660	0.381799	AD	0.505	0.001	0.001	0.491	0.002	IV/52	LANDRACE	S	1	6	117		Macedonia		41.7333	21.75	281
PI76291	1661	0.381778	AD	0.169	0.621	0.008	0.001	0.2	B-57	LANDRACE	S	1	6	115		Iraq	Baghdad	33.2833	44.5167	33
PI390323	1662	0.381758	4	0.15	0.001	0.004	0.843	0.002	IV/43	LANDRACE	S	1	6			Macedonia		41.5333	22.5333	509
CIho6273	1663	0.381737	4	0.002	0	0	0.997	0	Poltawa	CULTIVAR	W	1	6		152	Former Soviet Union
PI573977	1664	0.381717	2	0.066	0.878	0.001	0.005	0.05	RNB-235	LANDRACE	W	9	6		128	Nepal	Rapti	28.4167	82.75	2000
PI327907	1665	0.381696	4	0.141	0.001	0.002	0.856	0.001	HOR 52	LANDRACE	S	1	6	131		Bulgaria
PI268186	1666	0.381676	AD	0.086	0.745	0.027	0.003	0.139	II-20	UNCERTAIN	S	1	6	100		Croatia
PI386601	1667	0.381655	5	0	0	0	0	0.999	IAR/B/155-2	LANDRACE	S	1	6	109		Ethiopia	Arusi	7.5333	39.25	2817
CIho15288	1668	0.381634	1	0.996	0.001	0	0.001	0.002	Djebali	LANDRACE	S	1	6	104		Tunisia	Bizerte	36.85	9.9333	21
PI60663	1669	0.381614	1	0.827	0.123	0.003	0.001	0.046	1921-07	LANDRACE	S	1	6	103		Libya	Tarabulus	32.8833	13.1667	16
PI327902	1670	0.381593	AD	0.214	0.004	0.006	0.764	0.012	Icirpan No. 33	CULTIVAR	S	1	6	132		Bulgaria
CIho1468	1671	0.381572	AD	0.194	0.54	0.034	0.002	0.229	Burat	LANDRACE	S	1	6	116		Iraq	Baghdad	33.3	44.6	38
PI327863	1672	0.381552	AD	0.044	0.735	0.055	0.041	0.126	Mestyni Arpa	LANDRACE	W	1	6		145	Uzbekistan	Samarqand
PI415365	1673	0.381531	4	0.176	0.001	0.002	0.82	0.002	IV/172	LANDRACE	S	1	6	132		Macedonia
PI382506	1674	0.38151	5	0.001	0.001	0	0	0.997	GAW 71-16	LANDRACE	S	1	2	103		Ethiopia	Tigre	14.2667	39.45	2491
PI328244	1675	0.38149	AD	0.385	0.001	0.012	0.597	0.005	HOR 492	LANDRACE	S	1	6	120		Turkey
PI513205	1676	0.381469	2	0.013	0.943	0.002	0.005	0.038	Urbush	LANDRACE	S	1	6	118		Pakistan	Baluchistan	30.5333	67.0333	1600
PI233834	1677	0.381448	AD	0.777	0.089	0.01	0.008	0.115	Baladi	LANDRACE	S	1	6	110		Jordan
PI447100	1678	0.381427	1	0.908	0.001	0.001	0.089	0.002		UNCERTAIN	S	1	6	131		Spain	Zaragoza	41.4833	-1.3667	360
PI87841	1679	0.381406	4	0.003	0	0	0.995	0	Zairai Omugi	LANDRACE		1	6		139	Korea, North	Pyongan Puk
PI328200	1680	0.381386	AD	0.417	0.001	0.001	0.578	0.004	HOR 443	LANDRACE	S	1	6	122		Turkey
PI429594	1681	0.381365	2	0.008	0.853	0.001	0.009	0.13	B90A	LANDRACE	S	1	6	108		Nepal	Sagarmatha	27.5833	86.45	2575
PI356734	1682	0.381344	1	0.987	0.002	0.002	0.004	0.005	MOR 14/4	LANDRACE	S	1	6	113		Morocco
PI382296	1683	0.381323	5	0.008	0.026	0.001	0.003	0.962	GAW 76-3	LANDRACE	S	1	2	104		Ethiopia	Tigre	13.9833	39.5833	2368
CIho13507	1684	0.381302	AD	0.222	0.005	0.001	0.461	0.311	CI 13507	UNCERTAIN	S	9	6	114		Romania
PI366439	1685	0.381281	AD	0.116	0.437	0.128	0.08	0.238	1081	LANDRACE	S	1	2	110		Afghanistan	Ghowr	34.55	65.7833	2469
PI573601	1686	0.38126	4	0.041	0.007	0.034	0.916	0.001	Prikumskij 26	CULTIVAR	W	1	6		144	Russian Federation	Stavropol
PI573817	1687	0.381239	2	0.061	0.927	0.001	0.004	0.008	RNB-67	LANDRACE	W	9	6		125	Nepal	Seti	29.25	80.9167	1163
CIho13824	1688	0.381218	1	0.936	0.001	0.003	0.003	0.056	Atlas 68	CULTIVAR	S	1	6	102		United States	California
CIho10253	1689	0.381197	2	0.008	0.827	0.001	0.003	0.161	Type 5	UNCERTAIN	S	1	6	105		Japan
PI296202	1690	0.381176	4	0.1	0.025	0.003	0.855	0.017	Odessnij 17	CULTIVAR	S	1	6	109		Ukraine	Odesa
PI382437	1691	0.381155	5	0.001	0.011	0.001	0.001	0.987	GAW 138-3	LANDRACE	S	1	2	101		Ethiopia	Shewa	8.4167	39.3833	1401
PI285643	1692	0.381134	4	0.002	0.001	0	0.996	0.001	Milkulicki	CULTIVAR	W	1	6		138	Poland
PI565609	1693	0.381112	2	0	0.999	0	0	0	Dexian Mang Da Mai	UNCERTAIN	W	1	6		128	China	Shandong
PI340978	1694	0.381091	4	0.002	0.001	0	0.997	0	Lagiewnicki	CULTIVAR	W	1	6			Poland
PI429533	1695	0.38107	2	0.004	0.848	0.001	0.003	0.145	B38A	LANDRACE	S	1	6	105		Nepal	Kosi	27.5667	87.2333	1830
PI574343	1696	0.381049	AD	0.305	0.073	0.004	0.002	0.616	15050	UNCERTAIN	S	1	2	105		Saudi Arabia
CIho15339	1697	0.381028	1	0.989	0.005	0.001	0.001	0.003	Djebali	LANDRACE	S	1	6	119		Tunisia	Kebili	33.7333	8.8167	18
CIho11588	1698	0.381007	AD	0.569	0.134	0.046	0.013	0.239	Israel 264	CULTIVAR	S	1	2	101		Israel
PI420462	1699	0.380985	4	0.169	0.001	0.001	0.826	0.002	IV/191	LANDRACE	S	1	6	132		Macedonia
PI386650	1700	0.380964	5	0	0	0	0	0.999	IAR/B/239-1	LANDRACE	S	1	6	109		Ethiopia	Gonder	13.15	37.9	2842
CIho455	1701	0.380943	1	0.947	0.003	0.022	0.027	0.001	Caveda	UNCERTAIN	S	1	6	109		Portugal	Azores	37.7	-25.45	10
CIho8157	1702	0.380922	AD	0.555	0.025	0.001	0.411	0.008	Field 5916	UNCERTAIN	W	1	6		140	Argentina
PI573969	1703	0.3809	2	0.084	0.876	0.001	0.005	0.035	RNB-227	LANDRACE	W	9	6		131	Nepal	Rapti	28.4167	82.75	2000
PI583666	1704	0.380879	AD	0.146	0.155	0.002	0.696	0.001	Era	CULTIVAR	W	1	6		136	United States	Texas
PI76280	1705	0.380858	AD	0.431	0.001	0.001	0.002	0.566	B-112	LANDRACE	S	1	6	109		Iraq	Baghdad	33.2833	44.5167	33
CIho15392	1706	0.380837	AD	0.022	0.708	0.001	0.268	0.001	Madison 17	BREEDING	W	1	6		145	United States	Wisconsin
PI223134	1707	0.380815	1	0.845	0.11	0.001	0.004	0.04	B-24	UNCERTAIN	S	1	6	116		Jordan
PI250778	1708	0.380794	2	0.03	0.901	0.004	0.009	0.056	K769	LANDRACE	S	1	6	121		Afghanistan	Kandahar	31.6	65.7	1525
PI327719	1709	0.380773	4	0.059	0.064	0.011	0.846	0.02	WIR 13057	LANDRACE	S	1	6	131		Ukraine	Dnipropetrovsk
PI447250	1710	0.380751	AD	0.754	0.009	0.006	0.229	0.001		UNCERTAIN	F	1	6			Spain	Huesca	42.05	-0.5833	412
PI429313	1711	0.38073	AD	0.146	0.04	0.052	0.02	0.742		LANDRACE	S	1	2			Yemen		15.5167	43.9	2579
PI564620	1712	0.380709	AD	0.28	0.204	0.071	0.082	0.363	ID-176	LANDRACE	W	1	2		129	Syria	Al Hasakah	36.7167	40.1833	430
PI429526	1713	0.380687	2	0.004	0.888	0.001	0.001	0.106	B32A	LANDRACE	S	1	6	108		Nepal	Kosi	27.45	87.2167	1700
PI405762	1714	0.380666	AD	0.571	0.002	0.001	0.424	0.003	IV/70	LANDRACE	W	1	6		135	Macedonia		41.5	21.8833	325
PI564663	1715	0.380645	AD	0.119	0.382	0.002	0.002	0.496	7059	LANDRACE	W	1			129	Oman		23.1667	57.1667	500
PI285646	1716	0.380623	4	0.005	0.001	0	0.993	0.001	R W 112	UNCERTAIN	W	1	6		139	Poland
PI64004	1717	0.380602	1	0.996	0.002	0	0.001	0.001	Orge Chedret	LANDRACE	S	1	6	107		Algeria
PI566222	1718	0.38058	2	0	0.999	0	0	0	ZDM 2760	UNCERTAIN	W	1	6		134	China	Zhejiang
CIho8054	1719	0.380559	AD	0.372	0.073	0.003	0.451	0.102	Utah BC4-68	BREEDING	S	1	6	111		United States	Utah
CIho13795	1720	0.380537	AD	0.005	0.382	0.001	0.611	0.001	Belts. 66-1450	BREEDING	W	1	6		145	United States	Maryland
PI264209	1721	0.380516	1	0.97	0.01	0.001	0.002	0.016	Local Selection 96	UNCERTAIN	S	1	6	100		Libya
PI176061	1722	0.380494	2	0.045	0.812	0.002	0.016	0.125	Kala Jao	LANDRACE	W	1	6		130	India	Uttar Pradesh	29.8333	79.5	2440
PI274633	1723	0.380473	4	0.005	0.001	0	0.994	0.001	Mikulicki	CULTIVAR	W	1	6		136	Poland
PI344871	1724	0.380451	AD	0.215	0.001	0.002	0.781	0.001	12	LANDRACE	S	1	6	120		Macedonia		42.1167	21.7	427
PI564595	1725	0.38043	2	0.023	0.968	0.001	0.002	0.006	CT-27	LANDRACE	W	9	6		133	Bhutan	Ha	27.25	89.4167	2600
CIho2519	1726	0.380408	1	0.998	0.001	0	0.001	0	Calif. No. 2336	UNCERTAIN	S	1	6	113		United States	California	34.45	-117.45	958
PI405780	1727	0.380386	AD	0.343	0.001	0.004	0.651	0.001	IV/88	LANDRACE	S	1	6	123		Macedonia		41.2333	22.6	241
CIho16467	1728	0.380365	AD	0.004	0.355	0.001	0.639	0.002	Isogenic: 85-Hs-12	GENETIC	W	1	6		144	United States	Maryland
PI176004	1729	0.380343	2	0.008	0.853	0.002	0.011	0.126	Oowa	LANDRACE	S	9	6	107		India	Uttar Pradesh	30.0333	80.1833	2288
PI264210	1730	0.380321	1	0.952	0.005	0.001	0.001	0.04	Wadi Majanin	LANDRACE	S	1	6	102		Libya
PI402468	1731	0.3803	AD	0.316	0.002	0.017	0.578	0.087	MCU 3990	UNCERTAIN	S	1	6	101		Colombia	Cundinamarca
PI264921	1732	0.380278	AD	0.716	0.004	0.002	0.277	0.002	932	LANDRACE	S	1	6	123		Croatia	Splitsko-dalmatinska	43.6833	16.1	187
PI573786	1733	0.380256	2	0.005	0.989	0.001	0.003	0.002	RNB-29	LANDRACE	S		6	108		Nepal	Janakpur	27.4167	86.0833	2150
PI564666	1734	0.380234	AD	0.137	0.38	0.002	0.002	0.479	7089	LANDRACE	S	1	6	93		Oman		23.5833	56.5333	500
PI157890	1735	0.380212	1	0.863	0.119	0.004	0.006	0.007	Avanguardia	UNCERTAIN	S	1	6	102		Italy	Latium
PI392060	1736	0.38019	AD	0.204	0.013	0.002	0.78	0.001	Tilli	CULTIVAR	W	1	6		144	Germany	Lower Saxony
PI415348	1737	0.380168	4	0.181	0.001	0.001	0.815	0.002	IV/155	LANDRACE	S	1	6	128		Macedonia
CIho14258	1738	0.380146	2	0.006	0.953	0.001	0.003	0.037	6065	LANDRACE	S	1	6	100		Afghanistan	Nimruz	30.5	62	542
PI223143	1739	0.380124	1	0.998	0.001	0	0.001	0	Herawi	LANDRACE	S	1	6	112		Jordan
PI326269	1740	0.380102	4	0.005	0.002	0.176	0.816	0.002	Beta Ketsoras	CULTIVAR	W	1	2			Hungary
CIho2542	1741	0.38008	AD	0.765	0.004	0.001	0.226	0.002	Bari	CULTIVAR	S	1	6	127		Italy	Apulia
PI640058	1742	0.380058	AD	0.267	0.146	0.001	0.584	0.001	TX02D257	BREEDING	W	1	6		141	United States	Texas
PI49154	1743	0.380035	1	0.998	0.001	0.001	0.001	0.001	Cape	UNCERTAIN	S	1	6	109		Zimbabwe	Matabeleland North	-17.9333	25.8333	772
PI176144	1744	0.380013	2	0.019	0.819	0.001	0.002	0.158	Jao	LANDRACE	S	1	6	107		India	Uttar Pradesh	30.5	78.6667	2288
PI327606	1745	0.379991	AD	0.068	0.198	0.033	0.537	0.164	WIR 17035	LANDRACE	W	1	6		135	Czechoslovakia
CIho5337	1746	0.379968	1	0.83	0.168	0.001	0.001	0.001	CI 5337	BREEDING	S	1	6	113		United States	Idaho
PI138709	1747	0.379946	2	0.086	0.869	0.001	0.001	0.043	5421	LANDRACE	S	1	6	121		Iran	Kerman	29.1	58.35	1069
PI405756	1748	0.379924	AD	0.617	0.003	0.004	0.374	0.002	IV/64	LANDRACE	W	1	6		141	Macedonia		41.4167	21.8833	405
PI226614	1749	0.379901	1	0.991	0.004	0.003	0.002	0.001	Paphitico	CULTIVAR	S	1	6	117		Cyprus
PI429947	1750	0.379879	2	0.004	0.813	0.001	0.002	0.18	C196	LANDRACE	W	1	6		132	India	Himachal Pradesh	32.0333	76.8333	1820
CIho8162	1751	0.379856	4	0.009	0.035	0.002	0.917	0.037	Wisconsin Winter X Glabron 2073	BREEDING	S	1	6	118		Argentina
CIho4264	1752	0.379834	1	0.994	0.001	0.001	0.003	0.001	CI 4264	UNCERTAIN	S	1	6	127		Venezuela
PI411030	1753	0.379811	4	0.084	0.108	0.004	0.803	0.001	Akyurek 32	BREEDING	S	1	2	111		Turkey	Ankara
PI513197	1754	0.379789	2	0.005	0.893	0.001	0.001	0.099	Jawo	LANDRACE	W	1	6		128	Pakistan	Baluchistan	25.6667	62.1333	540
PI62358	1755	0.379766	1	0.997	0.001	0.001	0.001	0.001	CI 4268	LANDRACE	S	1	6	124		Venezuela	Tachira	8.1167	-72.25	283
PI223509	1756	0.379743	AD	0.169	0.644	0.003	0.002	0.182	Jow	LANDRACE	S	1	6	114		Afghanistan	Nangarhar	34.4167	70.45	702
CIho3734	1757	0.379721	1	0.992	0.005	0.001	0.001	0.002	CI 3734	LANDRACE	S	1	6	108		Egypt	Alexandria	30.9833	29.7667	19
PI165883	1758	0.379698	2	0.029	0.832	0.004	0.006	0.128	Babari	LANDRACE	S	1	6	108		India	Uttar Pradesh	30.25	79.3333	2248
PI420482	1759	0.379675	AD	0.228	0.001	0.002	0.759	0.01	IV/211	LANDRACE	S	1	6	129		Macedonia
PI564641	1760	0.379653	AD	0.37	0.209	0.129	0.008	0.284	ID-337	LANDRACE	W	1	2		130	Syria	Hims	34.5333	37.1333	730
PI264639	1761	0.37963	AD	0.322	0.001	0.001	0.676	0.001	Manon	CULTIVAR	W	1	6		149	Belgium	Namur
PI564664	1762	0.379607	AD	0.157	0.4	0.003	0.007	0.433	7075	LANDRACE	W	1	6		132	Oman		23.3333	56.6667	300
CIho15544	1763	0.379584	AD	0.002	0.299	0.004	0.694	0.001	OAC 41-14	BREEDING	W	1	6		136	Canada	Ontario
PI328327	1764	0.379561	AD	0.294	0.001	0.002	0.703	0.001	HOR 592	LANDRACE	S	1	6	120		Turkey	Balikesir
PI327837	1765	0.379539	AD	0.129	0.743	0.055	0.025	0.047	HOR 4152	LANDRACE	W	1	6		154	Armenia	Vayoc Jor	39.7833	45.2833	1334
PI606311	1766	0.379516	AD	0.32	0.038	0.039	0.01	0.594	15077	LANDRACE	S	1	2	107		Saudi Arabia		21.2667	40.4167	1669
PI166060	1767	0.379493	2	0.006	0.838	0.002	0.009	0.146	9605	LANDRACE	S	1	6	112		India	Uttar Pradesh
PI564616	1768	0.37947	AD	0.316	0.183	0.084	0.04	0.377	ID-144	LANDRACE	W	1	2		130	Syria	Al Hasakah	36.7	40.8	410
PI338518	1769	0.379447	AD	0.566	0.003	0.002	0.413	0.016	Attiki	CULTIVAR		1	6		138	Greece	Macedonia
PI564503	1770	0.379424	5	0.001	0.047	0	0	0.95	San Benito 80	CULTIVAR	S	9	6	110		Bolivia
CIho2544	1771	0.379401	AD	0.795	0.064	0.004	0.135	0.002	Orzo Raineri 1921	BREEDING	W	1	6		139	Italy	Apulia
CIho7491	1772	0.379378	1	0.998	0.001	0	0.001	0	CI 7491	LANDRACE	S	1	6	115		Mexico	Hidalgo	20.4833	-99.2333	1714
PI173518	1773	0.379354	AD	0.312	0.002	0.002	0.676	0.008	6699	LANDRACE	S	1	6	124		Turkey	Samsun	41.6167	35.6167	15
PI513200	1774	0.379331	2	0.013	0.865	0.002	0.001	0.12	Jawo	LANDRACE	W	1	6		131	Pakistan	Baluchistan
PI178332	1775	0.379308	AD	0.261	0.001	0.001	0.735	0.002	5427	LANDRACE	S	1	6	125		Turkey	Tekirdag	41.15	27.8	148
PI403980	1776	0.379285	2	0.006	0.888	0.001	0.003	0.103	NB-1003-3	BREEDING	S	1	6	106		Nepal
PI356719	1777	0.379262	1	0.984	0.001	0.011	0.003	0.001	MOR 12/6	LANDRACE	S	1	6	108		Morocco
PI138711	1778	0.379239	AD	0.067	0.764	0.001	0.001	0.167	5473	LANDRACE	S	1	6	121		Iran
PI415314	1779	0.379215	4	0.146	0.002	0.003	0.847	0.002	IV/121	LANDRACE	S	1	6			Macedonia
PI532013	1780	0.379192	AD	0.495	0.222	0.01	0.005	0.268	2794	UNCERTAIN	S	1	6	104		Egypt
PI429504	1781	0.379168	2	0.007	0.877	0.001	0.002	0.113	B12A	LANDRACE	S	1	6	110		Nepal	Kosi	27.2333	87.0833	1830
PI411094	1782	0.379145	AD	0.063	0.151	0.001	0.784	0.001	Akyurek 97	BREEDING	W	1				Turkey	Ankara
PI328253	1783	0.379121	AD	0.353	0.001	0.001	0.643	0.002	HOR 503	LANDRACE	S	1	6	121		Turkey
PI429314	1784	0.379098	2	0.002	0.87	0.001	0.001	0.126		LANDRACE	S	1	6	106		Yemen		15.4167	44.3333	2404
PI447232	1785	0.379074	AD	0.696	0.022	0.001	0.27	0.011		BREEDING	S	1	6			Spain	Zaragoza
PI178609	1786	0.379051	AD	0.309	0.001	0.004	0.668	0.017	4633	LANDRACE	S	1	6	123		Turkey	Amasya
PI327838	1787	0.379027	AD	0.061	0.089	0.002	0.784	0.066	HOR 4154	LANDRACE		1	6		138	Armenia
PI328639	1788	0.379003	AD	0.236	0.001	0.001	0.761	0.001	HOR 1387	LANDRACE	S	1	6	132		Greece
PI410525	1789	0.378979	2	0.005	0.94	0.001	0.003	0.051	C93	LANDRACE	S	1	6	107		Pakistan	Azad Kashmir	35.9167	71.9	1680
PI159128	1790	0.378956	1	0.998	0	0	0.001	0	CI 7502	LANDRACE	S	1	6	111		Mexico	Puebla	18.7833	-97.6833	2034
PI264909	1791	0.378932	AD	0.408	0.002	0.002	0.584	0.003	585	LANDRACE	S	1	6	124		Greece	Thrace	40.85	25.75	25
PI559501	1792	0.378908	AD	0.05	0.777	0.001	0.014	0.158	Kalo uwa	LANDRACE	W	1	6		128	Nepal	Karnali	29.1833	82.3667	2900
PI531913	1793	0.378884	AD	0.599	0.182	0.005	0.002	0.212	1614	UNCERTAIN	S	1	6	109		Egypt	Kafr al-Sheikh
PI640040	1794	0.37886	AD	0.211	0.203	0.001	0.584	0.001	TX02D229	BREEDING	W	1	6		132	United States	Texas
CIho16440	1795	0.378836	4	0.004	0.143	0.001	0.852	0.001	Isogenic: 218-ml-7	GENETIC	W	1	6		144	United States	Maryland
PI223132	1796	0.378811	1	0.998	0.001	0	0.001	0	B.M.C.	UNCERTAIN	S	1	6	115		Jordan
PI564669	1797	0.378787	AD	0.13	0.469	0.002	0.002	0.398	7398	LANDRACE	W	1	6		132	Oman		23	57.3333	500
PI506422	1798	0.378763	AD	0.283	0.007	0.049	0.644	0.016	Celtic	CULTIVAR	W	1	6		139	France	Nord
PI420454	1799	0.378738	4	0.188	0.001	0.001	0.803	0.007	IV/183	LANDRACE	S	1	6			Macedonia
PI478430	1800	0.378714	5	0.001	0	0	0	0.998	R-126	LANDRACE	S	1	2	101		Bolivia	Chuquisaca	-19.2333	-65.2	2770
PI95253	1801	0.378689	AD	0.366	0.002	0.002	0.617	0.012	176	LANDRACE	S	1	6	121		Unknown
PI39592	1802	0.378665	1	0.995	0.001	0.001	0.003	0.001	Barquis	LANDRACE	S	1	6	109		Venezuela	Lara	10.4167	-68.1667	173
PI356759	1803	0.37864	1	0.98	0.013	0.001	0.005	0.001	MOR 17/1	LANDRACE	S	1	6	122		Morocco
PI565598	1804	0.378615	2	0	0.999	0	0	0	Si Leng Bai Da Mai	UNCERTAIN	W	1	6		134	China	Shandong
PI39395	1805	0.37859	1	0.998	0.001	0	0	0	Shorthead	UNCERTAIN	S	1	6	114		Australia	New South Wales
PI173577	1806	0.378565	AD	0.313	0.005	0.046	0.611	0.025	8691	LANDRACE	S	1	6	124		Turkey	Nigde	38.3667	34.0167	968
PI327830	1807	0.37854	2	0.002	0.996	0	0.001	0.001	HOR 4094	LANDRACE	W	1	6		134	Turkmenistan
CIho7791	1808	0.378515	1	0.998	0	0	0.001	0	CI 7791	UNCERTAIN	S	1	6	107		Zimbabwe
CIho7504	1809	0.378489	1	0.998	0.001	0	0.001	0	CI 7504	LANDRACE	S	1	6	117		Mexico	Puebla	18.7833	-97.6833	2034
PI559519	1810	0.378464	2	0.006	0.843	0.001	0.004	0.146	N-2701	LANDRACE	W	1			127	Nepal
PI178283	1811	0.378439	AD	0.349	0.002	0.003	0.635	0.01	4475	LANDRACE	S	1	6	121		Turkey	Nigde	37.9	34.5667	1142
PI57048	1812	0.378413	1	0.995	0.001	0.001	0.001	0.002	33	LANDRACE	W	1	6		136	Algeria		33.1	6.0667	73
PI141441	1813	0.378387	AD	0.277	0.37	0.013	0.249	0.091	Jaoebahari Dehimi	LANDRACE	S	1	6	115		Iran	Khorasan	36.2167	57.7	986
PI159126	1814	0.378362	1	0.997	0.001	0	0.001	0	CI 7497	LANDRACE	S	1	6	109		Mexico	Guanajuato	20.5333	-100.6	1807
PI328208	1815	0.378336	AD	0.349	0.002	0.004	0.621	0.024	HOR 451	LANDRACE	S	1	6	124		Turkey
PI513169	1816	0.37831	2	0.002	0.848	0.001	0.001	0.148	Jawo	LANDRACE	W	1	6		127	Pakistan	Punjab	31.1167	74.45	300
PI513226	1817	0.378284	2	0.001	0.998	0	0	0.001	Jawo	LANDRACE	S	9	6	101		Pakistan	Northern Areas
PI48143	1818	0.378259	1	0.998	0.001	0	0.001	0	Sea of Azov	UNCERTAIN	S	1	6	106		Russian Federation
PI48142	1819	0.378233	1	0.998	0.001	0	0.001	0	Roseworthy Oregon	CULTIVAR	S	1	6	111		Australia	South Australia
PI411098	1820	0.378207	AD	0.01	0.305	0.001	0.682	0.001	Akyurek 101	BREEDING	W	1	6		152	Turkey	Ankara
PI171933	1821	0.378181	AD	0.27	0.001	0.001	0.706	0.022	D.I.V. 2305	BREEDING	S	1	6	117		Argentina	Buenos Aires
PI564661	1822	0.378155	AD	0.148	0.431	0.002	0.002	0.416	7038	LANDRACE	W	1	6		131	Oman		23.1667	57.3333	500
PI447214	1823	0.378129	AD	0.098	0.381	0.001	0.518	0.002		UNCERTAIN	W	1	6		144	Spain
PI415331	1824	0.378102	4	0.146	0.001	0.001	0.85	0.002	IV/138	LANDRACE	S	1	6	121		Macedonia
CIho3549	1825	0.378076	1	0.994	0.001	0.002	0.001	0.002	CI 3549	LANDRACE	F	1	6			Algeria		33.0167	6.0167	77
PI467459	1826	0.37805	AD	0.634	0.001	0.001	0.362	0.002	Naxou	CULTIVAR	W	1			136	Greece
CIho2456	1827	0.378024	1	0.996	0.001	0	0.001	0	Mammoy	UNCERTAIN	S	1	6	115		Australia	New South Wales	-35.1167	147.4	179
PI328520	1828	0.377997	AD	0.609	0.002	0.001	0.387	0.001	HOR 1171	LANDRACE	S	1	6	121		Greece
PI383972	1829	0.377971	2	0	0.999	0	0	0	Saga Hadaka 1	CULTIVAR	W	9	6		128	Japan	Saga
CIho6490	1830	0.377944	1	0.997	0.001	0	0.001	0.001	Schladener	CULTIVAR	W	1	6		139	Germany	Lower Saxony
CIho497	1831	0.377917	1	0.998	0.001	0	0.001	0	CI 497	LANDRACE	S	1	6	118		Egypt
PI48133	1832	0.377891	1	0.997	0.001	0	0.002	0	California Feed	UNCERTAIN	S	1	6	111		Australia	Victoria
PI269899	1833	0.377864	AD	0.254	0.318	0.002	0.411	0.014	449	LANDRACE	S	1	6	120		Pakistan	Fed. Tribal Areas	33.3667	70.55	761
PI281853	1834	0.377836	1	0.998	0	0	0.001	0	Californian No. 1	UNCERTAIN	S	1	6	107		United States	California
CIho14052	1835	0.377809	1	0.996	0.002	0	0.001	0.001	36	LANDRACE	S	1	6	108		Algeria	Biskra	34.85	5.7333	114
CIho5329	1836	0.377782	1	0.895	0.103	0.001	0.001	0.001	CI 5329	BREEDING	S	1	6	113		United States	Idaho
CIho6294	1837	0.377754	AD	0.247	0.003	0.042	0.638	0.069	CI 6294	LANDRACE	S	1	6	125		Turkey	Malatya	38.35	38.3	952
PI57047	1838	0.377726	1	0.996	0.002	0.001	0.001	0.001	30	LANDRACE	W	1	6		136	Algeria		33.1	6.0667	73
CIho15355	1839	0.377698	1	0.995	0.002	0.001	0.001	0.001	Djebali	LANDRACE	S	1	6	119		Tunisia
PI151795	1840	0.37767	1	0.991	0.005	0.001	0.002	0.002	Abyssinian 21	LANDRACE	S	1	6	107		Ethiopia
CIho11849	1841	0.377641	5	0	0	0	0	0.999	Alemaya Mago	LANDRACE	S	1	6	106		Ethiopia
PI26179	1842	0.377613	1	0.996	0.001	0	0.001	0	Barbary	LANDRACE	S	1	6	117		Libya
CIho11787	1843	0.377584	5	0.003	0.065	0.001	0.001	0.931	Orge Palestine Nuda	BREEDING	S	9	6	106		Ancient Palestine
PI57057	1844	0.377555	1	0.997	0.001	0	0.001	0.001	46	LANDRACE	S	1	6	105		Algeria	Biskra	34.85	5.7333	114
CIho6952	1845	0.377526	2	0.014	0.956	0.001	0.001	0.028	5662	LANDRACE	S	1	6	119		Iran	Esfahan	32.6667	51.6333	1582
PI342031	1846	0.377497	AD	0.327	0.002	0.03	0.609	0.032	34	LANDRACE	S	1	6	122		Turkey	Malatya
CIho14051	1847	0.377468	1	0.991	0.002	0.001	0.002	0.004	35	LANDRACE	W	1	6		136	Algeria		33.1	6.0667	73
PI548730	1848	0.377438	AD	0.129	0.556	0.004	0.002	0.309	HOR 2768	UNCERTAIN	W	1			130	Iran	Khuzestan
PI159127	1849	0.377408	1	0.997	0.001	0.001	0.002	0.001	CI 7500	LANDRACE	S	1	6	107		Mexico	Veracruz
CIho11852	1850	0.377378	AD	0.366	0.003	0.001	0.002	0.628	U.C.D. 262	GENETIC	S	1	2	104		United States	California
PI405792	1851	0.377347	AD	0.593	0.002	0.001	0.403	0.001	IV/100	LANDRACE	S	1	6	118		Macedonia		41.8833	22.1833	460
PI548736	1852	0.377315	5	0.001	0.001	0.001	0.001	0.996	HOR 2928	UNCERTAIN	W	1			154	Ethiopia
CIho6880	1853	0.377283	AD	0.29	0.435	0.142	0.005	0.127	Fan Shaped	GENETIC	S	1	2	114		United States	Idaho
CIho7492	1854	0.377251	1	0.998	0.001	0	0.001	0	CI 7492	LANDRACE	S	1	6	117		Mexico	Hidalgo	20.4833	-99.2333	1714
PI356737	1855	0.377218	1	0.99	0.001	0.002	0.005	0.002	MOR 14/7	LANDRACE	W	1	6		136	Morocco
CIho2337	1856	0.377184	AD	0.177	0.579	0.006	0.004	0.234	Besix	LANDRACE	S	1	6	110		Iraq
CIho1138	1857	0.377149	AD	0.393	0.002	0.006	0.593	0.006	Zond	BREEDING	S	1	6	121		United States	Minnesota
CIho11829	1858	0.37711	AD	0.307	0.003	0.002	0.682	0.005	Zwergrost Summergerste	CULTIVAR	S	1	6	121		Germany
CIho6966	1859	0.377069	1	0.998	0.001	0	0.001	0	Magdalena	LANDRACE	S	1	6	111		Mexico	Sonora	30.6333	-110.95	790
CIho1624	1860	0.377029	1	0.998	0.001	0	0.001	0.001	Sagia	UNCERTAIN	S	1	6	112		Sudan	Khartoum

## Sheet: Spring 2-row
Table S5. Spring 2-row accessions belonging to the iCore sorted by their contribution to the diversity of this subset.
Accession	Rank	PIC	Subpopulation	P1	P2	P3	P4	P5	PLANTID	ACIMPT	Growth_habit	Hull_cover	Row_number	Days_to_heading_Julian_Corvallis_Fall_2011	COUNTRY	STATE	LATITUDE	LONGITUDE	ELEV(m)
PI205639	1		AD	0.275	0.004	0.278	0.441	0.002	Pelileo	CULTIVAR	S	1	2	116	Ecuador	Pichincha
PI564487	1		3	0.045	0.001	0.802	0	0.152	Alexis	CULTIVAR	S	1	2	121	Germany	Bavaria
PI294739	3	0.259215	AD	0.023	0.672	0.109	0.058	0.138	Hindu Kusch	UNCERTAIN	S	9	2	100	Western Asia
PI129477	4	0.323643	AD	0.105	0.39	0.1	0.401	0.004	Miejscowy z Podkarpacia	UNCERTAIN	S	9	2	109	Poland	Krakow
PI592282	5	0.338343	3	0.065	0.003	0.914	0.001	0.017	Merchant	CULTIVAR	S	1	2	110	United Kingdom	England
PI643307	6	0.35451	AD	0.078	0.029	0.457	0.324	0.112	ND16680	BREEDING	S	1	2	102	United States	North Dakota
PI402401	7	0.364964	AD	0.253	0.001	0.158	0.586	0.002	MCU 3923	UNCERTAIN	S	1	2	109	Colombia	Cundinamarca
PI592271	8	0.371642	3	0.005	0.001	0.846	0.001	0.148	Coronet	CULTIVAR	S	1	2	126	United Kingdom	England
CIho11796	9	0.377713	5	0.001	0.067	0	0.001	0.93		UNCERTAIN	S	9	2	139	Netherlands
PI411030	10	0.382733	4	0.084	0.108	0.004	0.803	0.001	Akyurek 32	BREEDING	S	1	2	111	Turkey	Ankara
PI599625	11	0.385817	3	0.001	0	0.998	0	0	Krystal	CULTIVAR	S	1	2	122	Czech Republic
PI422230	12	0.386936	AD	0.217	0.127	0.085	0.243	0.327		LANDRACE	S	1	2	94	Yemen
PI296996	13	0.388727	AD	0.098	0.616	0.244	0.042	0.001	B.273-0-15-001	BREEDING	S	1	2	119	Argentina	Buenos Aires
PI592277	14	0.390039	AD	0.024	0.005	0.612	0.357	0.002	Iceni	CULTIVAR	S	1	2	109	United Kingdom	England
PI643377	15	0.391132	AD	0.015	0.078	0.465	0.407	0.035	ND24393	BREEDING	S	1	2	100	United States	North Dakota
PI182691	16	0.392021	AD	0.332	0.197	0.166	0.016	0.289	White Chamali	LANDRACE	S	1	2	115	Syria	Halab	36.2	37.1667	410
PI402016	17	0.392667	AD	0.454	0.001	0.361	0.183	0.001	MCU 3538	UNCERTAIN	S	1	2	115	Colombia	Cundinamarca
PI39368	18	0.39304	2	0.005	0.821	0.002	0.004	0.168	Monte Cristo	LANDRACE	S	1	2	105	India	Bihar	25.9833	85.6833	55
PI643283	19	0.393072	AD	0.003	0.002	0.516	0.355	0.125	ND14701	BREEDING	S	1	2	102	United States	North Dakota
PI611527	20	0.393133	3	0.001	0	0.998	0	0	Dneprovskii 435	CULTIVAR	S	1	2	114	Ukraine	Dnipropetrovsk
PI60701	21	0.393333	1	0.844	0.004	0.027	0.002	0.123	Sinai	LANDRACE	S	1	2	107	Egypt	Sinai
PI371172	22	0.393669	AD	0.012	0.198	0.343	0.384	0.062	1282B	LANDRACE	S	1	2	110	Switzerland	Valais	46.1833	7.6	1476
PI156658	23	0.393872	AD	0.002	0.024	0.425	0.513	0.035	231.37	BREEDING	S	9	2	105	Russian Federation	Irkutsk
PI410865	24	0.394139	AD	0.053	0.002	0.797	0.146	0.002	Varunda	CULTIVAR	S	1	2	111	Netherlands	Gelderland
PI296998	25	0.394226	AD	0.178	0.55	0.266	0.005	0.001	B.273-0-26-00a3	BREEDING	S	1	2	110	Argentina	Buenos Aires
PI592196	26	0.394381	3	0.037	0.005	0.828	0.002	0.128	Jem	CULTIVAR	S	1	2	110	United Kingdom
PI294743	27	0.394448	AD	0.011	0.426	0.3	0.001	0.263	nudifurcatus	UNCERTAIN	S	9	2	114	Romania	Cluj	46.7833	23.6167	334
PI592240	28	0.394542	AD	0.129	0.001	0.518	0.352	0.001	Patriot	CULTIVAR	S	1	2	122	United Kingdom	England
PI643231	29	0.394517	AD	0.003	0.059	0.538	0.321	0.078	ND4998	BREEDING	S	1	2	99	United States	North Dakota
PI195320	30	0.394532	AD	0.485	0.352	0.089	0.011	0.063	2747	LANDRACE	S	9	2	107	Guatemala	Solola	14.7667	-91.1833	2079
PI599637	31	0.394606	AD	0.113	0.004	0.756	0.001	0.126	Malvaz	CULTIVAR	S	1	2	124	Czech Republic
PI584962	32	0.394645	AD	0.003	0.422	0.381	0.192	0.002	Mi Mai 114	LANDRACE	S	9	2	99	China	Zhejiang
PI371102	33	0.394736	AD	0.003	0.217	0.391	0.326	0.062	1069B	LANDRACE	S	9	2	112	Switzerland	Valais	46.3667	8.0833	995
PI643369	34	0.394811	AD	0.012	0.037	0.559	0.339	0.053	ND23117	BREEDING	S	1	2	105	United States	North Dakota
CIho2224	35	0.394819	AD	0.003	0.15	0.001	0.266	0.579	CI 2224	BREEDING	S	9	2	109	United States	Minnesota
PI329032	36	0.394852	AD	0.002	0.008	0.625	0.001	0.364	HOR 1009	LANDRACE	S	1	2	105	Greece	Peloponnese	36.9167	22.4333	640
PI584766	37	0.394885	AD	0.068	0.135	0.549	0.246	0.001	Q21861	BREEDING	S	1	2	107	Australia	Western Australia
PI639300	38	0.394928	AD	0.511	0.002	0.196	0.165	0.126	K2003-50	LANDRACE	S	1	2	117	Kazakhstan	Alma-Ata
PI350713	39	0.394982	AD	0.003	0.002	0.533	0.408	0.055	69Z108.177	LANDRACE	S	1	2	110	Austria	Carinthia	47.0167	13.6167	1163
PI428497	40	0.394909	3	0.083	0.001	0.867	0.044	0.005	Roxane	CULTIVAR	S	1	2	111	France	Yvelines
PI643294	41	0.394834	AD	0.106	0.068	0.28	0.278	0.268	ND15443	BREEDING	S	1	2	107	United States	North Dakota
PI296995	42	0.394825	AD	0.127	0.54	0.293	0.039	0.002	B.273-0-15-000	BREEDING	S	1	2	115	Argentina	Buenos Aires
PI599640	43	0.394815	AD	0.009	0.03	0.784	0.001	0.177	Heran	CULTIVAR	S	1	2	119	Czech Republic
CIho14752	44	0.394801	AD	0.115	0.391	0.022	0.352	0.12	Freak	GENETIC	S	1	2	107	United States	Idaho
PI392427	45	0.394824	AD	0.528	0.001	0.421	0.049	0.001	Welgevallen 62-13-164	BREEDING	S	1	2	111	South Africa	Cape Province
PI643247	46	0.394823	AD	0.002	0.006	0.661	0.328	0.002	ND8763	BREEDING	S	1	2	112	United States	North Dakota
PI182681	47	0.394765	AD	0.294	0.218	0.131	0.08	0.277	Black Haurani	LANDRACE	S	1	2	114	Syria	Dar 'a	32.75	36.5	821
PI574091	48	0.394759	2	0.029	0.901	0.001	0.016	0.052	RNB-376	LANDRACE	S	9	2	107	Nepal	Mechi	26.9167	87.9167	1081
PI599649	49	0.394688	3	0.051	0.002	0.807	0.001	0.139	Amulet	CULTIVAR	S	1	2	122	Czech Republic	Central Bohemia
PI290234	50	0.394671	AD	0.022	0.124	0.41	0.433	0.01	Hatvani 45/25	CULTIVAR	S	1	2	132	Hungary	Heves
PI296472	51	0.39463	5	0.001	0.001	0	0	0.998	H-2183	LANDRACE	S	1	2	94	Ethiopia
PI584855	52	0.394554	AD	0.071	0.001	0.624	0.304	0.001	Priver	CULTIVAR	S	1	2	124	France
PI371298	53	0.39449	AD	0.001	0.006	0.497	0.422	0.074	1928D	LANDRACE	S	1	2	114	Switzerland	Valais	46.2833	7.45	512
PI195319	54	0.394426	AD	0.404	0.419	0.089	0.005	0.082	2744	LANDRACE	S	9	2	107	Guatemala	Suchitepequez	14.5333	-91.5	360
PI643361	55	0.394386	AD	0.002	0.084	0.498	0.412	0.004	ND22170	BREEDING	S	1	2	103	United States	North Dakota
PI531901	56	0.394346	AD	0.377	0.125	0.365	0.006	0.127	1415	UNCERTAIN	S	1	2	100	Egypt
PI486152	57	0.394292	3	0.084	0.001	0.911	0.001	0.002	Kyle	CULTIVAR	S	1	2	115	Zimbabwe
PI525199	58	0.394262	AD	0.009	0.001	0.709	0.085	0.196	Beatrice	CULTIVAR	S	1	2	109	France	Yvelines
PI328938	59	0.394206	AD	0.005	0.561	0.258	0.005	0.17	Noire Maroc	UNCERTAIN	S	1	2	102	Morocco
PI643227	60	0.394155	AD	0.002	0.002	0.673	0.321	0.002	ND4856	BREEDING	S	1	2	104	United States	North Dakota
CIho15313	61	0.394084	1	0.98	0.008	0.001	0.001	0.01	Djebali	LANDRACE	S	1	2	102	Tunisia	Kebili	33.6	8.9167	30
PI344942	62	0.394037	AD	0.009	0.004	0.792	0.19	0.006	74	LANDRACE	S	1	2	116	Bosnia and Herzegovina		43.55	19.0667	1040
PI86185	63	0.393973	AD	0.239	0.478	0.145	0.004	0.133	39789	LANDRACE	S	1	2	124	Russian Federation	Leningrad
PI643310	64	0.393918	AD	0.002	0.038	0.453	0.391	0.116	ND17274	BREEDING	S	1	2	98	United States	North Dakota
PI592276	65	0.393877	AD	0.124	0.001	0.699	0.173	0.003	Fusilier	CULTIVAR	S	1	2	108	United Kingdom	England
PI195318	66	0.393802	AD	0.502	0.325	0.1	0.01	0.063	2725	LANDRACE	S	9	2	110	Guatemala	Totonicapan	14.9167	-91.3667	2435
PI574302	67	0.393727	AD	0.085	0.07	0.664	0.174	0.007	PRC-91-SB-7	BREEDING	S	1	2	99	China	Jiangsu
PI643323	68	0.393665	AD	0.002	0.062	0.518	0.341	0.077	ND18413-1	BREEDING	S	1	2	101	United States	North Dakota
PI294734	69	0.393598	5	0.002	0.11	0.001	0.001	0.887	Brunneinudum	UNCERTAIN	S	9	2	98	Bulgaria
PI428634	70	0.393528	3	0.001	0	0.998	0	0	Topas	CULTIVAR	S	1	2	116	Czechoslovakia
PI176010	71	0.393451	AD	0.265	0.141	0.079	0.444	0.071	Jao	LANDRACE	S	1	2	107	India	Uttar Pradesh	30.0333	80.1833	2288
PI264890	72	0.393401	1	0.813	0.003	0.151	0.001	0.031	24	LANDRACE	S	1	2	115	Italy	Sicily	37.6333	14.7667	400
PI422233	73	0.39329	AD	0.005	0.044	0.531	0.418	0.002		LANDRACE	S	1	2	103	Yemen		15.35	44.2	2255
PI371477	74	0.393191	AD	0.002	0.007	0.525	0.35	0.116	2119D	LANDRACE	S	1	2	119	Switzerland	Graubunden	46.6333	9.4167	1367
PI60679	75	0.393113	AD	0.009	0.763	0.002	0.007	0.22	Vagabond	LANDRACE	S	1	2	105	Egypt	Giza	30.0167	31.2167	44
PI506302	76	0.39303	3	0.119	0.002	0.853	0.024	0.003	RPB 715-69	BREEDING	S	1	2	111	United Kingdom	England
PI321854	77	0.392959	AD	0.006	0.002	0.63	0.361	0.001	Zagreb 48	CULTIVAR	S	1	2	119	Croatia
PI564502	78	0.392884	5	0.001	0.001	0.001	0	0.997	Nusta	CULTIVAR	S	1	2	106	Bolivia
PI599627	79	0.392809	3	0.003	0.002	0.823	0.001	0.172	Rubin	CULTIVAR	S	1	2	121	Czech Republic
PI643391	80	0.392739	AD	0.074	0.103	0.56	0.209	0.055	ND22942	BREEDING	S	1	2	87	United States	North Dakota
PI639299	81	0.392659	AD	0.513	0.002	0.193	0.155	0.137	K2003-46	LANDRACE	S	1	2	118	Kazakhstan	Alma-Ata
PI306444	82	0.392594	AD	0.013	0.014	0.761	0.136	0.076	Cluj 123	CULTIVAR	S	1	2	113	Romania
PI436151	83	0.39253	AD	0.002	0.021	0.583	0.387	0.007	297	LANDRACE	S	1	2	115	Chile	Los Lagos	-40.2667	-72.8333	150
PI268255	84	0.392454	AD	0.254	0.267	0.153	0.056	0.271	52	LANDRACE	S	1	2	117	Iran	Fars	30.3	51.4833	600
PI643368	85	0.392373	AD	0.041	0.04	0.561	0.357	0.001	ND22996	BREEDING	S	1	2	105	United States	North Dakota
CIho5440	86	0.39229	AD	0.002	0.002	0.404	0.196	0.395	CI 5440	BREEDING	S	1	2	112	United States	Idaho
PI392478	87	0.392192	AD	0.511	0.002	0.369	0.113	0.005	Welgevallen 60-13-1	BREEDING	S	1	2	104	South Africa	Cape Province
PI643362	88	0.392105	AD	0.007	0.097	0.493	0.363	0.04	ND22182	BREEDING	S	1	2	90	United States	North Dakota
PI244041	89	0.392009	AD	0.053	0.455	0.008	0.014	0.471	CI 10727	LANDRACE	S	1	2	101	Yemen		13.9667	44.1833	1860
PI599656	90	0.39191	3	0.002	0.001	0.95	0.001	0.046	NSGC 6416	UNCERTAIN	S	1	2	122	China	Xinjiang	46.5667	83.6	548
PI467364	91	0.391831	AD	0.023	0.017	0.624	0.334	0.002	Refsum	CULTIVAR	S	1	2	113	Norway
PI304912	92	0.39175	AD	0.526	0.11	0.066	0.008	0.29	Esperance	CULTIVAR	S	1	2	103	Morocco
PI643232	93	0.391668	AD	0.043	0.005	0.664	0.261	0.028	ND5021-3	BREEDING	S	1	2	107	United States	North Dakota
PI592169	94	0.39159	3	0.08	0.002	0.867	0.001	0.05	Regent	CULTIVAR	S	1	2	117	United Kingdom	Wales
PI392469	95	0.391493	AD	0.408	0.117	0.437	0.024	0.013	Welgevallen 65-5-4	BREEDING	S	1	2	114	South Africa	Cape Province
PI370867	96	0.391401	AD	0.002	0.002	0.595	0.268	0.134	391A	LANDRACE	S	1	2	107	Switzerland	Valais	46.3167	7.95	1093
PI643383	97	0.391309	AD	0.012	0.137	0.431	0.353	0.067	ND24564	BREEDING	S	1	2	101	United States	North Dakota
PI386559	98	0.391209	5	0	0	0	0	0.999	IAR/B/37	LANDRACE	S	1	2	110	Ethiopia	Gonder	11.85	38.0167	2692
PI399503	99	0.391118	3	0.044	0.001	0.952	0.001	0.002	Multum	CULTIVAR	S	1	2	115	Austria
CIho14250	100	0.391022	AD	0.106	0.501	0.115	0.045	0.233	Duab	LANDRACE	S	1	2	101	Afghanistan	Badakhshan	36.8333	70.5167	2474
PI283416	101	0.390942	AD	0.071	0.241	0.579	0.103	0.006	0-20-309	UNCERTAIN	S	9	2	116	Czechoslovakia
PI349907	102	0.390863	AD	0.002	0.002	0.645	0.341	0.011	17-23/69	LANDRACE	S	1	2	117	Bosnia and Herzegovina		43.75	19.45	484
CIho4087	103	0.390785	AD	0.069	0.359	0.235	0.105	0.232	nudideficiens	LANDRACE	S	9	2	119	Russian Federation
PI392471	104	0.390699	AD	0.35	0.001	0.64	0.008	0.001	Welgevallen 65-52-2	BREEDING	S	1	2	109	South Africa	Cape Province
PI564461	105	0.390622	AD	0.004	0.001	0.715	0.221	0.059	Krassi	CULTIVAR	S	1	2	121	Bulgaria	Plovdiv
PI643267	106	0.390538	AD	0.004	0.065	0.556	0.374	0.001	ND12567	BREEDING	S	1	2	104	United States	North Dakota
PI420923	107	0.390462	AD	0.345	0.219	0.121	0.004	0.311	36	LANDRACE	S	1	2	108	Jordan		30.65	35.6333	1450
PI592261	108	0.390383	3	0.003	0.001	0.863	0.001	0.132	Elliot	CULTIVAR	S	1	2	116	United Kingdom	Scotland
PI283441	109	0.390291	5	0.002	0.142	0.006	0.037	0.814	C.P.I. 15700	LANDRACE	S	9	2	109	Ethiopia
PI392458	110	0.390202	AD	0.381	0.002	0.482	0.129	0.006	Welgevallen 60-1-19	BREEDING	S	1	2	106	South Africa	Cape Province
PI643257	111	0.390117	AD	0.004	0.026	0.581	0.384	0.005	ND10270	BREEDING	S	1	2	104	United States	North Dakota
PI371017	112	0.390029	AD	0.004	0.004	0.617	0.278	0.096	779F	LANDRACE	S	1	2	108	Switzerland	Bern	46.4833	8.2833	1536
PI592172	113	0.389948	3	0.002	0.001	0.958	0.001	0.038	Donan	CULTIVAR	S	1	2	122	United Kingdom	Scotland
PI429312	114	0.38986	AD	0.107	0.121	0.014	0.006	0.753		LANDRACE	S	1	2	86	Yemen		13.5667	44.0333	1442
PI467375	115	0.389773	AD	0.048	0.002	0.713	0.23	0.006	Brehat	LANDRACE	S	1	2	120	France	Cotes-du-Nord
PI643370	116	0.389688	AD	0.01	0.07	0.509	0.284	0.128	ND23146	BREEDING	S	1	2	103	United States	North Dakota
PI573594	117	0.389603	3	0.001	0.001	0.996	0.001	0.001	Auksiniaj 3	CULTIVAR	S	1	2	111	Lithuania
PI573661	118	0.389513	AD	0.046	0.268	0.272	0.107	0.308	AR 9610/82	LANDRACE	S	1	2	102	Georgia		43.0333	42.8333	1500
PI337145	119	0.389424	AD	0.232	0.017	0.639	0.106	0.006	Magnif 132	CULTIVAR	S	1	2	108	Argentina	Buenos Aires
PI330520	120	0.38934	5	0.001	0.001	0	0	0.998	Nigricans	UNCERTAIN	S	1	2	98	United Kingdom	England
PI643322	121	0.389251	AD	0.005	0.018	0.46	0.487	0.03	ND18380-1	BREEDING	S	1	2	103	United States	North Dakota
CIho10035	122	0.389168	AD	0.002	0.004	0.794	0.198	0.002	Domen	CULTIVAR	S	1	2	108	Norway	Hedmark
PI548761	123	0.389079	AD	0.536	0.115	0.085	0.006	0.258	Jerusalem II	CULTIVAR	S	1	2	105	Israel
PI506293	124	0.388999	3	0.116	0.004	0.872	0.007	0.001	Teo	CULTIVAR	S	1	2	110	United Kingdom	England
PI371338	125	0.388919	AD	0.001	0.02	0.493	0.356	0.129	1970BD	LANDRACE	S	1	2	129	Switzerland	Graubunden	46.65	8.85	1388
PI330399	126	0.388834	3	0.001	0	0.998	0	0	Jantar	CULTIVAR	S	1	2	111	Czech Republic	East Bohemia
PI643376	127	0.388742	AD	0.002	0.049	0.472	0.415	0.061	ND24379	BREEDING	S	1	2	100	United States	North Dakota
PI223130	128	0.388656	AD	0.367	0.198	0.118	0.003	0.314	Arabi	UNCERTAIN	S	1	2	103	Jordan
PI296188	129	0.388574	AD	0.08	0.005	0.27	0.584	0.062	Narodnyj 9	CULTIVAR	S	1	2	121	Russian Federation	Krasnodar
PI614939	130	0.388491	3	0.094	0.002	0.816	0.002	0.086	Heris	CULTIVAR	S	1	2	122	Czech Republic	South Moravia
PI371819	131	0.388405	AD	0.284	0.001	0.62	0.091	0.003	Weah	UNCERTAIN	S	1	2	104	Jordan
PI296457	132	0.388323	5	0.001	0.001	0	0	0.998	H-2180	LANDRACE	S	1	2	107	Ethiopia	Tigre	14.2	39.4167	2815
PI611534	133	0.388241	AD	0.089	0.044	0.763	0.102	0.001	Zhodinskii 5	CULTIVAR	S	1	2	112	Belarus
PI268256	134	0.388158	AD	0.208	0.286	0.15	0.058	0.298	54	LANDRACE	S	1	2	117	Iran	Fars	30.3	51.4833	1090
PI643242	135	0.388077	AD	0.012	0.033	0.491	0.446	0.018	ND7159	BREEDING	S	1	2	105	United States	North Dakota
PI371323	136	0.387994	AD	0.001	0.026	0.526	0.366	0.081	1958C	LANDRACE	S	1	2	108	Switzerland	Graubunden	46.6833	8.8667	1761
PI643288	137	0.387912	AD	0.062	0.083	0.538	0.312	0.004	ND15079	BREEDING	S	1	2	101	United States	North Dakota
PI250861	138	0.38783	AD	0.096	0.23	0.319	0.067	0.288	K1679	LANDRACE	S	1	2	94	Iran	Khorasan	36.3	59.6	983
PI392521	139	0.38775	AD	0.448	0.003	0.504	0.04	0.004	Welgevallen 62-13-32	BREEDING	S	1	2	112	South Africa	Cape Province
PI611555	140	0.387675	AD	0.007	0.107	0.549	0.222	0.114	Novoomskii	CULTIVAR	S	1	2	108	Russian Federation	Omsk
PI467739	141	0.3876	AD	0.118	0.124	0.076	0.118	0.565	America	CULTIVAR	S	9	2	105	Mexico
PI643226	142	0.387525	AD	0.002	0.003	0.709	0.281	0.005	ND4758-1	BREEDING	S	1	2	104	United States	North Dakota
PI392448	143	0.387447	AD	0.191	0.039	0.767	0.002	0.001	Welgevallen 65-41-7	BREEDING	S	1	2	102	South Africa	Cape Province
PI327676	144	0.387368	AD	0.308	0.007	0.277	0.149	0.258	Unumli-Arpa	CULTIVAR	S	1	2	119	Uzbekistan
CIho13141	145	0.38729	5	0.002	0.117	0.003	0.05	0.827	CI 13141	LANDRACE	S	9	2	104	Ethiopia
PI637845	146	0.387207	AD	0.036	0.002	0.714	0.245	0.003	Charles	CULTIVAR	S	1	2	114	United States	Idaho
PI392515	147	0.387129	AD	0.563	0.008	0.319	0.106	0.004	Welgevallen 60-21-71A	BREEDING	S	1	2	108	South Africa	Cape Province
PI371384	148	0.38705	AD	0.008	0.004	0.552	0.266	0.17	2001A	LANDRACE	S	1	2	113	Switzerland	Graubunden	46.95	10.4	2134
PI573617	149	0.386973	3	0.001	0.002	0.875	0.12	0.001	Abava	CULTIVAR	S	1	2	113	Latvia
PI135761	150	0.386894	AD	0.115	0.489	0.131	0.03	0.236	4753	LANDRACE	S	1	2	109	Afghanistan	Ghowr	34.55	65.15	2440
PI643292	151	0.386821	AD	0.004	0.027	0.518	0.449	0.002	ND15403	BREEDING	S	1	2	99	United States	North Dakota
CIho11587	152	0.386739	AD	0.501	0.128	0.089	0.011	0.272	Israel 49	CULTIVAR	S	1	2	104	Israel
PI485524	153	0.386664	3	0.145	0.002	0.839	0.013	0.001	Cerise	CULTIVAR	S	1	2	110	United Kingdom	England
PI392461	154	0.386587	AD	0.434	0.001	0.48	0.079	0.005	Welgevallen 60-22-4	BREEDING	S	1	2	108	South Africa	Cape Province
PI573668	155	0.38651	AD	0.012	0.303	0.28	0.099	0.306	SN-71	LANDRACE	S	1	2	106	Georgia		43.05	42.7333	1446
PI611576	156	0.386434	AD	0.004	0.045	0.737	0.147	0.067	Prevenets	CULTIVAR	S	1	2	108	Ukraine
CIho9143	157	0.386359	3	0.003	0.001	0.905	0.09	0.001	CI 9143	UNCERTAIN	S	1	2	111	Austria
PI146663	158	0.386281	AD	0.188	0.038	0.015	0.011	0.747	Research	CULTIVAR	S	1	2	112	Australia	Victoria
PI182645	159	0.386207	AD	0.116	0.002	0.604	0.267	0.012	Hakata No. 2	CULTIVAR	S	1	2	113	Japan	Fukuoka
PI643314	160	0.386132	AD	0.01	0.021	0.54	0.347	0.081	ND17470	BREEDING	S	1	2	106	United States	North Dakota
PI428394	161	0.386059	AD	0.325	0.162	0.184	0.042	0.287	Arabic Akhdar	UNCERTAIN	S	1	2	103	Syria
PI343725	162	0.385982	3	0.001	0	0.998	0	0	Crusader	CULTIVAR	S	1	2	110	Netherlands	Groningen
PI370983	163	0.385906	AD	0.002	0.009	0.513	0.368	0.108	729C	LANDRACE	S	1	2	112	Switzerland
PI60694	164	0.385833	5	0	0	0	0	0.999	Kober	LANDRACE	S	1	2	114	Ethiopia
PI467842	165	0.385756	AD	0.009	0.068	0.596	0.325	0.001	Alpha 1959	CULTIVAR	S	1	2	113	Brazil
PI591928	166	0.385682	3	0.059	0.017	0.825	0.002	0.097	Kaputar	CULTIVAR	S	1	2	109	Australia	New South Wales
PI643339	167	0.38561	AD	0.03	0.013	0.557	0.394	0.007	ND19922	BREEDING	S	1	2	103	United States	North Dakota
PI328855	168	0.385533	AD	0.004	0.001	0.529	0.466	0.001	Mansholts Tweerijige	CULTIVAR	S	1	2	116	Netherlands	Groningen
PI611503	169	0.385459	AD	0.082	0.202	0.284	0.17	0.262	Akhaltesli Mestnyi	CULTIVAR	S	1	2	106	Georgia
PI611472	170	0.385387	3	0.005	0.003	0.85	0.14	0.001	Martonvasari 50	CULTIVAR	S	1	2	107	Hungary	Budapest
PI447051	171	0.385313	AD	0.561	0.034	0.328	0.016	0.061		BREEDING	S	1	2	110	Spain	Zaragoza
CIho11794	172	0.385242	5	0.005	0.096	0.001	0.001	0.897	L93	UNCERTAIN	S	9	2	105	Netherlands
PI392423	173	0.385172	AD	0.044	0.008	0.791	0.153	0.003	Welgevallen 65-56-20	BREEDING	S	1	2	111	South Africa	Cape Province
CIho14281	174	0.385096	AD	0.003	0.009	0.654	0.3	0.034	CI 14281	UNCERTAIN	S	1	2	114	Venezuela	Tachira
PI467847	175	0.385021	AD	0.13	0.019	0.788	0.039	0.024	FM 434	CULTIVAR	S	1	2	112	Brazil	Rio Grande do Sul
CIho3694	176	0.384947	AD	0.55	0.117	0.06	0.007	0.266	CI 3694	LANDRACE	S	1	2	103	Egypt	Red Sea	26.0667	34.1	269
PI643336	177	0.384875	AD	0.009	0.071	0.547	0.355	0.018	ND19855	BREEDING	S	1	2	101	United States	North Dakota
PI365439	178	0.384801	3	0.095	0.004	0.865	0.003	0.034	Hassan	CULTIVAR	S	1	2	109	Netherlands	South Holland
PI316801	179	0.384728	5	0.001	0.006	0	0	0.992	HOR 2541	LANDRACE	S	1	2	108	Ethiopia
PI392520	180	0.384656	AD	0.62	0.005	0.33	0.038	0.007	Welgevallen 60-19-59	BREEDING	S	1	2	110	South Africa	Cape Province
CIho13797	181	0.384584	3	0.005	0.001	0.992	0.002	0.001	Fergus	CULTIVAR	S	1	2	110	Canada	Ontario
PI573662	182	0.384512	AD	0.048	0.258	0.283	0.109	0.302	SN-26	LANDRACE	S	1	2	104	Georgia		43.05	42.8	1618
PI253938	183	0.384443	AD	0.318	0.198	0.099	0.051	0.334	K1311	LANDRACE	S	1	2	117	Iraq	As Sulaymaniyah	35.55	45.4333	815
PI599622	184	0.384371	3	0.002	0.051	0.946	0.001	0.001	Safir	CULTIVAR	S	1	2	117	Czech Republic
PI429311	185	0.3843	AD	0.104	0.135	0.015	0.013	0.734		LANDRACE	S	1	2	Yemen		13.5667	44.0333	1442
PI643364	186	0.384229	AD	0.003	0.004	0.501	0.401	0.091	ND22895	BREEDING	S	1	2	United States	North Dakota
PI392492	187	0.384161	AD	0.339	0.001	0.609	0.05	0.001	Welgevallen 62-13-86	BREEDING	S	1	2	South Africa	Cape Province
PI344727	188	0.384092	AD	0.22	0.048	0.709	0.006	0.017	68-10916	BREEDING	S	1	2	Argentina	Buenos Aires
PI5873	189	0.384023	AD	0.021	0.009	0.738	0.23	0.002	Middle Barley	LANDRACE	S	1	2	Germany	Bavaria	49.95	10.0833	249
PI182687	190	0.383952	AD	0.306	0.19	0.147	0.004	0.353	White Charki	LANDRACE	S	1	2	Syria	Hamah	35.1333	36.75	288
PI584803	191	0.383883	AD	0.001	0.001	0.762	0.235	0.001	Birgitta	CULTIVAR	S	1	2	Sweden	Malmohus
PI286388	192	0.383813	5	0	0	0	0	0.999	CI 12089	LANDRACE	S	1	2	Eritrea	Asmara	15.3333	38.9333	2336
PI392455	193	0.383745	AD	0.399	0.001	0.501	0.094	0.004	Welgevallen 65-56-80	BREEDING	S	1	2	South Africa	Cape Province
CIho9562	194	0.383674	AD	0.002	0.004	0.794	0.198	0.002	Domen	CULTIVAR	S	1	2	Norway	Hedmark
PI227449	195	0.383605	AD	0.204	0.279	0.152	0.066	0.299	Jo	LANDRACE	S	1	2	Iran	Fars
PI566574	196	0.383536	AD	0.008	0.038	0.551	0.348	0.054	E Liang 3040	UNCERTAIN	S	1	2	China	Hubei
PI498438	197	0.383467	3	0.048	0.002	0.937	0.011	0.002	Pukako	CULTIVAR	S	1	2	New Zealand
PI370994	198	0.383397	AD	0.011	0.012	0.618	0.222	0.137	767A	LANDRACE	S	1	2	Switzerland	Valais	46.4833	8.2667	1370
PI386524	199	0.383328	5	0	0	0	0	0.999	IAR/B/431	LANDRACE	S	1	2	Ethiopia	Sidamo	6.4833	38.5167	2746
PI467850	200	0.38326	3	0.009	0.04	0.843	0.107	0.002	Antarctica 06	CULTIVAR	S	1	2	Brazil
PI573675	201	0.383192	AD	0.045	0.285	0.255	0.121	0.294	SN-1056	LANDRACE	S	1	2	Georgia		43	42.6167	1466
PI374420	202	0.383123	3	0.077	0.001	0.825	0.084	0.012	10/71-10	LANDRACE	S	1	2	Bosnia and Herzegovina		44.1333	17.4	514
CIho11588	203	0.383054	AD	0.569	0.134	0.046	0.013	0.239	Israel 264	CULTIVAR	S	1	2	Israel
PI643274	204	0.382983	AD	0.017	0.041	0.568	0.372	0.002	ND13296	BREEDING	S	1	2	United States	North Dakota
PI247924	205	0.382916	AD	0.005	0.004	0.554	0.436	0.001	Rivale	CULTIVAR	S	1	2	France	Eure-et-Loir
PI506299	206	0.382847	3	0.109	0.002	0.884	0.002	0.003	NRPB 80-2000	BREEDING	S	1	2	United Kingdom	England
PI386462	207	0.382776	5	0	0	0	0	0.999	IAR/B/434	LANDRACE	S	1	2	Ethiopia	Tigre	14.1667	38.9	1890
PI344936	208	0.382707	3	0.002	0.002	0.824	0.165	0.007	70A	LANDRACE	S	1	2	Bosnia and Herzegovina		43.5	18.7667	395
PI369732	209	0.382637	AD	0.013	0.198	0.301	0.165	0.323	Har'kovskij 306	CULTIVAR	S	1	2	Ukraine	Kharkiv
PI392418	210	0.382567	AD	0.251	0.003	0.724	0.018	0.005	Welgevallen 62-13-173	BREEDING	S	1	2	South Africa	Cape Province
PI182662	211	0.382498	AD	0.326	0.194	0.147	0.059	0.274	Bikai	LANDRACE	S	1	2	Lebanon	El Beqaa	33.75	35.8667	866
PI467808	212	0.382426	3	0.001	0.001	0.996	0.001	0.001	Perfekta	CULTIVAR	S	1	2	Austria
CIho16671	213	0.382356	AD	0.245	0.002	0.361	0.309	0.083	Isogenic: 2-Row Small Lateral Club Head	GENETIC	S	1	2	United States	Montana
PI392493	214	0.382288	AD	0.421	0.01	0.544	0.014	0.01	Welgevallen 62-2-14-1	BREEDING	S	1	2	South Africa	Cape Province
PI606305	215	0.38222	AD	0.144	0.07	0.035	0.018	0.732	15022	LANDRACE	S	1	2	Saudi Arabia		18.2333	42.5167	2192
PI506295	216	0.382147	3	0.079	0.001	0.918	0.001	0.001	NRPB 80-881	BREEDING	S	1	2	United Kingdom	England
PI392512	217	0.382076	AD	0.465	0.002	0.528	0.002	0.003	Welgevallen 60-3-88A	BREEDING	S	1	2	South Africa	Cape Province
PI467849	218	0.382006	AD	0.002	0.001	0.639	0.358	0.001	FM 437	CULTIVAR	S	1	2	Brazil	Rio Grande do Sul
PI429360	219	0.381936	AD	0.116	0.202	0.352	0.012	0.318	62	LANDRACE	S	1	2	Iran	Zanjan	36.2	48.2	1688
PI182693	220	0.381869	AD	0.306	0.175	0.108	0.019	0.392	Black Roummani	LANDRACE	S	1	2	Syria	Al Hasakah	36.5	41	360
PI350715	221	0.381797	AD	0.002	0.003	0.572	0.364	0.06	69Z108.179	LANDRACE	S	1	2	Austria	Salzburg	47.15	13.5	1474
PI436150	222	0.381728	3	0.001	0	0.998	0	0	250	LANDRACE	S	1	2	Chile	La Araucania	-38.6	-72.85	37
PI151787	223	0.381659	5	0	0	0	0	0.999	Abyssinian 12	LANDRACE	S	1	2	Ethiopia
PI392481	224	0.381588	AD	0.423	0.003	0.555	0.007	0.013	Welgevallen 62-13-96	BREEDING	S	1	2	South Africa	Cape Province
PI371100	225	0.381518	AD	0.003	0.02	0.629	0.23	0.118	1065B	LANDRACE	S	1	2	Switzerland	Valais	46.3667	8.0833	995
PI467836	226	0.381449	3	0.001	0	0.998	0	0	Lubuski	CULTIVAR	S	1	2	Poland
PI422226	227	0.381378	AD	0.157	0.131	0.024	0.001	0.687		LANDRACE	S	1	2	Yemen		13.0333	43.9	471
CIho6371	228	0.381309	AD	0.003	0.003	0.58	0.314	0.1	S.D. 1344	BREEDING	S	1	2	United States	South Dakota
PI310480	229	0.381242	AD	0.071	0.002	0.696	0.229	0.002	Finistere 62-3	UNCERTAIN	S	1	2	France
PI226639	230	0.381171	AD	0.169	0.302	0.18	0.075	0.273	14728	LANDRACE	S	1	2	Iran	Fars	29.6333	51.7333	915
PI573687	231	0.381103	AD	0.065	0.241	0.305	0.108	0.28	SN-2158	LANDRACE	S	1	2	Georgia		42.4	45.1167	1650
PI436140	232	0.381032	3	0.001	0	0.998	0	0	66	LANDRACE	S	1	2	Chile	La Araucania	-38.9667	-72.7167	250
PI290743	233	0.380962	AD	0.204	0.001	0.683	0.107	0.004	Kenya Research	CULTIVAR	S	1	2	Kenya	Rift Valley
CIho14978	234	0.380894	5	0	0	0	0	0.999	ELS 6402-565	LANDRACE	S	1	2	Ethiopia	Tigre	13.65	39.5667	2495
PI592267	235	0.380823	3	0.002	0.001	0.948	0.049	0.001	Findhorn	CULTIVAR	S	1	2	United Kingdom	Scotland
PI182659	236	0.380755	AD	0.322	0.196	0.148	0.05	0.284	9732	LANDRACE	S	1	2	Syria	Dimashq	35	38	0
PI392501	237	0.380686	AD	0.457	0.004	0.514	0.022	0.002	Welgevallen 65-31-36	BREEDING	S	1	2	South Africa	Cape Province
PI371327	238	0.380618	AD	0.001	0.049	0.523	0.356	0.071	1964C	LANDRACE	S	1	2	Switzerland	Graubunden	46.6667	9.2333	2331
PI573610	239	0.38055	AD	0.06	0.195	0.273	0.183	0.288	WIR 4697	LANDRACE	S	1	2	Armenia
PI337144	240	0.380481	AD	0.24	0.018	0.689	0.044	0.01	Magnif 131	CULTIVAR	S	1	2	Argentina	Buenos Aires
PI399492	241	0.380412	3	0.001	0.002	0.992	0.001	0.003	Drossel	CULTIVAR	S	1	2	Germany	Mecklenburg-W.P.
PI606311	242	0.380342	AD	0.32	0.038	0.039	0.01	0.594	15077	LANDRACE	S	1	2	Saudi Arabia		21.2667	40.4167	1669
PI584973	243	0.380274	AD	0.005	0.083	0.459	0.416	0.037	Ta Cheng Er Leng	LANDRACE	S	1	2	China	Xinjiang
PI392435	244	0.380206	AD	0.34	0.001	0.654	0.004	0.001	Welgevallen 60-1-3	BREEDING	S	1	2	South Africa	Cape Province
PI366439	245	0.380139	AD	0.116	0.437	0.128	0.08	0.238	1081	LANDRACE	S	1	2	Afghanistan	Ghowr	34.55	65.7833	2469
PI330397	246	0.380072	3	0.001	0	0.998	0	0.001	Diamant	CULTIVAR	S	1	2	Czechoslovakia
PI371105	247	0.380005	AD	0.002	0.004	0.586	0.258	0.15	1083A	LANDRACE	S	1	2	Switzerland	Valais	46.3833	8.0833	1367
PI386406	248	0.379938	5	0.001	0	0	0	0.999	IAR/B/252	LANDRACE	S	1	2	Eritrea		15.3333	38.6667	1977
PI467844	249	0.379871	AD	0.012	0.061	0.603	0.323	0.001	FM 404	CULTIVAR	S	1	2	Brazil	Rio Grande do Sul
PI392484	250	0.379804	AD	0.289	0.001	0.707	0.002	0.001	Welgevallen 65-55-3	BREEDING	S	1	2	South Africa	Cape Province
PI643244	251	0.379739	AD	0.005	0.01	0.61	0.334	0.041	ND7556	BREEDING	S	1	2	United States	North Dakota
PI342270	252	0.379674	AD	0.193	0.065	0.257	0.164	0.321	2546	LANDRACE	S	1	2	Turkey	Kutahya
PI591926	253	0.379609	3	0.078	0.004	0.908	0.008	0.002	Arapiles	CULTIVAR	S	1	2	Australia	Victoria
PI573663	254	0.379543	AD	0.027	0.247	0.26	0.14	0.326	SN-33	LANDRACE	S	1	2	Georgia		43	42.6167	1350
PI548107	255	0.379476	3	0.001	0	0.998	0	0	MFB 104	CULTIVAR	S	1	2	Hungary	Budapest
PI295442	256	0.379408	5	0	0	0	0	0.999	ELS 6302-74	LANDRACE	S	1	2	Ethiopia	Shewa	9.35	38.7667	2750
PI361671	257	0.379343	AD	0.142	0.263	0.475	0.002	0.119	Long Glumes	UNCERTAIN	S	1	2	Denmark
PI371490	258	0.379277	AD	0.001	0.013	0.488	0.417	0.08	2134B	LANDRACE	S	1	2	Switzerland	Graubunden	46.75	9.1	1277
PI611511	259	0.379209	AD	0.005	0.083	0.748	0.135	0.028	Vestnik	CULTIVAR	S	1	2	Ukraine	Odesa
PI346387	260	0.379142	3	0.112	0.014	0.847	0.007	0.02	Malteria Heda	CULTIVAR	S	1	2	Argentina	Buenos Aires
PI422232	261	0.379075	AD	0.122	0.077	0.027	0.003	0.771		LANDRACE	S	1	2	Yemen		15.35	44.2	2255
PI599628	262	0.379008	3	0.036	0.001	0.96	0.002	0.001	Horal	CULTIVAR	S	1	2	Slovakia
PI57015	263	0.378942	AD	0.184	0.289	0.074	0.082	0.37	FLE No. B68	LANDRACE	S	1	2	Iraq
PI392499	264	0.378875	AD	0.036	0.001	0.766	0.196	0.001	Welgevallen 65-56-21	BREEDING	S	1	2	South Africa	Cape Province
PI573682	265	0.378809	AD	0.037	0.271	0.3	0.076	0.316	SN-2092a	LANDRACE	S	1	2	Georgia		42.6333	45.1	2284
PI266859	266	0.378742	AD	0.185	0.001	0.697	0.113	0.005	Research	CULTIVAR	S	1	2	Australia	Victoria
PI297408	267	0.378676	3	0.098	0.002	0.894	0.002	0.005	Delta	CULTIVAR	S	1	2	Netherlands	South Holland
PI382275	268	0.37861	5	0.001	0.001	0	0	0.998	GAW 66-3	LANDRACE	S	1	2	Ethiopia	Tigre	14.3167	39.2333	2226
PI548760	269	0.378545	AD	0.447	0.158	0.091	0.004	0.299	HOR 4469	UNCERTAIN	S	1	2	Syria	Dar 'a	32.6167	36.1	512
CIho13353	270	0.37848	AD	0.034	0.045	0.647	0.025	0.249	CI 13353	LANDRACE	S	1	2	Ethiopia	Gonder	12.6	37.4667	2201
PI371111	271	0.378414	AD	0.004	0.017	0.602	0.273	0.103	1101BB	LANDRACE	S	1	2	Switzerland	Valais	46.2	7.3833	1002
PI392451	272	0.378348	AD	0.198	0.002	0.562	0.233	0.006	Welgevallen 65-31-37	BREEDING	S	1	2	South Africa	Cape Province
PI178636	273	0.378282	AD	0.289	0.162	0.13	0.084	0.336	9840	LANDRACE	S	1	2	Iraq	Baghdad	33.3	44.6	38
PI611512	274	0.378214	3	0.004	0.002	0.859	0.134	0.001	Viking	CULTIVAR	S	1	2	Russian Federation	Kirov
PI283415	275	0.378149	5	0.001	0.001	0	0	0.998	0-21-026	UNCERTAIN	S	1	2	Czechoslovakia
PI436153	276	0.378083	3	0.001	0	0.998	0	0	338	LANDRACE	S	1	2	Chile	Los Lagos	-40.8	-73.1833	100
CIho6880	277	0.378018	AD	0.29	0.435	0.142	0.005	0.127	Fan Shaped	GENETIC	S	1	2	United States	Idaho
PI94806	278	0.377954	AD	0.016	0.288	0.29	0.103	0.302	348	LANDRACE	S	1	2	Former Soviet Union		42	45	915
PI285084	279	0.377887	3	0.002	0.001	0.882	0.115	0	Astrid	CULTIVAR	S	1	2	France	Nord
PI268241	280	0.377822	AD	0.229	0.234	0.175	0.066	0.296	No. 61	LANDRACE	S	1	2	Iran	Fars	29.6167	52.2333	1960
PI467519	281	0.377756	3	0.004	0.005	0.876	0.112	0.003	Gabelstorfer Barden	CULTIVAR	S	1	2	Germany
PI57095	282	0.377691	AD	0.004	0.047	0.556	0.118	0.275	CI 3347	LANDRACE	S	1	2	Georgia
PI605472	283	0.377626	3	0.001	0.003	0.936	0.059	0.001	Garnet	CULTIVAR	S	1	2	United States	Idaho
PI382506	284	0.377559	5	0.001	0.001	0	0	0.997	GAW 71-16	LANDRACE	S	1	2	Ethiopia	Tigre	14.2667	39.45	2491
PI592188	285	0.377493	3	0.081	0.006	0.873	0.023	0.017	Crescent	CULTIVAR	S	1	2	United Kingdom	Wales
PI498439	286	0.377428	AD	0.205	0.001	0.69	0.1	0.004	Rupe	CULTIVAR	S	1	2	New Zealand
PI371056	287	0.377363	AD	0.002	0.004	0.677	0.128	0.189	880B	LANDRACE	S	1	2	Switzerland	Valais	46.2833	7.4167	967
PI329013	288	0.377298	AD	0.263	0.213	0.125	0.094	0.305	Meliton	UNCERTAIN	S	1	2	Iraq
PI349896	289	0.377233	3	0.001	0	0.998	0	0	08/06/1969	LANDRACE	S	1	2	Serbia
CIho16658	290	0.377167	AD	0.453	0.002	0.381	0.076	0.088	Isogenic: 2-Row Large Lateral Late	GENETIC	S	1	2	United States	Montana
PI386844	291	0.377102	5	0	0	0	0	0.999	IAR/B/57	LANDRACE	S	1	2	Ethiopia	Tigre	14.1	38.5	2286
PI436136	292	0.377037	3	0.031	0.001	0.834	0.134	0.001	17	LANDRACE	S	1	2	Chile	La Araucania	-38.6667	-72.4833	150
PI344729	293	0.376973	3	0.179	0.006	0.809	0.003	0.003	68-28295	BREEDING	S	1	2	Argentina	Buenos Aires
PI573659	294	0.37691	AD	0.071	0.282	0.262	0.098	0.287	SN-8	LANDRACE	S	1	2	Georgia		43.05	42.5833	1450
PI347750	295	0.376846	3	0.103	0.002	0.885	0	0.009	CI 15007	BREEDING	S	1	2	France	Puy-de-Dome
PI342139	296	0.376782	AD	0.283	0.013	0.279	0.148	0.276	2407	LANDRACE	S	1	2	Turkey	Usak
PI382437	297	0.376718	5	0.001	0.011	0.001	0.001	0.987	GAW 138-3	LANDRACE	S	1	2	Ethiopia	Shewa	8.4167	39.3833	1401
PI466726	298	0.376653	3	0.006	0.053	0.895	0.018	0.028	Mona	CULTIVAR	S	1	2	Sweden	Malmohus
PI372077	299	0.376589	AD	0.003	0.01	0.594	0.261	0.132	Mestnyj	LANDRACE	S	1	2	Armenia	Lory	40.95	44.65	1272
PI210308	300	0.376526	AD	0.222	0.001	0.685	0.088	0.004	Research 821	BREEDING	S	1	2	Colombia	Cundinamarca
PI573702	301	0.376463	AD	0.074	0.213	0.327	0.088	0.298	SN-2701	LANDRACE	S	1	2	Georgia		41.9333	44.7333	600
PI436149	302	0.376399	3	0.001	0	0.998	0	0	242	LANDRACE	S	1	2	Chile	La Araucania	-38.7	-73.2833	20
PI155303	303	0.376336	AD	0.163	0.022	0.039	0.006	0.769	CI 7292	LANDRACE	S	1	2	Yemen
PI346390	304	0.376273	3	0.088	0.013	0.858	0.002	0.039	Mutant ERT 1A	BREEDING	S	1	2	Argentina	Buenos Aires
PI183590	305	0.37621	AD	0.006	0.016	0.616	0.342	0.019	Angener Fruhe	CULTIVAR	S	1	2	Austria
PI467786	306	0.376148	3	0.045	0.007	0.916	0.007	0.025	Aramir	CULTIVAR	S	1	2	Netherlands	South Holland
PI392470	307	0.376085	AD	0.182	0.003	0.574	0.205	0.036	Welgevallen 65-31-61	BREEDING	S	1	2	South Africa	Cape Province
PI414084	308	0.376022	5	0	0	0	0	0.999	Criolla Negra	UNCERTAIN	S	1	2	Bolivia
PI592250	309	0.375959	3	0.006	0.001	0.925	0.002	0.066	Totem	CULTIVAR	S	1	2	United Kingdom	England
PI371390	310	0.375897	AD	0.003	0.002	0.541	0.298	0.156	2004B	LANDRACE	S	1	2	Switzerland	Graubunden	46.8	10.2333	1896
PI350725	311	0.375836	AD	0.002	0.041	0.536	0.364	0.057	69Z108.189	LANDRACE	S	1	2	Austria	Tirol	47.05	10.6167	1330
CIho11852	312	0.375774	AD	0.366	0.003	0.001	0.002	0.628	U.C.D. 262	GENETIC	S	1	2	United States	California
PI498440	313	0.375712	3	0.001	0	0.999	0	0	Weka	CULTIVAR	S	1	2	New Zealand
PI182373	314	0.375651	AD	0.04	0.196	0.314	0.085	0.364	7141	LANDRACE	S	1	2	Turkey	Bayburt	40.2833	40.1833	1372
CIho15616	315	0.375589	3	0.008	0.007	0.982	0.002	0.001	LT 74G6	BREEDING	S	1	2	Canada	Quebec
PI186424	316	0.375525	5	0.001	0.013	0.001	0.001	0.984	Deficiens d'Abyssinia	LANDRACE	S	1	2	Ethiopia
PI183598	317	0.375463	3	0.003	0.003	0.944	0.047	0.002	Otterbacher	CULTIVAR	S	1	2	Austria
PI371217	318	0.375402	AD	0.002	0.002	0.64	0.206	0.15	1340C	LANDRACE	S	1	2	Switzerland	Valais	46.1667	7.8	1120
PI573660	319	0.37534	AD	0.012	0.31	0.265	0.108	0.305	SN-11	LANDRACE	S	1	2	Georgia		43.0333	42.8167	1600
PI349359	320	0.375276	3	0.003	0.001	0.948	0.047	0.001	RPB 5	BREEDING	S	1	2	United Kingdom	England
PI429313	321	0.375212	AD	0.146	0.04	0.052	0.02	0.742		LANDRACE	S	1	2	Yemen		15.5167	43.9	2579
PI392407	322	0.375149	AD	0.195	0.001	0.734	0.068	0.002	Welgevallen 60-12-49	BREEDING	S	1	2	South Africa	Cape Province
PI371320	323	0.375088	AD	0.002	0.004	0.573	0.309	0.112	1948G	LANDRACE	S	1	2	Switzerland	Uri	46.75	8.6833	2084
PI342329	324	0.375026	AD	0.082	0.02	0.48	0.147	0.272	2606	LANDRACE	S	1	2	Turkey	Kutahya
PI573611	325	0.374963	AD	0.159	0.001	0.719	0.116	0.005	WIR 25662	UNCERTAIN	S	1	2	Cameroon
PI428413	326	0.374901	3	0.058	0.004	0.857	0.02	0.062	Sandra	CULTIVAR	S	1	2	France	Yvelines
PI296453	327	0.374839	5	0.001	0.002	0	0	0.996	H-2170	LANDRACE	S	1	2	Eritrea	Asmara	15.3333	38.9333	2336
PI611480	328	0.374778	AD	0.011	0.003	0.791	0.188	0.007	20	UNCERTAIN	S	1	2	Korea, North
PI372084	329	0.374716	3	0.019	0.004	0.927	0.011	0.039	Jogeva 1104	CULTIVAR	S	1	2	Estonia
PI344940	330	0.374654	AD	0.004	0.002	0.548	0.234	0.212	72A	LANDRACE	S	1	2	Bosnia and Herzegovina		43.55	19.0667	1040
PI573703	331	0.374591	AD	0.092	0.192	0.296	0.064	0.356	SN-2738a	LANDRACE	S	1	2	Georgia		41.7167	42.9833	1450
PI337143	332	0.374527	3	0.095	0.01	0.851	0.002	0.041	Magnif 128	CULTIVAR	S	1	2	Argentina	Buenos Aires
PI467851	333	0.374463	AD	0.002	0.001	0.799	0.198	0.001	FM 438	CULTIVAR	S	1	2	Brazil	Rio Grande do Sul
PI574343	334	0.374398	AD	0.305	0.073	0.004	0.002	0.616	15050	UNCERTAIN	S	1	2	Saudi Arabia
PI313113	335	0.374335	3	0.001	0.001	0.996	0.001	0.001	Europa	CULTIVAR	S	1	2	Germany	Baden-Wurttemberg
PI370869	336	0.374271	AD	0.016	0.038	0.577	0.24	0.129	399B	LANDRACE	S	1	2	Switzerland	Valais	46.3167	7.95	1093
PI328336	337	0.374207	AD	0.12	0.168	0.369	0.016	0.327	HOR 606	LANDRACE	S	1	2	Turkey
PI234846	338	0.374141	AD	0.18	0.001	0.723	0.09	0.005	Kenya Research	CULTIVAR	S	1	2	Kenya	Rift Valley
PI345615	339	0.374076	AD	0.006	0.002	0.795	0.193	0.004	Kombajner	CULTIVAR	S	1	2	Latvia
PI331217	340	0.37401	5	0.003	0.005	0.001	0.001	0.991	290b	LANDRACE	S	1	2	Eritrea	Asmara	15.3333	38.9333	2336
PI392464	341	0.373945	AD	0.197	0.001	0.8	0.001	0.001	Welgevallen 62-13-6	BREEDING	S	1	2	South Africa	Cape Province
CIho14394	342	0.373879	AD	0.126	0.199	0.316	0.013	0.345	CI 14394	LANDRACE	S	1	2	Armenia
PI498435	343	0.373814	3	0.112	0.001	0.842	0.002	0.043	Makomako	CULTIVAR	S	1	2	New Zealand
PI592167	344	0.373749	3	0.002	0.001	0.934	0.062	0.001	Tay	CULTIVAR	S	1	2	United Kingdom	Scotland
CIho13653	345	0.373683	AD	0.073	0.243	0.29	0.101	0.293	Kolchikum 10/30	CULTIVAR	S	1	2	Former Soviet Union
PI253313	346	0.373617	3	0.014	0.001	0.863	0.118	0.005	17485	LANDRACE	S	1	2	Bosnia and Herzegovina		44.4	17.0833	824
PI382343	347	0.373551	5	0.001	0	0	0	0.999	GAW 86-2	LANDRACE	S	1	2	Ethiopia	Tigre	12.5167	39.5333	2495
PI485530	348	0.373485	3	0.134	0.001	0.855	0.005	0.004	Harpoon	CULTIVAR	S	1	2	United Kingdom	England
PI584954	349	0.37342	AD	0.006	0.171	0.507	0.308	0.008	Hu Mai 4 Hao	CULTIVAR	S	1	2	China	Beijing
PI371079	350	0.373355	AD	0.002	0.003	0.573	0.248	0.175	985B	LANDRACE	S	1	2	Switzerland	Valais	46.35	7.9667	692
PI412946	351	0.37329	3	0.144	0.001	0.853	0.002	0.001	G 342	UNCERTAIN	S	1	2	South Africa	Cape Province
PI48641	352	0.373224	AD	0.103	0.185	0.349	0.015	0.349	Fidel	LANDRACE	S	1	2	Iran
PI321820	353	0.373158	3	0.001	0.001	0.996	0.001	0.001	Perfekta	CULTIVAR	S	1	2	Austria	Lower Austria
PI370852	354	0.373093	AD	0.002	0.006	0.581	0.235	0.175	272C	LANDRACE	S	1	2	Switzerland
PI447054	355	0.373027	AD	0.244	0.008	0.523	0.089	0.136		BREEDING	S	1	2	Spain	Zaragoza
PI286389	356	0.372962	5	0.001	0	0	0	0.998	CI 12090	LANDRACE	S	1	2	Eritrea
PI467846	357	0.372897	3	0.006	0.004	0.821	0.166	0.002	Antarctica 04	CULTIVAR	S	1	2	Brazil
PI592173	358	0.372832	3	0.097	0.001	0.89	0.003	0.009	Doubloon	CULTIVAR	S	1	2	United Kingdom	Wales
PI283389	359	0.372767	3	0.002	0.004	0.975	0.017	0.002	C.P.I. 13551	UNCERTAIN	S	1	2	Norway
PI608763	360	0.372701	AD	0.009	0.051	0.585	0.139	0.216	Washonupana	CULTIVAR	S		2	United States	Montana
PI371392	361	0.372636	AD	0.004	0.008	0.559	0.26	0.169	2004E	LANDRACE	S	1	2	Switzerland	Graubunden	46.8	10.2333	1896
PI436135	362	0.37257	3	0.001	0.001	0.996	0.002	0.001	16	LANDRACE	S	1	2	Chile	La Araucania	-38.6333	-72.4333	150
PI382296	363	0.372504	5	0.008	0.026	0.001	0.003	0.962	GAW 76-3	LANDRACE	S	1	2	Ethiopia	Tigre	13.9833	39.5833	2368
CIho14391	364	0.372438	AD	0.063	0.248	0.354	0.023	0.312	CI 14391	LANDRACE	S	1	2	Armenia
CIho14019	365	0.372372	3	0.002	0.059	0.93	0.007	0.002	SV 65505	BREEDING	S	1	2	Sweden	Malmohus
PI371275	366	0.372306	AD	0.002	0.013	0.567	0.324	0.094	1871C	LANDRACE	S	1	2	Switzerland	Graubunden	46.7833	9.1167	1178
PI327970	367	0.372241	AD	0.004	0.003	0.734	0.207	0.052	Halikko	CULTIVAR	S	1	2	Finland
PI86189	368	0.372175	3	0.004	0.002	0.851	0.106	0.037	41101a	LANDRACE	S	1	2	Russian Federation	Leningrad
PI592170	369	0.372109	3	0.011	0.01	0.819	0.099	0.061	Raglan	CULTIVAR	S	1	2	United Kingdom	Wales
PI296185	370	0.372041	AD	0.094	0.225	0.37	0.011	0.301	WIR 11309	LANDRACE	S	1	2	Yemen
PI328675	371	0.371975	3	0.001	0.001	0.931	0.056	0.011	Helmi	CULTIVAR	S	1	2	Finland
PI371196	372	0.371907	AD	0.003	0.003	0.611	0.221	0.162	1318D	LANDRACE	S	1	2	Switzerland	Valais	46.15	7.9167	1483
CIho15203	373	0.371839	AD	0.001	0.001	0.555	0.001	0.442	Cor. 61-2141-26	BREEDING	S	1	2	United States	Oregon
PI38320	374	0.37177	AD	0.107	0.175	0.278	0.126	0.314	Norfut	LANDRACE	S	1	2	Russian Federation	Leningrad
PI399482	375	0.371702	3	0.028	0.007	0.925	0.004	0.037	Aramir	CULTIVAR	S	1	2	Netherlands	South Holland
PI264864	376	0.371634	AD	0.097	0.02	0.717	0.052	0.114	1161	LANDRACE	S	1	2	Italy	Emilia-Romagna	44.4667	9.9167	1041
PI371441	377	0.371565	AD	0.002	0.002	0.596	0.262	0.138	2072B	LANDRACE	S	1	2	Switzerland	Graubunden	46.65	9.5833	859
PI266835	378	0.371496	AD	0.008	0.002	0.796	0.19	0.004	69	UNCERTAIN	S	1	2	United Kingdom	England
PI117347	379	0.371427	AD	0.2	0.038	0.314	0.125	0.322	176	LANDRACE	S	1	2	Turkey	Konya
PI447013	380	0.371358	3	0.082	0.004	0.909	0.003	0.001	Goblin	CULTIVAR	S	1	2	United Kingdom	England
PI95189	381	0.371289	AD	0.024	0.225	0.284	0.137	0.33	312	LANDRACE	S	1	2	Unknown
PI328637	382	0.37122	AD	0.058	0.011	0.637	0.067	0.226	HOR 1385	LANDRACE	S	1	2	Greece	Peloponnese	37.25	22.55	882
PI370782	383	0.371151	AD	0.002	0.005	0.53	0.368	0.096	142A	LANDRACE	S	1	2	Switzerland	Graubunden	46.8	9.2167	1004
PI61510	384	0.37108	AD	0.077	0.197	0.377	0.02	0.329	624	LANDRACE	S	1	2	Armenia	Erevan	40.1833	44.5	1011
CIho11789	385	0.37101	AD	0.149	0.008	0.478	0.008	0.356	Djeddah	UNCERTAIN	S	1	2	Saudi Arabia
PI467814	386	0.370939	3	0.023	0.001	0.82	0.154	0.001	Osk 4.3/9	CULTIVAR	S	1	2	Croatia
PI392487	387	0.370869	AD	0.243	0.003	0.712	0.037	0.004	Welgevallen 65-56-36	BREEDING	S	1	2	South Africa	Cape Province
PI95175	388	0.370798	AD	0.005	0.215	0.294	0.153	0.333	232	LANDRACE	S	1	2	Unknown
PI371248	389	0.370728	AD	0.002	0.009	0.598	0.25	0.141	1809A	LANDRACE	S	1	2	Switzerland	Graubunden	46.7333	9.4	1333
PI599650	390	0.370657	3	0.086	0.012	0.886	0.001	0.014	Primus	CULTIVAR	S	1	2	Czech Republic
PI478430	391	0.370586	5	0.001	0	0	0	0.998	R-126	LANDRACE	S	1	2	Bolivia	Chuquisaca	-19.2333	-65.2	2770
PI467657	392	0.370516	3	0.15	0.002	0.839	0.006	0.004	Cornish	LANDRACE	S	1	2	United Kingdom	England
PI94790	393	0.370446	AD	0.159	0.008	0.36	0.191	0.281	308	LANDRACE	S	1	2	Georgia
PI280420	394	0.370376	3	0.001	0.003	0.985	0.01	0.001	Proctor	CULTIVAR	S	1	2	United Kingdom	England
PI268166	395	0.370305	AD	0.053	0.265	0.275	0.096	0.311	Mileninum	UNCERTAIN	S	1	2	Czech Republic	South Moravia
PI157889	396	0.370235	AD	0.004	0.007	0.705	0.277	0.006	Aurora	UNCERTAIN	S	1	2	Italy	Latium
PI467749	397	0.370164	3	0.007	0.002	0.919	0.005	0.068	Menuet	CULTIVAR	S	1	2	Netherlands
PI141423	398	0.370093	AD	0.105	0.224	0.31	0.02	0.341	Jao	LANDRACE	S	1	2	Iran	Lorestan	33.4667	49.0667	1467
PI268172	399	0.370022	3	0.004	0.002	0.943	0.049	0.002	Opavsky	CULTIVAR	S	1	2	Czechoslovakia
PI370821	400	0.36995	AD	0.001	0.003	0.563	0.362	0.072	208F	LANDRACE	S	1	2	Switzerland	Graubunden	46.8	9.2167	1004
PI57099	401	0.369879	AD	0.091	0.201	0.346	0.018	0.344	CI 3349	LANDRACE	S	1	2	Georgia
PI361672	402	0.369808	3	0.013	0.002	0.896	0.035	0.055	Seta	CULTIVAR	S	1	2	Denmark
PI599659	403	0.369738	3	0.021	0.001	0.861	0.115	0.002	Bonus	CULTIVAR	S	1	2	Nepal
PI342198	404	0.369667	AD	0.259	0.01	0.301	0.12	0.31	2470	LANDRACE	S	1	2	Turkey	Usak
PI423621	405	0.369596	AD	0.254	0.005	0.645	0.016	0.079	Ev	CULTIVAR	S	1	2	Israel
PI344932	406	0.369525	3	0.002	0.004	0.86	0.131	0.003	68A	LANDRACE	S	1	2	Bosnia and Herzegovina		43.4167	18.8833	963
PI73292	407	0.369453	AD	0.143	0.182	0.324	0.009	0.342	666	LANDRACE	S	1	2	Armenia
PI498436	408	0.369382	3	0.058	0.002	0.935	0.001	0.005	Manapou	CULTIVAR	S	1	2	New Zealand
PI168367	409	0.369311	AD	0.09	0.048	0.488	0.069	0.305	3885	LANDRACE	S	1	2	Turkey	Konya	39.1	33.0833	995
PI290181	410	0.36924	3	0.006	0.103	0.817	0.04	0.034	Bauer 142	UNCERTAIN	S	1	2	Hungary	Pest
PI321797	411	0.369169	3	0.001	0.001	0.998	0	0	Impala	CULTIVAR	S	1	2	Netherlands	Groningen
CIho14334	412	0.369098	AD	0.115	0.2	0.338	0.009	0.339	CI 14334	LANDRACE	S	1	2	Azerbaijan
PI38317	413	0.369027	AD	0.003	0.002	0.676	0.276	0.042	Pickett	LANDRACE	S	1	2	Russian Federation	Leningrad
PI370966	414	0.368956	AD	0.006	0.007	0.635	0.198	0.153	683A	LANDRACE	S	1	2	Switzerland	Valais	46.4167	8.1667	1217
PI467789	415	0.368884	3	0.027	0.001	0.96	0.002	0.009	Menuet	CULTIVAR	S	1	2	Netherlands
CIho14395	416	0.368813	AD	0.011	0.262	0.334	0.014	0.379	CI 14395	LANDRACE	S	1	2	Armenia
CIho7790	417	0.368742	3	0.015	0.002	0.808	0.11	0.066	Earl	CULTIVAR	S	1	2	United Kingdom	England
PI323352	418	0.368671	3	0.001	0.001	0.938	0.059	0.001	Centennial	CULTIVAR	S	1	2	Canada	Alberta
PI129453	419	0.3686	3	0.004	0.004	0.927	0.062	0.004	Kneifluv P 13	UNCERTAIN	S	1	2	Czech Republic
PI328907	420	0.368528	AD	0.047	0.111	0.602	0.024	0.216	HOR 2387	LANDRACE	S	1	2	Turkey
PI321774	421	0.368455	3	0.02	0.001	0.856	0.122	0.001	Antalek	CULTIVAR	S	1	2	Poland
PI175502	422	0.368383	3	0.005	0.002	0.955	0.038	0.001	Louhi	CULTIVAR	S	1	2	Finland
PI328808	423	0.368311	AD	0.053	0.004	0.725	0.161	0.057	Nolc Dregeruv Bohemia	CULTIVAR	S	1	2	Czechoslovakia
PI194556	424	0.368237	3	0.002	0.07	0.9	0.002	0.026	Stamm 583449	BREEDING	S	1	2	Germany	Saxony
PI412945	425	0.368165	AD	0.324	0.001	0.672	0.002	0.001	62/13-213	BREEDING	S	1	2	South Africa	Cape Province
CIho14345	426	0.368091	AD	0.115	0.193	0.317	0.013	0.361	CI 14345	LANDRACE	S	1	2	Azerbaijan
PI290230	427	0.368018	AD	0.007	0.216	0.662	0.019	0.097	Goldfoil	CULTIVAR	S	1	2	Hungary	Pest
PI344928	428	0.367945	3	0.021	0.007	0.869	0.098	0.005	66A	LANDRACE	S	1	2	Bosnia and Herzegovina		43.3667	18.7833	493
PI264870	429	0.367872	AD	0.184	0.019	0.377	0.119	0.301	30/6-6	LANDRACE	S	1	2	Turkey	Tunceli	39.0333	39.5167	931
PI399491	430	0.367799	3	0.013	0.001	0.977	0.003	0.005	Diva	CULTIVAR	S	1	2	Netherlands	South Holland
PI61509	431	0.367726	AD	0.086	0.22	0.359	0.027	0.309	110	LANDRACE	S	1	2	Armenia	Erevan	40.1833	44.5	1011
PI321844	432	0.367653	3	0.001	0	0.998	0	0	Kupljenik 7	CULTIVAR	S	1	2	Slovenia
PI371377	433	0.367579	AD	0.002	0.005	0.564	0.27	0.159	1994C	LANDRACE	S	1	2	Switzerland	Graubunden	46.7667	10.15	1653
PI399504	434	0.367506	3	0.103	0.004	0.888	0.003	0.001	Ode	CULTIVAR	S	1	2	Germany	Lower Saxony
PI436156	435	0.367432	3	0.005	0.001	0.875	0.117	0.001	376	LANDRACE	S	1	2	Chile	Los Lagos	-41.35	-73.4667	100
CIho14333	436	0.367357	AD	0.135	0.163	0.393	0.011	0.297	CI 14333	LANDRACE	S	1	2	Azerbaijan
PI344944	437	0.367283	AD	0.009	0.002	0.799	0.066	0.125	76	LANDRACE	S	1	2	Montenegro		43.3833	19.3333	1070
PI95192	438	0.367208	AD	0.033	0.204	0.314	0.104	0.345	317	LANDRACE	S	1	2	Unknown
PI321770	439	0.367132	3	0.001	0.005	0.987	0.005	0.002	Akme Futter	CULTIVAR	S	1	2	Slovenia
PI611579	440	0.367057	AD	0.037	0.135	0.514	0.114	0.2	Prikumskii 22	CULTIVAR	S	1	2	Russian Federation	Stavropol
PI285118	441	0.366982	3	0.089	0.001	0.871	0.038	0.001	S-36	LANDRACE	S	1	2	Eritrea
PI266132	442	0.366907	3	0.002	0.002	0.812	0.18	0.003	Primus II	CULTIVAR	S	1	2	Sweden	Malmohus
PI371149	443	0.366832	AD	0.003	0.007	0.628	0.197	0.165	1251C	LANDRACE	S	1	2	Switzerland	Valais	46.1167	7.5	1371
PI428491	444	0.366756	3	0.004	0.001	0.945	0.003	0.048	Miranda	CULTIVAR	S	1	2	Netherlands
PI361665	445	0.36668	AD	0.057	0.24	0.352	0.016	0.335	Abed Mentor	CULTIVAR	S	1	2	Denmark
CIho11845	446	0.366603	3	0.031	0.001	0.898	0.001	0.069	CB 211	UNCERTAIN	S	1	2	Israel
CIho12232	447	0.366526	3	0.021	0.001	0.943	0.032	0.003	WA 5867-61	BREEDING	S	1	2	United States	Washington
PI328171	448	0.366449	AD	0.061	0.017	0.498	0.095	0.329	HOR 411	LANDRACE	S	1	2	Turkey	Samsun	41.2333	35.4833	646
PI592275	449	0.366372	AD	0.124	0.011	0.779	0.045	0.04	D.K.S. Binder	CULTIVAR	S	1	2	United Kingdom	England
PI235191	450	0.366296	3	0.008	0.007	0.969	0.009	0.006	Balder	CULTIVAR	S	1	2	Sweden	Malmohus
PI372091	451	0.366218	3	0.033	0.001	0.856	0.108	0.001	Nutans 115	CULTIVAR	S	1	2	Armenia
PI95198	452	0.36614	AD	0.061	0.219	0.337	0.012	0.371	334	LANDRACE	S	1	2	Unknown
PI467486	453	0.366062	3	0.001	0	0.998	0.001	0	353062	LANDRACE	S	1	2	Austria	Upper Austria
PI611526	454	0.365985	AD	0.047	0.113	0.571	0.073	0.196	Dneprovskii 425	CULTIVAR	S	1	2	Ukraine	Dnipropetrovsk
PI372102	455	0.365907	3	0.003	0.002	0.962	0.031	0.002	Polesskij	CULTIVAR	S	1	2	Belarus	Minsk
PI371245	456	0.365829	AD	0.003	0.006	0.609	0.243	0.139	1796C	LANDRACE	S	1	2	Switzerland	Graubunden	46.7667	9.45	1473
PI243181	457	0.365752	3	0.139	0.008	0.847	0.002	0.004	Minerva	CULTIVAR	S	1	2	Netherlands	Gelderland
CIho1388	458	0.365674	AD	0.088	0.006	0.779	0.104	0.022	Rex	CULTIVAR	S	1	2	Denmark
PI404205	459	0.365595	3	0.001	0.001	0.956	0.041	0	Suvenir	CULTIVAR	S	1	2	Belarus	Minsk
PI95157	460	0.365516	AD	0.027	0.087	0.574	0.003	0.31	160	LANDRACE	S	1	2	Unknown
PI485536	461	0.365437	3	0.045	0.002	0.948	0.002	0.003	RPB 421	BREEDING	S	1	2	United Kingdom	England
PI531971	462	0.365358	3	0.058	0.001	0.884	0.056	0.002	2550	UNCERTAIN	S	1	2	Egypt	Minufiya
PI344958	463	0.365278	AD	0.006	0.004	0.654	0.091	0.245	90	LANDRACE	S	1	2	Montenegro		43.15	19.1167	1531
PI73301	464	0.365198	AD	0.044	0.227	0.381	0.011	0.336	692	LANDRACE	S	1	2	Armenia
PI498433	465	0.365119	3	0.001	0	0.997	0.001	0.001	Koreke	CULTIVAR	S	1	2	New Zealand
PI321823	466	0.365039	3	0.004	0.002	0.91	0.083	0.001	Proskovcuv Hanacky	CULTIVAR	S	1	2	Czechoslovakia
PI160380	467	0.36496	3	0.003	0.013	0.943	0.039	0.002	Hanacky Jubileni	CULTIVAR	S	1	2	Czechoslovakia
CIho10086	468	0.36488	3	0.146	0.006	0.841	0.003	0.005	Minerva	CULTIVAR	S	1	2	Netherlands	Gelderland
PI378218	469	0.364799	AD	0.011	0.03	0.686	0.064	0.209	Sep-72	LANDRACE	S	1	2	Serbia		44.3667	19.6167	274
PI599633	470	0.364718	3	0.106	0.003	0.882	0.001	0.008	Jarek	CULTIVAR	S	1	2	Czech Republic	South Moravia
PI374413	471	0.364638	AD	0.007	0.074	0.6	0.075	0.244	3/71-2/2	LANDRACE	S	1	2	Macedonia		42.1833	21.8167	437
PI160381	472	0.364557	3	0.007	0.001	0.933	0.057	0.003	Hanacky IX	CULTIVAR	S	1	2	Czechoslovakia
PI221307	473	0.364476	3	0.006	0.005	0.917	0.041	0.031	Helmi	CULTIVAR	S	1	2	Finland
PI467811	474	0.364395	3	0.068	0.002	0.919	0.01	0.001	Adorra	CULTIVAR	S	1	2	Austria	Vienna
PI342283	475	0.364314	AD	0.078	0.005	0.559	0.031	0.327	2560	LANDRACE	S	1	2	Turkey	Kutahya
PI342331	476	0.364233	AD	0.002	0.108	0.611	0.006	0.273	2608	LANDRACE	S	1	2	Turkey	Kutahya
PI399505	477	0.364151	3	0.094	0.001	0.901	0.002	0.001	Stankas Fruhgerste	CULTIVAR	S	1	2	Germany	Bavaria
PI344926	478	0.364069	AD	0.008	0.02	0.621	0.1	0.251	65A	LANDRACE	S	1	2	Bosnia and Herzegovina		43.3	18.75	1690
PI436157	479	0.363987	3	0.037	0.016	0.849	0.096	0.003	379	LANDRACE	S	1	2	Chile	Los Lagos	-41.3667	-73.4667	100
PI315932	480	0.363905	3	0.001	0	0.999	0	0	Ariel	CULTIVAR	S	1	2	France	Yvelines
PI41250	481	0.363823	3	0.003	0.003	0.831	0.1	0.063	Calotte	UNCERTAIN	S	1	2	Russian Federation	Leningrad
PI321769	482	0.36374	3	0.004	0.004	0.966	0.023	0.002	Adliker	CULTIVAR	S	1	2	Switzerland
PI494099	483	0.363657	3	0.064	0	0.934	0.001	0.001	Summit	CULTIVAR	S	1	2	United States	Colorado
PI365547	484	0.363574	3	0.001	0	0.998	0.001	0	Gerkra	CULTIVAR	S	1	2	Netherlands	Groningen
PI342219	485	0.36349	AD	0.008	0.144	0.558	0.011	0.279	2493	LANDRACE	S	1	2	Turkey	Kutahya
PI573608	486	0.363405	3	0.002	0.001	0.993	0.003	0.002	Gintariniaj	CULTIVAR	S	1	2	Lithuania
PI467382	487	0.363322	AD	0.007	0.006	0.758	0.093	0.137	Gloire du Velay	CULTIVAR	S	1	2	France	Ville-de-Paris
PI344930	488	0.363238	AD	0.054	0.017	0.713	0.023	0.194	67A	LANDRACE	S	1	2	Bosnia and Herzegovina		43.5	18.7667	395
PI345618	489	0.363154	3	0.134	0.006	0.855	0.002	0.003	Omskij 13709	CULTIVAR	S	1	2	Russian Federation	Omsk
PI290193	490	0.36307	3	0.003	0.002	0.905	0.089	0.001	Feiner Original	CULTIVAR	S	1	2	Hungary	Pest
PI290259	491	0.362986	3	0.003	0.012	0.882	0.06	0.043	Dobrovicky Kargyn	CULTIVAR	S	1	2	Czechoslovakia
PI339814	492	0.362901	3	0.001	0.001	0.997	0.001	0.001	Sultan	CULTIVAR	S	1	2	Netherlands	South Holland
PI473574	493	0.362817	3	0.011	0.002	0.98	0.001	0.006	Abee	CULTIVAR	S	1	2	Canada	Alberta
PI344903	494	0.362731	3	0.005	0.001	0.839	0.153	0.002	43	LANDRACE	S	1	2	Serbia
PI315936	495	0.362645	3	0.03	0.001	0.968	0.001	0.001	Certa	CULTIVAR	S	1	2	France	Yvelines
PI178594	496	0.36256	AD	0.004	0.105	0.593	0.011	0.288	I-48	LANDRACE	S	1	2	Turkey	Malatya
PI498434	497	0.362474	3	0.001	0.001	0.997	0.001	0.001	Kuaka	CULTIVAR	S	1	2	New Zealand
PI344941	498	0.362388	AD	0.049	0.053	0.642	0.013	0.244	73	LANDRACE	S	1	2	Bosnia and Herzegovina		43.55	19.0667	1040
PI604775	499	0.362302	3	0.121	0.003	0.862	0.006	0.009	Lud	CULTIVAR	S	1	2	United Kingdom	England
PI308138	500	0.362215	3	0.006	0.003	0.842	0.073	0.076	Europeum 353/133	CULTIVAR	S	1	2	Ukraine	Kharkiv
PI296455	501	0.362128	AD	0.002	0.002	0.396	0.003	0.597	H-2164	LANDRACE	S	1	2	Ethiopia	Tigre	13.5	39.4667	2044
PI73291	502	0.362041	AD	0.007	0.111	0.603	0.004	0.275	663	LANDRACE	S	1	2	Armenia
PI129438	503	0.361955	3	0.043	0.001	0.942	0.012	0.001	Dobrovicky Starocesky	CULTIVAR	S	1	2	Czechoslovakia
PI193730	504	0.361868	3	0.001	0	0.998	0	0	CI 9608	BREEDING	S	1	2	Ireland	Dublin
PI57065	505	0.361781	3	0.009	0.006	0.955	0.002	0.027	Bargiers	LANDRACE	S	1	2	Algeria	Alger	36.75	3.05	172
PI467848	506	0.361694	3	0.015	0.001	0.933	0.05	0.001	Antarctica 05	CULTIVAR	S	1	2	Brazil
PI498437	507	0.361607	3	0.012	0.001	0.978	0.007	0.002	Mata	CULTIVAR	S	1	2	New Zealand
PI308142	508	0.361518	3	0.006	0.001	0.889	0.102	0.001	Il'ineskij 43	CULTIVAR	S	1	2	Ukraine	Vinnytsya
CIho13136	509	0.36143	3	0.056	0.052	0.865	0.026	0.002	B 294	BREEDING	S	1	2	Germany
CIho16612	510	0.361341	AD	0.002	0.11	0.608	0.002	0.277	Isogenic: Normal Height Dekap	GENETIC	S	1	2	United States	Montana
CIho11477	511	0.361252	3	0.132	0.006	0.856	0.002	0.003	Minerva	CULTIVAR	S	1	2	Netherlands	Gelderland
PI483048	512	0.361163	AD	0.334	0.006	0.624	0.023	0.013	Grimmet	CULTIVAR	S	1	2	Australia	Queensland
PI338354	513	0.361074	3	0.016	0.019	0.954	0.006	0.004	Cristal	CULTIVAR	S	1	2	Belgium	Namur
PI374424	514	0.360985	3	0.004	0.004	0.913	0.002	0.077	14/71-14	LANDRACE	S	1	2	Bosnia and Herzegovina		43.5	18.7667	395
PI280441	515	0.360895	3	0.008	0.003	0.83	0.125	0.034	Chervonetz	CULTIVAR	S	1	2	Russian Federation	Irkutsk
PI193063	516	0.360806	3	0.002	0.001	0.99	0.005	0.002	Orge D'Hiver 174	CULTIVAR	S	1	2	Belgium	Namur
PI573598	517	0.360716	3	0.013	0.003	0.916	0.026	0.042	Odesskij 100	CULTIVAR	S	1	2	Ukraine	Odesa
PI184112	518	0.360626	AD	0.013	0.008	0.654	0.021	0.304	Groavac-Buskat	LANDRACE	S	1	2	Montenegro		43.35	19.35	755
PI467587	519	0.360536	3	0.019	0.005	0.942	0.003	0.031	Verbesserter Ried	CULTIVAR	S	1	2	Germany
PI428633	520	0.360446	3	0.003	0.001	0.964	0.03	0.002	Stupicky Plnozrnny	CULTIVAR	S	1	2	Czechoslovakia
PI362203	521	0.360356	3	0.004	0.004	0.871	0.12	0.001	Legia	CULTIVAR	S	1	2	Belgium	Namur
PI174478	522	0.360265	AD	0.063	0.002	0.762	0.005	0.168	Emeraude	CULTIVAR	S	1	2	France	Yvelines
PI374421	523	0.360174	3	0.026	0.004	0.949	0.018	0.003	11/71-11/1	LANDRACE	S	1	2	Bosnia and Herzegovina		44.1333	17.4	514
PI365634	524	0.360083	3	0.034	0.001	0.953	0.012	0.001	Lara	CULTIVAR	S	1	2	Australia	Victoria
PI339889	525	0.359991	3	0.001	0	0.998	0.001	0	Karri	CULTIVAR	S	1	2	Finland
PI95181	526	0.359899	3	0.002	0.002	0.849	0.105	0.042	263	LANDRACE	S	1	2	Unknown
PI285636	527	0.359807	3	0.002	0.001	0.987	0.007	0.002	Refleks	CULTIVAR	S	1	2	Poland
PI422573	528	0.359715	3	0.002	0.003	0.874	0.12	0.001	HO 465.1	BREEDING	S	1	2	Belgium	Namur
PI262397	529	0.359621	3	0.019	0.002	0.968	0.007	0.004	Banba	CULTIVAR	S	1	2	Ireland	Cork
PI306439	530	0.359526	3	0.002	0.001	0.993	0.001	0.003	2717	UNCERTAIN	S	1	2	Romania
PI184883	531	0.359432	3	0.001	0	0.996	0.002	0.001	Lemma-Like Glumes	GENETIC	S	1	2	Sweden	Malmohus
PI428624	532	0.359337	3	0.005	0.008	0.97	0.003	0.013	Nitransky Exportni	CULTIVAR	S	1	2	Slovakia	West Slovakia
PI611548	533	0.359242	3	0.001	0	0.998	0.001	0	Lutskii	CULTIVAR	S	1	2	Ukraine	Volyn
PI94834	534	0.359146	3	0.007	0.022	0.839	0.067	0.066	527	LANDRACE	S	1	2	Ukraine	Kharkiv
PI611513	535	0.359051	3	0.001	0	0.997	0.001	0.001	Vinnitskii 3	CULTIVAR	S	1	2	Ukraine	Vinnytsya
PI313908	536	0.358955	3	0.001	0	0.998	0	0	Bock	CULTIVAR	S	1	2	Netherlands	Groningen
PI184873	537	0.35886	3	0.005	0.016	0.889	0.042	0.047	Calcaroides	CULTIVAR	S	1	2	Sweden	Malmohus
PI321817	538	0.358763	3	0	0	0.999	0	0	Osijeski 20	CULTIVAR	S	1	2	Croatia
CIho7782	539	0.358667	3	0.003	0.004	0.981	0.008	0.005	Hodoninsky Kvas	CULTIVAR	S	1	2	Slovakia	East Slovakia
PI328112	540	0.358569	3	0.002	0.001	0.989	0.006	0.001	Goldgerste Mutterlinie 43/10	BREEDING	S	1	2	Sweden	Malmohus
PI189764	541	0.358472	3	0	0	0.998	0	0	Heimdal	CULTIVAR	S	1	2	Sweden	Malmohus
PI268180	542	0.358373	3	0.002	0.015	0.947	0.03	0.006	Triumf	CULTIVAR	S	1	2	Czech Republic	South Moravia
PI344886	543	0.358274	3	0.009	0.003	0.886	0.097	0.005	27	LANDRACE	S	1	2	Serbia		43.35	19.6833	637
PI268167	544	0.358175	AD	0.01	0.068	0.573	0.052	0.297	Krymskij 301	CULTIVAR	S	1	2	Ukraine	Krym
PI193729	545	0.358077	3	0	0	0.999	0	0	CI 9607	BREEDING	S	1	2	Ireland	Dublin
PI95212	546	0.357978	3	0.005	0.003	0.863	0.09	0.04	765	LANDRACE	S	1	2	Unknown
PI467450	547	0.357879	3	0	0	0.998	0	0.001	Kosmos	CULTIVAR	S	1	2	Poland
PI344920	548	0.357779	AD	0.01	0.006	0.693	0.051	0.24	60	LANDRACE	S	1	2	Bosnia and Herzegovina		43.05	18.5833	1120
PI290267	549	0.35768	3	0.005	0.002	0.881	0.078	0.033	Stepovoj Medicum 2/5	CULTIVAR	S	1	2	Hungary	Pest
PI264926	550	0.357581	3	0.011	0.003	0.885	0.096	0.005	1008	LANDRACE	S	1	2	Italy	Campania	41.1333	13.8667	6
CIho14010	551	0.357482	3	0.073	0.003	0.918	0.004	0.002	CB 1227	UNCERTAIN	S	1	2	Czech Republic
PI283397	552	0.357382	3	0.006	0.001	0.934	0.003	0.056	C.P.I. 20561	LANDRACE	S	1	2	Armenia
PI467731	553	0.357281	3	0.001	0	0.998	0.001	0	Stange	CULTIVAR	S	1	2	Norway
PI321784	554	0.357181	3	0.002	0.001	0.996	0.001	0.001	Eclat	CULTIVAR	S	1	2	Belgium	Namur
PI290242	555	0.357081	3	0.006	0.002	0.819	0.171	0.002	Slovensky Kvalitni	CULTIVAR	S	1	2	Slovakia	West Slovakia
PI193731	556	0.356981	3	0.001	0	0.998	0	0	CI 9609	BREEDING	S	1	2	Ireland	Dublin
PI388645	557	0.35688	3	0.002	0.001	0.889	0.066	0.042	Stepovyj	CULTIVAR	S	1	2	Ukraine	Odesa
PI181148	558	0.356778	3	0.086	0.002	0.821	0.001	0.089	Agio	CULTIVAR	S	1	2	Netherlands	South Holland
PI35051	559	0.356677	3	0.003	0.003	0.84	0.107	0.046	Kirgiz	LANDRACE	S	1	2	Uzbekistan	Farghona	40.4833	71.6333	451
PI361036	560	0.356575	3	0.001	0	0.998	0	0	Ymer Ida 7 Selection	BREEDING	S	1	2	United Kingdom	England
PI184103	561	0.356473	AD	0.007	0.012	0.681	0.066	0.234	186	LANDRACE	S	1	2	Montenegro		43.15	19.1	1437
PI321845	562	0.35637	3	0.001	0.001	0.997	0.001	0.001	Retje 89	UNCERTAIN	S	1	2	Slovenia
PI283459	563	0.356268	3	0	0	0.999	0	0	Stallar II	CULTIVAR	S	1	2	Sweden	Malmohus
PI184880	564	0.356165	3	0.001	0	0.998	0	0	Erectoides No. 23	BREEDING	S	1	2	Sweden	Malmohus
PI564478	565	0.356061	3	0.079	0.012	0.898	0.008	0.003	Martonvasari MK-175	CULTIVAR	S	1	2	Hungary	Budapest
PI467443	566	0.355957	3	0.001	0.002	0.992	0.002	0.002	Pulawski 267	CULTIVAR	S	1	2	Poland
PI283430	567	0.355852	3	0	0	0.999	0	0	Rigel	CULTIVAR	S	1	2	Denmark
PI328950	568	0.355747	3	0.084	0.002	0.822	0.001	0.091	Agio	CULTIVAR	S	1	2	Netherlands	South Holland
PI201097	569	0.355643	3	0.001	0	0.998	0	0	Barin Mehltauresistente	CULTIVAR	S	1	2	Austria
PI374429	570	0.355537	AD	0.006	0.038	0.735	0.02	0.201	29/71-42/3	LANDRACE	S	1	2	Serbia		43.2833	20.6167	409
PI313097	571	0.355431	3	0.001	0.001	0.997	0	0.001	Beorna	CULTIVAR	S	1	2	Ireland	Cork
PI339830	572	0.355325	3	0.001	0.004	0.991	0.001	0.003	Olympe	CULTIVAR	S	1	2	France	Eure
PI274620	573	0.355219	3	0	0	0.999	0	0	Mutans Boryna	CULTIVAR	S	1	2	Poland
PI436146	574	0.355112	3	0	0	0.999	0	0	219	LANDRACE	S	1	2	Chile	La Araucania	-38.7333	-73	15
PI599621	575	0.355005	3	0.012	0.015	0.969	0.002	0.002	Atlas	CULTIVAR	S	1	2	Czech Republic
PI330398	576	0.354897	3	0.012	0.004	0.974	0.008	0.003	Dvoran	CULTIVAR	S	1	2	Slovakia	West Slovakia
PI190203	577	0.354788	3	0.001	0	0.998	0	0.001	Eglfinger Monachia	CULTIVAR	S	1	2	Germany	Bavaria
PI283429	578	0.354679	3	0	0	0.999	0	0	Maja	CULTIVAR	S	1	2	Denmark
PI202873	579	0.354569	3	0.001	0	0.998	0	0	Tschermaks Hanna X Kargyn	CULTIVAR	S	1	2	Austria	Vienna
PI321807	580	0.354458	3	0.013	0.014	0.809	0.003	0.162	Krimskij 301	CULTIVAR	S	1	2	Ukraine	Krym
PI467454	581	0.354347	3	0.003	0.001	0.972	0.002	0.023	Bekescsabai Fekete	UNCERTAIN	S	1	2	Hungary
PI361642	582	0.354236	3	0	0	0.999	0	0	Ymerbyg II	UNCERTAIN	S	1	2	Denmark
PI447207	583	0.354124	3	0.001	0	0.998	0	0		UNCERTAIN	S	1	2	Spain	Zaragoza
PI428499	584	0.354013	3	0.002	0.001	0.996	0	0	Welam	CULTIVAR	S	1	2	Sweden	Malmohus
PI361648	585	0.353901	3	0.001	0.001	0.981	0.002	0.015	Harnbarley	UNCERTAIN	S	1	2	Denmark
PI357314	586	0.35379	3	0.001	0	0.998	0.001	0.001	Riso 6018	BREEDING	S	1	2	Denmark	Roskilde
PI404204	587	0.353678	3	0.001	0.001	0.997	0.001	0.001	Cernigovskij 7	CULTIVAR	S	1	2	Ukraine	Chernihiv
PI269151	588	0.353565	3	0	0	0.999	0	0	Fresa	CULTIVAR	S	1	2	United Kingdom	England
PI175506	589	0.353452	3	0.001	0.001	0.996	0.001	0.001	Vankkuri	CULTIVAR	S	1	2	Finland
PI327704	590	0.353339	3	0.001	0	0.998	0	0	WIR 13965	LANDRACE	S	1	2	Russian Federation	Stavropol
PI467372	591	0.353225	3	0.11	0.004	0.845	0.015	0.026	Baronne	CULTIVAR	S	1	2	France	Yvelines
PI611562	592	0.353111	3	0.002	0.003	0.99	0.004	0.001	Obskoi	CULTIVAR	S	1	2	Russian Federation	Novosibirsk
PI337142	593	0.352998	3	0	0	0.999	0	0	Magnif 105	CULTIVAR	S	1	2	Argentina	Buenos Aires
PI372087	594	0.352884	3	0	0	0.999	0	0	Il'ineckij 5	CULTIVAR	S	1	2	Ukraine	Vinnytsya
PI292767	595	0.35277	3	0.001	0.001	0.997	0.001	0.001	Weibull 5492	BREEDING	S	1	2	Sweden	Malmohus
PI321771	596	0.352655	3	0.002	0.003	0.993	0.001	0.001	Allasch	CULTIVAR	S	1	2	Germany	Mecklenburg-W.P.
PI611536	597	0.352539	3	0	0	0.999	0	0	Jogeva	CULTIVAR	S	1	2	Estonia
PI467420	598	0.352423	3	0.001	0	0.998	0	0.001	Selekty Hanacky I	CULTIVAR	S	1	2	Czechoslovakia
PI327672	599	0.352306	3	0	0	0.999	0	0	Nemchinovskij	CULTIVAR	S	1	2	Russian Federation	Moscow
PI321791	600	0.352188	3	0	0	0.999	0	0	Ereya Frigga	UNCERTAIN	S	1	2	Slovenia
PI321827	601	0.35207	3	0.051	0.001	0.924	0.005	0.019	Adlesici	CULTIVAR	S	1	2	Slovenia
PI330400	602	0.351951	3	0.001	0	0.998	0	0	Merkur	CULTIVAR	S	1	2	Czech Republic
PI467419	603	0.351833	3	0.002	0.002	0.941	0.006	0.049	Pisarecky	CULTIVAR	S	1	2	Czechoslovakia
PI467839	604	0.351714	3	0.001	0	0.998	0.001	0.001	Sandomierski	CULTIVAR	S	1	2	Poland
PI290272	605	0.351595	3	0	0	0.999	0	0	Paula	CULTIVAR	S	1	2	Austria	Vienna
PI95167	606	0.351475	3	0.004	0.034	0.886	0.026	0.05	219	LANDRACE	S	1	2	Unknown
CIho7267	607	0.351356	3	0	0	0.999	0	0	Aurore	CULTIVAR	S	1	2	France	Yvelines
PI197622	608	0.351237	3	0.001	0.003	0.989	0.006	0.001	4540/48	BREEDING	S	1	2	Germany
PI129428	609	0.351115	3	0.001	0.001	0.997	0.001	0.001	Ackermanns Danubia	CULTIVAR	S	1	2	Germany	Bavaria
PI357317	610	0.350992	3	0.001	0	0.998	0	0.001	H 3502	BREEDING	S	1	2	Denmark	Roskilde
PI369729	611	0.35087	3	0.003	0.002	0.928	0.003	0.064	Maija	CULTIVAR	S	1	2	Latvia
PI467834	612	0.350746	3	0.001	0	0.998	0	0.001	Jarek	CULTIVAR	S	1	2	Poland
PI467840	613	0.35062	3	0	0	0.999	0	0	Skrzeszowicki	CULTIVAR	S	1	2	Poland
PI564477	614	0.350492	3	0.001	0.001	0.997	0	0.001	Sunna	CULTIVAR	S	1	2	Bulgaria	Plovdiv
PI573591	615	0.350364	3	0.012	0.001	0.983	0.003	0.001	Podol'skij 8	CULTIVAR	S	1	2	Ukraine	Vinnytsya
PI265462	616	0.350235	3	0.002	0.002	0.941	0.054	0.001	Louhi	CULTIVAR	S	1	2	Finland
PI180670	617	0.350106	3	0	0	0.999	0	0	Ackermanns Isaria	CULTIVAR	S	1	2	Germany	Bavaria
PI274625	618	0.349976	3	0.001	0.001	0.991	0.002	0.006	Mutans Sandomierski	CULTIVAR	S	1	2	Poland
PI467831	619	0.349846	3	0	0	0.999	0	0	Browarny Pzhr	CULTIVAR	S	1	2	Poland
CIho13135	620	0.349714	3	0	0	0.999	0	0	Haisa	CULTIVAR	S	1	2	Germany	Lower Saxony
PI197617	621	0.349573	3	0	0	0.999	0	0	Haisa	CULTIVAR	S	1	2	Germany	Lower Saxony

## Sheet: Spring 6-row
Table S5. Spring 6-row accessions belonging to the iCore sorted by their contribution to the PIC value of this subset.
Accession	Rank	PIC	Subpopulation	P1	P2	P3	P4	P5	PLANTID	ACIMPT	Growth_habit	Hull_cover	Row_number	Days_to_heading_Julian_Corvallis_Fall_2011	COUNTRY	STATE	LATITUDE	LONGITUDE	ELEV(m)
PI434814	1		4	0.002	0.035	0.141	0.816	0.006	QB 714.5	BREEDING	S	1	6	101	Canada	Quebec
PI584886	1		AD	0.204	0.003	0.332	0.443	0.019	Motan	CULTIVAR	S	1	6	134	France	Herault
PI296460	3	0.235739	5	0.003	0.082	0.001	0.001	0.914	H-2227	LANDRACE	S	9	6		Eritrea	Senhit	15.7667	38.45	1553
CIho7153	4	0.296122	AD	0.442	0.023	0.404	0.11	0.021	36Ab2568	BREEDING	S	1	6	107	United States	Idaho
CIho4050	5	0.32769	2	0.002	0.996	0	0.001	0.001	4021	LANDRACE	S	1	6	119	Mongolia	Govi-Altay	46.1833	95.25	1034
CIho2236	6	0.340625	AD	0.003	0.048	0.291	0.644	0.014	Reids Triumph	UNCERTAIN	S	1	6	108	United States	Idaho
PI283456	7	0.351149	1	0.873	0.01	0.059	0.001	0.057	Orge 628	CULTIVAR	S	1	6	117	Morocco
PI467815	8	0.357016	AD	0.002	0.001	0.359	0.637	0.001	Etu	CULTIVAR	S	1	6	106	Finland
PI452311	9	0.36167	AD	0.462	0.176	0.337	0.023	0.003	STB 19	BREEDING	S	1	6	110	United Kingdom	England
PI640095	10	0.36424	AD	0.005	0.233	0.001	0.759	0.002	TX02D310	BREEDING	S	1	6	115	United States	Texas
PI290306	11	0.367071	AD	0.031	0.002	0.384	0.582	0.001	Szekacs Tak	CULTIVAR	S	1	6	122	Hungary
PI237571	12	0.368904	AD	0.333	0.001	0.269	0.395	0.001	II-373-1B-4B-1T-1-13B	BREEDING	S	1	6	108	Colombia	Cundinamarca
PI225019	13	0.37002	2	0.001	0.951	0.046	0.001	0.002	Kairyo Bozu	CULTIVAR	S		6	109	Japan	Ehime
PI449279	14	0.371615	AD	0.178	0.002	0.472	0.347	0.001	3997	BREEDING	S	1	6	117	Spain	Zaragoza
PI632274	15	0.372154	4	0.07	0.101	0.001	0.826	0.002	Creel	CULTIVAR	S	1	6	106	United States	Idaho
CIho11788	16	0.373007	AD	0.064	0.004	0.205	0.318	0.409	Harar	UNCERTAIN	S	1	6	107	Ethiopia	Harer
PI331895	17	0.373895	AD	0.061	0.474	0.182	0.006	0.278	HOR 1850	LANDRACE	S	1	6	103	Afghanistan
PI611139	18	0.37456	AD	0.024	0.08	0.215	0.491	0.19	Niska	CULTIVAR	S	1	6	101	Canada	Alberta
PI370970	19	0.375244	AD	0.058	0.387	0.104	0.439	0.011	696C	LANDRACE	S	9	6	108	Switzerland	Valais	46.4167	8.1667	1217
PI356775	20	0.375873	AD	0.618	0.001	0.376	0.003	0.001	MOR 187/7	LANDRACE	S	1	6	106	Morocco
PI343714	21	0.376156	AD	0.259	0.355	0.007	0.004	0.375	2	UNCERTAIN	S	1	6	104	Saudi Arabia		24.6333	46.7167	584
PI640298	22	0.376416	AD	0.073	0.153	0.001	0.767	0.006	TX01D295	BREEDING	S	1	6	105	United States	Texas
PI237580	23	0.376745	AD	0.487	0.001	0.232	0.277	0.002	Surprise-II-750-3B-1B-1-7T	BREEDING	S	1	6	105	Colombia	Cundinamarca
PI290336	24	0.377095	AD	0.011	0.017	0.173	0.797	0.002	Hatvani 21/1	CULTIVAR	S	1	6	121	Hungary	Heves
CIho4069	25	0.377249	2	0.001	0.997	0.001	0	0.001	4014	LANDRACE	S	9	6	102	Mongolia	Govi-Altay	46.5167	96.3333	1949
CIho5058	26	0.377369	AD	0.334	0.008	0.377	0.263	0.018	Sentinel	UNCERTAIN	S	1	6	115	Australia	New South Wales
PI566497	27	0.377545	AD	0.267	0.002	0.11	0.494	0.127	Lu Quan 5 Hao	UNCERTAIN	S	1	6	102	China	Yunnan
PI225037	28	0.37775	AD	0.24	0.128	0.286	0.343	0.003	Heine Fl 0367/53	BREEDING	S	1	6	117	Germany	Lower Saxony
PI383031	29	0.377838	5	0	0	0	0	0.999	GAW 99-4	LANDRACE	S	1	6	104	Ethiopia	Shewa	8.6833	38.2333	2147
PI640340	30	0.37795	AD	0.011	0.217	0.004	0.676	0.092	TX01D337	BREEDING	S	1	6	119	United States	Texas
PI467732	31	0.377918	AD	0.002	0.001	0.246	0.75	0.001	Tunga	CULTIVAR	S	1	6	110	Norway
CIho4095	32	0.377969	AD	0.037	0.369	0.206	0.137	0.251	CI 4095	LANDRACE	S	1	6	118	Georgia		41.7167	44.7833	441
PI174496	33	0.378056	1	0.997	0.001	0.001	0.001	0.001	Maroccaine 0139	CULTIVAR	S	1	6	115	Morocco
PI87800	34	0.378168	AD	0.002	0.538	0.001	0.458	0.001	Okimaki Shu	LANDRACE	S	1	6	113	Korea, South	Kyongsang Puk
PI328729	35	0.378221	AD	0.306	0.05	0.315	0.292	0.037	HOR 1791	LANDRACE	S	1	6	107	Afghanistan
CIho16676	36	0.37832	AD	0.3	0.005	0.319	0.2	0.175	Isogenic: 6-Row Small Lateral Lax Head	GENETIC	S	1	6		United States	Montana
PI371156	37	0.378378	AD	0.004	0.045	0.265	0.678	0.008	1265G	LANDRACE	S	1	6	110	Switzerland	Valais	46.2	7.5833	1327
PI640153	38	0.3784	AD	0.161	0.123	0.06	0.655	0.001	TX01D147	BREEDING	S	1	6	111	United States	Texas
PI402445	39	0.378397	AD	0.376	0.001	0.306	0.172	0.145	MCU 3967	UNCERTAIN	S	1	6	108	Colombia	Cundinamarca
PI157651	40	0.378352	2	0	0.999	0	0	0	Bae-Chi	CULTIVAR	S	1	6	115	Korea, South	Kyonggi
CIho6496	41	0.37839	AD	0.424	0.258	0.28	0.025	0.013	CI 6496	UNCERTAIN	S	1	6	116	China	Xizang
PI640161	42	0.378372	AD	0.042	0.124	0.065	0.734	0.036	TX01D155	BREEDING	S	1	6	116	United States	Texas
PI605699	43	0.378365	AD	0.208	0.075	0.147	0.448	0.122	Mahigan	CULTIVAR	S	1	6	105	Canada	Alberta
PI61342	44	0.37835	AD	0.089	0.001	0.249	0.66	0.001	CI 3199	BREEDING	S	1	6	122	Japan	Hokkaido
PI223146	45	0.378329	AD	0.464	0.333	0.068	0.126	0.009	Nabawi	UNCERTAIN	S	9	6	108	Jordan
PI640234	46	0.378264	AD	0.141	0.087	0.001	0.77	0.001	TX01D230	BREEDING	S	1	6	107	United States	Texas
CIho4184	47	0.378176	2	0.004	0.994	0.001	0	0.001	Abi Jou	LANDRACE	S	1	6	108	Afghanistan	Takhar	35.7333	69.5333	3973
PI422225	48	0.378089	AD	0.211	0.044	0.056	0.465	0.224		LANDRACE	S	1	6	97	Yemen		15.35	44.2	2255
PI392504	49	0.377974	AD	0.436	0.004	0.359	0.197	0.004	Welgevallen 65-36-5	BREEDING	S	1	6	113	South Africa	Cape Province
CIho14807	50	0.377894	AD	0.193	0.385	0.085	0.331	0.006	Freak	GENETIC	S	1	6	71	United States	Idaho
PI584867	51	0.377823	AD	0.147	0.001	0.155	0.695	0.001	Escourgeon de Vendee	CULTIVAR	S	1	6	126	France
PI95278	52	0.377728	5	0	0	0	0	0.999	485/1989	LANDRACE	S	1	6	107	Unknown
PI361914	53	0.377663	AD	0.189	0.287	0.228	0.29	0.007	Afghanistan 600	UNCERTAIN	S	1	6	119	Romania	Brasov
PI592797	54	0.377574	AD	0.331	0.003	0.213	0.45	0.003	AC Stacey	CULTIVAR	S	1	6	106	Canada	Alberta
PI595789	55	0.37749	4	0.001	0.148	0	0.831	0.019	88Ab536-B	BREEDING	S	1	6	108	United States	Idaho
PI178285	56	0.377409	1	0.917	0.017	0.005	0.001	0.061	Siha	LANDRACE	S	1	6	106	Turkey	Adana	36.8167	35.75	84
PI87180	57	0.377344	AD	0.001	0.754	0.001	0.243	0	Mugi	LANDRACE	S		6	97	Korea, South	Chungchong Puk
PI362207	58	0.377276	AD	0.308	0.005	0.204	0.481	0.002	Mars	CULTIVAR	S	1	6	109	France	Yvelines
PI244785	59	0.377205	AD	0.076	0.446	0.173	0.011	0.294	5029	LANDRACE	S	1	6	101	Afghanistan	Kabul	34.5167	69.1833	1800
PI328976	60	0.377135	AD	0.011	0.106	0.284	0.566	0.032	S 139	LANDRACE	S	1	6	108	Ethiopia
PI371335	61	0.377046	AD	0.101	0.377	0.109	0.409	0.005	1970BA	LANDRACE	S	9	6	108	Switzerland	Graubunden	46.65	8.85	1388
PI640170	62	0.376948	AD	0.05	0.118	0.154	0.6	0.079	TX01D164	BREEDING	S	1	6	111	United States	Texas
PI283439	63	0.376857	1	0.99	0.003	0.002	0.002	0.003	C.P.I. 14139	UNCERTAIN	S	1	6	106	Italy
PI273905	64	0.376774	5	0	0	0	0	0.999	1997	LANDRACE	S	1	6	99	Ethiopia	Kefa	7.8333	36.6667	2288
PI434795	65	0.376684	4	0.002	0.009	0.001	0.918	0.07	QB 709.5	BREEDING	S	1	6	100	Canada	Quebec
PI231161	66	0.376606	AD	0.367	0.003	0.22	0.409	0.001	II-871-5B	BREEDING	S	1	6	108	Colombia	Cundinamarca
PI327860	67	0.376515	2	0.041	0.953	0.001	0.001	0.004	HOR 4182	LANDRACE	S	1	6	134	Turkmenistan
PI467740	68	0.376427	AD	0.297	0.011	0.329	0.357	0.005	Puebla	CULTIVAR	S	1	6	101	Mexico
PI422571	69	0.376342	AD	0.194	0.002	0.084	0.719	0.001	Gipsy	CULTIVAR	S	1	6	115	Belgium	Namur
CIho15575	70	0.376267	AD	0.008	0.02	0.001	0.713	0.258	QB 136.34	BREEDING	S	1	6	106	Canada	Quebec
PI76284	71	0.376193	AD	0.055	0.68	0.006	0.017	0.242	B-87	LANDRACE	S	1	6	114	Iraq	Baghdad	33.2833	44.5167	33
CIho6020	72	0.376122	1	0.995	0	0.001	0.003	0	Success	UNCERTAIN	S	1	6	118	Australia	New South Wales
PI525187	73	0.376035	4	0.001	0.001	0.098	0.899	0.001	Kilta	CULTIVAR	S	1	6	99	Finland
CIho4083	74	0.375952	2	0.001	0.998	0	0	0.001	4011	LANDRACE	S	9	6	105	Mongolia	Govi-Altay	46.65	96.4667	1831
PI327868	75	0.375873	AD	0.291	0.003	0.191	0.34	0.175	HOR 4170	LANDRACE	S	1	6	123	Turkmenistan	Ahal
CIho15803	76	0.37578	AD	0.235	0.182	0.008	0.397	0.178	FL7138A3-102	BREEDING	S	1	6	110	United States	Florida
PI434815	77	0.375689	4	0.005	0.046	0.1	0.839	0.01	QB 714.6	BREEDING	S	1	6	104	Canada	Quebec
CIho14061	78	0.375594	1	0.994	0.002	0.001	0.001	0.002	Bonfarik	UNCERTAIN	S	1	6	127	Algeria
PI182726	79	0.375509	AD	0.01	0.522	0.145	0.009	0.314	10382	LANDRACE	S	1	6	106	Turkey	Kars	39.9333	44.0333	861
PI290322	80	0.37541	AD	0.002	0.002	0.229	0.764	0.002	Hatvani 445	CULTIVAR	S	1	6	130	Hungary	Heves
PI629116	81	0.375325	AD	0.2	0.222	0.185	0.32	0.073	Reliance	CULTIVAR	S	1	6	102	United States	Montana
PI270667	82	0.375245	AD	0.501	0.497	0.001	0.001	0.001	69	LANDRACE	S	9	6	115	Peru	Puno	-15.9333	-69.8167	3819
PI564500	83	0.375162	5	0	0	0	0	0.999	Valluno	CULTIVAR	S	1	6	106	Bolivia
PI564456	84	0.375056	AD	0.135	0.007	0.064	0.793	0.001	Rojen	CULTIVAR	S	1	6	109	Bulgaria	Plovdiv
CIho2339	85	0.374966	AD	0.281	0.424	0.039	0.002	0.256	B-71	LANDRACE	S	1	6	113	Iraq
CIho6546	86	0.37487	4	0.002	0.002	0.013	0.982	0.002	Tystofte	CULTIVAR	S	1	6	105	Denmark
PI140278	87	0.374788	2	0.001	0.998	0	0	0.001	CI 6902	LANDRACE	S	9	6	109	Afghanistan	Bamian	34.8167	67.8167	2562
PI415014	88	0.374694	AD	0.285	0.004	0.12	0.555	0.037	Puebla	CULTIVAR	S	1	6	106	Mexico	Federal District
PI640149	89	0.374608	AD	0.116	0.187	0.001	0.695	0.002	TX01D143	BREEDING	S	1	6	111	United States	Texas
CIho16152	90	0.374524	4	0.006	0.087	0.002	0.904	0.001	Isogenic: Powdery Mildew Sus (mla6)	GENETIC	S	1	6	104	United States	Maryland
PI264205	91	0.374431	1	0.885	0.005	0.051	0.001	0.058	Sarlis	CULTIVAR	S	1	6	108	Morocco
PI129466	92	0.374339	2	0.001	0.998	0	0	0	10345 Z Mandzurji	BREEDING	S	1	6	122	Former Soviet Union
PI327967	93	0.374234	4	0.001	0.001	0.001	0.997	0	Olli	CULTIVAR	S	1	6	102	Finland
PI295581	94	0.374138	5	0	0.001	0	0	0.998	ELS 6302-213	LANDRACE	S	1	6	108	Ethiopia	Shewa	7.2	38.6	1525
PI640154	95	0.374047	AD	0.231	0.105	0.059	0.603	0.001	TX01D148	BREEDING	S	1	6	114	United States	Texas
PI220659	96	0.373964	AD	0.071	0.476	0.179	0.005	0.269	335	LANDRACE	S	1	6	99	Afghanistan	Parwan	34.9833	68.7333	2135
PI467737	97	0.373865	AD	0.205	0.006	0.145	0.642	0.002	Apam	CULTIVAR	S	1	6	101	Mexico	Federal District
CIho15290	98	0.373776	AD	0.728	0.135	0.043	0.001	0.092	Djebali	LANDRACE	S	1	6	115	Tunisia	Bizerte	36.85	9.9333	21
PI467790	99	0.373692	AD	0.052	0.07	0.128	0.748	0.003	KVL 592	CULTIVAR	S	1	6	105	Denmark
PI39590	100	0.373603	1	0.995	0.002	0.001	0.001	0.001	Cheliff	LANDRACE	S	1	6	116	Algeria	Mascara
PI640227	101	0.3735	4	0.018	0.131	0.001	0.805	0.044	TX01D223	BREEDING	S	1	6	108	United States	Texas
PI328728	102	0.373408	2	0.006	0.992	0.001	0	0.001	HOR 1790	LANDRACE	S	1	6	119	Afghanistan
CIho14344	103	0.373318	AD	0.051	0.113	0.208	0.363	0.266	CI 14344	LANDRACE	S	1	6	102	Azerbaijan
PI402164	104	0.373234	4	0.026	0.035	0.039	0.9	0.001	MCU 3686	UNCERTAIN	S	1	6	102	Colombia	Cundinamarca
PI532024	105	0.373134	AD	0.407	0.191	0.039	0.002	0.361	2824	UNCERTAIN	S	1	6	104	Egypt
PI285124	106	0.373046	5	0	0	0	0	0.999	S-42	LANDRACE	S	1	6	109	Ethiopia	Shewa	9.6833	39.5333	2789
PI221326	107	0.372949	AD	0.003	0.278	0.058	0.659	0.002	Smooth Awn	UNCERTAIN	S	1	6	115	Serbia
PI270687	108	0.37286	1	0.852	0.052	0.025	0.07	0.001	89	LANDRACE	S	9	6	121	Peru	Puno	-15.8833	-69.8833	3810
CIho6549	109	0.372772	4	0.002	0.018	0.103	0.857	0.02	CI 6549	BREEDING	S	1	6	101	Sweden	Malmohus
PI640166	110	0.372684	4	0.004	0.082	0.037	0.87	0.007	TX01D160	BREEDING	S	1	6	109	United States	Texas
PI343713	111	0.372593	AD	0.204	0.401	0.037	0.002	0.356	1	UNCERTAIN	S	1	6	102	Saudi Arabia		24.6333	46.7167	584
PI247928	112	0.372504	AD	0.02	0.227	0.004	0.631	0.118		LANDRACE	S	1	6	103	Cyprus
PI270641	113	0.372419	AD	0.763	0.001	0.001	0.001	0.235	43	LANDRACE	S	1	6	116	Peru	Puno	-15.9333	-69.9	4258
CIho14216	114	0.37233	2	0.001	0.998	0	0	0.001	4041	LANDRACE	S	9	6	106	Mongolia
PI467743	115	0.372242	AD	0.339	0.006	0.053	0.567	0.035	Ensenada	CULTIVAR	S	1	6	99	Mexico
PI327617	116	0.372158	4	0.002	0.005	0.13	0.855	0.007	Hatvani 445	CULTIVAR	S	1	6		Hungary	Heves
PI401939	117	0.372073	AD	0.3	0.001	0.029	0.441	0.228	MCU 3461	UNCERTAIN	S	1	6	103	Colombia	Cundinamarca
PI290316	118	0.371986	2	0	0.999	0	0	0	Kama Kuro	UNCERTAIN	S	1	6	109	Hungary	Pest
PI264912	119	0.371908	AD	0.752	0.002	0.001	0.242	0.003	663	LANDRACE	S	1	6	123	Greece	Macedonia	40.2667	23.4333	0
PI640159	120	0.371824	4	0.005	0.076	0.001	0.914	0.004	TX01D153	BREEDING	S	1	6	109	United States	Texas
PI386838	121	0.371734	5	0	0	0	0	0.999	IAR/B/38-1	LANDRACE	S	1	6	108	Ethiopia	Gonder	11.85	38.0167	2692
PI572588	122	0.37165	AD	0.303	0.025	0.061	0.482	0.13	Ali	CULTIVAR	S	1	6	108	China	Shaanxi
PI467654	123	0.371572	AD	0.106	0.404	0.089	0.397	0.004	Kuoreton	UNCERTAIN	S	9	6		Finland
PI55526	124	0.371494	AD	0.281	0.005	0.079	0.634	0.002	Commune A	LANDRACE	S	1	6	123	Tunisia
PI76285	125	0.371414	AD	0.129	0.638	0.032	0.001	0.199	B-94	LANDRACE	S	1	6	114	Iraq	Baghdad	33.2833	44.5167	33
PI428411	126	0.371332	AD	0.185	0.008	0.09	0.715	0.002	Zoapila	CULTIVAR	S	1	6	104	Mexico	Federal District
PI329008	127	0.371253	AD	0.341	0.033	0.056	0.568	0.002	Mansholts Groninger	CULTIVAR	S	1	6	116	Netherlands	Groningen
CIho4622	128	0.371169	2	0	0.999	0	0	0	CI 4622	UNCERTAIN	S	1	6	106	Japan
PI434794	129	0.371083	4	0.006	0.014	0.001	0.895	0.084	QB 709.4	BREEDING	S	1	6	101	Canada	Quebec
PI129491	130	0.370999	1	0.997	0.001	0.001	0	0	Nr. 14	UNCERTAIN	S	1	6		Tunisia
PI467738	131	0.37092	AD	0.319	0.003	0.11	0.556	0.011	Porvenir	CULTIVAR	S	1	6	107	Mexico
PI298708	132	0.37084	5	0	0	0	0	0.999	ELS 6402-317	LANDRACE	S	1	6	109	Ethiopia	Kefa	7.7333	36.5833	2562
PI640295	133	0.370761	AD	0.15	0.125	0.001	0.72	0.005	TX01D292	BREEDING	S	1	6	120	United States	Texas
PI289811	134	0.370682	AD	0.019	0.779	0.001	0.006	0.194	32b	LANDRACE	S	1	6	109	Iran	Khuzestan	32.1833	48.2333	71
PI564468	135	0.370606	AD	0.205	0.003	0.071	0.718	0.003	Vejen Kt-2031	CULTIVAR	S	1	6	121	Bulgaria	Plovdiv
CIho4188	136	0.370531	2	0.001	0.997	0	0	0.001	6089	LANDRACE	S	9	6	105	Afghanistan	Kabul
PI640006	137	0.370454	AD	0.019	0.169	0.096	0.714	0.002	TX99D684	BREEDING	S	1	6	115	United States	Texas
PI157892	138	0.370372	1	0.985	0.001	0.001	0.012	0.001	Maranini	UNCERTAIN	S	1	6	123	Italy	Latium
PI95265	139	0.370292	4	0.003	0.001	0.006	0.989	0.001	278	LANDRACE	S	1	6	107	Unknown
CIho14260	140	0.370215	2	0.005	0.966	0.002	0.006	0.021	6067	LANDRACE	S	1	6	124	Afghanistan	Herat	33.3	62.1333	1074
PI434738	141	0.370139	AD	0.017	0.034	0.003	0.755	0.191	QB 701.7	BREEDING	S	1	6	101	Canada	Quebec
PI316874	142	0.370065	5	0.001	0.108	0.001	0.001	0.889	S 7244	LANDRACE	S	9	6	108	Ethiopia
PI608667	143	0.369992	AD	0.304	0.098	0.007	0.454	0.137	UC 937	CULTIVAR	S	1	6	109	United States	California
CIho15310	144	0.36992	1	0.951	0.043	0.001	0.001	0.004	Djebali	LANDRACE	S	1	6	108	Tunisia	Kebili	33.6	8.9167	30
PI94919	145	0.369845	AD	0.086	0.009	0.198	0.683	0.025	523	LANDRACE	S	1	6	112	Ukraine	Kharkiv
CIho14228	146	0.369771	2	0.002	0.993	0.002	0	0.002	3918	LANDRACE	S	9	6	119	Mongolia
PI640174	147	0.369699	4	0.004	0.1	0.001	0.894	0.001	TX01D168	BREEDING	S	1	6	102	United States	Texas
PI328417	148	0.369628	1	0.941	0.008	0.019	0.03	0.001	HOR 703	LANDRACE	S	1	6	122	Greece	Central Greece	37.9333	23.5333	10
PI393995	149	0.369554	4	0.002	0.001	0.067	0.929	0.001	Hankkija 673	CULTIVAR	S	1	6	92	Finland
PI95270	150	0.369481	5	0.001	0.002	0.003	0	0.995	399a	LANDRACE	S	1	6	98	Unknown
PI640100	151	0.36941	AD	0.096	0.137	0.001	0.765	0.001	TX02D321	BREEDING	S	1	6	109	United States	Texas
CIho4159	152	0.369339	2	0.008	0.921	0.002	0.001	0.068	6102	LANDRACE	S	1	6	122	Afghanistan	Wardak	34.45	68.7833	2261
PI467735	153	0.369266	AD	0.194	0.008	0.09	0.706	0.002	Zoapila	CULTIVAR	S	1	6	105	Mexico
PI295956	154	0.369199	1	0.817	0.065	0.016	0.094	0.008	BT Hazera 127/1	BREEDING	S	1	6	108	Israel
PI87836	155	0.369132	AD	0.001	0.392	0	0.606	0	Harumaki Zarai Shu	LANDRACE	S	1	6	107	Korea, North	Pyongan Nam
PI174431	156	0.369058	AD	0.477	0.002	0.001	0.519	0.001	Escourgeon 1/2 Hatif des Tourettes	CULTIVAR	S	1	6		France
PI564501	157	0.368988	5	0	0	0	0	0.999	K'ochala	CULTIVAR	S	1	6	106	Bolivia
PI361691	158	0.36892	4	0.001	0.001	0.001	0.997	0.001	Kagelkorn	LANDRACE	S	1	6	103	Norway
CIho14222	159	0.368851	2	0.001	0.996	0.001	0.001	0.002	4062	LANDRACE	S	9	6	111	Mongolia
PI328945	160	0.368786	1	0.959	0.006	0.01	0.025	0.001	HOR 2486	LANDRACE	S	1	6	122	Italy	Calabria	38.1	15.65	40
CIho15582	161	0.368718	AD	0.312	0.06	0.013	0.521	0.094	QB 137.31	BREEDING	S	1	6	107	Canada	Quebec
PI54915	162	0.36865	2	0	0.999	0	0	0	Donnes Cyg	LANDRACE	S	1	6	85	Norway	Nordland	66.2	12.5833	12
PI640292	163	0.368579	4	0.014	0.084	0.004	0.897	0.001	TX01D289	BREEDING	S	1	6	110	United States	Texas
PI415012	164	0.368513	AD	0.43	0.003	0.144	0.422	0.002	Centinela	CULTIVAR	S	1	6	97	Mexico	Federal District
PI42889	165	0.368448	AD	0.413	0.254	0.022	0.006	0.306	Saggia	UNCERTAIN	S	9	6	107	Sudan	Khartoum
PI378224	166	0.368382	4	0.046	0.002	0.005	0.945	0.002	15/72	LANDRACE	S	1	6	98	Serbia		43.9667	19.5667	260
PI87780	167	0.368316	2	0.002	0.826	0.001	0.168	0.004	Hadaka Mugi	LANDRACE	S	9	6	113	Korea, North	Pyongan Nam
PI382911	168	0.368248	5	0.001	0.001	0.002	0.001	0.995	GAW 72-8	LANDRACE	S	1	6	104	Ethiopia	Tigre	14.2667	39.4667	2443
PI640259	169	0.368182	4	0.08	0.002	0.024	0.889	0.005	TX01D256	BREEDING	S	1	6	123	United States	Texas
PI198734	170	0.368119	AD	0.015	0.786	0.076	0.002	0.12	CI 9878	LANDRACE	S	1	6	106	Afghanistan	Ghazni	33.55	68.4167	2440
CIho14085	171	0.368052	1	0.998	0.001	0	0	0	175	UNCERTAIN	S	1	6	112	Tunisia	L'Ariana	36.8667	10.1833	2
PI467733	172	0.367988	4	0.002	0.001	0.001	0.995	0.001	Varde	CULTIVAR	S	1	6	103	Norway
PI392524	173	0.367926	AD	0.778	0.001	0.195	0.025	0.002	Welgevallen 62-19-2-15	BREEDING	S	1	6	109	South Africa	Cape Province
PI87838	174	0.367861	AD	0.001	0.441	0.001	0.557	0.001	Karu Bori	LANDRACE	S	1	6	104	Korea, North	Pyongan Nam
PI268250	175	0.3678	AD	0.163	0.618	0.018	0.017	0.185	26	LANDRACE	S	1	6	117	Iran	Ilam	32.6833	47.2667	208
CIho15624	176	0.367735	4	0.003	0.017	0.03	0.824	0.126	Perth	CULTIVAR	S	1	6		Canada	Ontario
PI452324	177	0.367671	1	0.834	0.103	0.057	0.001	0.005	STB 32	BREEDING	S	1	6	105	United Kingdom	England
PI330513	178	0.36761	AD	0.114	0.4	0.057	0.425	0.004	Coeleste	UNCERTAIN	S	9	6	109	United Kingdom	England
PI640250	179	0.36755	4	0.006	0.002	0.052	0.926	0.014	TX01D247	BREEDING	S	1	6	104	United States	Texas
PI383136	180	0.367488	5	0	0	0	0	0.999	GAW 141-2	LANDRACE	S	1	6	98	Ethiopia	Shewa	8.2833	39.4167	1703
PI447260	181	0.367427	1	0.994	0.003	0.001	0.001	0.001		BREEDING	S	1	6	116	Spain	Zaragoza
PI640265	182	0.367362	4	0.092	0.094	0.001	0.806	0.007	TX01D262	BREEDING	S	1	6	108	United States	Texas
CIho14219	183	0.3673	2	0.001	0.998	0.001	0.001	0	4042	LANDRACE	S	1	6	111	Mongolia
CIho14319	184	0.36724	4	0.001	0.001	0.001	0.996	0.001	CI 14319	UNCERTAIN	S	1	6	106	Denmark	Storstrom
PI250365	185	0.367179	2	0.009	0.844	0.002	0.003	0.143	K483	LANDRACE	S	1	6	109	Pakistan
PI281525	186	0.367119	AD	0.403	0.002	0.05	0.543	0.002	Buenos Aires 109	CULTIVAR	S	1	6	123	Argentina	Buenos Aires
PI640117	187	0.367062	AD	0.275	0.096	0.058	0.217	0.353	TX01D108	BREEDING	S	1	6	110	United States	Texas
PI640346	188	0.367004	4	0.005	0.174	0.001	0.815	0.006	TX01D343	BREEDING	S	1	6	110	United States	Texas
PI402416	189	0.366943	AD	0.295	0.001	0.004	0.699	0.001	MCU 3938	UNCERTAIN	S	1	6	109	Colombia	Cundinamarca
CIho4176	190	0.366882	2	0.002	0.994	0.001	0.001	0.002	5983	LANDRACE	S	9	6	109	Afghanistan	Baghlan	35.0667	67.6667	2885
PI531889	191	0.366822	AD	0.457	0.221	0.013	0.002	0.307	1055	UNCERTAIN	S	1	6	108	Egypt
PI584904	192	0.366762	AD	0.743	0.001	0.025	0.231	0	Escourgeon Extra Hatif	CULTIVAR	S	1	6	134	France
CIho16516	193	0.366702	4	0.009	0.129	0.001	0.857	0.004	Isogenic: rr White Aleurone	GENETIC	S	1	6	119	United States	Montana
CIho14880	194	0.366644	5	0	0	0	0	0.999	ELS 6402-467	LANDRACE	S	1	6	113	Eritrea	Asmara	15.3333	38.9333	2336
PI640034	195	0.366585	AD	0.051	0.156	0.023	0.7	0.07	TX02D222	BREEDING	S	1	6	109	United States	Texas
PI295960	196	0.366528	AD	0.753	0.136	0.099	0.008	0.003	NB 5	CULTIVAR	S	1	6	102	Israel
PI244823	197	0.366472	2	0.003	0.953	0	0.001	0.043	5068	LANDRACE	S	1	6	111	Pakistan	Northern Areas
PI129499	198	0.366414	4	0.001	0	0.001	0.997	0	Sobieszynski	CULTIVAR	S	1	6	102	Poland
PI467684	199	0.366361	AD	0.792	0.005	0.002	0.199	0.002	4235	LANDRACE	S	1	6	115	Portugal	Coimbra	40.0333	-8.3833	164
PI182625	200	0.366305	2	0	0.999	0	0	0	Baitori No. 1	CULTIVAR	S	1	6	114	Japan	Kyoto
PI434760	201	0.366247	4	0.001	0.001	0	0.997	0.001	QB 704.3	BREEDING	S	1	6	107	Canada	Quebec
PI194952	202	0.366192	5	0	0	0	0	0.999	9244	LANDRACE	S	1	6	108	Ethiopia	Gonder	12.6	37.4667	2201
PI296459	203	0.366135	1	0.997	0.001	0.001	0.001	0	H-2213	LANDRACE	S	1	6	121	Eritrea		14.6833	39.4167	2403
CIho15593	204	0.366081	AD	0.005	0.051	0.002	0.74	0.202	QB 139.7	BREEDING	S	1	6	106	Canada	Quebec
PI640069	205	0.366027	AD	0.173	0.072	0.012	0.74	0.002	TX02D271	BREEDING	S	1	6	124	United States	Texas
CIho2353	206	0.365971	2	0.033	0.961	0.001	0.003	0.002	Moiris	UNCERTAIN	S	1	6	118	Turkmenistan	Mary	37.6	61.8333	224
PI361687	207	0.365917	4	0.005	0.024	0.057	0.877	0.038	Jadar	CULTIVAR	S	1	6	101	Norway
CIho5057	208	0.365863	AD	0.087	0.772	0.033	0.009	0.099	Malebo	CULTIVAR	S	9	6	116	Australia	New South Wales
PI264906	209	0.365809	1	0.96	0.005	0.001	0.033	0.001	503	LANDRACE	S	1	6	117	Greece	Aegean Islands	36.1833	27.8333	967
PI640167	210	0.365753	AD	0.034	0.125	0.075	0.733	0.033	TX01D161	BREEDING	S	1	6	108	United States	Texas
PI356711	211	0.3657	5	0.005	0.105	0.001	0.002	0.888	MOR 11/6	LANDRACE	S	9	6	109	Morocco
PI525185	212	0.365645	4	0.002	0.001	0.001	0.996	0.001	Arra	CULTIVAR	S	1	6	99	Finland
PI138710	213	0.365592	2	0.01	0.883	0.008	0.02	0.079	5447	LANDRACE	S	9	6	121	Iran
CIho16008	214	0.365537	4	0.001	0.123	0	0.875	0	Isogenic: Gillette-Haired Glume (stb,s)	GENETIC	S	1	6	103	United States	Maryland
PI174497	215	0.365482	1	0.996	0.001	0.001	0.001	0.001	Maroccaine 0187	CULTIVAR	S	1	6	122	Morocco
PI152256	216	0.36543	AD	0.324	0.002	0.003	0.669	0.001	Lignee 185 de Gembloux	CULTIVAR	S	1	6	124	Belgium	Namur
PI329000	217	0.365375	5	0.001	0.001	0	0	0.998	S 3192	LANDRACE	S	1	6	102	Ethiopia
PI402127	218	0.365321	AD	0.19	0.021	0.006	0.778	0.005	MCU 3649	UNCERTAIN	S	1	6	105	Colombia	Cundinamarca
CIho14239	219	0.365268	2	0.001	0.998	0	0.001	0	4055	LANDRACE	S	1	6	102	Mongolia
PI401963	220	0.365215	AD	0.355	0.002	0.001	0.433	0.209	MCU 3485	UNCERTAIN	S	1	6	108	Colombia	Cundinamarca
PI237581	221	0.365163	AD	0.406	0.003	0.053	0.272	0.267	II-831-4B-1B-1-5B	BREEDING	S	1	6	100	Colombia	Cundinamarca
PI361930	222	0.365111	4	0.003	0.014	0.011	0.965	0.007	Cluj 100/58	BREEDING	S	1	6	134	Romania	Cluj
CIho14054	223	0.365061	AD	0.746	0.118	0.002	0.01	0.124	38	LANDRACE	S	1	6	104	Algeria		33.0167	6.0167	77
PI410464	224	0.36501	2	0.001	0.992	0.001	0.001	0.005	N31B	LANDRACE	S	9	6	100	Pakistan	Azad Kashmir	36.4333	73.3833	2470
PI640096	225	0.364958	AD	0.135	0.082	0.001	0.782	0.001	TX02D313	BREEDING	S	1	6	110	United States	Texas
PI447191	226	0.364907	1	0.9	0.004	0.006	0.089	0.001		UNCERTAIN	S	1	6	134	Spain
PI640339	227	0.364857	AD	0.028	0.302	0.002	0.667	0.001	TX01D336	BREEDING	S	1	6	109	United States	Texas
PI467764	228	0.364807	AD	0.011	0.772	0.002	0.003	0.212	RD-216	CULTIVAR	S	1	6	106	India	Rajasthan
PI611502	229	0.364756	4	0.001	0.001	0.001	0.996	0.001	Arkhangel'skii Mestnyi	CULTIVAR	S	1	6	101	Russian Federation	Arkhangelsk
CIho15498	230	0.364707	AD	0.539	0.027	0.002	0.002	0.43	WA 10081-63	BREEDING	S	1	6	105	United States	Washington
CIho15591	231	0.364658	AD	0.004	0.06	0.001	0.686	0.249	QB 139.1	BREEDING	S	1	6	106	Canada	Quebec
PI640226	232	0.36461	4	0.021	0.001	0.03	0.946	0.002	TX01D222	BREEDING	S	1	6	109	United States	Texas
PI84311	233	0.36456	2	0.002	0.968	0	0.001	0.029	232	LANDRACE	S	1	6	116	Uzbekistan	Khorazm	41.6	60.15	91
PI402101	234	0.36451	AD	0.4	0.001	0.092	0.505	0.002	MCU 3623	UNCERTAIN	S	1	6	104	Colombia	Cundinamarca
PI194951	235	0.364462	5	0	0	0	0	0.999	9243	LANDRACE	S	1	6	108	Ethiopia	Gonder	12.6	37.4667	2201
PI344865	236	0.364415	4	0.038	0.001	0.004	0.955	0.002	6	LANDRACE	S	1	6	130	Serbia
PI270645	237	0.364366	1	0.998	0	0	0.001	0	47	LANDRACE	S	1	6	116	Peru	Puno	-15.9333	-69.9	4258
CIho4056	238	0.364318	2	0.001	0.997	0	0.001	0.001	3936	LANDRACE	S	9	6	117	Mongolia
PI188831	239	0.36427	4	0.002	0.003	0.003	0.992	0.001	Edda II	CULTIVAR	S	1	6	98	Sweden	Malmohus
PI264213	240	0.36422	1	0.997	0.001	0.001	0.001	0.001	Saida 183	CULTIVAR	S	1	6	114	Algeria
PI87840	241	0.364171	AD	0.002	0.315	0.001	0.681	0.001	Noru Bori	LANDRACE	S	1	6	103	Korea, North	Pyongan Nam
PI356715	242	0.364124	5	0.001	0.001	0	0	0.998	MOR 12/2	LANDRACE	S	1	6	96	Morocco
PI269912	243	0.364077	2	0.011	0.887	0.002	0.002	0.099	880	LANDRACE	S	1	6	114	Pakistan	North-West Frontier	36.0833	72.05	1860
PI640286	244	0.364029	4	0.005	0.001	0.08	0.91	0.003	TX01D283	BREEDING	S	1	6	122	United States	Texas
PI292018	245	0.363981	1	0.965	0.003	0.013	0.019	0.001	Nissanith	CULTIVAR	S	1	6	107	Israel
PI402322	246	0.363935	AD	0.277	0.001	0.006	0.713	0.003	MCU 3844	UNCERTAIN	S	1	6	108	Colombia	Cundinamarca
PI366450	247	0.363887	2	0.003	0.986	0.001	0.002	0.008	383	LANDRACE	S	1	6	123	Afghanistan	Badghis	34.8667	63.0833	1128
CIho2547	248	0.363841	AD	0.432	0.188	0.054	0.324	0.002	Orzo Nudo di Altamura 1921	BREEDING	S	9	6	118	Italy	Apulia
PI186125	249	0.363796	AD	0.001	0.525	0.001	0.471	0.001	Chae-Rae-Baec	LANDRACE	S	1	6	102	Korea, South
PI564649	250	0.363749	1	0.866	0.028	0.103	0.002	0.001	7022	LANDRACE	S	1	6	101	Oman		23.1667	57.3333	500
PI640222	251	0.363704	AD	0.119	0.165	0.001	0.715	0.001	TX01D217	BREEDING	S	1	6	109	United States	Texas
PI319867	252	0.363659	5	0	0	0	0	0.999	3c	LANDRACE	S	1	6	107	Turkey
PI40387	253	0.363614	4	0.002	0.001	0.003	0.992	0.002	July	CULTIVAR	S	1	6	107	Denmark
PI532000	254	0.36357	AD	0.459	0.193	0.047	0.007	0.295	2744	UNCERTAIN	S	1	6	100	Egypt
PI640342	255	0.363526	AD	0.114	0.069	0.026	0.641	0.149	TX01D339	BREEDING	S	1	6	104	United States	Texas
PI410522	256	0.363482	2	0.001	0.984	0.001	0.001	0.014	N90B	LANDRACE	S	9	6	104	Pakistan	Azad Kashmir	35.3	75.7667	2230
PI620640	257	0.363438	AD	0.007	0.08	0.002	0.781	0.129	AC Ranger	CULTIVAR	S	1	6	109	Canada	Manitoba
CIho2543	258	0.363393	1	0.996	0.001	0.001	0.001	0.001	Orzo Collesano 1921	BREEDING	S	1	6	117	Italy	Apulia
PI181113	259	0.363348	AD	0.041	0.731	0.004	0.006	0.219	10893	LANDRACE	S	1	6	105	India	Gujarat	23.9167	72.3833	123
PI264922	260	0.363304	4	0.136	0.002	0.002	0.859	0.001	1051	LANDRACE	S	1	6	123	Croatia	Primorsko-goranska z	45.4167	14.9	600
CIho6091	261	0.36326	4	0.003	0.142	0.003	0.808	0.044	C.A.N. 1098	BREEDING	S	1	6	110	Canada	Ontario
PI29004	262	0.363216	2	0.051	0.927	0.001	0.003	0.019	Turkestan	LANDRACE	S	1	6	116	Turkmenistan	Mary	37.6	61.8333	221
PI268195	263	0.363171	1	0.951	0.008	0.001	0.033	0.007	Balkan 1942-1120/6	UNCERTAIN	S	1	6	114	Former Yugoslavia
PI361695	264	0.363127	4	0.001	0.001	0.043	0.951	0.003	Lapinohra	CULTIVAR	S	1	6	108	Finland
PI193799	265	0.363083	5	0	0	0	0	0.999	8853	LANDRACE	S	1	6	105	Ethiopia	Shewa	9.0333	38.7	2402
PI640201	266	0.363039	AD	0.048	0.206	0.003	0.74	0.003	TX01D196	BREEDING	S	1	6	108	United States	Texas
PI531896	267	0.362996	AD	0.599	0.188	0.031	0.003	0.178	1271	UNCERTAIN	S	1	6	108	Egypt
PI639999	268	0.362953	4	0.003	0.077	0	0.918	0.001	TX99D302	BREEDING	S	1	6	110	United States	Texas
PI223879	269	0.362909	2	0.004	0.974	0.002	0.001	0.019	Jow	LANDRACE	S	1	6	109	Afghanistan	Baghlan	36	69.75	1982
CIho13651	270	0.362867	1	0.839	0.035	0.118	0.006	0.002	H-2127	BREEDING	S	1	6	102	Israel
PI76296	271	0.362823	AD	0.161	0.64	0.008	0.002	0.19	B-90	LANDRACE	S	1	6	111	Iraq	Baghdad	33.2833	44.5167	33
PI467352	272	0.362779	4	0.001	0	0.001	0.998	0	Bjorneby	CULTIVAR	S	1	6	106	Norway
PI467797	273	0.362735	1	0.959	0.03	0.004	0.002	0.004	Attiki	CULTIVAR	S	1	6	101	Greece	Macedonia
PI134636	274	0.362691	2	0.001	0.995	0.001	0.001	0.002	CI 6591	LANDRACE	S	9	6	107	Afghanistan	Kabul	34.4167	69.3833	2745
PI640214	275	0.362648	AD	0.002	0.215	0.001	0.781	0.002	TX01D209	BREEDING	S	1	6	112	United States	Texas
PI95229	276	0.362606	5	0	0	0	0	0.999	511	LANDRACE	S	1	6	105	Unknown
PI565786	277	0.362562	4	0.002	0.019	0.001	0.977	0.001	Hua Chuan Pi 4 Hao	UNCERTAIN	S	1	6	108	China	Heilongjiang
PI436144	278	0.362519	1	0.998	0.001	0	0.001	0	108	LANDRACE	S	1	6	125	Chile	La Araucania	-39.2167	-73.2333	100
PI64022	279	0.362477	2	0.003	0.992	0.001	0.002	0.003	CI 4207	LANDRACE	S	1	6	99	Uzbekistan	Tashkent
PI344874	280	0.362435	4	0.036	0.004	0.011	0.948	0.001	15	LANDRACE	S	1	6	117	Macedonia		41.8	20.9	539
PI292016	281	0.362394	1	0.845	0.012	0.04	0.086	0.017	Israeli 46	CULTIVAR	S	1	6	107	Israel
CIho14268	282	0.36235	2	0.001	0.998	0	0	0.001	Wang Ta Mai	LANDRACE	S	1	6	116	China	Beijing	39.9167	116.433	51
CIho10036	283	0.362308	4	0.004	0.011	0.04	0.943	0.003	Jadar II	CULTIVAR	S	1	6	110	Norway
PI531986	284	0.362267	AD	0.466	0.212	0.005	0.003	0.314	2695	UNCERTAIN	S	1	6	110	Egypt
PI640343	285	0.362226	4	0.017	0.104	0.002	0.873	0.005	TX01D340	BREEDING	S	1	6	108	United States	Texas
CIho15291	286	0.362184	1	0.997	0.001	0	0.001	0	Djebali	LANDRACE	S	1	6	106	Tunisia	Bizerte	36.85	9.9333	21
PI640236	287	0.362143	AD	0.193	0.071	0.001	0.735	0.001	TX01D232	BREEDING	S	1	6	108	United States	Texas
PI138698	288	0.362102	AD	0.179	0.647	0.006	0.001	0.166	5195	LANDRACE	S	1	6	116	Iran	Lorestan	27.3167	56.2833	65
CIho15594	289	0.362062	AD	0.009	0.044	0.001	0.786	0.16	QB 139.8	BREEDING	S	1	6	106	Canada	Quebec
PI61589	290	0.362022	2	0.001	0.998	0	0.001	0	4077	LANDRACE	S	1	6	109	Mongolia
PI182684	291	0.361979	1	0.885	0.042	0.011	0.05	0.011	Khashabi	LANDRACE	S	1	6	115	Syria	Hims	34.7333	36.7167	511
PI156654	292	0.361938	4	0.002	0.005	0.003	0.989	0.001	Chervonec	CULTIVAR	S	1	6	102	Russian Federation	Irkutsk
PI382982	293	0.361896	5	0	0	0	0	0.999	GAW 87-1	LANDRACE	S	1	6	104	Ethiopia	Tigre	12.5167	39.5333	2495
PI640177	294	0.361856	4	0.013	0.089	0.002	0.852	0.045	TX01D171	BREEDING	S	1	6	108	United States	Texas
PI402364	295	0.361816	AD	0.446	0.002	0.001	0.414	0.137	MCU 3886	UNCERTAIN	S	1	6	104	Colombia	Cundinamarca
CIho4144	296	0.361775	2	0.002	0.994	0.001	0.001	0.003	Kaljou	LANDRACE	S	9	6	104	Afghanistan	Parwan	34.9333	68.4833	2260
CIho14055	297	0.361735	AD	0.781	0.044	0.028	0.101	0.046	38	LANDRACE	S	1	6	111	Algeria		33.0167	6.0167	77
PI331803	298	0.361695	4	0.001	0.135	0.003	0.825	0.036	HOR 142	LANDRACE	S	1	6	102	India
PI328484	299	0.361655	1	0.957	0.004	0.006	0.002	0.032	HOR 1129	LANDRACE	S	1	6	109	Greece	Crete
PI87782	300	0.361615	AD	0.001	0.714	0.001	0.283	0.001	Zairaiyojo	LANDRACE	S	9	6	106	Korea, North	Pyongan Nam
CIho10033	301	0.361576	4	0.003	0.001	0.001	0.994	0.001	Varde	CULTIVAR	S	1	6	102	Norway
PI356580	302	0.361535	5	0.001	0.001	0	0.001	0.997	E 508/3	LANDRACE	S	1	6	101	Ethiopia
PI356763	303	0.361495	1	0.997	0	0.001	0.001	0.001	MOR 17/5	LANDRACE	S	1	6	108	Morocco
PI294731	304	0.361455	2	0	0.999	0	0	0	Komono	UNCERTAIN	S	1	6	114	Bulgaria
PI430745	305	0.361416	4	0.01	0.022	0.003	0.959	0.006		LANDRACE	S	1	6	104	Yemen		15.65	43.9667	2252
PI328486	306	0.361376	1	0.988	0.004	0.002	0.004	0.002	HOR 1131	LANDRACE	S	1	6	119	Greece	Crete	35.4667	23.7833	208
CIho7265	307	0.361337	4	0.001	0.001	0.001	0.997	0.001	Comtesse	CULTIVAR	S	1	6	102	France	Yvelines
PI84313	308	0.361296	2	0.001	0.968	0	0.001	0.029	261	LANDRACE	S	1	6	110	Uzbekistan	Karakalpakstan	43.1667	59.6667	57
PI163409	309	0.361257	AD	0.456	0.002	0.001	0.539	0.001	CI 7624	UNCERTAIN	S	1	6	123	Argentina	Buenos Aires
CIho14124	310	0.361218	5	0	0	0	0	0.999	473	LANDRACE	S	1	6	117	Ethiopia	Welo	11.1333	39.6333	2495
CIho1551	311	0.36118	4	0.001	0.011	0	0.987	0.001	Albert	CULTIVAR	S	1	6	114	Canada	Ontario
CIho14234	312	0.361141	2	0.001	0.996	0.001	0.002	0.001	4000	LANDRACE	S	9	6	119	Mongolia
CIho3240	313	0.361103	1	0.96	0.006	0.002	0.001	0.032	Bahtim	UNCERTAIN	S	1	6	108	Egypt
CIho6092	314	0.361064	4	0.003	0.117	0.002	0.811	0.067	C.A.N. 1105	BREEDING	S	1	6	110	Canada	Ontario
PI57752	315	0.361027	AD	0.545	0.165	0.015	0.047	0.228	Good Delta	LANDRACE	S	1	6	107	Egypt	Sharqiya
PI402078	316	0.360989	AD	0.349	0.004	0.092	0.496	0.058	MCU 3600	UNCERTAIN	S	1	6	104	Colombia	Cundinamarca
PI438585	317	0.36095	AD	0.456	0.372	0.094	0.012	0.067	W-C 2440	LANDRACE	S	9	6	110	Guatemala	Guatemala	14.6333	-90.5167	1512
PI564648	318	0.360913	AD	0.194	0.287	0.005	0.007	0.507	7012	LANDRACE	S	1	6	93	Oman		23.5	57.1667	450
PI420459	319	0.360875	4	0.058	0.002	0.014	0.925	0.001	IV/188	LANDRACE	S	1	6	112	Macedonia
PI223446	320	0.360837	2	0.002	0.996	0.001	0.001	0.001	Jow	LANDRACE	S	1	6	110	Afghanistan	Badakhshan	37.1167	70.5667	1220
PI54916	321	0.3608	4	0.001	0.001	0.001	0.997	0.001	Maskin Cyg	CULTIVAR	S	1	6	99	Norway
CIho3388	322	0.360762	1	0.997	0.001	0	0.001	0.001	Carre 48	UNCERTAIN	S	1	6	116	Algeria
CIho10260	323	0.360725	AD	0.044	0.361	0.004	0.59	0.001	Iwate Selection	BREEDING	S	1	6	125	Japan
CIho1604	324	0.360687	5	0	0	0	0	0.999	Hillsa	LANDRACE	S	1	6	110	Ethiopia
PI434741	325	0.360649	4	0.007	0.028	0.007	0.912	0.046	QB 702.1	BREEDING	S	1	6	104	Canada	Quebec
PI329042	326	0.360611	1	0.854	0.108	0.007	0.029	0.002	HOR 1027	LANDRACE	S	1	6	105	Greece	Peloponnese	37.15	21.9667	37
PI244791	327	0.360574	2	0.003	0.992	0.001	0.002	0.002	5035	LANDRACE	S	9	6	103	Afghanistan	Parwan	35	69.1667	1554
PI73700	328	0.360537	4	0.001	0.194	0	0.804	0.001	9123	LANDRACE	S	1	6	108	China	Manchuria
PI119925	329	0.360501	1	0.995	0.002	0.001	0.001	0.001	Cebada Paraguay	UNCERTAIN	S	1	6		Paraguay	Asuncion	-25.2667	-57.6667	131
PI329122	330	0.360464	4	0.042	0.001	0.005	0.95	0.002	Szekacs 31	CULTIVAR	S	1	6	131	Hungary
PI61576	331	0.360427	2	0.001	0.998	0	0	0.001	3926	LANDRACE	S	1	6	109	Mongolia
PI327977	332	0.360391	4	0.002	0.002	0.024	0.971	0.001	Bigo	CULTIVAR	S	1	6	114	Netherlands
PI277393	333	0.360354	5	0	0	0	0	0.999	S-18	LANDRACE	S	1	6	105	Ethiopia	Shewa	9.0667	38.5	2402
PI447146	334	0.360317	AD	0.754	0.001	0.003	0.241	0.001		UNCERTAIN	S	1	6	124	Spain	Zaragoza	41.6833	-1.2333	269
PI584939	335	0.360281	2	0	0.998	0	0.001	0	Ai Gan Qi	CULTIVAR	S	9	6	108	China	Beijing
PI290346	336	0.360244	AD	0.016	0.016	0.002	0.725	0.242	Abessinische 6 Zlg	LANDRACE	S	1	6	114	Ethiopia
PI270722	337	0.360208	1	0.998	0	0	0	0	124	LANDRACE	S	1	6	117	Peru	Puno	-15.9333	-69.8167	3819
PI467358	338	0.360172	4	0.002	0.001	0.001	0.995	0.001	KR. Finset	CULTIVAR	S	1	6	102	Norway
PI76286	339	0.360135	AD	0.089	0.678	0.022	0.002	0.209	B-97	LANDRACE	S	1	6	113	Iraq	Baghdad	33.2833	44.5167	33
PI640220	340	0.360099	AD	0.094	0.147	0.001	0.75	0.009	TX01D215	BREEDING	S	1	6	112	United States	Texas
PI320931	341	0.360063	AD	0.353	0.002	0.004	0.64	0.001	Dzau-Bapust Mestnyj	CULTIVAR	S	1	6	134	Tajikistan
PI366453	342	0.360026	2	0.002	0.994	0.001	0.001	0.003	473	LANDRACE	S	1	6	125	Afghanistan	Herat	33.7667	62.25	1372
CIho3390	343	0.35999	1	0.998	0.001	0.001	0.001	0	Carre 180	UNCERTAIN	S	1	6	122	Algeria
PI643211	344	0.359954	4	0.003	0.003	0	0.993	0.001	NDB136	BREEDING	S	1	6	103	United States	North Dakota
PI181108	345	0.359918	AD	0.004	0.773	0.001	0.003	0.219	10745	LANDRACE	S	1	6	97	India	Rajasthan	24.8333	72.75	294
PI102157	346	0.359882	4	0.001	0.001	0.001	0.996	0.001	Ollinohra	CULTIVAR	S	1	6	100	Finland	Uusimaa
PI410475	347	0.359845	2	0.001	0.998	0	0	0.001	N40	LANDRACE	S	9	6	106	Pakistan	Azad Kashmir	36.15	72.9	2930
PI270669	348	0.35981	AD	0.771	0.011	0.074	0.074	0.07	71	LANDRACE	S	1	6	116	Peru	Puno	-15.9333	-69.8167	3819
PI640028	349	0.359775	AD	0.061	0.139	0.001	0.797	0.002	TX02D214	BREEDING	S	1	6	122	United States	Texas
CIho13743	350	0.35974	5	0	0	0	0	0.999	CI 13743	LANDRACE	S	1	6	116	Eritrea	Asmara	15.3333	38.9333	2336
PI531991	351	0.359706	AD	0.573	0.179	0.066	0.002	0.18	2715	UNCERTAIN	S	1	6	105	Egypt
CIho15601	352	0.359671	4	0.003	0.035	0.001	0.805	0.157	QB 139.19	BREEDING	S	1	6	116	Canada	Quebec
PI38310	353	0.359636	2	0.01	0.987	0.001	0.002	0.001	Woodrow	LANDRACE	S	1	6	126	Russian Federation	Leningrad
PI290281	354	0.359601	4	0.005	0.002	0.001	0.991	0.001	Godolloi 98	CULTIVAR	S	1	6	121	Hungary
PI264204	355	0.359566	1	0.932	0.002	0.043	0.002	0.022	Tripoli	UNCERTAIN	S	1	6	103	Morocco
PI640176	356	0.359532	4	0.051	0.096	0.003	0.808	0.042	TX01D170	BREEDING	S	1	6	108	United States	Texas
PI548757	357	0.359498	AD	0.625	0.001	0.001	0.37	0.003	HOR 3998	UNCERTAIN	S	1	6	132	Greece
PI402335	358	0.359463	AD	0.31	0.001	0.001	0.433	0.255	MCU 3857	UNCERTAIN	S	1	6	107	Colombia	Cundinamarca
CIho4088	359	0.359428	2	0.001	0.998	0	0	0.001	CI 4088	LANDRACE	S	9	6	100	Russian Federation
PI584786	360	0.359393	AD	0.464	0.238	0.029	0.06	0.209	GSM-11	LANDRACE	S	1	6	107	Iraq
CIho4981	361	0.359359	4	0.001	0.001	0.001	0.997	0	Asplund	CULTIVAR	S	1	6	98	Norway
PI636084	362	0.359324	2	0	0.999	0	0	0	Xang Chuan Ke	CULTIVAR	S	9	6	108	China
PI264897	363	0.359289	1	0.991	0.002	0.001	0.002	0.004	86	LANDRACE	S	1	6	109	Greece	Crete	35.5	23.8333	94
PI402001	364	0.359255	AD	0.34	0.003	0.044	0.61	0.004	MCU 3523	UNCERTAIN	S	1	6	100	Colombia	Cundinamarca
PI57958	365	0.35922	2	0.003	0.86	0.002	0.003	0.132	Hoshiarpur	LANDRACE	S	1	6	114	Pakistan	Punjab	31.4167	73.0833	186
PI640408	366	0.359186	4	0.134	0.004	0.031	0.829	0.003	TX01D405	BREEDING	S	1	6	110	United States	Texas
PI83794	367	0.359152	AD	0.001	0.417	0	0.581	0.001	Chosen	LANDRACE	S	1	6		Korea, North	Hamgyong Nam	40.45	128.9	5
PI640008	368	0.359119	AD	0.425	0.181	0.001	0.392	0.001	TX99D923	BREEDING	S	1	6	109	United States	Texas
CIho14883	369	0.359085	5	0	0	0	0	0.999	ELS 6402-469	LANDRACE	S	1	6	109	Eritrea	Asmara	15.3333	38.9333	2336
PI168328	370	0.359052	AD	0.786	0.081	0.015	0.099	0.02	3161	LANDRACE	S	1	6	110	Turkey	Balikesir	39.5833	27.0167	15
PI467360	371	0.359019	4	0.001	0.001	0.001	0.995	0.001	Mjos	CULTIVAR	S	1	6	105	Norway
PI138706	372	0.358985	AD	0.07	0.722	0.047	0.011	0.151	5364	LANDRACE	S	1	6	100	Iran	Kerman	30.3833	57.55	891
CIho13839	373	0.358952	AD	0.002	0.257	0	0.74	0.001	Early Russian	UNCERTAIN	S	1	6	65	India
CIho1172	374	0.358919	1	0.934	0.002	0.008	0.054	0.002	CI 1172	UNCERTAIN	S	1	6	125	Guatemala
CIho15282	375	0.358886	AD	0.716	0.131	0.007	0.006	0.141	3124-8	LANDRACE	S	1	6	115	Tunisia	Siliana	35.8167	9.4667	796
PI327870	376	0.358853	2	0.001	0.997	0	0.001	0.001	HOR 4097	LANDRACE	S	9	6	108	Turkmenistan
PI328162	377	0.358819	4	0.035	0.001	0.001	0.961	0.001	HOR 392	LANDRACE	S	1	6	132	Bulgaria
PI386940	378	0.358785	5	0	0	0	0	0.999	IAR/B/175-1	LANDRACE	S	1	6	106	Ethiopia	Arusi	7.0667	38.7833	2666
PI327833	379	0.358753	2	0.002	0.996	0.001	0.001	0.001	HOR 4101	LANDRACE	S	1	6	108	Uzbekistan
PI467758	380	0.358718	4	0.028	0.055	0.008	0.894	0.016	Mashu Mugi	CULTIVAR	S	1	6	108	Japan	Hokkaido
PI328577	381	0.358685	1	0.991	0.005	0.001	0.003	0.001	HOR 1253	LANDRACE	S	1	6	111	Greece	Peloponnese	36.75	22.5667	124
PI402247	382	0.358653	AD	0.368	0.001	0.087	0.543	0.001	MCU 3769	UNCERTAIN	S	1	6	104	Colombia	Cundinamarca
CIho5023	383	0.35862	2	0.009	0.818	0.001	0.002	0.171	CI 5023	LANDRACE	S	1	6	102	India
PI369747	384	0.358586	AD	0.009	0.109	0.068	0.768	0.046	Odesskij 46	CULTIVAR	S	1	6	122	Ukraine	Odesa
PI298738	385	0.358553	5	0	0	0	0	0.999	ELS 6402-282	LANDRACE	S	1	6	105	Ethiopia	Shewa	9.7833	38.6833	3080
PI390468	386	0.358519	1	0.998	0	0	0.001	0	Criolla	UNCERTAIN	S	1	6	114	Ecuador	Loja	-4.1667	-79.9167	672
PI639344	387	0.358485	2	0.001	0.997	0	0	0.001	TJK03-105	LANDRACE	S	9	6	102	Tajikistan	Badakhshoni Kuhi
PI452343	388	0.358452	AD	0.711	0.097	0.044	0.002	0.146	STB 51	BREEDING	S	1	6	106	United Kingdom	England
PI428680	389	0.358417	4	0.001	0	0.001	0.998	0	Toomas	CULTIVAR	S	1	6	105	Estonia
PI584974	390	0.358383	2	0.002	0.996	0	0.001	0.001	Ta Cheng Xian Da Mai	LANDRACE	S	1	6	108	China	Xinjiang
CIho15590	391	0.35835	AD	0.3	0.079	0.023	0.569	0.029	QB 138.61	BREEDING	S	1	6	107	Canada	Quebec
CIho1461	392	0.358316	AD	0.152	0.646	0.026	0.005	0.17	Bucher	LANDRACE	S	1	6	117	Iraq	Baghdad	33.3	44.6	38
PI328485	393	0.358283	1	0.952	0.03	0.001	0.004	0.013	HOR 1130	LANDRACE	S	1	6	109	Greece	Crete	35.0167	26.1	20
CIho9555	394	0.358249	4	0.014	0.119	0.005	0.849	0.013	Vantmore	CULTIVAR	S	1	6	108	Canada	Manitoba
CIho13453	395	0.358215	AD	0.079	0.004	0.001	0.351	0.565	CI 13453	UNCERTAIN	S	9	6	108	Romania
PI270708	396	0.358181	AD	0.301	0.695	0.001	0.001	0.003	110	LANDRACE	S	9	6	115	Peru	Puno	-15.8833	-69.8833	3810
PI69563	397	0.358147	4	0.001	0	0	0.998	0.001	6834	LANDRACE	S	1	6	111	China	Heilongjiang	45.55	131.883	134
PI243607	398	0.358113	2	0.008	0.948	0.004	0.001	0.04	5531	LANDRACE	S	1	6	117	Iran	Khorasan	36.2167	57.7	986
CIho15364	399	0.35808	1	0.998	0.001	0	0	0.001	Tounsi	LANDRACE	S	1	6	119	Tunisia	Tozeur	34.0167	8.25	97
CIho15600	400	0.358046	4	0.003	0.01	0.001	0.883	0.103	QB 139.17	BREEDING	S	1	6	115	Canada	Quebec
PI572604	401	0.358013	5	0.005	0.083	0.002	0.001	0.909	BHS 254	CULTIVAR	S	9	6	100	India	Himachal Pradesh
PI548707	402	0.35798	4	0.044	0.002	0.003	0.949	0.002	HOR 1237	UNCERTAIN	S	1	6		Albania	Librazhd	41.4167	20.5167	1331
PI57296	403	0.357947	2	0	0.999	0	0	0	CI 3412	LANDRACE	S	1	6	119	China	Liaoning	42.3	123.817	57
PI371817	404	0.357914	AD	0.769	0.061	0.118	0.036	0.017	Ablyn	CULTIVAR	S	1	6	107	Australia	New South Wales
PI129484	405	0.357881	4	0.003	0.006	0.011	0.978	0.001	Pertu	LANDRACE	S	1	6	101	Finland
PI452342	406	0.357847	1	0.896	0.002	0.003	0.091	0.008	STB 50	BREEDING	S	1	6	114	United Kingdom	England
PI84312	407	0.357814	2	0.003	0.952	0.001	0.001	0.044	249	LANDRACE	S	1	6	111	Uzbekistan	Karakalpakstan	43.1667	59.6667	57
CIho11812	408	0.357782	5	0	0	0	0	0.999	Abyssinian 16	LANDRACE	S	1	6	108	Ethiopia
PI640336	409	0.357749	4	0.023	0.135	0.001	0.84	0.001	TX01D333	BREEDING	S	1	6	99	United States	Texas
PI402354	410	0.357716	AD	0.488	0.002	0.001	0.312	0.196	MCU 3876	UNCERTAIN	S	1	6	104	Colombia	Cundinamarca
PI639345	411	0.357684	2	0.001	0.997	0	0	0.001	TJK03-108	LANDRACE	S	9	6	99	Tajikistan	Badakhshoni Kuhi
PI498431	412	0.357652	AD	0.369	0.001	0.001	0.62	0.009	Kakapo	CULTIVAR	S	1	6	120	New Zealand
PI640132	413	0.35762	AD	0.14	0.133	0.001	0.719	0.006	TX01D124	BREEDING	S	1	6	110	United States	Texas
CIho13132	414	0.357588	AD	0.719	0.068	0.046	0.146	0.021	Gatersleben Mutant 501	GENETIC	S	1	6	115	Germany
PI270666	415	0.357555	AD	0.744	0.081	0.051	0.123	0.001	68	LANDRACE	S	9	6	122	Peru	Puno	-15.9333	-69.8167	3819
PI410483	416	0.357522	2	0.001	0.992	0.001	0.001	0.005	N50	LANDRACE	S	9	6	106	Pakistan	Azad Kashmir	35.45	74.8	2130
PI430743	417	0.35749	4	0.006	0.06	0.016	0.913	0.006		LANDRACE	S	1	6	101	Yemen		17.0667	43.5833	1989
PI356505	418	0.357457	5	0	0	0	0	0.999	E 435/5	LANDRACE	S	1	6	108	Ethiopia
PI548724	419	0.357425	4	0.004	0.004	0.009	0.982	0.002	HOR 1804	UNCERTAIN	S	1	6	106	Afghanistan
CIho15304	420	0.357392	1	0.994	0.003	0.001	0.001	0.001	Jebali	LANDRACE	S	1	6	108	Tunisia	Kebili	33.5333	8.8167	20
PI138726	421	0.357359	AD	0.054	0.721	0.02	0.026	0.178	5672	LANDRACE	S	1	6	102	Iran	Fars
PI231151	422	0.357327	AD	0.51	0.001	0.001	0.489	0	Funza	CULTIVAR	S	1	6	110	Colombia
PI84314	423	0.357294	2	0.003	0.952	0.001	0.001	0.044	292	LANDRACE	S	1	6	117	Uzbekistan	Khorazm	41.85	60.4	91
CIho15589	424	0.357262	AD	0.383	0.04	0.015	0.527	0.036	QB 138.28	BREEDING	S	1	6	117	Canada	Quebec
PI327611	425	0.35723	4	0.001	0.001	0.001	0.997	0.001	Bankuti 9	CULTIVAR	S	1	6		Hungary
CIho3709	426	0.357197	1	0.884	0.081	0.001	0.004	0.029	CI 3709	LANDRACE	S	1	6	103	Egypt	Alexandria	30.9833	29.7667	19
CIho7556	427	0.357165	2	0.001	0.999	0	0	0	West China	BREEDING	S	1	6		Argentina
CIho11855	428	0.357132	4	0.001	0	0	0.997	0	FG 672-2-10-1	BREEDING	S	1	6	105	Norway
PI386759	429	0.3571	5	0	0	0	0	0.999	IAR/B/400	LANDRACE	S	1	6	108	Ethiopia
PI414082	430	0.357069	1	0.998	0	0	0.001	0	CHM 70	UNCERTAIN	S	1	6	113	Bolivia	Chuquisaca	-20.8333	-64.9667	3016
PI639346	431	0.357037	2	0.001	0.998	0	0	0.001	TJK03-112	LANDRACE	S	9	6	102	Tajikistan	Badakhshoni Kuhi
PI643210	432	0.357005	4	0.003	0.025	0	0.97	0.001	NDB135	BREEDING	S	1	6	101	United States	North Dakota
PI447212	433	0.356974	AD	0.738	0.001	0.012	0.248	0.001		UNCERTAIN	S	1	6	123	Spain	Zaragoza	41.6833	-1.2333	269
PI640416	434	0.356942	4	0.089	0.083	0.001	0.825	0.001	TX01D413	BREEDING	S	1	6	117	United States	Texas
CIho13742	435	0.356911	5	0	0	0	0	0.999	CI 13742	LANDRACE	S	1	6	115	Eritrea	Asmara	15.3333	38.9333	2336
PI296192	436	0.356879	2	0.006	0.957	0.001	0.001	0.035	WIR 3136	LANDRACE	S	1	6	116	Tajikistan
CIho10034	437	0.356847	4	0.002	0.001	0.001	0.996	0.001	Herse	CULTIVAR	S	1	6	93	Norway
PI320216	438	0.356816	1	0.839	0.141	0.004	0.003	0.013	C.P.I. 28363	UNCERTAIN	S	1	6	106	Australia	Western Australia
PI328154	439	0.356785	4	0.015	0.001	0.002	0.982	0.001	HOR 377	LANDRACE	S	1	6	125	Bulgaria
CIho4074	440	0.356754	2	0.001	0.997	0	0.001	0.001	3981	LANDRACE	S	9	6	120	Mongolia	Govi-Altay	46.6167	96.4167	1886
PI402153	441	0.356723	AD	0.53	0.003	0.002	0.464	0.001	MCU 3675	UNCERTAIN	S	1	6	99	Colombia	Cundinamarca
PI327869	442	0.356692	2	0.008	0.973	0.001	0.002	0.016	HOR 4180	LANDRACE	S	1	6	117	Turkmenistan
CIho16498	443	0.35666	4	0.007	0.132	0.002	0.854	0.005	Isogenic: nnlk2lk2vvii	GENETIC	S	9	6	121	United States	Montana
PI189768	444	0.356628	1	0.983	0.011	0.003	0.002	0.002	Orge 4A	UNCERTAIN	S	1	6	115	Tunisia
PI382860	445	0.356596	5	0.001	0	0	0.001	0.998	GAW 48-12	LANDRACE	S	1	6	109	Ethiopia	Gonder	12.7833	37.65	2782
CIho2631	446	0.356565	4	0.003	0.001	0.002	0.98	0.014	CI 2631	UNCERTAIN	S	1	6	100	Sweden	Norrbotten	65.5667	22.1667	14
PI125321	447	0.356533	2	0.001	0.998	0	0	0.001	Kaljan	LANDRACE	S	9	6	117	Afghanistan
PI447251	448	0.356502	AD	0.689	0.003	0.008	0.296	0.003		UNCERTAIN	S	1	6	126	Spain
PI402017	449	0.356471	AD	0.565	0.001	0.001	0.433	0.001	MCU 3539	UNCERTAIN	S	1	6	104	Colombia	Cundinamarca
CIho1468	450	0.35644	AD	0.194	0.54	0.034	0.002	0.229	Burat	LANDRACE	S	1	6	116	Iraq	Baghdad	33.3	44.6	38
PI430744	451	0.356409	4	0.001	0.012	0.001	0.962	0.023		LANDRACE	S	1	6	108	Yemen		16	44.1833	450
CIho15350	452	0.356377	1	0.997	0.001	0.001	0.001	0.001	Safra	LANDRACE	S	1	6	121	Tunisia	Kebili	33.7833	8.85	46
PI584978	453	0.356346	2	0	0.999	0	0	0	Tian Jin 1 Hao	CULTIVAR	S	9	6	108	China	Beijing
PI328152	454	0.356316	4	0.028	0.003	0.002	0.961	0.007	HOR 375	LANDRACE	S	1	6	131	Bulgaria
PI640272	455	0.356285	AD	0.035	0.252	0.001	0.709	0.004	TX01D269	BREEDING	S	1	6	111	United States	Texas
PI356264	456	0.356253	5	0	0	0	0	0.999	E 81/2	LANDRACE	S	1	6	111	Ethiopia
PI447105	457	0.356223	1	0.978	0.002	0.001	0.019	0		UNCERTAIN	S	1	6	131	Spain	Navarra	42.2167	-1.6833	285
PI268186	458	0.356192	AD	0.086	0.745	0.027	0.003	0.139	II-20	UNCERTAIN	S	1	6	100	Croatia
PI611599	459	0.356161	4	0.001	0	0	0.997	0	Chishimskii 16	CULTIVAR	S	1	6	97	Russian Federation
CIho4049	460	0.356131	2	0.001	0.997	0	0.001	0.001	4004	LANDRACE	S	1	6	116	Mongolia	Govi-Altay	46.6167	96.4167	1886
PI640379	461	0.3561	4	0.009	0.076	0.001	0.911	0.003	TX01D376	BREEDING	S	1	6	116	United States	Texas
PI270716	462	0.35607	1	0.828	0.034	0.009	0.129	0.001	118	LANDRACE	S	1	6	122	Peru	Puno	-15.8833	-69.8833	3810
CIho13461	463	0.356039	AD	0.011	0.044	0.001	0.632	0.312	CI 13461	UNCERTAIN	S	9	6	121	Romania
PI268192	464	0.356009	AD	0.57	0.003	0.005	0.42	0.002	Ragusa 6-9	CULTIVAR	S	1	6		Former Yugoslavia
PI268188	465	0.355978	2	0.009	0.896	0.002	0.005	0.088	I 25	UNCERTAIN	S	1	6	117	Croatia
PI402037	466	0.355948	AD	0.319	0.002	0.001	0.491	0.188	MCU 3559	UNCERTAIN	S	1	6	104	Colombia	Cundinamarca
CIho14255	467	0.355918	2	0.001	0.991	0.001	0.001	0.006	Jou	LANDRACE	S	9	6	102	Afghanistan	Kapisa	35.1167	69.3	1573
PI20909	468	0.355888	4	0.001	0.007	0	0.991	0.001	Finland	UNCERTAIN	S	1	6	113	Finland
PI328388	469	0.355857	1	0.984	0.004	0.001	0.001	0.01	HOR 671	LANDRACE	S	1	6	109	Greece	Crete	35.0167	25.75	13
PI294746	470	0.355828	AD	0.41	0.588	0	0.001	0.001	Ungarn	UNCERTAIN	S	1	6	109	Bulgaria
PI386723	471	0.355798	5	0	0	0	0	0.999	IAR/B/361-2	LANDRACE	S	1	6	108	Ethiopia
PI640187	472	0.355768	AD	0.002	0.008	0	0.752	0.237	TX01D181	BREEDING	S	1	6	108	United States	Texas
PI539120	473	0.355738	4	0.002	0.004	0.006	0.987	0.001	Edda	CULTIVAR	S	1	6	98	Sweden	Malmohus
PI135758	474	0.355709	2	0.002	0.995	0.001	0.001	0.002	Jao Charpalu	LANDRACE	S	1	6	110	Afghanistan	Sar-e Pol	35.9333	66.4167	1240
PI328632	475	0.355679	1	0.98	0.014	0.002	0.001	0.003	HOR 1379	LANDRACE	S	1	6	108	Greece	Crete	35.3667	23.6333	509
CIho9537	476	0.355649	4	0.002	0.056	0.001	0.939	0.002	Husky	CULTIVAR	S	1	6	106	Canada	Saskatchewan
PI574094	477	0.35562	2	0.058	0.869	0.001	0.011	0.061	RNB-379	LANDRACE	S	9	6	106	Nepal	Mechi	26.9167	87.9167	1081
PI306466	478	0.355591	4	0.039	0.002	0.003	0.956	0.001	Tragi	UNCERTAIN	S	1	6	129	Romania
PI194550	479	0.355561	2	0.005	0.892	0.001	0.002	0.1	Lyallpur 3645	CULTIVAR	S	9	6	105	Pakistan
PI178635	480	0.355532	AD	0.686	0.155	0.001	0.006	0.152	Mariout	UNCERTAIN	S	1	6	107	Iraq	Baghdad	33.3	44.6	35
PI640315	481	0.355503	AD	0.045	0.276	0.001	0.677	0.001	TX01D312	BREEDING	S	1	6	114	United States	Texas
PI270702	482	0.355473	AD	0.579	0.419	0.001	0.001	0.001	104	LANDRACE	S	9	6	107	Peru	Puno	-15.8833	-69.8833	3810
PI565826	483	0.355443	4	0.002	0.027	0.001	0.967	0.003	Liao Yang Zai Lai	UNCERTAIN	S	1	6	109	China	Liaoning
PI356713	484	0.355413	5	0	0.001	0	0	0.998	MOR 11/8	LANDRACE	S	1	6	105	Morocco
PI221310	485	0.355383	4	0.005	0.002	0.001	0.99	0.002	Krim 16	CULTIVAR	S	1	6	130	Ukraine	Krym
PI356805	486	0.355353	1	0.919	0.07	0.004	0.001	0.006	WPBS/CAN 3/184	UNCERTAIN	S	1	6	110	Canada
PI266133	487	0.355324	4	0.001	0.008	0.001	0.987	0.003	Stella	CULTIVAR	S	1	6	109	Sweden	Malmohus
PI584971	488	0.355294	2	0.001	0.998	0	0	0	Si Leng Bai Da Mai	LANDRACE	S	1	6	113	China	Qinghai
PI452384	489	0.355264	1	0.949	0.001	0.001	0.047	0.002	STB 98	BREEDING	S	1	6	116	United Kingdom	England
PI369746	490	0.355235	2	0.001	0.998	0	0	0.001	Dzau-Kabutak	CULTIVAR	S	9	6	109	Tajikistan
PI401964	491	0.355205	AD	0.287	0.018	0.002	0.685	0.008	MCU 3486	UNCERTAIN	S	1	6	100	Colombia	Cundinamarca
PI70853	492	0.355176	4	0.001	0.059	0.001	0.939	0.001	8389	LANDRACE	S	1	6	105	China	Jilin	42.8	126.15	319
PI356333	493	0.355146	5	0	0	0	0	0.999	E 1/183	LANDRACE	S	1	6	111	Ethiopia
CIho15299	494	0.355117	1	0.996	0.002	0	0.001	0.001	Djebali	LANDRACE	S	1	6	118	Tunisia	Kebili	33.6167	8.9167	28
PI601065	495	0.355088	AD	0.288	0.17	0.011	0.335	0.196	401	CULTIVAR	S	1	6	109	United States	California
PI636097	496	0.355058	AD	0.016	0.443	0.002	0.531	0.007	Chien 35	CULTIVAR	S	9	6	100	China
CIho13507	497	0.355029	AD	0.222	0.005	0.001	0.461	0.311	CI 13507	UNCERTAIN	S	9	6	114	Romania
PI87844	498	0.355	AD	0.002	0.419	0.001	0.579	0.001	Kubi	LANDRACE	S	1	6	117	Korea, North	Hamgyong Puk
PI420922	499	0.354971	AD	0.746	0.121	0.02	0.007	0.106	3	LANDRACE	S	1	6	114	Jordan		32.0833	35.7167	1075
PI176035	500	0.354942	2	0.01	0.856	0.003	0.003	0.128	Jao	LANDRACE	S	1	6	106	India	Uttar Pradesh	29.8333	79.5	2135
PI401999	501	0.354913	AD	0.504	0.001	0.001	0.212	0.283	MCU 3521	UNCERTAIN	S	1	6	108	Colombia	Cundinamarca
PI190852	502	0.354884	2	0	0.999	0	0	0	Kozan	LANDRACE	S	9	6	111	Korea, South
PI281524	503	0.354855	1	0.978	0.001	0.016	0.005	0.001	Buck 111	CULTIVAR	S	1	6	109	Argentina	Buenos Aires
CIho6277	504	0.354826	4	0.053	0.002	0.002	0.941	0.002	Bulgarian 347	UNCERTAIN	S	1	6	101	Bulgaria
PI410444	505	0.354798	2	0.001	0.996	0	0	0.002	N6	LANDRACE	S	9	6	106	Pakistan	Azad Kashmir	35.2	74.05	2960
PI290312	506	0.354769	AD	0.469	0.115	0.037	0.373	0.006	Cierni Jacmen	CULTIVAR	S	1	6	109	Hungary	Pest
PI640077	507	0.35474	AD	0.132	0.349	0.001	0.516	0.002	TX02D283	BREEDING	S	1	6	109	United States	Texas
PI264903	508	0.354711	1	0.862	0.069	0.019	0.048	0.002	443	LANDRACE	S	1	6	119	Greece	Aegean Islands	36.3833	25.4667	70
CIho16555	509	0.354682	4	0.004	0.135	0.001	0.858	0.003	Isogenic: White Stripe Mutator	GENETIC	S	1	6	129	United States	Montana
PI513205	510	0.354653	2	0.013	0.943	0.002	0.005	0.038	Urbush	LANDRACE	S	1	6	118	Pakistan	Baluchistan	30.5333	67.0333	1600
PI290363	511	0.354624	4	0.003	0.001	0.001	0.995	0	Schonfinower	UNCERTAIN	S	1	6	104	Hungary	Pest
PI410437	512	0.354595	AD	0.516	0.191	0.007	0.003	0.283		LANDRACE	S	1	6	107	Libya		32.8667	13.3333	11
PI429883	513	0.354566	2	0.001	0.998	0	0	0.001	N119	LANDRACE	S	9	6	102	India	Jammu and Kashmir	34.2333	76.0833	3320
PI402168	514	0.354537	AD	0.289	0.003	0.006	0.605	0.098	MCU 3690	UNCERTAIN	S	1	6	99	Colombia	Cundinamarca
CIho3387	515	0.354508	1	0.829	0.001	0.002	0.168	0.001	Carre 42	UNCERTAIN	S	1	6	111	Algeria
CIho13745	516	0.354479	5	0	0	0	0	0.999	CI 13745	LANDRACE	S	1	6	111	Eritrea	Asmara	15.3333	38.9333	2336
PI467361	517	0.354449	4	0.002	0.007	0.004	0.987	0.001	Polar	CULTIVAR	S	1	6	103	Norway
PI566112	518	0.35442	2	0	0.999	0	0	0	Da Mai	UNCERTAIN	S	1	6	107	China	Shanxi
PI331912	519	0.354391	1	0.998	0.001	0	0.001	0.001	HOR 2003	LANDRACE	S	1	6	120	Italy
PI69421	520	0.354363	4	0.001	0.002	0	0.993	0.004	6995	LANDRACE	S	1	6	109	China	Hebei	36.7167	114.517	56
PI564666	521	0.354334	AD	0.137	0.38	0.002	0.002	0.479	7089	LANDRACE	S	1	6	93	Oman		23.5833	56.5333	500
CIho12125	522	0.354306	4	0.008	0.113	0.001	0.863	0.015	Br. M. 6213-545	BREEDING	S	1	6	120	Canada	Manitoba
PI250775	523	0.354277	2	0.007	0.945	0.001	0.002	0.044	K710	LANDRACE	S	1	6	120	Afghanistan	Kandahar	31.6	65.7	1525
PI268187	524	0.354248	AD	0.329	0.29	0.031	0.29	0.061	I 5	UNCERTAIN	S	1	6	119	Croatia
PI636056	525	0.354219	4	0.01	0.007	0.001	0.977	0.005	RCAT008635	LANDRACE	S	1	6		Hungary	Borsod-Abauj-Zemplen	48.3	21.5333	110
PI452341	526	0.35419	1	0.947	0.001	0.002	0.048	0.003	STB 49	BREEDING	S	1	6	114	United Kingdom	England
CIho13737	527	0.354162	5	0	0	0	0	0.999	CI 13737	LANDRACE	S	1	6	107	Ethiopia	Shewa	9.3167	42.1167	1935
PI640207	528	0.354133	4	0.12	0.061	0.001	0.811	0.007	TX01D202	BREEDING	S	1	6	113	United States	Texas
PI190787	529	0.354104	2	0.001	0.998	0	0	0	Anpen Zairai	LANDRACE	S	1	6	117	Korea, North
PI182661	530	0.354076	AD	0.627	0.003	0.023	0.306	0.04	Romi	LANDRACE	S	1	6	125	Lebanon	El Beqaa	33.75	35.8667	866
PI328578	531	0.354047	1	0.968	0.02	0.002	0.008	0.003	HOR 1255	LANDRACE	S	1	6	111	Greece	Crete	35.2	26.1167	4
PI640183	532	0.354019	AD	0.002	0.007	0.001	0.742	0.248	TX01D177	BREEDING	S	1	6	108	United States	Texas
PI584977	533	0.35399	2	0.001	0.999	0	0	0	Tai Yuan Liu Cao Da Mai	LANDRACE	S	1	6	118	China	Shanxi
PI341949	534	0.353962	4	0.047	0.001	0.004	0.946	0.002	Fundulea 245/64	CULTIVAR	S	1	6	113	Romania
PI164744	535	0.353933	AD	0.01	0.565	0.002	0.332	0.09	9172	LANDRACE	S	1	6	111	India	Karnataka	15.35	75.1667	648
CIho4064	536	0.353904	2	0.002	0.994	0.002	0.001	0.001	3969	LANDRACE	S	9	6	101	Mongolia	Govi-Altay	46.6167	96.4167	1886
PI268203	537	0.353875	AD	0.512	0.002	0.003	0.482	0.001	Vierzeilige Futtergerste	UNCERTAIN	S	1	6		Germany
PI190790	538	0.353847	4	0.001	0.167	0.001	0.831	0.001	Inumo O	LANDRACE	S	1	6	112	Korea, North
CIho14881	539	0.353818	5	0	0	0	0	0.999	ELS 6402-467	LANDRACE	S	1	6	109	Eritrea	Asmara	15.3333	38.9333	2336
CIho15311	540	0.35379	1	0.991	0.005	0.001	0.001	0.002	Hmira	LANDRACE	S	1	6	111	Tunisia	Kebili	33.6	8.9167	30
PI574089	541	0.353761	AD	0.083	0.658	0.009	0.184	0.066	RNB-373	LANDRACE	S	9	6	101	Nepal	Mechi	26.9167	87.9167	1081
PI343748	542	0.353733	AD	0.434	0.001	0.001	0.564	0.001	Astacus	CULTIVAR	S	1	6	108	Germany
PI402098	543	0.353705	AD	0.442	0.024	0.002	0.359	0.172	MCU 3620	UNCERTAIN	S	1	6	106	Colombia	Cundinamarca
PI164385	544	0.353676	AD	0.002	0.762	0.001	0.002	0.233	Jau	LANDRACE	S	1	6	104	India	Himachal Pradesh	29.8	75.8333	227
PI374437	545	0.353648	4	0.068	0.001	0.001	0.929	0.001	37/71-49	LANDRACE	S	1	6	131	Serbia		43.2833	20.6167	409
PI410478	546	0.353619	2	0.001	0.997	0	0	0.001	N45	LANDRACE	S	9	6	99	Pakistan	Azad Kashmir	36.2833	73.7833	1980
CIho2539	547	0.35359	1	0.968	0.004	0.002	0.021	0.006	Orzo Filicudi 1921	BREEDING	S	1	6	120	Italy	Apulia
CIho11864	548	0.353562	4	0.002	0.083	0.003	0.908	0.004	ND B130	BREEDING	S	1	6	104	United States	North Dakota
CIho14291	549	0.353533	2	0.001	0.998	0	0	0	CI 14291	LANDRACE	S	1	6	108	China	Sichuan	30.6667	104.067	499
PI447138	550	0.353505	AD	0.714	0.002	0.011	0.272	0.001		UNCERTAIN	S	1	6	124	Spain	Lerida	42.35	0.7167	1033
PI387098	551	0.353476	5	0	0	0	0	0.999	IAR/B/328-3	LANDRACE	S	1	6	101	Ethiopia	Shewa	8.9167	38.65	2241
PI328244	552	0.353448	AD	0.385	0.001	0.012	0.597	0.005	HOR 492	LANDRACE	S	1	6	120	Turkey
PI640273	553	0.35342	AD	0.129	0.158	0.001	0.71	0.002	TX01D270	BREEDING	S	1	6	111	United States	Texas
PI452336	554	0.353391	AD	0.703	0.093	0.045	0.002	0.157	STB 44	BREEDING	S	1	6	105	United Kingdom	England
PI76290	555	0.353363	AD	0.123	0.649	0.018	0.001	0.209	B-53	LANDRACE	S	1	6	121	Iraq	Baghdad	33.2833	44.5167	33
PI282616	556	0.353334	AD	0.13	0.11	0.001	0.754	0.004	11007	LANDRACE	S	1	6	124	Israel
PI57089	557	0.353306	2	0.001	0.998	0	0	0	CI 3230	LANDRACE	S	9	6	119	China	Hubei	30.5833	114.317	25
PI38490	558	0.353277	1	0.998	0	0	0.001	0	Entresole	LANDRACE	S	1	6	113	Bolivia	La Paz
PI327635	559	0.353249	4	0.004	0.004	0.001	0.987	0.004	Cenad 396	CULTIVAR	S	1	6	125	Romania
PI182679	560	0.35322	1	0.859	0.009	0.013	0.118	0.001	Khashabi	LANDRACE	S	1	6	113	Syria	Dimashq	33.5	36.3	690
PI410481	561	0.353191	2	0.001	0.996	0.001	0.001	0.002	N48	LANDRACE	S	9	6	105	Pakistan	Azad Kashmir	36.05	74.1333	1740
PI643212	562	0.353162	4	0.007	0.016	0.001	0.975	0.002	NDB138	BREEDING	S	1	6	103	United States	North Dakota
PI382798	563	0.353132	5	0	0	0	0	0.999	GAW 42-1	LANDRACE	S	1	6	108	Ethiopia	Gonder	12.7167	37.4333	2263
PI283446	564	0.353103	1	0.856	0.093	0.002	0.001	0.049	Cyprus Black	UNCERTAIN	S	1	6	99	Cyprus
PI271250	565	0.353073	2	0.001	0.998	0	0	0	CN 294	CULTIVAR	S	9	6	104	India
PI361927	566	0.353044	4	0.007	0.011	0.002	0.976	0.004	Cenad 345	CULTIVAR	S	1	6	134	Romania
PI270632	567	0.353014	AD	0.785	0.038	0.036	0.071	0.071	34	LANDRACE	S	1	6	122	Peru	Puno
PI250778	568	0.352985	2	0.03	0.901	0.004	0.009	0.056	K769	LANDRACE	S	1	6	121	Afghanistan	Kandahar	31.6	65.7	1525
PI452414	569	0.352955	AD	0.703	0.092	0.045	0.002	0.157	STB 131	BREEDING	S	1	6	107	United Kingdom	England
PI328279	570	0.352926	AD	0.351	0.002	0.011	0.63	0.007	HOR 535	LANDRACE	S	1	6	123	Turkey
PI548758	571	0.352896	1	0.988	0.003	0.002	0.003	0.005	HOR 4082	UNCERTAIN	S	1	6	117	Yemen
PI639357	572	0.352867	2	0.001	0.997	0	0	0.001	TJK03-137	LANDRACE	S	9	6	107	Tajikistan	Badakhshoni Kuhi
PI235172	573	0.352837	4	0.053	0.002	0.002	0.943	0.001	B-15-1953	BREEDING	S	1	6	122	Turkey	Istanbul
PI510559	574	0.352807	1	0.998	0	0	0.001	0	Cebada con Espina	LANDRACE	S	1	6	115	Peru	Puno	-16	-69.7833	3810
CIho10253	575	0.352777	2	0.008	0.827	0.001	0.003	0.161	Type 5	UNCERTAIN	S	1	6	105	Japan
PI565916	576	0.352748	AD	0.005	0.597	0.001	0.396	0.001	281 Da Mai	UNCERTAIN	S	1	6	109	China	Jiangsu
PI402352	577	0.352718	AD	0.325	0.019	0.014	0.64	0.001	MCU 3874	UNCERTAIN	S	1	6	103	Colombia	Cundinamarca
PI320219	578	0.352689	AD	0.447	0.131	0.001	0.408	0.012	C.P.I. 28369	UNCERTAIN	S	1	6	107	Australia	Western Australia
PI264923	579	0.352659	AD	0.657	0.002	0.001	0.339	0.001	1046	LANDRACE	S	1	6	131	Croatia	Istarska zupanija	45.2333	13.9333	160
PI190786	580	0.352629	AD	0.002	0.488	0.001	0.509	0.001	Kyojo Rokkaku 780	LANDRACE	S	1	6	110	Korea, North
PI327651	581	0.352598	1	0.996	0.002	0.001	0.001	0.001	Karsinskij	CULTIVAR	S	1	6	118	Uzbekistan
PI386601	582	0.352568	5	0	0	0	0	0.999	IAR/B/155-2	LANDRACE	S	1	6	109	Ethiopia	Arusi	7.5333	39.25	2817
PI176021	583	0.352538	2	0.04	0.801	0.003	0.014	0.142	Jao	LANDRACE	S	1	6	116	India	Uttar Pradesh	29.8333	79.5	2440
PI222508	584	0.352508	AD	0.273	0.001	0.001	0.722	0.003	F-25	CULTIVAR	S	1	6	132	Croatia
PI573760	585	0.352478	2	0.002	0.996	0.001	0.001	0.001	RNB-3	LANDRACE	S		6	104	Nepal	Sagarmatha	27.75	86.75	3550
PI640385	586	0.352448	4	0.186	0.005	0.001	0.804	0.003	TX01D382	BREEDING	S	1	6	112	United States	Texas
PI452363	587	0.352418	AD	0.703	0.09	0.045	0.002	0.159	STB 76	BREEDING	S	1	6	106	United Kingdom	England
PI344889	588	0.352388	AD	0.232	0.001	0.001	0.765	0.001	30	LANDRACE	S	1	6	128	Macedonia		41.7667	21.75	231
PI296990	589	0.352357	AD	0.167	0.522	0.002	0.308	0.001	B.217-1503	BREEDING	S	1	6	117	Argentina	Buenos Aires
PI197103	590	0.352327	AD	0.003	0.002	0.001	0.48	0.514	Shizuoka Shirorokkaku 1	CULTIVAR	S	1	6	106	Japan	Shizuoka
PI586961	591	0.352297	2	0.001	0.998	0	0	0	Giza 127	CULTIVAR	S	1	6	116	Egypt	Giza
PI270686	592	0.352267	1	0.998	0	0	0.001	0	88	LANDRACE	S	1	6	116	Peru	Puno	-15.8833	-69.8833	3810
PI405744	593	0.352237	AD	0.505	0.001	0.001	0.491	0.002	IV/52	LANDRACE	S	1	6	117	Macedonia		41.7333	21.75	281
PI386650	594	0.352206	5	0	0	0	0	0.999	IAR/B/239-1	LANDRACE	S	1	6	109	Ethiopia	Gonder	13.15	37.9	2842
PI401954	595	0.352176	AD	0.355	0.004	0.003	0.568	0.071	MCU 3476	UNCERTAIN	S	1	6	106	Colombia	Cundinamarca
PI467391	596	0.352146	AD	0.011	0.755	0.001	0.232	0.001	Gozen	CULTIVAR	S	1	6	122	Japan	Akita
CIho15349	597	0.352116	1	0.994	0.001	0.001	0.001	0.003	Jebali	LANDRACE	S	1	6	110	Tunisia	Kebili	33.7833	8.85	46
PI410465	598	0.352085	2	0.001	0.998	0	0	0.001	N32A	LANDRACE	S	9	6	108	Pakistan	Azad Kashmir	36.2667	73.4167	2440
PI584979	599	0.352055	4	0.001	0.002	0	0.996	0.001	Tong Bei Pi 1 Hao	CULTIVAR	S	1	6	105	China	Beijing
PI138709	600	0.352025	2	0.086	0.869	0.001	0.001	0.043	5421	LANDRACE	S	1	6	121	Iran	Kerman	29.1	58.35	1069
PI640384	601	0.351995	4	0.042	0.077	0.002	0.871	0.008	TX01D381	BREEDING	S	1	6	110	United States	Texas
PI328924	602	0.351966	1	0.961	0.001	0.001	0.037	0.001	HOR 2414	LANDRACE	S	1	6	121	Italy	Calabria	38.1	15.65	40
PI176112	603	0.351936	AD	0.151	0.62	0.004	0.001	0.223	Jao	LANDRACE	S	1	6	119	India	Uttar Pradesh	30.3833	78.4833	1068
PI434852	604	0.351906	4	0.163	0.004	0.003	0.819	0.011	QB 720.1	BREEDING	S	1	6	115	Canada	Quebec
PI328207	605	0.351877	AD	0.377	0.001	0.006	0.608	0.008	HOR 450	LANDRACE	S	1	6	124	Turkey
PI410471	606	0.351847	2	0.001	0.997	0	0	0.001	N37	LANDRACE	S	9	6	99	Pakistan	Azad Kashmir	36.1667	72.9667	2770
CIho15365	607	0.351816	1	0.98	0.01	0.002	0.002	0.006	Safra	LANDRACE	S	1	6	111	Tunisia	Tozeur	33.9833	8.1667	89
PI226612	608	0.351786	1	0.882	0.083	0.005	0.015	0.014	Cyprus Black	UNCERTAIN	S	1	6	99	Cyprus
PI566140	609	0.351756	2	0.001	0.997	0.001	0.001	0	Pi Da Mai	UNCERTAIN	S	1	6	107	China	Shanxi
PI565805	610	0.351725	4	0.002	0.008	0.001	0.987	0.003	Fu Rui	UNCERTAIN	S	1	6	113	China	Heilongjiang
PI327861	611	0.351695	4	0.115	0.002	0.002	0.88	0.001	HOR 4185	LANDRACE	S	1	6	118	Uzbekistan
PI584963	612	0.351665	2	0.001	0.997	0.001	0.001	0	Mu Dan Qing Ke	LANDRACE	S	9	6	102	China	Gansu
CIho15336	613	0.351634	1	0.995	0.002	0.001	0.001	0.002	Jebali	LANDRACE	S	1	6	119	Tunisia	Kebili	33.4833	9	53
PI327997	614	0.351604	AD	0.503	0.491	0.002	0.002	0.001	Mie	CULTIVAR	S	1	6	111	Japan
PI640366	615	0.351574	AD	0.011	0.259	0.001	0.725	0.003	TX01D363	BREEDING	S	1	6	101	United States	Texas
PI264904	616	0.351544	1	0.933	0.047	0.002	0.015	0.002	520	LANDRACE	S	1	6	119	Greece	Aegean Islands	36.2167	27.8333	345
PI190824	617	0.351513	AD	0.002	0.26	0	0.737	0.001	Hoka	LANDRACE	S	1	6	106	Korea, South	Kyongsang Nam
PI429519	618	0.351482	2	0.002	0.9	0.001	0.002	0.096	B25A	LANDRACE	S	1	6		Nepal	Kosi	27.2667	86.9833	2285
PI447121	619	0.351452	1	0.996	0.001	0.001	0.001	0.001		UNCERTAIN	S	1	6	120	Spain	Albacete	38.8833	-2.1333	757
CIho5024	620	0.351421	AD	0.12	0.384	0.027	0.421	0.049	CI 5024	LANDRACE	S		6	107	India
PI270692	621	0.351391	1	0.998	0	0	0.001	0	94	LANDRACE	S	1	6	122	Peru	Puno	-15.8833	-69.8833	3810
PI290366	622	0.35136	2	0	0.999	0	0	0	Mesztnij Kitajszkij	CULTIVAR	S	1	6	109	Hungary	Pest
PI344867	623	0.351329	4	0.121	0.001	0.001	0.877	0.001	8	LANDRACE	S	1	6	132	Serbia		43.2667	21.6167	409
PI138699	624	0.351297	AD	0.12	0.724	0.017	0.004	0.135	5227	LANDRACE	S	1	6	116	Iran	Kerman
PI356718	625	0.351266	1	0.997	0.001	0.001	0.001	0.001	MOR 12/5	LANDRACE	S	1	6	112	Morocco
PI410520	626	0.351235	2	0.001	0.998	0	0	0.001	N89	LANDRACE	S	9	6	95	Pakistan	Azad Kashmir	35.1833	75.9	2560
PI330326	627	0.351204	AD	0.396	0.097	0.001	0.505	0.001	II-11986-2b-3t-3b	BREEDING	S	1	6	105	Colombia	Cundinamarca
PI531890	628	0.351172	AD	0.618	0.178	0.01	0.002	0.192	1092	UNCERTAIN	S	1	6	107	Egypt
PI640203	629	0.351141	4	0.119	0.043	0.001	0.829	0.007	TX01D198	BREEDING	S	1	6	113	United States	Texas
PI166060	630	0.351109	2	0.006	0.838	0.002	0.009	0.146	9605	LANDRACE	S	1	6	112	India	Uttar Pradesh
PI76280	631	0.351078	AD	0.431	0.001	0.001	0.002	0.566	B-112	LANDRACE	S	1	6	109	Iraq	Baghdad	33.2833	44.5167	33
PI270695	632	0.351047	1	0.927	0.001	0.012	0.012	0.049	97	LANDRACE	S	1	6	117	Peru	Puno	-15.8833	-69.8833	3810
PI390302	633	0.351015	4	0.156	0.002	0.003	0.832	0.006	IV/22	LANDRACE	S	1	6	131	Macedonia		41.2167	21.2	693
PI223509	634	0.350984	AD	0.169	0.644	0.003	0.002	0.182	Jow	LANDRACE	S	1	6	114	Afghanistan	Nangarhar	34.4167	70.45	702
PI467408	635	0.350952	2	0	0.999	0	0	0	Kamaore 1	CULTIVAR	S	9	6	109	Japan	Kagoshima
PI328787	636	0.350921	1	0.988	0.004	0.001	0.006	0.001	HOR 1941	LANDRACE	S	1	6	107	Greece	Crete	35.2833	25.4667	29
PI378216	637	0.350889	4	0.098	0.002	0.004	0.889	0.007	Jul-72	LANDRACE	S	1	6	127	Macedonia		41	20.8	689
CIho14258	638	0.350858	2	0.006	0.953	0.001	0.003	0.037	6065	LANDRACE	S	1	6	100	Afghanistan	Nimruz	30.5	62	542
CIho7247	639	0.350827	AD	0.545	0.012	0.003	0.344	0.095	B120-247-8	BREEDING	S	1	6	125	United States	Utah
PI341952	640	0.350795	4	0.021	0.006	0.004	0.966	0.004	Fundulea 653/63	CULTIVAR	S	1	6	127	Romania
PI429546	641	0.350764	2	0.005	0.867	0.001	0.004	0.124	B54A	LANDRACE	S	1	6	108	Nepal	Sagarmatha	27.45	86.8833	2730
CIho3556	642	0.350732	1	0.994	0.002	0.002	0.001	0.001	Minia	LANDRACE	S	1	6	110	Egypt	Minya	28.1	30.75	41
PI477792	643	0.350701	AD	0.268	0.706	0.009	0.016	0.001	UNA 8320	LANDRACE	S	9	6	105	Peru	Ancash	-9.7167	-77.4667	3583
CIho8054	644	0.350669	AD	0.372	0.073	0.003	0.451	0.102	Utah BC4-68	BREEDING	S	1	6	111	United States	Utah
PI402152	645	0.350637	AD	0.544	0.001	0.001	0.398	0.056	MCU 3674	UNCERTAIN	S	1	6	104	Colombia	Cundinamarca
PI244826	646	0.350605	2	0.001	0.994	0.001	0.001	0.004	5071	LANDRACE	S	9	6	98	Pakistan	Northern Areas	35.3	75.6167	2219
PI531917	647	0.350573	AD	0.613	0.161	0.004	0.003	0.219	1692	UNCERTAIN	S	1	6	108	Egypt	Kafr al-Sheikh	31.3	31.15	7
PI362381	648	0.350541	4	0.109	0.001	0.002	0.887	0.001	2	LANDRACE	S	1	6		Serbia		43.8167	21.95	330
PI176129	649	0.350509	2	0.006	0.896	0.001	0.003	0.093	Jao	LANDRACE	S	1	6	105	India	Uttar Pradesh	30.5	78.6667	1982
PI402264	650	0.350476	AD	0.497	0.003	0.003	0.431	0.066	MCU 3786	UNCERTAIN	S	1	6	105	Colombia	Cundinamarca
PI328409	651	0.350444	1	0.966	0.031	0.001	0.001	0.002	HOR 694	LANDRACE	S	1	6	111	Greece	Peloponnese	36.7	22.3833	14
PI410451	652	0.350412	2	0.004	0.938	0	0.001	0.057	C18A	LANDRACE	S	1	6	107	Pakistan	Azad Kashmir	36.3167	74.8833	2290
PI173577	653	0.35038	AD	0.313	0.005	0.046	0.611	0.025	8691	LANDRACE	S	1	6	124	Turkey	Nigde	38.3667	34.0167	968
PI176042	654	0.350348	2	0.002	0.992	0.001	0.001	0.004	Tsema	LANDRACE	S	9	6	105	India	Uttar Pradesh	29.8333	79.5	3050
PI565752	655	0.350315	4	0.001	0.001	0	0.998	0	An Da Pi 2 Hao	UNCERTAIN	S	1	6	106	China	Heilongjiang
PI270700	656	0.350283	1	0.998	0	0	0.001	0	102	LANDRACE	S	1	6	117	Peru	Puno	-15.8833	-69.8833	3810
PI640375	657	0.350251	AD	0.005	0.189	0.001	0.786	0.02	TX01D372	BREEDING	S	1	6	111	United States	Texas
PI410509	658	0.350219	2	0.001	0.993	0	0.001	0.004	N76B	LANDRACE	S	9	6	102	Pakistan	Azad Kashmir	35.1667	76.0833	2440
PI328498	659	0.350187	1	0.937	0.014	0.002	0.047	0.001	HOR 1145	LANDRACE	S	1	6	121	Greece	Peloponnese	37.6	22.05	1076
CIho6557	660	0.350155	4	0.007	0.125	0.04	0.823	0.005	Solenbyg	LANDRACE	S	1	6	106	Norway
CIho4063	661	0.350123	2	0.003	0.992	0.002	0.001	0.003	3967	LANDRACE	S	9	6	105	Mongolia	Govi-Altay	46.6167	96.4167	1886
PI327666	662	0.350091	4	0.012	0.002	0.001	0.983	0.002	Scireskij	CULTIVAR	S	1	6		Former Soviet Union
PI264894	663	0.350059	1	0.991	0.001	0.002	0.002	0.003	1160	LANDRACE	S	1	6	122	Italy	Calabria	38.45	16.5833	0
PI76291	664	0.350026	AD	0.169	0.621	0.008	0.001	0.2	B-57	LANDRACE	S	1	6	115	Iraq	Baghdad	33.2833	44.5167	33
PI401973	665	0.349994	AD	0.523	0.001	0.001	0.338	0.137	MCU 3495	UNCERTAIN	S	1	6	100	Colombia	Cundinamarca
PI410456	666	0.349962	2	0.001	0.998	0	0	0.001	N24	LANDRACE	S	9	6	98	Pakistan	Azad Kashmir	36.2167	73.2	1980
PI572573	667	0.349929	1	0.907	0.05	0.001	0.021	0.021	JM-3988	LANDRACE	S	1	6	105	Israel	West Bank	32	35.0667	425
PI405802	668	0.349897	4	0.185	0.001	0.003	0.809	0.001	IV/110	LANDRACE	S	1	6	123	Macedonia		42.15	22.0167	682
PI225025	669	0.349864	2	0	0.999	0	0	0	Yane Hadaka No. 2	CULTIVAR	S	9	6	117	Japan	Ehime
PI447181	670	0.349832	1	0.995	0.003	0.001	0.001	0.001		UNCERTAIN	S	1	6	120	Spain	Huesca	42.5833	-0.0167	1347
PI429995	671	0.349799	2	0.017	0.866	0.002	0.005	0.11	C250	LANDRACE	S	1	6	109	India	Uttar Pradesh	29.75	80.2833	1610
CIho10645	672	0.349767	4	0.001	0.003	0	0.994	0.001	N.D. B114	BREEDING	S	1	6	105	United States	North Dakota
CIho455	673	0.349734	1	0.947	0.003	0.022	0.027	0.001	Caveda	UNCERTAIN	S	1	6	109	Portugal	Azores	37.7	-25.45	10
PI564503	674	0.349702	5	0.001	0.047	0	0	0.95	San Benito 80	CULTIVAR	S	9	6	110	Bolivia
CIho15625	675	0.349669	1	0.968	0.002	0.001	0.002	0.027	CI 15625	UNCERTAIN	S	1	6	109	Unknown
PI190762	676	0.349637	2	0	0.999	0	0	0	Kobai No. 10	CULTIVAR	S	9	6	105	Japan	Hiroshima
PI264921	677	0.349604	AD	0.716	0.004	0.002	0.277	0.002	932	LANDRACE	S	1	6	123	Croatia	Splitsko-dalmatinska	43.6833	16.1	187
PI328299	678	0.349571	AD	0.75	0.105	0.021	0.093	0.031	HOR 556	LANDRACE	S	1	6	101	Turkey	Izmir	37.85	27.25	41
PI610233	679	0.349538	2	0.001	0.997	0	0	0.001	Zang Qing 3179	CULTIVAR	S	9	6	105	China	Xizang
PI176162	680	0.349505	2	0.005	0.86	0.001	0.004	0.13	Jao	LANDRACE	S	1	6	105	India	Uttar Pradesh	30.5	78.6667	1830
CIho10661	681	0.349472	AD	0.172	0.021	0.008	0.787	0.012	Tex. 46-54-68	BREEDING	S	1	6	120	United States	Texas
PI531937	682	0.349438	AD	0.8	0.074	0.002	0.002	0.122	2055	UNCERTAIN	S	1	6	107	Egypt	Beheira	31.4	30.4	8
PI573802	683	0.349405	2	0.046	0.949	0.001	0.001	0.003	RNB-45	LANDRACE	S	9	6	105	Nepal	Sagarmatha	27.8333	86.25	2050
PI327902	684	0.349372	AD	0.214	0.004	0.006	0.764	0.012	Icirpan No. 33	CULTIVAR	S	1	6	132	Bulgaria
PI356741	685	0.349338	1	0.983	0.005	0.008	0.003	0.001	MOR 15/3	LANDRACE	S	1	6	121	Morocco
PI640359	686	0.349305	4	0.006	0.059	0.001	0.932	0.002	TX01D356	BREEDING	S	1	6	120	United States	Texas
PI223139	687	0.349271	1	0.858	0.073	0.002	0.007	0.059	F-48	UNCERTAIN	S	1	6	110	Jordan
PI610229	688	0.349238	2	0.001	0.997	0	0.001	0.001	Zang Qing 85	CULTIVAR	S	9	6	109	China	Xizang
PI320217	689	0.349205	1	0.906	0.082	0.005	0.003	0.004	C.P.I. 28364	UNCERTAIN	S	1	6	106	Australia	Western Australia
PI235178	690	0.349171	AD	0.453	0.002	0.002	0.527	0.016	Paphitico	CULTIVAR	S	1	6	126	Cyprus
CIho15309	691	0.349138	1	0.989	0.007	0.001	0.001	0.003	Jebali	LANDRACE	S	1	6	103	Tunisia	Kebili	33.5333	8.8167	20
CIho14151	692	0.349104	2	0.001	0.996	0.001	0.001	0.001	3886	LANDRACE	S	9	6	110	Mongolia
PI640376	693	0.34907	4	0.014	0.017	0.001	0.907	0.061	TX01D373	BREEDING	S	1	6	111	United States	Texas
CIho15286	694	0.349036	1	0.995	0.001	0	0.001	0.002	Djebali	LANDRACE	S	1	6	104	Tunisia	Bizerte	36.85	9.9333	21
PI76294	695	0.349002	AD	0.117	0.65	0.019	0.002	0.212	B-76	LANDRACE	S	1	6	122	Iraq	Baghdad	33.2833	44.5167	33
PI401952	696	0.348968	AD	0.38	0.004	0.012	0.588	0.016	MCU 3474	UNCERTAIN	S	1	6	106	Colombia	Cundinamarca
PI60205	697	0.348934	2	0.001	0.995	0	0.001	0.003	CI 3202	LANDRACE	S	9	6	117	China	Xizang	31.75	80.3667	3060
PI264891	698	0.3489	1	0.998	0	0	0.001	0.001	1008	LANDRACE	S	1	6	114	Italy	Campania	41.1333	13.8667	6
CIho11849	699	0.348866	5	0	0	0	0	0.999	Alemaya Mago	LANDRACE	S	1	6	106	Ethiopia
PI178283	700	0.348832	AD	0.349	0.002	0.003	0.635	0.01	4475	LANDRACE	S	1	6	121	Turkey	Nigde	37.9	34.5667	1142
PI321856	701	0.348798	AD	0.492	0.001	0.001	0.506	0.001	Amrigschwander	CULTIVAR	S	1	6	122	Germany	Baden-Wurttemberg
PI564627	702	0.348764	2	0.001	0.998	0	0	0.001	1230-2	LANDRACE	S	9	6	104	Pakistan	Baluchistan	30.55	66.7	1380
PI141441	703	0.34873	AD	0.277	0.37	0.013	0.249	0.091	Jaoebahari Dehimi	LANDRACE	S	1	6	115	Iran	Khorasan	36.2167	57.7	986
CIho2542	704	0.348696	AD	0.765	0.004	0.001	0.226	0.002	Bari	CULTIVAR	S	1	6	127	Italy	Apulia
PI467366	705	0.348662	2	0.001	0.998	0	0	0	Comun Hulless	LANDRACE	S	9	6	106	Mexico
CIho15362	706	0.348627	1	0.997	0.002	0	0.001	0.001	Jebali	LANDRACE	S	1	6	109	Tunisia	Bizerte
PI344871	707	0.348593	AD	0.215	0.001	0.002	0.781	0.001	12	LANDRACE	S	1	6	120	Macedonia		42.1167	21.7	427
PI166058	708	0.348558	2	0.047	0.827	0.001	0.002	0.122	Rehn	LANDRACE	S	1	6	106	India	Uttar Pradesh
PI270623	709	0.348523	1	0.848	0.15	0	0.002	0.001	25	LANDRACE	S	1	6	115	Peru	Puno
PI233834	710	0.348489	AD	0.777	0.089	0.01	0.008	0.115	Baladi	LANDRACE	S	1	6	110	Jordan
PI60663	711	0.348454	1	0.827	0.123	0.003	0.001	0.046	1921-07	LANDRACE	S	1	6	103	Libya	Tarabulus	32.8833	13.1667	16
PI306469	712	0.348419	2	0.001	0.997	0	0.001	0	2724	UNCERTAIN	S	9	6	112	Romania
PI410422	713	0.348385	4	0.155	0.009	0.001	0.83	0.004	Pallidum 32	CULTIVAR	S	1	6	124	Ukraine	Odesa
PI478431	714	0.34835	1	0.998	0	0	0.001	0	R-127	LANDRACE	S	1	6	110	Bolivia	Chuquisaca	-19.2333	-65.2	2770
PI429533	715	0.348315	2	0.004	0.848	0.001	0.003	0.145	B38A	LANDRACE	S	1	6	105	Nepal	Kosi	27.5667	87.2333	1830
CIho521	716	0.34828	4	0.182	0.001	0.002	0.814	0.001	Bulgarian Winter	UNCERTAIN	S	1	6		Bulgaria
CIho15326	717	0.348246	1	0.989	0.005	0.001	0.001	0.004	2238-83	LANDRACE	S	1	6	119	Tunisia	Kebili	33.5833	8.85	25
CIho2208	718	0.348211	AD	0.374	0.115	0.001	0.236	0.274	Minn. Cross 299	BREEDING	S	1	6	105	United States	Minnesota
CIho2205	719	0.348176	2	0.001	0.999	0	0	0	Sangatsuko	UNCERTAIN	S	9	6	112	Japan
PI173518	720	0.348141	AD	0.312	0.002	0.002	0.676	0.008	6699	LANDRACE	S	1	6	124	Turkey	Samsun	41.6167	35.6167	15
PI176144	721	0.348106	2	0.019	0.819	0.001	0.002	0.158	Jao	LANDRACE	S	1	6	107	India	Uttar Pradesh	30.5	78.6667	2288
PI356742	722	0.348071	1	0.99	0.001	0.003	0.003	0.003	MOR 15/4	LANDRACE	S	1	6	120	Morocco
PI574003	723	0.348036	2	0.031	0.963	0.001	0.002	0.003	RNB-264	LANDRACE	S	9	6	101	Nepal	Seti	29.5	81.5	2633
PI221315	724	0.348001	4	0.183	0.001	0.001	0.814	0.001	Maksimirski 452	CULTIVAR	S	1	6	122	Serbia
PI94875	725	0.347966	1	0.995	0.001	0.001	0.001	0.002	329	LANDRACE	S	1	6	125	Russian Federation	Krasnodar	45.3	40.9	116
PI610230	726	0.347931	2	0.001	0.995	0	0.001	0.002	Zang Qing 148	CULTIVAR	S	9	6	109	China	Xizang
PI94886	727	0.347896	AD	0.377	0.001	0.001	0.62	0.001	Sultan	LANDRACE	S	1	6	117	Turkey		40.3667	49.8833	0
PI467691	728	0.34786	1	0.977	0.011	0.002	0.005	0.005	4247	LANDRACE	S	1	6	116	Portugal	Evora	38.5667	-7.9	269
PI429526	729	0.347825	2	0.004	0.888	0.001	0.001	0.106	B32A	LANDRACE	S	1	6	108	Nepal	Kosi	27.45	87.2167	1700
PI327719	730	0.34779	4	0.059	0.064	0.011	0.846	0.02	WIR 13057	LANDRACE	S	1	6	131	Ukraine	Dnipropetrovsk
PI167271	731	0.347755	AD	0.716	0.038	0.012	0.148	0.086	Yabani Jut	LANDRACE	S	1	6	110	Turkey	Adana	37	35.3	23
PI243588	732	0.347719	2	0.02	0.869	0.011	0.003	0.098	5418	LANDRACE	S	1	6	120	Iran	Kerman
PI415365	733	0.347684	4	0.176	0.001	0.002	0.82	0.002	IV/172	LANDRACE	S	1	6	132	Macedonia
PI559494	734	0.347648	2	0.044	0.905	0.002	0.001	0.048	Owa	LANDRACE	S	9	6	123	Nepal	Karnali	29.25	82.25	2320
CIho15279	735	0.347612	1	0.991	0.003	0.001	0.002	0.004	2528-23	LANDRACE	S	1	6	104	Tunisia	Siliana	35.8167	9.4667	796
PI532013	736	0.347577	AD	0.495	0.222	0.01	0.005	0.268	2794	UNCERTAIN	S	1	6	104	Egypt
PI320213	737	0.347541	1	0.866	0.046	0.002	0.006	0.081	C.P.I. 28360	UNCERTAIN	S	1	6	109	Australia	Western Australia
PI429594	738	0.347505	2	0.008	0.853	0.001	0.009	0.13	B90A	LANDRACE	S	1	6	108	Nepal	Sagarmatha	27.5833	86.45	2575
PI34314	739	0.34747	1	0.998	0	0	0.001	0	Kopeck	LANDRACE	S	1	6	122	Bolivia	La Paz	-16.5	-68.15	3782
PI95249	740	0.347434	4	0.097	0.001	0.001	0.897	0.003	136	LANDRACE	S	1	6		Unknown
PI410516	741	0.347398	2	0.001	0.996	0	0.001	0.001	N84	LANDRACE	S	9	6	100	Pakistan	Azad Kashmir	35.1167	75.9667	2260
PI327907	742	0.347362	4	0.141	0.001	0.002	0.856	0.001	HOR 52	LANDRACE	S	1	6	131	Bulgaria
CIho11787	743	0.347326	5	0.003	0.065	0.001	0.001	0.931	Orge Palestine Nuda	BREEDING	S	9	6	106	Ancient Palestine
PI361707	744	0.347289	AD	0.562	0.125	0.001	0.312	0.001	Colsess IV	CULTIVAR	S	1	6	117	Denmark
CIho14286	745	0.347253	1	0.998	0.001	0	0.001	0	CI 14286	LANDRACE	S	1	6	120	Chile
PI429521	746	0.347217	2	0.004	0.832	0.001	0.002	0.161	B27A	LANDRACE	S	1	6	108	Nepal	Kosi	27.3833	87.4	1920
CIho6294	747	0.347181	AD	0.247	0.003	0.042	0.638	0.069	CI 6294	LANDRACE	S	1	6	125	Turkey	Malatya	38.35	38.3	952
PI178637	748	0.347145	AD	0.129	0.657	0.003	0.002	0.208	9841	LANDRACE	S	1	6	115	Iraq	Baghdad	33.3	44.6	38
CIho3581	749	0.347109	1	0.838	0.057	0.001	0.005	0.099	CI 3581	LANDRACE	S	1	6	116	Egypt	Matruh	31.5167	25.1667	68
PI176004	750	0.347072	2	0.008	0.853	0.002	0.011	0.126	Oowa	LANDRACE	S	9	6	107	India	Uttar Pradesh	30.0333	80.1833	2288
CIho14053	751	0.347036	1	0.997	0.001	0	0.001	0.001	36	LANDRACE	S	1	6	107	Algeria	Biskra	34.85	5.7333	114
PI415348	752	0.346999	4	0.181	0.001	0.001	0.815	0.002	IV/155	LANDRACE	S	1	6	128	Macedonia
PI573985	753	0.346963	2	0.066	0.908	0.001	0.018	0.007	RNB-244	LANDRACE	S	9	6	100	Nepal	Rapti	28.75	82.5833	3286
PI223134	754	0.346926	1	0.845	0.11	0.001	0.004	0.04	B-24	UNCERTAIN	S	1	6	116	Jordan
PI296992	755	0.34689	AD	0.115	0.572	0.001	0.311	0.001	B.217-4201	BREEDING	S	1	6	128	Argentina	Buenos Aires
PI202940	756	0.346853	2	0.001	0.997	0	0.001	0.001	Nackt Gerste	UNCERTAIN	S	9	6	97	Sweden	Malmohus
PI178609	757	0.346816	AD	0.309	0.001	0.004	0.668	0.017	4633	LANDRACE	S	1	6	123	Turkey	Amasya
PI436159	758	0.346779	1	0.998	0	0	0.001	0	475	LANDRACE	S	1	6	135	Chile	Los Lagos	-42.5333	-73.4333	25
PI447232	759	0.346742	AD	0.696	0.022	0.001	0.27	0.011		BREEDING	S	1	6		Spain	Zaragoza
PI415349	760	0.346705	4	0.16	0.001	0.003	0.833	0.002	IV/156	LANDRACE	S	1	6	128	Macedonia
PI140277	761	0.346667	2	0.001	0.997	0	0	0.001	CI 6901	LANDRACE	S	9	6		Afghanistan
CIho15339	762	0.34663	1	0.989	0.005	0.001	0.001	0.003	Djebali	LANDRACE	S	1	6	119	Tunisia	Kebili	33.7333	8.8167	18
PI342031	763	0.346592	AD	0.327	0.002	0.03	0.609	0.032	34	LANDRACE	S	1	6	122	Turkey	Malatya
PI48135	764	0.346554	1	0.997	0.001	0	0.001	0	Chilean C	UNCERTAIN	S	1	6	116	Australia	Victoria
PI30842	765	0.346516	2	0.036	0.959	0.001	0.001	0.003	Andie	LANDRACE	S	9	6	105	India	Uttar Pradesh
PI415314	766	0.346478	4	0.146	0.002	0.003	0.847	0.002	IV/121	LANDRACE	S	1	6		Macedonia
PI165883	767	0.346441	2	0.029	0.832	0.004	0.006	0.128	Babari	LANDRACE	S	1	6	108	India	Uttar Pradesh	30.25	79.3333	2248
PI328936	768	0.346403	1	0.991	0.004	0	0.002	0.002	Modia	UNCERTAIN	S	1	6	126	Uruguay
PI296202	769	0.346364	4	0.1	0.025	0.003	0.855	0.017	Odessnij 17	CULTIVAR	S	1	6	109	Ukraine	Odesa
PI410525	770	0.346326	2	0.005	0.94	0.001	0.003	0.051	C93	LANDRACE	S	1	6	107	Pakistan	Azad Kashmir	35.9167	71.9	1680
PI328208	771	0.346288	AD	0.349	0.002	0.004	0.621	0.024	HOR 451	LANDRACE	S	1	6	124	Turkey
PI467692	772	0.34625	1	0.997	0.001	0	0.001	0	4248	LANDRACE	S	1	6	119	Portugal
PI429504	773	0.346211	2	0.007	0.877	0.001	0.002	0.113	B12A	LANDRACE	S	1	6	110	Nepal	Kosi	27.2333	87.0833	1830
PI226614	774	0.346172	1	0.991	0.004	0.003	0.002	0.001	Paphitico	CULTIVAR	S	1	6	117	Cyprus
PI414085	775	0.346133	2	0.001	0.996	0	0.001	0.002	Huarisata	UNCERTAIN	S	9	6	110	Bolivia
PI266892	776	0.346094	AD	0.339	0.002	0.003	0.653	0.004	Juromenha	UNCERTAIN	S	1	6	121	Portugal	Portalegre
PI591958	777	0.346055	2	0.018	0.976	0.001	0.003	0.002	Trigo Biasa	LANDRACE	S	9	6	107	Indonesia	Java
PI226613	778	0.346015	1	0.917	0.073	0.001	0.003	0.005	Exadjlan	CULTIVAR	S	1	6	106	Cyprus
PI283394	779	0.345976	AD	0.762	0.038	0.001	0.195	0.004	Orge 071	CULTIVAR	S	1	6	117	Morocco
PI181102	780	0.345936	2	0.004	0.986	0.001	0.001	0.008	10596	LANDRACE	S	9	6	121	India	Himachal Pradesh	32.5833	77	2898
PI390323	781	0.345896	4	0.15	0.001	0.004	0.843	0.002	IV/43	LANDRACE	S	1	6		Macedonia		41.5333	22.5333	509
PI356732	782	0.345856	1	0.997	0.001	0.001	0.001	0	MOR 14/2	LANDRACE	S	1	6	120	Morocco
PI403980	783	0.345816	2	0.006	0.888	0.001	0.003	0.103	NB-1003-3	BREEDING	S	1	6	106	Nepal
PI264210	784	0.345776	1	0.952	0.005	0.001	0.001	0.04	Wadi Majanin	LANDRACE	S	1	6	102	Libya
PI95253	785	0.345736	AD	0.366	0.002	0.002	0.617	0.012	176	LANDRACE	S	1	6	121	Unknown
CIho14059	786	0.345695	1	0.997	0.001	0	0.001	0.001	47	LANDRACE	S	1	6	102	Algeria	Biskra	34.65	5.8833	19
PI402468	787	0.345655	AD	0.316	0.002	0.017	0.578	0.087	MCU 3990	UNCERTAIN	S	1	6	101	Colombia	Cundinamarca
PI270683	788	0.345614	1	0.998	0	0	0.001	0	85	LANDRACE	S	1	6	117	Peru	Puno	-15.8833	-69.8833	3810
PI178332	789	0.345573	AD	0.261	0.001	0.001	0.735	0.002	5427	LANDRACE	S	1	6	125	Turkey	Tekirdag	41.15	27.8	148
PI531913	790	0.345533	AD	0.599	0.182	0.005	0.002	0.212	1614	UNCERTAIN	S	1	6	109	Egypt	Kafr al-Sheikh
PI573864	791	0.345492	2	0.058	0.919	0.001	0.005	0.018	RNB-118	LANDRACE	S	9	6	98	Nepal	Dhawalagiri	28.5833	83.3333	1850
PI447100	792	0.345451	1	0.908	0.001	0.001	0.089	0.002		UNCERTAIN	S	1	6	131	Spain	Zaragoza	41.4833	-1.3667	360
CIho13824	793	0.345409	1	0.936	0.001	0.003	0.003	0.056	Atlas 68	CULTIVAR	S	1	6	102	United States	California
PI429314	794	0.345368	2	0.002	0.87	0.001	0.001	0.126		LANDRACE	S	1	6	106	Yemen		15.4167	44.3333	2404
PI328639	795	0.345327	AD	0.236	0.001	0.001	0.761	0.001	HOR 1387	LANDRACE	S	1	6	132	Greece
PI205640	796	0.345285	1	0.998	0	0	0.001	0	796-1	BREEDING	S	1	6	117	Ecuador	Pichincha
PI264209	797	0.345244	1	0.97	0.01	0.001	0.002	0.016	Local Selection 96	UNCERTAIN	S	1	6	100	Libya
PI591876	798	0.345202	4	0.006	0.087	0.002	0.866	0.039	HOR 10742	LANDRACE	S	1	6	108	Georgia		42.65	45.15	1400
PI49154	799	0.345161	1	0.998	0.001	0.001	0.001	0.001	Cape	UNCERTAIN	S	1	6	109	Zimbabwe	Matabeleland North	-17.9333	25.8333	772
PI269899	800	0.345119	AD	0.254	0.318	0.002	0.411	0.014	449	LANDRACE	S	1	6	120	Pakistan	Fed. Tribal Areas	33.3667	70.55	761
PI138711	801	0.345078	AD	0.067	0.764	0.001	0.001	0.167	5473	LANDRACE	S	1	6	121	Iran
PI420462	802	0.345036	4	0.169	0.001	0.001	0.826	0.002	IV/191	LANDRACE	S	1	6	132	Macedonia
PI62358	803	0.344994	1	0.997	0.001	0.001	0.001	0.001	CI 4268	LANDRACE	S	1	6	124	Venezuela	Tachira	8.1167	-72.25	283
PI410507	804	0.344952	2	0.001	0.995	0.001	0.001	0.003	N75B	LANDRACE	S	9	6	97	Pakistan	Azad Kashmir	35.25	75.85	2320
CIho6024	805	0.34491	1	0.947	0.008	0.001	0.001	0.042	Mariout	UNCERTAIN	S	1	6	117	Australia	Western Australia
PI420482	806	0.344867	AD	0.228	0.001	0.002	0.759	0.01	IV/211	LANDRACE	S	1	6	129	Macedonia
CIho8162	807	0.344825	4	0.009	0.035	0.002	0.917	0.037	Wisconsin Winter X Glabron 2073	BREEDING	S	1	6	118	Argentina
CIho15363	808	0.344782	1	0.996	0.002	0	0.001	0.001	Arbi	UNCERTAIN	S	1	6	119	Tunisia	Jendouba	36.25	9.7833	283
PI328200	809	0.34474	AD	0.417	0.001	0.001	0.578	0.004	HOR 443	LANDRACE	S	1	6	122	Turkey
PI157890	810	0.344697	1	0.863	0.119	0.004	0.006	0.007	Avanguardia	UNCERTAIN	S	1	6	102	Italy	Latium
PI405780	811	0.344654	AD	0.343	0.001	0.004	0.651	0.001	IV/88	LANDRACE	S	1	6	123	Macedonia		41.2333	22.6	241
PI356734	812	0.344611	1	0.987	0.002	0.002	0.004	0.005	MOR 14/4	LANDRACE	S	1	6	113	Morocco
CIho11533	813	0.344568	1	0.998	0	0	0.001	0	San Carlos	CULTIVAR	S	1	6	118	Argentina
PI64004	814	0.344525	1	0.996	0.002	0	0.001	0.001	Orge Chedret	LANDRACE	S	1	6	107	Algeria
PI328253	815	0.34448	AD	0.353	0.001	0.001	0.643	0.002	HOR 503	LANDRACE	S	1	6	121	Turkey
PI573786	816	0.344435	2	0.005	0.989	0.001	0.003	0.002	RNB-29	LANDRACE	S		6	108	Nepal	Janakpur	27.4167	86.0833	2150
PI328327	817	0.34439	AD	0.294	0.001	0.002	0.703	0.001	HOR 592	LANDRACE	S	1	6	120	Turkey	Balikesir
CIho4264	818	0.344346	1	0.994	0.001	0.001	0.003	0.001	CI 4264	UNCERTAIN	S	1	6	127	Venezuela
CIho15288	819	0.3443	1	0.996	0.001	0	0.001	0.002	Djebali	LANDRACE	S	1	6	104	Tunisia	Bizerte	36.85	9.9333	21
CIho6952	820	0.344255	2	0.014	0.956	0.001	0.001	0.028	5662	LANDRACE	S	1	6	119	Iran	Esfahan	32.6667	51.6333	1582
PI171933	821	0.344209	AD	0.27	0.001	0.001	0.706	0.022	D.I.V. 2305	BREEDING	S	1	6	117	Argentina	Buenos Aires
CIho2337	822	0.344163	AD	0.177	0.579	0.006	0.004	0.234	Besix	LANDRACE	S	1	6	110	Iraq
PI264909	823	0.344117	AD	0.408	0.002	0.002	0.584	0.003	585	LANDRACE	S	1	6	124	Greece	Thrace	40.85	25.75	25
CIho14287	824	0.34407	1	0.998	0.001	0	0.001	0	CI 14287	LANDRACE	S	1	6	100	Chile
PI328520	825	0.344023	AD	0.609	0.002	0.001	0.387	0.001	HOR 1171	LANDRACE	S	1	6	121	Greece
CIho3734	826	0.343976	1	0.992	0.005	0.001	0.001	0.002	CI 3734	LANDRACE	S	1	6	108	Egypt	Alexandria	30.9833	29.7667	19
CIho5337	827	0.343929	1	0.83	0.168	0.001	0.001	0.001	CI 5337	BREEDING	S	1	6	113	United States	Idaho
PI420454	828	0.343882	4	0.188	0.001	0.001	0.803	0.007	IV/183	LANDRACE	S	1	6		Macedonia
CIho3642	829	0.343833	1	0.929	0.025	0.002	0.021	0.024	CI 3642	LANDRACE	S	1	6	105	Egypt	Alexandria	30.9167	29.5333	17
PI513226	830	0.343784	2	0.001	0.998	0	0	0.001	Jawo	LANDRACE	S	9	6	101	Pakistan	Northern Areas
PI356719	831	0.343735	1	0.984	0.001	0.011	0.003	0.001	MOR 12/6	LANDRACE	S	1	6	108	Morocco
PI356759	832	0.343686	1	0.98	0.013	0.001	0.005	0.001	MOR 17/1	LANDRACE	S	1	6	122	Morocco
PI39592	833	0.343633	1	0.995	0.001	0.001	0.003	0.001	Barquis	LANDRACE	S	1	6	109	Venezuela	Lara	10.4167	-68.1667	173
CIho7491	834	0.34358	1	0.998	0.001	0	0.001	0	CI 7491	LANDRACE	S	1	6	115	Mexico	Hidalgo	20.4833	-99.2333	1714
PI48142	835	0.343526	1	0.998	0.001	0	0.001	0	Roseworthy Oregon	CULTIVAR	S	1	6	111	Australia	South Australia
PI415331	836	0.343472	4	0.146	0.001	0.001	0.85	0.002	IV/138	LANDRACE	S	1	6	121	Macedonia
CIho15355	837	0.343417	1	0.995	0.002	0.001	0.001	0.001	Djebali	LANDRACE	S	1	6	119	Tunisia
PI223143	838	0.343362	1	0.998	0.001	0	0.001	0	Herawi	LANDRACE	S	1	6	112	Jordan
PI151795	839	0.343306	1	0.991	0.005	0.001	0.002	0.002	Abyssinian 21	LANDRACE	S	1	6	107	Ethiopia
CIho14052	840	0.343249	1	0.996	0.002	0	0.001	0.001	36	LANDRACE	S	1	6	108	Algeria	Biskra	34.85	5.7333	114
PI39395	841	0.343192	1	0.998	0.001	0	0	0	Shorthead	UNCERTAIN	S	1	6	114	Australia	New South Wales
PI405792	842	0.343133	AD	0.593	0.002	0.001	0.403	0.001	IV/100	LANDRACE	S	1	6	118	Macedonia		41.8833	22.1833	460
PI159128	843	0.343073	1	0.998	0	0	0.001	0	CI 7502	LANDRACE	S	1	6	111	Mexico	Puebla	18.7833	-97.6833	2034
CIho7504	844	0.343014	1	0.998	0.001	0	0.001	0	CI 7504	LANDRACE	S	1	6	117	Mexico	Puebla	18.7833	-97.6833	2034
PI48143	845	0.342954	1	0.998	0.001	0	0.001	0	Sea of Azov	UNCERTAIN	S	1	6	106	Russian Federation
CIho5329	846	0.342894	1	0.895	0.103	0.001	0.001	0.001	CI 5329	BREEDING	S	1	6	113	United States	Idaho
CIho2519	847	0.342833	1	0.998	0.001	0	0.001	0	Calif. No. 2336	UNCERTAIN	S	1	6	113	United States	California	34.45	-117.45	958
CIho2456	848	0.342771	1	0.996	0.001	0	0.001	0	Mammoy	UNCERTAIN	S	1	6	115	Australia	New South Wales	-35.1167	147.4	179
PI57057	849	0.342708	1	0.997	0.001	0	0.001	0.001	46	LANDRACE	S	1	6	105	Algeria	Biskra	34.85	5.7333	114
PI223132	850	0.342644	1	0.998	0.001	0	0.001	0	B.M.C.	UNCERTAIN	S	1	6	115	Jordan
PI159126	851	0.34258	1	0.997	0.001	0	0.001	0	CI 7497	LANDRACE	S	1	6	109	Mexico	Guanajuato	20.5333	-100.6	1807
CIho7791	852	0.342514	1	0.998	0	0	0.001	0	CI 7791	UNCERTAIN	S	1	6	107	Zimbabwe
CIho1138	853	0.342446	AD	0.393	0.002	0.006	0.593	0.006	Zond	BREEDING	S	1	6	121	United States	Minnesota
PI48133	854	0.342378	1	0.997	0.001	0	0.002	0	California Feed	UNCERTAIN	S	1	6	111	Australia	Victoria
PI26179	855	0.342309	1	0.996	0.001	0	0.001	0	Barbary	LANDRACE	S	1	6	117	Libya
PI281853	856	0.342239	1	0.998	0	0	0.001	0	Californian No. 1	UNCERTAIN	S	1	6	107	United States	California
CIho497	857	0.342168	1	0.998	0.001	0	0.001	0	CI 497	LANDRACE	S	1	6	118	Egypt
PI159127	858	0.342096	1	0.997	0.001	0.001	0.002	0.001	CI 7500	LANDRACE	S	1	6	107	Mexico	Veracruz
CIho11829	859	0.342022	AD	0.307	0.003	0.002	0.682	0.005	Zwergrost Summergerste	CULTIVAR	S	1	6	121	Germany
CIho7492	860	0.341943	1	0.998	0.001	0	0.001	0	CI 7492	LANDRACE	S	1	6	117	Mexico	Hidalgo	20.4833	-99.2333	1714
CIho6966	861	0.341863	1	0.998	0.001	0	0.001	0	Magdalena	LANDRACE	S	1	6	111	Mexico	Sonora	30.6333	-110.95	790
CIho1624	862	0.341769	1	0.998	0.001	0	0.001	0.001	Sagia	UNCERTAIN	S	1	6	112	Sudan	Khartoum
