# Supplementary material for: The USDA Barley Core Collection: Genetic Diversity, Population Structure, and Potential for Genome-Wide Association Studies
Source: PLoS One. 2014 Apr 14;9(4):e94688. doi: 10.1371/journal.pone.0094688 (PMC3986206; doi:10.1371/journal.pone.0094688)
Supplement: Table S6 — Effect of maximum interval size on total map length and average root mean-squared error (RMSE) between linkage maps and consensus map. (XLSX) [file pone.0094688.s009.xlsx]

## Sheet: Sheet1
		RMSE/Map Length
Chrom	Mean Length (cM)	Unweighted				Weighted
		1	2	3	4	1	2	3	4
1H	142	9.5/142	14.2/154	12.8/154	8.8/145*	12.6/155	13.2/156	12.9/156	13.1/155
2H	167	12.8/210	13.5/207	12.2/203	11.8/201	11.8/205	11.7/181*	11.7/182	12/184
3H	164	12.9/156	12/159	11.4/162	11.2/164*	12.1/176	12.2/179	12.4/183	12.4/183
4H	128	10.8/127	9.6/127	9.1/129	9.1/130	10.1/128	9.2/129	8.9/130*	8.8/132
5H	183	15.2/185*	15.7/190	15.6/190	15.5/190	15.3/190	15.5/194	15.6/194	15.7/197
6H	133	8.3/139	8.1/139	8/139	8/139	7.9/139	7.8/139	7.8/139*	7.9/139
7H	170	13.1/162	12.8/164	12.8/166	12.8/169*	13.6/179	13.9/183	14.0/184	14.1/184
* Selected for consensus map
